# Supplementary material for: Intron retention enhances gene regulatory complexity in vertebrates
Source: Genome Biol. 2017 Nov 16;18:216. doi: 10.1186/s13059-017-1339-3 (PMC5688624; doi:10.1186/s13059-017-1339-3)
Supplement: Supplementary file 1 — List of retained introns, their genomic coordinates, and IR ratios. (XLSX 1965 kb) [file 13059_2017_1339_MOESM1_ESM.xlsx]

## Sheet: Human retained introns
Human retained introns
Gene Symbol	ENSEMBL ID	Chromosome	Intron Start	Intron End	Strand	IR ratio
NOC2L	ENSG00000188976	1	889462	891302	-	0.123496
KLHL17	ENSG00000187961	1	896932	897008	+	0.577283
KLHL17	ENSG00000187961	1	897130	897205	+	0.345366
KLHL17	ENSG00000187961	1	897427	897734	+	0.69217
KLHL17	ENSG00000187961	1	897851	898083	+	0.177928
KLHL17	ENSG00000187961	1	898633	898716	+	0.280357
PLEKHN1	ENSG00000187583	1	909744	909821	+	0.30621
HES4	ENSG00000188290	1	934993	935071	-	0.538682
HES4	ENSG00000188290	1	935167	935245	-	0.104478
AGRN	ENSG00000188157	1	985709	985806	+	0.125
AGRN	ENSG00000188157	1	987025	987107	+	0.111111
AGRN	ENSG00000188157	1	989931	990203	+	0.253171
TNFRSF18	ENSG00000186891	1	1139348	1139413	-	0.188343
TNFRSF18	ENSG00000186891	1	1139866	1140749	-	0.201038
TNFRSF18	ENSG00000186891	1	1140872	1141764	-	0.309714
TNFRSF4	ENSG00000186827	1	1147005	1147083	-	0.223188
TNFRSF4	ENSG00000186827	1	1148084	1148371	-	0.124873
TNFRSF4	ENSG00000186827	1	1148473	1149042	-	0.250368
SCNN1D	ENSG00000162572	1	1222976	1223052	+	0.142857
ACAP3	ENSG00000131584	1	1235285	1235352	-	0.109438
ACAP3	ENSG00000131584	1	1235582	1235888	-	0.123766
ACAP3	ENSG00000131584	1	1238661	1239465	-	0.259984
PUSL1	ENSG00000169972	1	1244983	1245060	+	0.151694
CPSF3L	ENSG00000127054	1	1247748	1247819	-	0.105078
CPSF3L	ENSG00000127054	1	1248080	1248166	-	0.211785
DVL1	ENSG00000107404	1	1274819	1274961	-	0.153006
DVL1	ENSG00000107404	1	1277185	1277432	-	0.121344
ATAD3B	ENSG00000160072	1	1424654	1425636	+	0.127118
ATAD3A	ENSG00000197785	1	1463242	1464602	+	0.140886
MIB2	ENSG00000197530	1	1560808	1560925	+	0.129448
MIB2	ENSG00000197530	1	1563209	1563398	+	0.118367
MIB2	ENSG00000197530	1	1563559	1563652	+	0.412946
MIB2	ENSG00000197530	1	1564691	1564764	+	0.252647
CDK11B	ENSG00000248333	1	1572160	1572258	-	0.109771
CDK11B	ENSG00000248333	1	1572564	1572769	-	0.236016
CDK11B	ENSG00000248333	1	1572875	1573123	-	0.118173
SLC35E2B	ENSG00000189339	1	1601175	1601536	-	0.402803
RP1-283E3.8	ENSG00000268575	1	1666274	1666642	-	0.220856
NADK	ENSG00000008130	1	1685088	1685489	-	0.166085
NADK	ENSG00000008130	1	1685647	1685722	-	0.120064
MORN1	ENSG00000116151	1	2317336	2318857	-	0.192148
PANK4	ENSG00000157881	1	2440499	2441300	-	0.145204
PANK4	ENSG00000157881	1	2447156	2449602	-	0.121714
RP3-395M20.8	ENSG00000238164	1	2488135	2488415	-	0.471733
TNFRSF14	ENSG00000157873	1	2493254	2494303	+	0.109308
TNFRSF14	ENSG00000157873	1	2494335	2494586	+	0.258692
MEGF6	ENSG00000162591	1	3416488	3417196	-	0.336318
MEGF6	ENSG00000162591	1	3422800	3424358	-	0.139805
MEGF6	ENSG00000162591	1	3427466	3428113	-	0.115022
MEGF6	ENSG00000162591	1	3428251	3428569	-	0.204736
WRAP73	ENSG00000116213	1	3547681	3548029	-	0.478457
WRAP73	ENSG00000116213	1	3551858	3552507	-	0.293097
LRRC47	ENSG00000130764	1	3700675	3701650	-	0.159013
LRRC47	ENSG00000130764	1	3701767	3703412	-	0.197657
CEP104	ENSG00000116198	1	3740126	3742321	-	0.115241
CEP104	ENSG00000116198	1	3764177	3765171	-	0.122821
CEP104	ENSG00000116198	1	3765345	3768858	-	0.119166
NPHP4	ENSG00000131697	1	5923465	5923949	-	0.18437
KCNAB2	ENSG00000069424	1	6154545	6155382	+	0.244704
KCNAB2	ENSG00000069424	1	6157417	6158544	+	0.131577
TNFRSF25	ENSG00000215788	1	6521822	6522053	-	0.115312
ZBTB48	ENSG00000204859	1	6641359	6642117	+	0.247979
ZBTB48	ENSG00000204859	1	6642359	6645978	+	0.461207
ZBTB48	ENSG00000204859	1	6646847	6647264	+	0.139154
KLHL21	ENSG00000162413	1	6653718	6655544	-	0.108847
THAP3	ENSG00000041988	1	6692555	6692855	+	0.148192
DNAJC11	ENSG00000007923	1	6697400	6697506	-	0.150295
DNAJC11	ENSG00000007923	1	6706038	6711588	-	0.136963
DNAJC11	ENSG00000007923	1	6713011	6713970	-	0.231432
VAMP3	ENSG00000049245	1	7831445	7833501	+	0.109893
RERE	ENSG00000142599	1	8418976	8419823	-	0.249278
SLC2A5	ENSG00000142583	1	9097848	9097955	-	0.105732
SLC2A5	ENSG00000142583	1	9098988	9099610	-	0.247706
SLC2A5	ENSG00000142583	1	9099721	9099858	-	0.1875
SLC2A5	ENSG00000142583	1	9100248	9101843	-	0.1867
H6PD	ENSG00000049239	1	9305620	9307024	+	0.151641
H6PD	ENSG00000049239	1	9322387	9323567	+	0.260941
TMEM201	ENSG00000188807	1	9669969	9670563	+	0.166667
PIK3CD	ENSG00000171608	1	9781645	9781818	+	0.208729
CLSTN1	ENSG00000171603	1	9791448	9791818	-	0.109856
CASZ1	ENSG00000130940	1	10703057	10703216	-	0.142857
CASZ1	ENSG00000130940	1	10709249	10709339	-	0.126638
CASZ1	ENSG00000130940	1	10709494	10710748	-	0.20753
EXOSC10	ENSG00000171824	1	11137500	11137657	-	0.275245
MTOR	ENSG00000198793	1	11187863	11188060	-	0.36432
FBXO44	ENSG00000132879	1	11722788	11722908	+	0.660668
DRAXIN	ENSG00000162490	1	11766766	11769331	+	0.291438
MTHFR	ENSG00000177000	1	11854146	11854414	-	0.172944
MTHFR	ENSG00000177000	1	11854595	11854785	-	0.169139
MTHFR	ENSG00000177000	1	11854920	11855154	-	0.203638
MTHFR	ENSG00000177000	1	11860379	11861217	-	0.259223
CLCN6	ENSG00000011021	1	11866406	11867187	+	0.184117
CLCN6	ENSG00000011021	1	11882858	11883763	+	0.148818
MFN2	ENSG00000116688	1	12066750	12067109	+	0.102192
MIIP	ENSG00000116691	1	12089951	12090084	+	0.172409
PLEKHM2	ENSG00000116786	1	16054327	16054573	+	0.160087
PLEKHM2	ENSG00000116786	1	16054852	16055163	+	0.197671
PLEKHM2	ENSG00000116786	1	16055228	16055596	+	0.183389
PLEKHM2	ENSG00000116786	1	16058543	16058844	+	0.108288
PLEKHM2	ENSG00000116786	1	16059024	16059106	+	0.20467
SPEN	ENSG00000065526	1	16264140	16264306	+	0.126124
SPEN	ENSG00000065526	1	16264501	16265212	+	0.351978
SPEN	ENSG00000065526	1	16265371	16265790	+	0.220187
ZBTB17	ENSG00000116809	1	16270210	16270302	-	0.353278
ZBTB17	ENSG00000116809	1	16270390	16270794	-	0.328345
ARHGEF19	ENSG00000142632	1	16525239	16525644	-	0.160807
ARHGEF19	ENSG00000142632	1	16525749	16528276	-	0.407047
ARHGEF19	ENSG00000142632	1	16528356	16528910	-	0.144345
ARHGEF19	ENSG00000142632	1	16531671	16531845	-	0.184798
NECAP2	ENSG00000157191	1	16785557	16785768	+	0.979892
NBPF1	ENSG00000219481	1	16890681	16891301	-	0.102896
CROCC	ENSG00000058453	1	17295835	17296279	+	0.150361
PADI6	ENSG00000256049	1	17720578	17720795	+	0.114667
PADI6	ENSG00000256049	1	17723637	17725181	+	0.192776
RCC2	ENSG00000179051	1	17735690	17736469	-	0.143208
RCC2	ENSG00000179051	1	17739674	17740032	-	0.273782
RCC2	ENSG00000179051	1	17740213	17742975	-	0.150379
ARHGEF10L	ENSG00000074964	1	18021775	18023342	+	0.118522
ALDH4A1	ENSG00000159423	1	19201075	19201875	-	0.160412
ALDH4A1	ENSG00000159423	1	19205867	19208193	-	0.107921
EMC1	ENSG00000127463	1	19565796	19566311	-	0.165849
PQLC2	ENSG00000040487	1	19638852	19639222	+	0.19171
TMCO4	ENSG00000162542	1	20067434	20072024	-	0.107446
HP1BP3	ENSG00000127483	1	21069667	21071236	-	0.967837
EIF4G3	ENSG00000075151	1	21502851	21503214	-	0.160016
NBPF3	ENSG00000142794	1	21799408	21799872	+	0.177273
ALPL	ENSG00000162551	1	21900292	21902225	+	0.116931
KDM1A	ENSG00000004487	1	23408859	23409671	+	0.113318
TCEB3	ENSG00000011007	1	24080745	24080852	+	0.122987
TCEB3	ENSG00000011007	1	24082513	24082763	+	0.130041
LYPLA2	ENSG00000011009	1	24120420	24120552	+	0.105786
LYPLA2	ENSG00000011009	1	24120815	24120916	+	0.117776
LYPLA2	ENSG00000011009	1	24121090	24121171	+	0.161147
GALE	ENSG00000117308	1	24123076	24123186	-	0.201995
C1orf63	ENSG00000117616	1	25569196	25570040	-	0.273588
C1orf63	ENSG00000117616	1	25573520	25573799	-	0.123912
TMEM57	ENSG00000204178	1	25780873	25783143	+	0.135384
LDLRAP1	ENSG00000157978	1	25891698	25893338	+	0.194468
PAFAH2	ENSG00000158006	1	26314818	26315938	-	0.356011
CEP85	ENSG00000130695	1	26598562	26601454	+	0.120338
UBXN11	ENSG00000158062	1	26633195	26633346	-	0.17681
ARID1A	ENSG00000117713	1	27099478	27099836	+	0.118825
GPN2	ENSG00000142751	1	27206240	27210650	-	0.113008
GPATCH3	ENSG00000198746	1	27217717	27218901	-	0.11239
GPATCH3	ENSG00000198746	1	27219029	27219160	-	0.16878
SLC9A1	ENSG00000090020	1	27428621	27428875	-	0.123067
WDTC1	ENSG00000142784	1	27630286	27631491	+	0.217995
SYTL1	ENSG00000142765	1	27668641	27671787	+	0.165103
SYTL1	ENSG00000142765	1	27675989	27676142	+	0.219646
SYTL1	ENSG00000142765	1	27676976	27677284	+	0.20988
SYTL1	ENSG00000142765	1	27677443	27677748	+	0.368617
MAP3K6	ENSG00000142733	1	27681960	27682159	-	0.208288
MAP3K6	ENSG00000142733	1	27683240	27683499	-	0.452011
MAP3K6	ENSG00000142733	1	27688118	27688195	-	0.101871
MAP3K6	ENSG00000142733	1	27691175	27691263	-	0.232877
FGR	ENSG00000000938	1	27942124	27942199	-	0.179809
RCC1	ENSG00000180198	1	28832596	28834639	+	0.113509
YTHDF2	ENSG00000198492	1	29063659	29064169	+	0.194876
SRSF4	ENSG00000116350	1	29492576	29493240	-	0.303528
SRSF4	ENSG00000116350	1	29493424	29495014	-	0.392978
MECR	ENSG00000116353	1	29522770	29527027	-	0.101325
PUM1	ENSG00000134644	1	31406189	31409489	-	0.170911
BAI2	ENSG00000121753	1	32193206	32193625	-	0.242685
BAI2	ENSG00000121753	1	32197020	32197715	-	0.133333
BAI2	ENSG00000121753	1	32201494	32201921	-	0.117647
PTP4A2	ENSG00000184007	1	32403660	32403719	-	0.933641
KPNA6	ENSG00000025800	1	32627647	32627961	+	0.189587
TXLNA	ENSG00000084652	1	32658901	32659665	+	0.118003
CCDC28B	ENSG00000160050	1	32670221	32670794	+	0.244944
TMEM234	ENSG00000160055	1	32687619	32687907	-	0.169713
LCK	ENSG00000182866	1	32740419	32740593	+	0.277984
HDAC1	ENSG00000116478	1	32793278	32794668	+	0.200458
HDAC1	ENSG00000116478	1	32797407	32797690	+	0.104947
FAM229A	ENSG00000225828	1	32827136	32827330	-	0.236513
FAM229A	ENSG00000225828	1	32827477	32827558	-	0.403769
BSDC1	ENSG00000160058	1	32832255	32834047	-	0.171024
BSDC1	ENSG00000160058	1	32859741	32860004	-	0.148197
ADC	ENSG00000142920	1	33583717	33585644	+	0.213003
ZNF362	ENSG00000160094	1	33746058	33747187	+	0.111153
RP11-244H3.4	ENSG00000271741	1	35476198	35476358	-	0.171963
RP11-244H3.4	ENSG00000271741	1	35476637	35477490	-	0.103992
RP11-244H3.4	ENSG00000271741	1	35478182	35480297	-	0.143645
RP11-244H3.4	ENSG00000271741	1	35480489	35480588	-	0.271991
NCDN	ENSG00000020129	1	36023484	36023756	+	0.250627
NCDN	ENSG00000020129	1	36029510	36030827	+	0.14667
TFAP2E	ENSG00000116819	1	36054153	36055530	+	0.42833
TFAP2E	ENSG00000116819	1	36055649	36056234	+	0.103442
AGO4	ENSG00000134698	1	36291416	36291526	+	0.110604
AGO4	ENSG00000134698	1	36297532	36297657	+	0.164739
AGO4	ENSG00000134698	1	36319303	36320277	+	0.763823
MAP7D1	ENSG00000116871	1	36641922	36642018	+	0.615424
STK40	ENSG00000196182	1	36807574	36808964	-	0.105817
STK40	ENSG00000196182	1	36809580	36809720	-	0.104146
ZC3H12A	ENSG00000163874	1	37941540	37945890	+	0.172273
ZC3H12A	ENSG00000163874	1	37946030	37947201	+	0.248953
YRDC	ENSG00000196449	1	38269669	38269973	-	0.244005
YRDC	ENSG00000196449	1	38270116	38272528	-	0.245359
MTF1	ENSG00000188786	1	38281238	38283090	-	0.443417
MTF1	ENSG00000188786	1	38323381	38325202	-	0.140856
UTP11L	ENSG00000183520	1	38484824	38484924	+	0.131579
PPIE	ENSG00000084072	1	40227045	40227989	+	0.450269
TRIT1	ENSG00000043514	1	40307585	40309772	-	0.111003
MYCL	ENSG00000116990	1	40367115	40367479	-	0.492445
MFSD2A	ENSG00000168389	1	40431686	40432272	+	0.103592
MFSD2A	ENSG00000168389	1	40432363	40432482	+	0.111111
MFSD2A	ENSG00000168389	1	40433383	40433475	+	0.195388
MFSD2A	ENSG00000168389	1	40434149	40434240	+	0.122807
COL9A2	ENSG00000049089	1	40771440	40771814	-	0.160009
SMAP2	ENSG00000084070	1	40878774	40879830	+	0.143058
ZFP69	ENSG00000187815	1	40954886	40955200	+	0.173931
EXO5	ENSG00000164002	1	40975297	40975404	+	0.282378
CTPS1	ENSG00000171793	1	41474386	41474465	+	0.326095
FOXJ3	ENSG00000198815	1	42655075	42656973	-	0.100147
LEPRE1	ENSG00000117385	1	43213469	43213870	-	0.101871
LEPRE1	ENSG00000117385	1	43220661	43220835	-	0.569376
C1orf50	ENSG00000164008	1	43233061	43233179	+	0.193893
ERMAP	ENSG00000164010	1	43291409	43296114	+	0.107964
ERMAP	ENSG00000164010	1	43296204	43296438	+	0.117413
ERMAP	ENSG00000164010	1	43305724	43305822	+	0.142857
SLC2A1	ENSG00000117394	1	43395451	43395543	-	0.205646
ELOVL1	ENSG00000066322	1	43831047	43831234	-	0.141643
MED8	ENSG00000159479	1	43854099	43855429	-	0.173515
SZT2	ENSG00000198198	1	43898861	43900056	+	0.253489
SZT2	ENSG00000198198	1	43903371	43903461	+	0.152391
SZT2	ENSG00000198198	1	43914399	43915773	+	0.230998
IPO13	ENSG00000117408	1	44422987	44423073	+	0.315217
IPO13	ENSG00000117408	1	44429993	44432246	+	0.102046
IPO13	ENSG00000117408	1	44432313	44432395	+	0.117923
IPO13	ENSG00000117408	1	44432454	44432601	+	0.141063
DPH2	ENSG00000132768	1	44436861	44437058	+	0.419177
DPH2	ENSG00000132768	1	44438006	44438086	+	0.159631
ATP6V0B	ENSG00000117410	1	44441520	44441761	+	0.107327
ATP6V0B	ENSG00000117410	1	44442888	44443652	+	0.116896
CCDC24	ENSG00000159214	1	44458059	44458194	+	0.361272
CCDC24	ENSG00000159214	1	44459636	44460779	+	0.307245
CCDC24	ENSG00000159214	1	44461342	44461449	+	0.102564
ERI3	ENSG00000117419	1	44818597	44820563	-	0.380054
RNF220	ENSG00000187147	1	45110753	45110892	+	0.11263
RNF220	ENSG00000187147	1	45115629	45116375	+	0.117757
C1orf228	ENSG00000198520	1	45190340	45190433	+	0.34
PLK3	ENSG00000173846	1	45266345	45266511	+	0.174549
PLK3	ENSG00000173846	1	45267604	45268431	+	0.102182
PLK3	ENSG00000173846	1	45268825	45268939	+	0.206478
PLK3	ENSG00000173846	1	45269063	45269271	+	0.115139
PLK3	ENSG00000173846	1	45269363	45269602	+	0.20126
PLK3	ENSG00000173846	1	45269918	45270010	+	0.182634
PLK3	ENSG00000173846	1	45270173	45270321	+	0.192496
HECTD3	ENSG00000126107	1	45470049	45470271	-	0.14836
HECTD3	ENSG00000126107	1	45471555	45471668	-	0.356871
HECTD3	ENSG00000126107	1	45472467	45472622	-	0.109895
HECTD3	ENSG00000126107	1	45473993	45474207	-	0.151478
UROD	ENSG00000126088	1	45478887	45478963	+	0.159205
UROD	ENSG00000126088	1	45480248	45480407	+	0.109801
MUTYH	ENSG00000132781	1	45797521	45797694	-	0.483276
MUTYH	ENSG00000132781	1	45797758	45797837	-	0.104324
MUTYH	ENSG00000132781	1	45798160	45798245	-	0.155384
MUTYH	ENSG00000132781	1	45798842	45798956	-	0.180901
TOE1	ENSG00000132773	1	45807015	45807144	+	0.189934
TOE1	ENSG00000132773	1	45807241	45807620	+	0.213386
TOE1	ENSG00000132773	1	45808674	45808753	+	0.100902
TESK2	ENSG00000070759	1	45811666	45812364	-	0.116224
TESK2	ENSG00000070759	1	45812451	45812650	-	0.188208
TESK2	ENSG00000070759	1	45812734	45813280	-	0.298815
AKR1A1	ENSG00000117448	1	46016548	46016637	+	0.628119
CCDC17	ENSG00000159588	1	46086505	46086574	-	0.344406
CCDC17	ENSG00000159588	1	46086785	46086952	-	0.334146
POMGNT1	ENSG00000085998	1	46655029	46655129	-	0.179331
POMGNT1	ENSG00000085998	1	46655239	46655525	-	0.100521
POMGNT1	ENSG00000085998	1	46656189	46656391	-	0.136435
POMGNT1	ENSG00000085998	1	46660323	46660515	-	0.114805
LRRC41	ENSG00000132128	1	46744929	46745163	-	0.235534
LRRC41	ENSG00000132128	1	46746232	46746796	-	0.130453
FAAH	ENSG00000117480	1	46876169	46876485	+	0.543601
FAAH	ENSG00000117480	1	46876526	46877283	+	0.293967
MKNK1	ENSG00000079277	1	47027314	47028320	-	0.141502
CC2D1B	ENSG00000154222	1	52818895	52819189	-	0.176194
CC2D1B	ENSG00000154222	1	52823570	52824002	-	0.205014
CC2D1B	ENSG00000154222	1	52826221	52826645	-	0.162297
GPX7	ENSG00000116157	1	53068219	53072355	+	0.142634
ECHDC2	ENSG00000121310	1	53370505	53370705	-	0.163247
PODN	ENSG00000174348	1	53547860	53550184	+	0.106279
SLC1A7	ENSG00000162383	1	53553899	53554548	-	0.172936
SLC1A7	ENSG00000162383	1	53554651	53555471	-	0.231671
CPT2	ENSG00000157184	1	53676991	53678935	+	0.118072
C1orf123	ENSG00000162384	1	53684167	53684538	-	0.242584
C1orf123	ENSG00000162384	1	53686016	53686241	-	0.149726
TTC22	ENSG00000006555	1	55247452	55247997	-	0.245311
TTC22	ENSG00000006555	1	55252748	55253383	-	0.241193
USP24	ENSG00000162402	1	55534780	55537486	-	0.106278
TM2D1	ENSG00000162604	1	62147022	62149088	-	0.246438
ALG6	ENSG00000088035	1	63877732	63879731	+	0.205376
EFCAB7	ENSG00000203965	1	64036799	64038112	+	0.175762
GADD45A	ENSG00000116717	1	68151809	68152032	+	0.395833
GADD45A	ENSG00000116717	1	68152270	68153343	+	0.189567
LRRC40	ENSG00000066557	1	70611588	70614169	-	0.259073
RABGGTB	ENSG00000137955	1	76255041	76255636	+	0.221142
RABGGTB	ENSG00000137955	1	76255959	76256130	+	0.155607
RABGGTB	ENSG00000137955	1	76259918	76260194	+	0.140304
USP33	ENSG00000077254	1	78187881	78189015	-	0.166971
FUBP1	ENSG00000162613	1	78409954	78411190	-	0.6601
IFI44	ENSG00000137965	1	79128563	79129449	+	0.199778
GNG5	ENSG00000174021	1	84971984	84972118	-	0.20071
MCOLN2	ENSG00000153898	1	85395362	85397044	-	0.585173
MCOLN2	ENSG00000153898	1	85397251	85403437	-	0.179739
PKN2	ENSG00000065243	1	89294306	89298426	+	0.306842
GBP1	ENSG00000117228	1	89528936	89530842	-	0.131773
CDC7	ENSG00000097046	1	91980554	91981350	+	0.167691
GLMN	ENSG00000174842	1	92712203	92712618	-	0.184828
GFI1	ENSG00000162676	1	92944310	92945904	-	0.157104
RP4-717I23.3	ENSG00000223745	1	93803069	93803786	-	0.650905
RP4-717I23.3	ENSG00000223745	1	93803825	93803930	-	0.816811
RWDD3	ENSG00000122481	1	95712213	95712311	+	0.189452
PTBP2	ENSG00000117569	1	97278484	97278584	+	0.20332
SLC35A3	ENSG00000117620	1	100472712	100476920	+	0.113622
HIAT1	ENSG00000156875	1	100542833	100544006	+	0.157195
TRMT13	ENSG00000122435	1	100613882	100614180	+	0.243584
VAV3	ENSG00000134215	1	108115994	108116668	-	0.149596
SARS	ENSG00000031698	1	109779170	109779865	+	0.110229
CELSR2	ENSG00000143126	1	109810264	109810472	+	0.153846
CELSR2	ENSG00000143126	1	109811630	109811731	+	0.125984
CELSR2	ENSG00000143126	1	109812755	109813047	+	0.178814
CELSR2	ENSG00000143126	1	109814134	109814221	+	0.10058
PSRC1	ENSG00000134222	1	109825197	109825301	-	0.108163
ATXN7L2	ENSG00000162650	1	110028744	110029127	+	0.331711
ATXN7L2	ENSG00000162650	1	110030426	110031004	+	0.210456
ATXN7L2	ENSG00000162650	1	110031087	110031468	+	0.158567
AMPD2	ENSG00000116337	1	110168850	110168940	+	0.100011
AMPD2	ENSG00000116337	1	110169938	110170050	+	0.184211
AMPD2	ENSG00000116337	1	110170899	110170985	+	0.270243
AMPD2	ENSG00000116337	1	110171428	110171730	+	0.138994
AMPD2	ENSG00000116337	1	110172538	110172854	+	0.123765
GSTM4	ENSG00000168765	1	110200293	110200393	+	0.131693
AHCYL1	ENSG00000168710	1	110563473	110564295	+	0.108399
STRIP1	ENSG00000143093	1	110590238	110590393	+	0.146261
STRIP1	ENSG00000143093	1	110591860	110592081	+	0.416559
RBM15	ENSG00000162775	1	110884890	110888929	+	0.486615
DENND2D	ENSG00000162777	1	111731875	111734761	-	0.13663
DENND2D	ENSG00000162777	1	111738678	111739797	-	0.147379
DENND2D	ENSG00000162777	1	111739875	111740541	-	0.211953
OVGP1	ENSG00000085465	1	111964083	111964186	-	0.125
OVGP1	ENSG00000085465	1	111965673	111966164	-	0.209286
OVGP1	ENSG00000085465	1	111969263	111969683	-	0.244872
WDR77	ENSG00000116455	1	111984011	111984646	-	0.107056
DDX20	ENSG00000064703	1	112303470	112303608	+	0.119355
DDX20	ENSG00000064703	1	112303747	112303847	+	0.225806
DDX20	ENSG00000064703	1	112303906	112304876	+	0.110327
DDX20	ENSG00000064703	1	112305404	112305527	+	0.171905
MOV10	ENSG00000155363	1	113235551	113236639	+	0.2289
MOV10	ENSG00000155363	1	113242604	113242840	+	0.266392
PPM1J	ENSG00000155367	1	113252932	113253081	-	0.279883
RSBN1	ENSG00000081019	1	114309829	114310843	-	0.206074
PTPN22	ENSG00000134242	1	114397671	114399003	-	0.362048
AP4B1	ENSG00000134262	1	114438114	114438378	-	0.114866
AP4B1	ENSG00000134262	1	114443022	114443857	-	0.135195
HIPK1	ENSG00000163349	1	114512819	114514445	+	0.143989
HIPK1	ENSG00000163349	1	114514576	114515645	+	0.115042
CD58	ENSG00000116815	1	117057444	117061852	-	0.113017
PDE4DIP	ENSG00000178104	1	144892589	144894082	-	0.234027
POLR3GL	ENSG00000121851	1	145457104	145457235	-	0.16222
RBM8A	ENSG00000131795	1	145508075	145508206	+	0.12622
PIAS3	ENSG00000131788	1	145578479	145578636	+	0.287979
PIAS3	ENSG00000131788	1	145580610	145581181	+	0.16595
PIAS3	ENSG00000131788	1	145584836	145585355	+	0.196291
NUDT17	ENSG00000186364	1	145586691	145586803	-	0.116505
NUDT17	ENSG00000186364	1	145586956	145587348	-	0.495247
NUDT17	ENSG00000186364	1	145587485	145587719	-	0.197623
NUDT17	ENSG00000186364	1	145587818	145588377	-	0.2245
NUDT17	ENSG00000186364	1	145588635	145588871	-	0.309859
POLR3C	ENSG00000186141	1	145608507	145608620	-	0.728401
CHD1L	ENSG00000131778	1	146739177	146740440	+	0.168918
BCL9	ENSG00000116128	1	147094332	147095642	+	0.148859
ACP6	ENSG00000162836	1	147119368	147120047	-	0.344435
MTMR11	ENSG00000014914	1	149901209	149901514	-	0.141525
MTMR11	ENSG00000014914	1	149902439	149902683	-	0.173737
VPS45	ENSG00000136631	1	150048390	150048993	+	0.135507
VPS45	ENSG00000136631	1	150049309	150049746	+	0.174445
C1orf54	ENSG00000118292	1	150252152	150253245	+	0.185313
PRPF3	ENSG00000117360	1	150318612	150318883	+	0.218384
TARS2	ENSG00000143374	1	150463987	150464073	+	0.142665
TARS2	ENSG00000143374	1	150471140	150471372	+	0.145618
TARS2	ENSG00000143374	1	150471510	150471691	+	0.1127
TARS2	ENSG00000143374	1	150476911	150477107	+	0.243608
TARS2	ENSG00000143374	1	150477209	150477381	+	0.278021
ADAMTSL4	ENSG00000143382	1	150525076	150525373	+	0.132023
ADAMTSL4	ENSG00000143382	1	150526598	150526840	+	0.139283
ADAMTSL4	ENSG00000143382	1	150528842	150529096	+	0.123862
ADAMTSL4	ENSG00000143382	1	150529811	150529969	+	0.117873
ADAMTSL4	ENSG00000143382	1	150530099	150530420	+	0.145773
MCL1	ENSG00000143384	1	150549967	150550719	-	0.264537
CTSK	ENSG00000143387	1	150778700	150779161	-	0.105068
SETDB1	ENSG00000143379	1	150923566	150923840	+	0.135282
SETDB1	ENSG00000143379	1	150931823	150933038	+	0.337665
SETDB1	ENSG00000143379	1	150934634	150935062	+	0.113701
SETDB1	ENSG00000143379	1	150935195	150935449	+	0.196565
SETDB1	ENSG00000143379	1	150935615	150936005	+	0.198675
C1orf56	ENSG00000143443	1	151021328	151022913	+	0.101278
CDC42SE1	ENSG00000197622	1	151026797	151027491	-	0.195562
CDC42SE1	ENSG00000197622	1	151027602	151028152	-	0.320463
TMOD4	ENSG00000163157	1	151144239	151144743	-	0.51292
VPS72	ENSG00000163159	1	151149507	151150476	-	0.111036
ZNF687	ENSG00000143373	1	151261182	151261570	+	0.153768
PSMB4	ENSG00000159377	1	151373064	151373239	+	0.167932
POGZ	ENSG00000143442	1	151379107	151379386	-	0.152443
POGZ	ENSG00000143442	1	151380716	151380884	-	0.270451
S100A5	ENSG00000196420	1	153509912	153512529	-	0.143748
RP1-178F15.5	ENSG00000271853	1	153599009	153599958	-	0.186576
CHTOP	ENSG00000160679	1	153609129	153610770	+	0.292755
ILF2	ENSG00000143621	1	153635271	153635494	-	0.121283
ILF2	ENSG00000143621	1	153635609	153635690	-	0.152073
INTS3	ENSG00000143624	1	153719546	153719754	+	0.268353
INTS3	ENSG00000143624	1	153719839	153721164	+	0.316491
INTS3	ENSG00000143624	1	153744916	153745114	+	0.1927
SLC27A3	ENSG00000143554	1	153748640	153748993	+	0.286038
SLC27A3	ENSG00000143554	1	153749696	153750236	+	0.356101
SLC27A3	ENSG00000143554	1	153750831	153750938	+	0.339516
GATAD2B	ENSG00000143614	1	153782786	153784206	-	0.106891
GATAD2B	ENSG00000143614	1	153785928	153788748	-	0.210696
DENND4B	ENSG00000198837	1	153905253	153905336	-	0.182983
DENND4B	ENSG00000198837	1	153906347	153906610	-	0.277876
DENND4B	ENSG00000198837	1	153912280	153912631	-	0.400378
DENND4B	ENSG00000198837	1	153913082	153913379	-	0.281898
DENND4B	ENSG00000198837	1	153914589	153914662	-	0.111764
DENND4B	ENSG00000198837	1	153914832	153915031	-	0.423761
DENND4B	ENSG00000198837	1	153915101	153915353	-	0.159241
CRTC2	ENSG00000160741	1	153925111	153925280	-	0.265355
CRTC2	ENSG00000160741	1	153925845	153926013	-	0.102787
CRTC2	ENSG00000160741	1	153927465	153927540	-	0.15398
CRTC2	ENSG00000160741	1	153927642	153930820	-	0.171754
CREB3L4	ENSG00000143578	1	153945312	153945447	+	0.351252
CREB3L4	ENSG00000143578	1	153945940	153946095	+	0.148839
JTB	ENSG00000143543	1	153949865	153950019	-	0.969434
ATP8B2	ENSG00000143515	1	154317261	154317446	+	0.28045
ATP8B2	ENSG00000143515	1	154318021	154318275	+	0.15266
ATP8B2	ENSG00000143515	1	154318359	154318706	+	0.103534
UBE2Q1	ENSG00000160714	1	154524455	154524568	-	0.117798
ADAR	ENSG00000160710	1	154560734	154561026	-	0.120995
ADAR	ENSG00000160710	1	154574724	154574860	-	0.920828
SHC1	ENSG00000160691	1	154942675	154946723	-	0.143237
FLAD1	ENSG00000160688	1	154962733	154962814	+	0.420626
EFNA4	ENSG00000243364	1	155036412	155039205	+	0.137415
EFNA3	ENSG00000143590	1	155058681	155058888	+	0.173773
SLC50A1	ENSG00000169241	1	155108467	155108774	+	0.232549
TRIM46	ENSG00000163462	1	155148123	155148363	+	0.125
THBS3	ENSG00000169231	1	155167004	155167253	-	0.309023
THBS3	ENSG00000169231	1	155169904	155170241	-	0.11064
THBS3	ENSG00000169231	1	155173096	155173303	-	0.18785
FAM189B	ENSG00000160767	1	155218094	155218195	-	0.120517
FAM189B	ENSG00000160767	1	155223769	155223874	-	0.176884
FAM189B	ENSG00000160767	1	155223985	155224190	-	0.112681
SCAMP3	ENSG00000116521	1	155226210	155226464	-	0.199611
SCAMP3	ENSG00000116521	1	155226582	155227075	-	0.254602
SCAMP3	ENSG00000116521	1	155227177	155227288	-	0.17557
CLK2	ENSG00000176444	1	155233191	155233740	-	0.122808
CLK2	ENSG00000176444	1	155233831	155234011	-	0.127034
CLK2	ENSG00000176444	1	155234091	155234258	-	0.112212
FDPS	ENSG00000160752	1	155282186	155287731	+	0.10931
RUSC1	ENSG00000160753	1	155295281	155295357	+	0.1017
ASH1L	ENSG00000116539	1	155308181	155309118	-	0.120126
ASH1L	ENSG00000116539	1	155311893	155313104	-	0.134058
ASH1L	ENSG00000116539	1	155316260	155317446	-	0.140385
YY1AP1	ENSG00000163374	1	155630704	155631097	-	0.234255
GON4L	ENSG00000116580	1	155722378	155722994	-	0.197339
SYT11	ENSG00000132718	1	155850414	155850988	+	0.171964
KIAA0907	ENSG00000132680	1	155884111	155885663	-	0.18767
UBQLN4	ENSG00000160803	1	156021648	156023384	-	0.172765
BGLAP	ENSG00000242252	1	156212382	156212552	+	0.281388
BGLAP	ENSG00000242252	1	156212622	156212823	+	0.402469
PAQR6	ENSG00000160781	1	156215778	156215913	-	0.263538
MEF2D	ENSG00000116604	1	156437448	156437784	-	0.207928
TTC24	ENSG00000187862	1	156553242	156553588	+	0.142202
TTC24	ENSG00000187862	1	156554766	156554916	+	0.125
TTC24	ENSG00000187862	1	156555618	156555740	+	0.566667
GPATCH4	ENSG00000160818	1	156565641	156565872	-	0.10641
CRABP2	ENSG00000143320	1	156670450	156670665	-	0.134029
RRNAD1	ENSG00000143303	1	156699007	156701782	+	0.238528
RRNAD1	ENSG00000143303	1	156701907	156702072	+	0.630744
RRNAD1	ENSG00000143303	1	156703312	156703800	+	0.3064
SH2D2A	ENSG00000027869	1	156776365	156776966	-	0.142844
SH2D2A	ENSG00000027869	1	156777137	156778994	-	0.223254
ARHGEF11	ENSG00000132694	1	156907288	156908209	-	0.133548
ARHGEF11	ENSG00000132694	1	156908305	156909339	-	0.152515
ARHGEF11	ENSG00000132694	1	156911781	156912481	-	0.112309
ETV3	ENSG00000117036	1	157105500	157106098	-	0.115
FCRL3	ENSG00000160856	1	157646558	157648384	-	0.554514
FCRL3	ENSG00000160856	1	157666117	157666929	-	0.194329
FCRL3	ENSG00000160856	1	157667214	157667448	-	0.473255
FCRL1	ENSG00000163534	1	157771983	157772166	-	0.5816
FCRL1	ENSG00000163534	1	157772454	157773634	-	0.116507
CD1D	ENSG00000158473	1	158150952	158151244	+	0.237673
CD1D	ENSG00000158473	1	158151511	158151821	+	0.198428
CD1D	ENSG00000158473	1	158152100	158152667	+	0.275607
CD1D	ENSG00000158473	1	158152946	158153725	+	0.181247
CD1A	ENSG00000158477	1	158227301	158227470	+	0.205703
IFI16	ENSG00000163565	1	159023514	159024610	+	0.118837
FCRL6	ENSG00000181036	1	159778850	159778986	+	0.967905
FCRL6	ENSG00000181036	1	159779035	159779191	+	0.132948
IGSF8	ENSG00000162729	1	160062485	160062713	-	0.303628
IGSF8	ENSG00000162729	1	160063961	160064658	-	0.25975
PEX19	ENSG00000162735	1	160249424	160249590	-	0.119843
SLAMF6	ENSG00000162739	1	160460026	160460364	-	0.162633
SLAMF6	ENSG00000162739	1	160460475	160460914	-	0.175233
SLAMF1	ENSG00000117090	1	160604687	160606980	-	0.122611
SLAMF7	ENSG00000026751	1	160720213	160721134	+	0.255837
SLAMF7	ENSG00000026751	1	160721238	160721975	+	0.102331
USF1	ENSG00000158773	1	161009799	161009991	-	0.273027
ARHGAP30	ENSG00000186517	1	161019124	161019213	-	0.202239
USP21	ENSG00000143258	1	161132180	161132404	+	0.392097
USP21	ENSG00000143258	1	161132516	161132708	+	0.247007
USP21	ENSG00000143258	1	161133409	161133667	+	0.103208
USP21	ENSG00000143258	1	161134040	161134323	+	0.302527
USP21	ENSG00000143258	1	161134732	161134818	+	0.335118
USP21	ENSG00000143258	1	161134933	161135146	+	0.210825
PPOX	ENSG00000143224	1	161140309	161140409	+	0.166603
PPOX	ENSG00000143224	1	161140739	161140823	+	0.178551
B4GALT3	ENSG00000158850	1	161142121	161143394	-	0.161436
B4GALT3	ENSG00000158850	1	161143517	161143648	-	0.212619
B4GALT3	ENSG00000158850	1	161143839	161144782	-	0.113953
NDUFS2	ENSG00000158864	1	161179978	161180093	+	0.126931
NDUFS2	ENSG00000158864	1	161183711	161183945	+	0.121092
TOMM40L	ENSG00000158882	1	161196745	161197047	+	0.136797
TOMM40L	ENSG00000158882	1	161197527	161197673	+	0.120583
OLFML2B	ENSG00000162745	1	161954066	161954593	-	0.114697
SH2D1B	ENSG00000198574	1	162367105	162368712	-	0.109761
POGK	ENSG00000143157	1	166819660	166821821	+	0.178218
TADA1	ENSG00000152382	1	166826956	166827355	-	0.304733
CD247	ENSG00000198821	1	167400983	167402260	-	0.119721
CD247	ENSG00000198821	1	167402296	167403256	-	0.112348
TBX19	ENSG00000143178	1	168274434	168277979	+	0.115657
VAMP4	ENSG00000117533	1	171671224	171673526	-	0.386665
SUCO	ENSG00000094975	1	172569308	172571203	+	0.105768
FASLG	ENSG00000117560	1	172633530	172634761	+	0.148911
GLUL	ENSG00000135821	1	182353858	182354491	-	0.153176
COLGALT2	ENSG00000198756	1	183908171	183909714	-	0.116379
TPR	ENSG00000047410	1	186325581	186326528	-	0.191069
PTGS2	ENSG00000073756	1	186645316	186645598	-	0.371429
PTGS2	ENSG00000073756	1	186648333	186648453	-	0.354523
PLA2G4A	ENSG00000116711	1	186916093	186919788	+	0.112933
RGS2	ENSG00000116741	1	192779397	192779499	+	0.345109
KIF21B	ENSG00000116852	1	200968594	200969010	-	0.322452
IPO9	ENSG00000198700	1	201836087	201837775	+	0.11283
IPO9	ENSG00000198700	1	201843500	201843959	+	0.215091
ELF3	ENSG00000163435	1	201983152	201984336	+	0.327426
LGR6	ENSG00000133067	1	202276067	202276457	+	0.150985
LGR6	ENSG00000133067	1	202276529	202278178	+	0.111401
UBE2T	ENSG00000077152	1	202301088	202302137	-	0.147404
CYB5R1	ENSG00000159348	1	202935121	202935655	-	0.101082
CYB5R1	ENSG00000159348	1	202936026	202936318	-	0.192736
CHI3L1	ENSG00000133048	1	203148713	203148888	-	0.245717
CHI3L1	ENSG00000133048	1	203152919	203153703	-	0.161407
CHI3L1	ENSG00000133048	1	203153760	203154311	-	0.149298
BTG2	ENSG00000159388	1	203274876	203276231	+	0.38932
ATP2B4	ENSG00000058668	1	203670051	203671171	+	0.157223
LAX1	ENSG00000122188	1	203740605	203741195	+	0.128705
SNRPE	ENSG00000182004	1	203830871	203831309	+	0.621508
SOX13	ENSG00000143842	1	204091113	204091364	+	0.221124
SOX13	ENSG00000143842	1	204091527	204091981	+	0.320858
PIK3C2B	ENSG00000133056	1	204401529	204402443	-	0.104229
NUAK2	ENSG00000163545	1	205273641	205274326	-	0.148675
NUAK2	ENSG00000163545	1	205274459	205275315	-	0.241331
NUAK2	ENSG00000163545	1	205275435	205277292	-	0.106845
NUAK2	ENSG00000163545	1	205277358	205277708	-	0.153937
SLC41A1	ENSG00000133065	1	205767179	205767796	-	0.349978
RASSF5	ENSG00000136653	1	206758016	206758511	+	0.135909
FAIM3	ENSG00000162894	1	207083213	207083554	-	0.16032
G0S2	ENSG00000123689	1	209848894	209848997	+	0.841562
TRAF3IP3	ENSG00000009790	1	209949081	209950696	+	0.147502
TRAF3IP3	ENSG00000009790	1	209952719	209953814	+	0.118413
TRAF3IP3	ENSG00000009790	1	209954803	209955400	+	0.127598
TRAF5	ENSG00000082512	1	211538810	211542793	+	0.178014
RPS6KC1	ENSG00000136643	1	213415640	213415911	+	0.224684
SMYD2	ENSG00000143499	1	214504413	214505360	+	0.15494
SMYD2	ENSG00000143499	1	214505535	214507542	+	0.136302
HLX	ENSG00000136630	1	221053791	221054535	+	0.17206
HLX	ENSG00000136630	1	221054715	221055505	+	0.136332
DUSP10	ENSG00000143507	1	221913129	221915322	-	0.134248
MIA3	ENSG00000154305	1	222827640	222827730	+	0.312483
MIA3	ENSG00000154305	1	222832999	222833075	+	0.107843
BROX	ENSG00000162819	1	222902170	222902961	+	0.115819
BROX	ENSG00000162819	1	222903043	222903368	+	0.136054
TLR5	ENSG00000187554	1	223307824	223308023	-	0.117479
LBR	ENSG00000143815	1	225599142	225600155	-	0.175085
TMEM63A	ENSG00000196187	1	226054382	226054811	-	0.353136
TMEM63A	ENSG00000196187	1	226054863	226055587	-	0.193309
TMEM63A	ENSG00000196187	1	226067110	226070003	-	0.111769
ADCK3	ENSG00000163050	1	227169850	227170378	+	0.133363
ADCK3	ENSG00000163050	1	227170735	227171252	+	0.112703
ADCK3	ENSG00000163050	1	227171334	227171461	+	0.145849
JMJD4	ENSG00000081692	1	227922517	227922712	-	0.255396
C1orf35	ENSG00000143793	1	228290083	228290178	-	0.143763
GUK1	ENSG00000143774	1	228333768	228334542	+	0.165905
OBSCN	ENSG00000154358	1	228491639	228492003	+	0.144063
TRIM11	ENSG00000154370	1	228584748	228584843	-	0.115723
NUP133	ENSG00000069248	1	229635565	229636502	-	0.137209
URB2	ENSG00000135763	1	229783499	229786981	+	0.112181
GNPAT	ENSG00000116906	1	231401166	231401457	+	0.114391
GNPAT	ENSG00000116906	1	231403649	231406503	+	0.114992
GNPAT	ENSG00000116906	1	231409808	231410966	+	0.163178
TSNAX-DISC1	ENSG00000270106	1	231664572	231665000	+	0.109344
PCNXL2	ENSG00000135749	1	233120223	233121837	-	0.171411
ARID4B	ENSG00000054267	1	235295312	235298966	-	0.112839
ARID4B	ENSG00000054267	1	235384977	235386480	-	0.200267
TBCE	ENSG00000116957	1	235599155	235599700	+	0.127789
TBCE	ENSG00000116957	1	235599765	235599858	+	0.223684
LYST	ENSG00000143669	1	235926151	235929378	-	0.260309
LYST	ENSG00000143669	1	235963686	235964170	-	0.265842
CHRM3-AS2	ENSG00000233355	1	239869015	239869621	-	0.207223
ZNF692	ENSG00000171163	1	249149834	249149923	-	0.433506
ZMYND11	ENSG00000015171	10	285465	285995	+	0.104478
GTPBP4	ENSG00000107937	10	1041972	1042045	+	0.140759
GTPBP4	ENSG00000107937	10	1042182	1043147	+	0.108265
PFKP	ENSG00000067057	10	3162236	3172010	+	0.118389
PITRM1	ENSG00000107959	10	3189929	3190178	-	0.185941
KLF6	ENSG00000067082	10	3818595	3821538	-	0.98047
KLF6	ENSG00000067082	10	3821782	3822297	-	0.275222
KLF6	ENSG00000067082	10	3824406	3827104	-	0.283533
FBXO18	ENSG00000134452	10	5936474	5937018	+	0.203403
PRKCQ	ENSG00000065675	10	6470324	6472771	-	0.121449
ATP5C1	ENSG00000165629	10	7848973	7849621	+	0.119327
GATA3	ENSG00000107485	10	8111561	8115701	+	0.138164
CELF2	ENSG00000048740	10	11207280	11207448	+	0.213408
NUDT5	ENSG00000165609	10	12212769	12212898	-	0.101156
RP11-295P9.3	ENSG00000239665	10	13680120	13680700	+	0.570614
HSPA14	ENSG00000187522	10	14893322	14894368	+	0.125728
COMMD3-BMI1	ENSG00000269897	10	22607642	22607734	+	0.21164
COMMD3-BMI1	ENSG00000269897	10	22607791	22607887	+	0.108397
ARHGAP21	ENSG00000107863	10	24880612	24880815	-	0.153339
ARHGAP21	ENSG00000107863	10	24884972	24885668	-	0.100962
SVIL	ENSG00000197321	10	29747262	29747362	-	0.113745
SVIL	ENSG00000197321	10	29752564	29754523	-	0.147173
MTPAP	ENSG00000107951	10	30625956	30629154	-	0.126054
MAP3K8	ENSG00000107968	10	30747165	30748183	+	0.117243
MAP3K8	ENSG00000107968	10	30748430	30749634	+	0.117751
ARHGAP12	ENSG00000165322	10	32098056	32098157	-	0.292994
BMS1	ENSG00000165733	10	43317632	43318565	+	0.176544
RASGEF1A	ENSG00000198915	10	43694642	43695123	-	0.317913
ZNF32	ENSG00000169740	10	44141650	44144249	-	0.159078
RASSF4	ENSG00000107551	10	45465712	45467220	+	0.27288
RASSF4	ENSG00000107551	10	45487450	45488716	+	0.283264
ZFAND4	ENSG00000172671	10	46112019	46113587	-	0.214481
MAPK8	ENSG00000107643	10	49634547	49635122	+	0.182922
ARHGAP22	ENSG00000128805	10	49659183	49661346	-	0.118467
WDFY4	ENSG00000128815	10	50018780	50019583	+	0.109701
WDFY4	ENSG00000128815	10	50019753	50022001	+	0.234543
WDFY4	ENSG00000128815	10	50174718	50177108	+	0.199263
ZWINT	ENSG00000122952	10	58117946	58118137	-	0.142857
EGR2	ENSG00000122877	10	64574228	64575620	-	0.585767
JMJD1C	ENSG00000171988	10	64927894	64928194	-	0.127897
HNRNPH3	ENSG00000096746	10	70101066	70101341	+	0.122288
HNRNPH3	ENSG00000096746	10	70101437	70101515	+	0.205563
HNRNPH3	ENSG00000096746	10	70101608	70101734	+	0.215652
CCAR1	ENSG00000060339	10	70515293	70516029	+	0.140217
CCAR1	ENSG00000060339	10	70517134	70520763	+	0.163709
SUPV3L1	ENSG00000156502	10	70955021	70956747	+	0.121991
SUPV3L1	ENSG00000156502	10	70958308	70958859	+	0.12385
SUPV3L1	ENSG00000156502	10	70958953	70960035	+	0.33649
CDH23	ENSG00000107736	10	73461968	73462305	+	0.173073
CDH23	ENSG00000107736	10	73466806	73468854	+	0.21387
CDH23	ENSG00000107736	10	73490361	73491743	+	0.154993
DDIT4	ENSG00000168209	10	74033818	74033914	+	0.372576
MCU	ENSG00000156026	10	74644140	74645502	+	0.314711
DNAJC9	ENSG00000213551	10	75003277	75003600	-	0.127165
DNAJC9	ENSG00000213551	10	75006586	75006767	-	0.135259
MSS51	ENSG00000166343	10	75184530	75184855	-	0.381995
MSS51	ENSG00000166343	10	75186135	75186364	-	0.39661
MSS51	ENSG00000166343	10	75186489	75187370	-	0.208943
RP11-464F9.1	ENSG00000242288	10	75477923	75478917	-	0.122103
SEC24C	ENSG00000176986	10	75528910	75529104	+	0.252715
SEC24C	ENSG00000176986	10	75529773	75530037	+	0.144851
SEC24C	ENSG00000176986	10	75530229	75530466	+	0.406807
ZSWIM8	ENSG00000214655	10	75549582	75549713	+	0.178771
NDST2	ENSG00000166507	10	75562534	75562729	-	0.153221
NDST2	ENSG00000166507	10	75563506	75563650	-	0.314208
NDST2	ENSG00000166507	10	75566232	75566414	-	0.175996
NDST2	ENSG00000166507	10	75570661	75571231	-	0.123135
CAMK2G	ENSG00000148660	10	75574263	75574760	-	0.24896
VCL	ENSG00000035403	10	75868914	75873941	+	0.103691
SAMD8	ENSG00000156671	10	76935974	76936145	+	0.138693
COMTD1	ENSG00000165644	10	76994750	76994817	-	0.173564
DLG5	ENSG00000151208	10	79579776	79580839	-	0.143739
POLR3A	ENSG00000148606	10	79745098	79745660	-	0.218819
POLR3A	ENSG00000148606	10	79745743	79745830	-	0.179334
PPIF	ENSG00000108179	10	81109509	81111242	+	0.113796
PPIF	ENSG00000108179	10	81111339	81112072	+	0.104778
SFTPD	ENSG00000133661	10	81701826	81702143	-	0.232123
CDHR1	ENSG00000148600	10	85973104	85973837	+	0.105074
LIPN	ENSG00000204020	10	90524365	90526025	+	0.296643
LIPN	ENSG00000204020	10	90526135	90528548	+	0.124894
RPP30	ENSG00000148688	10	92662101	92662948	+	0.132499
RPP30	ENSG00000148688	10	92663033	92665058	+	0.134863
TNKS2	ENSG00000107854	10	93621912	93622693	+	0.202276
ALDH18A1	ENSG00000059573	10	97373620	97373722	-	0.106097
RRP12	ENSG00000052749	10	99130838	99131829	-	0.105175
RRP12	ENSG00000052749	10	99160291	99160849	-	0.285935
ZFYVE27	ENSG00000155256	10	99512939	99517021	+	0.140721
PYROXD2	ENSG00000119943	10	100150839	100152188	-	0.166043
PYROXD2	ENSG00000119943	10	100152323	100152698	-	0.172844
HPS1	ENSG00000107521	10	100183425	100183509	-	0.255515
SLC25A28	ENSG00000155287	10	101371123	101372299	-	0.121152
SLC25A28	ENSG00000155287	10	101372356	101373452	-	0.606856
CHUK	ENSG00000213341	10	101949384	101950625	-	0.108627
SEC31B	ENSG00000075826	10	102247552	102247783	-	0.244113
SEC31B	ENSG00000075826	10	102248731	102249008	-	0.625922
SEC31B	ENSG00000075826	10	102249155	102249459	-	0.627711
SEC31B	ENSG00000075826	10	102249518	102249764	-	0.151976
MRPL43	ENSG00000055950	10	102746732	102746846	-	0.163816
C10orf2	ENSG00000107815	10	102749210	102749400	+	0.164835
C10orf2	ENSG00000107815	10	102750300	102750625	+	0.142769
C10orf2	ENSG00000107815	10	102750767	102752946	+	0.114997
LZTS2	ENSG00000107816	10	102763923	102765214	+	0.206049
LZTS2	ENSG00000107816	10	102765472	102766241	+	0.211304
SFXN3	ENSG00000107819	10	102791291	102792070	+	0.298176
SFXN3	ENSG00000107819	10	102798449	102798931	+	0.122174
SFXN3	ENSG00000107819	10	102798979	102799245	+	0.109307
POLL	ENSG00000166169	10	103339574	103340004	-	0.160502
POLL	ENSG00000166169	10	103344676	103345072	-	0.163389
DPCD	ENSG00000166171	10	103368694	103369123	+	0.139665
MGEA5	ENSG00000198408	10	103547280	103550652	-	0.103213
MGEA5	ENSG00000198408	10	103550845	103551110	-	0.18046
KCNIP2	ENSG00000120049	10	103587750	103587907	-	0.116578
PPRC1	ENSG00000148840	10	103904847	103906428	+	0.178997
PPRC1	ENSG00000148840	10	103907149	103908128	+	0.170956
PPRC1	ENSG00000148840	10	103908278	103908384	+	0.193758
PPRC1	ENSG00000148840	10	103908451	103908573	+	0.1087
NOLC1	ENSG00000166197	10	103919781	103919989	+	0.101124
GBF1	ENSG00000107862	10	104139191	104139277	+	0.108676
GBF1	ENSG00000107862	10	104139408	104139609	+	0.185157
GBF1	ENSG00000107862	10	104139711	104140005	+	0.426551
GBF1	ENSG00000107862	10	104140119	104140262	+	0.21305
NFKB2	ENSG00000077150	10	104158280	104158495	+	0.259534
NFKB2	ENSG00000077150	10	104159951	104160034	+	0.169151
FBXL15	ENSG00000107872	10	104180939	104181110	+	0.595076
FBXL15	ENSG00000107872	10	104181264	104181543	+	0.558957
CUEDC2	ENSG00000107874	10	104183616	104183752	-	0.120495
CUEDC2	ENSG00000107874	10	104183935	104184020	-	0.148181
TMEM180	ENSG00000138111	10	104233498	104233575	+	0.254777
SFXN2	ENSG00000156398	10	104491540	104491908	+	0.102158
SFXN2	ENSG00000156398	10	104495666	104497419	+	0.131947
TAF5	ENSG00000148835	10	105147109	105147277	+	0.117957
TAF5	ENSG00000148835	10	105147455	105147762	+	0.155508
NEURL1	ENSG00000107954	10	105330870	105331257	+	0.296787
OBFC1	ENSG00000107960	10	105677414	105677857	-	0.259761
SLK	ENSG00000065613	10	105778666	105779491	+	0.11247
XPNPEP1	ENSG00000108039	10	111635357	111637547	-	0.209379
ADD3	ENSG00000148700	10	111878494	111878968	+	0.293622
SMNDC1	ENSG00000119953	10	112057486	112058405	-	0.129652
DUSP5	ENSG00000138166	10	112266912	112269777	+	0.10322
PDCD4	ENSG00000150593	10	112631776	112635723	+	0.142511
ACSL5	ENSG00000197142	10	114169443	114170220	+	0.1001
ACSL5	ENSG00000197142	10	114170253	114170341	+	0.187536
ACSL5	ENSG00000197142	10	114170393	114171213	+	0.153234
ZDHHC6	ENSG00000023041	10	114193039	114194054	-	0.254767
ABLIM1	ENSG00000099204	10	116197683	116198934	-	0.102376
EIF3A	ENSG00000107581	10	120810186	120810710	-	0.110652
BAG3	ENSG00000151929	10	121429689	121431766	+	0.157878
WDR11	ENSG00000120008	10	122665533	122666287	+	0.261697
NSMCE4A	ENSG00000107672	10	123718925	123719015	-	0.235647
PSTK	ENSG00000179988	10	124742540	124742787	+	0.124693
IKZF5	ENSG00000095574	10	124754239	124755509	-	0.256676
IKZF5	ENSG00000095574	10	124755692	124758008	-	0.187294
PTPRE	ENSG00000132334	10	129845947	129846027	+	0.292719
PTPRE	ENSG00000132334	10	129846101	129847793	+	0.152787
PTPRE	ENSG00000132334	10	129868091	129868564	+	0.210069
STK32C	ENSG00000165752	10	134038027	134038736	-	0.143293
STK32C	ENSG00000165752	10	134038840	134039030	-	0.103963
KNDC1	ENSG00000171798	10	134997493	134999477	+	0.105225
KNDC1	ENSG00000171798	10	135020282	135020359	+	0.1
VENTX	ENSG00000151650	10	135051659	135053179	+	0.171835
ADAM8	ENSG00000151651	10	135082366	135082948	-	0.333546
TUBGCP2	ENSG00000130640	10	135098717	135098959	-	0.120345
TUBGCP2	ENSG00000130640	10	135107273	135111455	-	0.129895
ZNF511	ENSG00000198546	10	135125345	135126291	+	0.141989
PAOX	ENSG00000148832	10	135193989	135194963	+	0.156918
MTG1	ENSG00000148824	10	135213123	135215032	+	0.279863
RIC8A	ENSG00000177963	11	212759	212836	+	0.190142
PSMD13	ENSG00000185627	11	248855	248931	+	0.144923
NLRP6	ENSG00000174885	11	282797	284229	+	0.138477
NLRP6	ENSG00000174885	11	284400	284474	+	0.142857
ATHL1	ENSG00000142102	11	293235	293365	+	0.293788
ATHL1	ENSG00000142102	11	293502	293593	+	0.4
SIGIRR	ENSG00000185187	11	406538	406842	-	0.228833
SIGIRR	ENSG00000185187	11	406993	407061	-	0.145134
SIGIRR	ENSG00000185187	11	408206	408694	-	0.110022
ANO9	ENSG00000185101	11	418589	418719	-	0.104431
ANO9	ENSG00000185101	11	418813	418887	-	0.378083
ANO9	ENSG00000185101	11	419729	420462	-	0.707639
ANO9	ENSG00000185101	11	429652	429757	-	0.112291
ANO9	ENSG00000185101	11	429818	430082	-	0.105531
ANO9	ENSG00000185101	11	431767	431847	-	0.215869
HRAS	ENSG00000174775	11	532522	532630	-	0.21523
HRAS	ENSG00000174775	11	533944	534211	-	0.16025
HRAS	ENSG00000174775	11	534375	535415	-	0.375048
LRRC56	ENSG00000161328	11	551827	551902	+	0.340226
C11orf35	ENSG00000185522	11	555503	555733	-	0.27836
C11orf35	ENSG00000185522	11	556115	556191	-	0.129032
C11orf35	ENSG00000185522	11	557097	557398	-	0.141945
C11orf35	ENSG00000185522	11	557640	557883	-	0.143209
PHRF1	ENSG00000070047	11	609720	610195	+	0.1017
IRF7	ENSG00000185507	11	613117	613205	-	0.171197
IRF7	ENSG00000185507	11	613865	613950	-	0.19303
IRF7	ENSG00000185507	11	615259	615344	-	0.216814
TMEM80	ENSG00000177042	11	698888	700141	+	0.17581
TMEM80	ENSG00000177042	11	700707	702944	+	0.180409
PDDC1	ENSG00000177225	11	770903	770992	-	0.43645
SLC25A22	ENSG00000177542	11	792068	792141	-	0.1098
SLC25A22	ENSG00000177542	11	792217	792303	-	0.103465
SLC25A22	ENSG00000177542	11	792458	792552	-	0.169767
SLC25A22	ENSG00000177542	11	792988	793528	-	0.291057
PIDD	ENSG00000177595	11	799565	799814	-	0.151579
PIDD	ENSG00000177595	11	800014	800130	-	0.176373
PIDD	ENSG00000177595	11	800912	800984	-	0.277778
PIDD	ENSG00000177595	11	801624	801964	-	0.124824
EFCAB4A	ENSG00000177685	11	831032	831223	+	0.322363
TSPAN4	ENSG00000214063	11	865614	865693	+	0.197581
DUSP8	ENSG00000184545	11	1578804	1579023	-	0.210037
DUSP8	ENSG00000184545	11	1579147	1579341	-	0.103806
TNNI2	ENSG00000130598	11	1861468	1861632	+	0.587049
TNNI2	ENSG00000130598	11	1862138	1862260	+	0.213944
MRPL23	ENSG00000214026	11	1977678	1977771	+	0.662614
TSPAN32	ENSG00000064201	11	2337542	2337805	+	0.743318
TSPAN32	ENSG00000064201	11	2338755	2339092	+	0.466471
TSSC4	ENSG00000184281	11	2423882	2424074	+	0.870636
CDKN1C	ENSG00000129757	11	2906696	2906863	-	0.119836
CARS	ENSG00000110619	11	3023283	3023770	-	0.349002
OSBPL5	ENSG00000021762	11	3109573	3111075	-	0.138106
CHRNA10	ENSG00000129749	11	3687794	3688461	-	0.158278
STIM1	ENSG00000167323	11	4107773	4112511	+	0.110187
TRIM21	ENSG00000132109	11	4407487	4408197	-	0.181073
TRIM34	ENSG00000258659	11	5662419	5663635	+	0.126024
TRIM34	ENSG00000258659	11	5664073	5664373	+	0.112392
TRIM22	ENSG00000132274	11	5718573	5719544	+	0.509421
FAM160A2	ENSG00000051009	11	6244468	6244839	-	0.135797
SMPD1	ENSG00000166311	11	6414923	6415125	+	0.134535
APBB1	ENSG00000166313	11	6422659	6422803	-	0.15363
TRIM3	ENSG00000110171	11	6471851	6472121	-	0.171458
ARFIP2	ENSG00000132254	11	6498498	6498947	-	0.377633
ARFIP2	ENSG00000132254	11	6501298	6501552	-	0.257472
TIMM10B	ENSG00000132286	11	6502785	6502986	+	0.107025
DNHD1	ENSG00000179532	11	6518897	6519000	+	0.419908
DNHD1	ENSG00000179532	11	6565476	6565803	+	0.236473
DNHD1	ENSG00000179532	11	6579527	6579714	+	0.263825
DNHD1	ENSG00000179532	11	6584794	6584922	+	0.38833
DNHD1	ENSG00000179532	11	6587995	6588124	+	0.540886
DNHD1	ENSG00000179532	11	6591330	6591476	+	0.312541
DNHD1	ENSG00000179532	11	6591626	6591847	+	0.348417
DNHD1	ENSG00000179532	11	6592653	6592865	+	0.608736
RRP8	ENSG00000132275	11	6622285	6622378	-	0.125
ILK	ENSG00000166333	11	6630387	6630529	+	0.110411
DCHS1	ENSG00000166341	11	6646712	6646827	-	0.156863
MRPL17	ENSG00000158042	11	6704046	6704353	-	0.131011
PPFIBP2	ENSG00000166387	11	7672196	7672886	+	0.167871
ADM	ENSG00000148926	11	10327345	10327495	+	0.812416
AMPD3	ENSG00000133805	11	10524441	10526095	+	0.109325
MICAL2	ENSG00000133816	11	12237866	12241747	+	0.11601
ARNTL	ENSG00000133794	11	13399992	13402707	+	0.122671
PIK3C2A	ENSG00000011405	11	17113615	17113705	-	0.111111
SAAL1	ENSG00000166788	11	18102038	18102957	-	0.131668
SAAL1	ENSG00000166788	11	18108601	18108689	-	0.105549
ZDHHC13	ENSG00000177054	11	19184974	19185847	+	0.199971
QSER1	ENSG00000060749	11	32996889	32997879	+	0.174963
NAT10	ENSG00000135372	11	34156133	34156721	+	0.158821
CD44	ENSG00000026508	11	35229753	35231511	+	0.139629
ACCS	ENSG00000110455	11	44099472	44100233	+	0.776748
ACCS	ENSG00000110455	11	44100334	44101080	+	0.233812
ACCS	ENSG00000110455	11	44105127	44105244	+	0.106024
PEX16	ENSG00000121680	11	45935489	45935681	-	0.131589
GYLTL1B	ENSG00000165905	11	45944718	45945023	+	0.335608
GYLTL1B	ENSG00000165905	11	45945828	45946056	+	0.17855
GYLTL1B	ENSG00000165905	11	45946228	45946335	+	0.182711
GYLTL1B	ENSG00000165905	11	45946440	45947589	+	0.219178
GYLTL1B	ENSG00000165905	11	45947702	45947772	+	0.405352
GYLTL1B	ENSG00000165905	11	45948148	45948261	+	0.121434
GYLTL1B	ENSG00000165905	11	45948422	45948865	+	0.108934
GYLTL1B	ENSG00000165905	11	45949620	45949727	+	0.132885
GYLTL1B	ENSG00000165905	11	45949923	45950180	+	0.118776
DGKZ	ENSG00000149091	11	46399779	46400006	+	0.117207
MDK	ENSG00000110492	11	46404011	46404136	+	0.518936
AMBRA1	ENSG00000110497	11	46564531	46564801	-	0.15494
ARHGAP1	ENSG00000175220	11	46701326	46701754	-	0.189352
ARHGAP1	ENSG00000175220	11	46701832	46702036	-	0.151308
ARHGAP1	ENSG00000175220	11	46702113	46702189	-	0.118068
ZNF408	ENSG00000175213	11	46723226	46724253	+	0.169729
ARFGAP2	ENSG00000149182	11	47189802	47192976	-	0.111824
DDB2	ENSG00000134574	11	47236814	47237886	+	0.359735
DDB2	ENSG00000134574	11	47256485	47256820	+	0.153752
DDB2	ENSG00000134574	11	47256963	47259387	+	0.122267
NR1H3	ENSG00000025434	11	47283000	47283097	+	0.186572
NR1H3	ENSG00000025434	11	47283277	47283469	+	0.256395
MYBPC3	ENSG00000134571	11	47353267	47353395	-	0.185674
MYBPC3	ENSG00000134571	11	47353432	47353622	-	0.515152
MYBPC3	ENSG00000134571	11	47353809	47354116	-	0.100581
MYBPC3	ENSG00000134571	11	47354524	47354744	-	0.157895
MYBPC3	ENSG00000134571	11	47354884	47355107	-	0.111597
MYBPC3	ENSG00000134571	11	47355303	47355472	-	0.1
MYBPC3	ENSG00000134571	11	47360955	47361201	-	0.120073
SLC39A13	ENSG00000165915	11	47433590	47433896	+	0.143586
SLC39A13	ENSG00000165915	11	47434018	47434950	+	0.11382
SLC39A13	ENSG00000165915	11	47436710	47436838	+	0.287093
SLC39A13	ENSG00000165915	11	47437047	47437875	+	0.953198
CELF1	ENSG00000149187	11	47493654	47493742	-	0.48465
NDUFS3	ENSG00000213619	11	47587348	47587457	+	0.180035
NUP160	ENSG00000030066	11	47827864	47828621	-	0.106829
NUP160	ENSG00000030066	11	47861617	47861929	-	0.299354
SSRP1	ENSG00000149136	11	57100329	57100432	-	0.173085
SSRP1	ENSG00000149136	11	57100623	57100908	-	0.103143
TMX2	ENSG00000213593	11	57505902	57506135	+	0.102489
CTNND1	ENSG00000198561	11	57556627	57558856	+	0.1638
CTNND1	ENSG00000198561	11	57575764	57575861	+	0.181818
OSBP	ENSG00000110048	11	59344192	59344277	-	0.152733
PATL1	ENSG00000166889	11	59405884	59406520	-	0.161717
PATL1	ENSG00000166889	11	59406670	59406764	-	0.178699
MRPL16	ENSG00000166902	11	59577393	59578076	-	0.115705
MS4A14	ENSG00000166928	11	60165453	60167876	+	0.270833
MS4A14	ENSG00000166928	11	60167927	60170384	+	0.12964
CD6	ENSG00000013725	11	60776317	60777043	+	0.138296
CD6	ENSG00000013725	11	60777346	60778541	+	0.249159
DAK	ENSG00000149476	11	61109384	61109932	+	0.156643
TMEM138	ENSG00000149483	11	61131787	61131904	+	0.883288
PPP1R32	ENSG00000162148	11	61249900	61250126	+	0.145112
PPP1R32	ENSG00000162148	11	61252873	61253270	+	0.541629
PPP1R32	ENSG00000162148	11	61253383	61253815	+	0.376274
PPP1R32	ENSG00000162148	11	61254082	61254419	+	0.101881
PPP1R32	ENSG00000162148	11	61258056	61258285	+	0.479024
MYRF	ENSG00000124920	11	61551397	61551751	+	0.199643
FADS1	ENSG00000149485	11	61570931	61571141	-	0.106145
FADS3	ENSG00000221968	11	61643927	61644337	-	0.705972
FADS3	ENSG00000221968	11	61644435	61644982	-	0.349772
BEST1	ENSG00000167995	11	61722859	61723189	+	0.535531
BEST1	ENSG00000167995	11	61724470	61724858	+	0.214644
ASRGL1	ENSG00000162174	11	62156723	62158993	+	0.131648
MIR3654	ENSG00000255508	11	62344489	62344653	-	0.101318
MIR3654	ENSG00000255508	11	62344763	62346032	-	0.218506
MTA2	ENSG00000149480	11	62363809	62363929	-	0.125035
MTA2	ENSG00000149480	11	62364004	62364108	-	0.149888
MTA2	ENSG00000149480	11	62364887	62365081	-	0.19407
MTA2	ENSG00000149480	11	62365613	62365798	-	0.196213
MTA2	ENSG00000149480	11	62365862	62365993	-	0.103748
EML3	ENSG00000149499	11	62370361	62370620	-	0.413435
EML3	ENSG00000149499	11	62372652	62373113	-	0.134936
EML3	ENSG00000149499	11	62376277	62376433	-	0.103212
EML3	ENSG00000149499	11	62376604	62376825	-	0.191772
B3GAT3	ENSG00000149541	11	62384819	62387968	-	0.152372
B3GAT3	ENSG00000149541	11	62388143	62389337	-	0.151308
C11orf48	ENSG00000162194	11	62432445	62432602	-	0.173384
C11orf48	ENSG00000162194	11	62437275	62437353	-	0.467005
C11orf83	ENSG00000204922	11	62439337	62439424	+	0.142249
TTC9C	ENSG00000162222	11	62496208	62496294	+	0.72766
TMEM179B	ENSG00000185475	11	62554999	62556494	+	0.199283
TMEM179B	ENSG00000185475	11	62556682	62556763	+	0.127607
WDR74	ENSG00000133316	11	62600603	62601089	-	0.155452
WDR74	ENSG00000133316	11	62601146	62601263	-	0.230805
WDR74	ENSG00000133316	11	62601409	62601747	-	0.151371
WDR74	ENSG00000133316	11	62606900	62606978	-	0.112822
SNHG1	ENSG00000255717	11	62619908	62620127	-	0.969102
SLC3A2	ENSG00000168003	11	62655690	62655802	+	0.104148
MARK2	ENSG00000072518	11	63675776	63676348	+	0.1072
OTUB1	ENSG00000167770	11	63764120	63764328	+	0.33249
MACROD1	ENSG00000133315	11	63766159	63766309	-	0.224913
MACROD1	ENSG00000133315	11	63766344	63766426	-	0.178832
STIP1	ENSG00000168439	11	63971094	63971525	+	0.118193
TRPT1	ENSG00000149743	11	63991439	63991571	-	0.180925
TRPT1	ENSG00000149743	11	63991682	63991756	-	0.169217
TRPT1	ENSG00000149743	11	63992442	63992970	-	0.538115
NUDT22	ENSG00000149761	11	63993899	63994106	+	0.279952
NUDT22	ENSG00000149761	11	63997043	63997321	+	0.10703
DNAJC4	ENSG00000110011	11	64001452	64001544	+	0.318907
VEGFB	ENSG00000173511	11	64003799	64004658	+	0.127078
PLCB3	ENSG00000149782	11	64026441	64026529	+	0.119101
PLCB3	ENSG00000149782	11	64032699	64032781	+	0.268293
PLCB3	ENSG00000149782	11	64032974	64033357	+	0.184782
PLCB3	ENSG00000149782	11	64034024	64034656	+	0.135389
GPR137	ENSG00000173264	11	64055686	64055811	+	0.265098
ESRRA	ENSG00000173153	11	64074976	64081422	+	0.122589
CCDC88B	ENSG00000168071	11	64111386	64111468	+	0.242723
CCDC88B	ENSG00000168071	11	64118727	64118947	+	0.502847
PYGM	ENSG00000068976	11	64522308	64522744	-	0.245945
SF1	ENSG00000168066	11	64537880	64540901	-	0.174686
MAP4K2	ENSG00000168067	11	64559558	64559643	-	0.161714
MAP4K2	ENSG00000168067	11	64568298	64568371	-	0.16735
MAP4K2	ENSG00000168067	11	64568503	64568582	-	0.127915
MEN1	ENSG00000133895	11	64573242	64573703	-	0.2913
MEN1	ENSG00000133895	11	64575152	64575362	-	0.284341
CDC42BPG	ENSG00000171219	11	64606374	64606504	-	0.160839
ATG2A	ENSG00000110046	11	64662914	64663933	-	0.178131
ATG2A	ENSG00000110046	11	64665446	64665557	-	0.158714
ATG2A	ENSG00000110046	11	64670152	64670759	-	0.128863
ATG2A	ENSG00000110046	11	64670836	64671061	-	0.114466
PPP2R5B	ENSG00000068971	11	64695630	64695766	+	0.239529
PPP2R5B	ENSG00000068971	11	64698961	64699030	+	0.399949
ARL2	ENSG00000213465	11	64789360	64789442	+	0.943586
NAALADL1	ENSG00000168060	11	64813586	64813660	-	0.243386
SYVN1	ENSG00000162298	11	64895960	64896034	-	0.266766
SYVN1	ENSG00000162298	11	64896186	64897200	-	0.323267
SYVN1	ENSG00000162298	11	64897851	64898131	-	0.240543
SYVN1	ENSG00000162298	11	64898668	64898744	-	0.183772
SYVN1	ENSG00000162298	11	64898844	64898940	-	0.114104
SLC25A45	ENSG00000162241	11	65147032	65147337	-	0.238552
FRMD8	ENSG00000126391	11	65161145	65161511	+	0.160601
SCYL1	ENSG00000142186	11	65305653	65305740	+	0.156132
SCYL1	ENSG00000142186	11	65305795	65305912	+	0.227119
LTBP3	ENSG00000168056	11	65321374	65321521	-	0.133437
PCNXL3	ENSG00000197136	11	65386538	65387007	+	0.200992
PCNXL3	ENSG00000197136	11	65387403	65387809	+	0.116797
PCNXL3	ENSG00000197136	11	65401827	65402008	+	0.110497
PCNXL3	ENSG00000197136	11	65402919	65402999	+	0.182219
PCNXL3	ENSG00000197136	11	65403274	65403644	+	0.128363
PCNXL3	ENSG00000197136	11	65404160	65404236	+	0.146865
RELA	ENSG00000173039	11	65421980	65422289	-	0.96785
KAT5	ENSG00000172977	11	65486220	65486343	+	0.116677
AP5B1	ENSG00000254470	11	65547813	65547912	-	0.114959
MUS81	ENSG00000172732	11	65630000	65630535	+	0.161041
MUS81	ENSG00000172732	11	65633365	65633456	+	0.186133
CATSPER1	ENSG00000175294	11	65787671	65787787	-	0.105526
KLC2	ENSG00000174996	11	66033234	66033324	+	0.142268
KLC2	ENSG00000174996	11	66033688	66033903	+	0.141503
KLC2	ENSG00000174996	11	66033961	66034343	+	0.175148
RIN1	ENSG00000174791	11	66101695	66101984	-	0.385356
RIN1	ENSG00000174791	11	66102722	66102877	-	0.147355
SLC29A2	ENSG00000174669	11	66134035	66134934	-	0.129622
DPP3	ENSG00000254986	11	66262739	66262835	+	0.118367
BBS1	ENSG00000174483	11	66291047	66291194	+	0.391705
CTSF	ENSG00000174080	11	66331617	66332028	-	0.436873
CTSF	ENSG00000174080	11	66335553	66335744	-	0.187939
CCS	ENSG00000173992	11	66366724	66366929	+	0.701967
C11orf80	ENSG00000173715	11	66555740	66563751	+	0.102914
C11orf80	ENSG00000173715	11	66581486	66583523	+	0.136876
PC	ENSG00000173599	11	66617935	66618144	-	0.119565
PC	ENSG00000173599	11	66618394	66618510	-	0.153846
KDM2A	ENSG00000173120	11	67018269	67020164	+	0.10688
KDM2A	ENSG00000173120	11	67021889	67022344	+	0.102664
ANKRD13D	ENSG00000172932	11	67066595	67067000	+	0.434469
SSH3	ENSG00000172830	11	67071626	67072243	+	0.1494
SSH3	ENSG00000172830	11	67074433	67074512	+	0.406755
SSH3	ENSG00000172830	11	67074584	67074841	+	0.371296
SSH3	ENSG00000172830	11	67074907	67075019	+	0.588347
SSH3	ENSG00000172830	11	67075929	67076867	+	0.173353
SSH3	ENSG00000172830	11	67077014	67077238	+	0.109731
SSH3	ENSG00000172830	11	67077810	67079061	+	0.128399
CLCF1	ENSG00000175505	11	67133101	67134930	-	0.508467
RAD9A	ENSG00000172613	11	67161081	67161161	+	0.107843
TBC1D10C	ENSG00000175463	11	67173172	67173373	+	0.189223
TBC1D10C	ENSG00000175463	11	67173488	67174097	+	0.395401
CARNS1	ENSG00000172508	11	67183673	67184877	+	0.651476
CARNS1	ENSG00000172508	11	67185148	67185901	+	0.17093
CARNS1	ENSG00000172508	11	67185991	67186226	+	0.110562
CARNS1	ENSG00000172508	11	67187132	67187223	+	0.180464
CARNS1	ENSG00000172508	11	67188311	67188409	+	0.111111
CARNS1	ENSG00000172508	11	67188690	67190845	+	0.273635
PITPNM1	ENSG00000110697	11	67261308	67261392	-	0.229926
PITPNM1	ENSG00000110697	11	67265793	67266066	-	0.194061
PITPNM1	ENSG00000110697	11	67269557	67269762	-	0.119091
PITPNM1	ENSG00000110697	11	67270189	67271573	-	0.106854
NDUFV1	ENSG00000167792	11	67378041	67378465	+	0.200106
NUDT8	ENSG00000167799	11	67395722	67395793	-	0.30203
TCIRG1	ENSG00000110719	11	67810498	67810837	+	0.824622
TCIRG1	ENSG00000110719	11	67815271	67815348	+	0.177999
TCIRG1	ENSG00000110719	11	67816761	67817129	+	0.386413
TPCN2	ENSG00000162341	11	68822265	68822642	+	0.123006
TPCN2	ENSG00000162341	11	68831435	68834970	+	0.112263
TPCN2	ENSG00000162341	11	68837963	68838823	+	0.149304
DHCR7	ENSG00000172893	11	71146885	71148857	-	0.121664
INPPL1	ENSG00000165458	11	71936210	71939233	+	0.102023
INPPL1	ENSG00000165458	11	71939891	71940133	+	0.213807
INPPL1	ENSG00000165458	11	71940274	71940508	+	0.170098
INPPL1	ENSG00000165458	11	71940796	71940967	+	0.196016
INPPL1	ENSG00000165458	11	71944566	71944698	+	0.189407
INPPL1	ENSG00000165458	11	71948840	71949085	+	0.13477
ATG16L2	ENSG00000168010	11	72533588	72533892	+	0.397303
ATG16L2	ENSG00000168010	11	72535167	72535778	+	0.117166
RELT	ENSG00000054967	11	73087544	73100156	+	0.105089
UCP3	ENSG00000175564	11	73715630	73716774	-	0.162362
UCP3	ENSG00000175564	11	73716978	73717213	-	0.222222
PPME1	ENSG00000214517	11	73962063	73962692	+	0.163427
XRRA1	ENSG00000166435	11	74554498	74554898	-	0.288321
XRRA1	ENSG00000166435	11	74555004	74555212	-	0.269933
RPS3	ENSG00000149273	11	75112749	75113423	+	0.344507
GDPD5	ENSG00000158555	11	75162278	75162377	-	0.885255
GDPD5	ENSG00000158555	11	75236618	75236833	-	0.803643
C11orf30	ENSG00000158636	11	76255866	76256840	+	0.143293
CAPN5	ENSG00000149260	11	76823843	76825287	+	0.134426
CAPN5	ENSG00000149260	11	76826634	76827271	+	0.192926
MYO7A	ENSG00000137474	11	76919562	76919741	+	0.140365
USP35	ENSG00000118369	11	77907964	77908981	+	0.130955
PCF11	ENSG00000165494	11	82872494	82874720	+	0.138157
TMEM126B	ENSG00000171204	11	85346822	85347089	+	0.109095
CREBZF	ENSG00000137504	11	85373501	85374567	-	0.367393
KIAA1731	ENSG00000166004	11	93461987	93462599	+	0.115042
KIAA1731	ENSG00000166004	11	93462947	93463035	+	0.212121
KIAA1731	ENSG00000166004	11	93463314	93463396	+	0.356725
PIWIL4	ENSG00000134627	11	94349729	94351119	+	0.205623
CEP57	ENSG00000166037	11	95555142	95555662	+	0.188302
KIAA1377	ENSG00000110318	11	101863573	101868329	+	0.121793
CASP4	ENSG00000196954	11	104813700	104815474	-	0.116746
CASP1	ENSG00000137752	11	104896327	104896952	-	0.665032
CUL5	ENSG00000166266	11	107966418	107968362	+	0.122039
NPAT	ENSG00000149308	11	108040579	108040654	-	0.111111
ATM	ENSG00000149311	11	108186840	108188099	+	0.116476
POU2AF1	ENSG00000110777	11	111225300	111228169	-	0.117175
PPP2R1B	ENSG00000137713	11	111612336	111612776	-	0.122747
PPP2R1B	ENSG00000137713	11	111612868	111613246	-	0.110944
ALG9	ENSG00000086848	11	111728460	111731269	-	0.181913
ALG9	ENSG00000258529	11	111746828	111747204	-	0.243869
C11orf57	ENSG00000150776	11	111951282	111952705	+	0.192619
PTS	ENSG00000150787	11	112097249	112099316	+	0.165175
USP28	ENSG00000048028	11	113674003	113674519	-	0.22337
USP28	ENSG00000048028	11	113701665	113702641	-	0.174853
RBM7	ENSG00000076053	11	114271489	114272419	+	0.121718
BUD13	ENSG00000137656	11	116628666	116628984	-	0.100777
SIK3	ENSG00000160584	11	116716345	116717098	-	0.209349
SIK3	ENSG00000160584	11	116732642	116732917	-	0.143603
PCSK7	ENSG00000160613	11	117094024	117094793	-	0.234559
CEP164	ENSG00000110274	11	117265907	117266262	+	0.313045
CEP164	ENSG00000110274	11	117278748	117279605	+	0.136374
AMICA1	ENSG00000160593	11	118071327	118074142	-	0.118672
CD3G	ENSG00000160654	11	118219765	118220457	+	0.1334
UBE4A	ENSG00000110344	11	118244400	118245610	+	0.124343
UBE4A	ENSG00000110344	11	118252238	118253303	+	0.226041
KMT2A	ENSG00000118058	11	118350953	118352429	+	0.127292
CCDC84	ENSG00000186166	11	118869819	118881473	+	0.161551
CCDC84	ENSG00000186166	11	118881540	118881930	+	0.196599
SLC37A4	ENSG00000137700	11	118898582	118898903	-	0.385521
VPS11	ENSG00000160695	11	118947793	118948210	+	0.103835
VPS11	ENSG00000160695	11	118949044	118949274	+	0.222773
VPS11	ENSG00000160695	11	118949414	118949504	+	0.183778
H2AFX	ENSG00000188486	11	118964971	118965169	-	0.879014
DPAGT1	ENSG00000172269	11	118967773	118967851	-	0.294877
DPAGT1	ENSG00000172269	11	118968261	118968564	-	0.10277
C2CD2L	ENSG00000172375	11	118982339	118983037	+	0.131049
C2CD2L	ENSG00000172375	11	118983319	118983409	+	0.12476
NLRX1	ENSG00000160703	11	119051966	119052802	+	0.162209
NLRX1	ENSG00000160703	11	119053054	119053826	+	0.176509
CCDC153	ENSG00000248712	11	119063953	119064475	-	0.497969
CCDC153	ENSG00000248712	11	119064595	119065632	-	0.153807
CBL	ENSG00000110395	11	119144734	119145541	+	0.245314
CBL	ENSG00000110395	11	119146844	119148466	+	0.123863
ZNF202	ENSG00000166261	11	123599922	123600322	-	0.123596
VWA5A	ENSG00000110002	11	123994511	123994943	+	0.125896
VWA5A	ENSG00000110002	11	124016070	124016572	+	0.101856
TBRG1	ENSG00000154144	11	124493129	124494826	+	0.445497
TBRG1	ENSG00000154144	11	124494897	124495566	+	0.485289
SIAE	ENSG00000110013	11	124519692	124524550	-	0.160268
ROBO3	ENSG00000154134	11	124747080	124747162	+	0.325414
ROBO3	ENSG00000154134	11	124748027	124748193	+	0.606082
ROBO3	ENSG00000154134	11	124748692	124749085	+	0.245318
RPUSD4	ENSG00000165526	11	126075507	126075582	-	0.104624
SRPR	ENSG00000182934	11	126133939	126134085	-	0.143571
FOXRED1	ENSG00000110074	11	126147070	126147329	+	0.226569
NFRKB	ENSG00000170322	11	129752526	129753016	-	0.211872
NFRKB	ENSG00000170322	11	129753101	129753964	-	0.219212
NCAPD3	ENSG00000151503	11	134023258	134026912	-	0.235999
SLC6A12	ENSG00000111181	12	300377	301643	-	0.251591
SLC6A12	ENSG00000111181	12	305427	305935	-	0.146029
SLC6A12	ENSG00000111181	12	306048	306542	-	0.11699
CCDC77	ENSG00000120647	12	547720	549782	+	0.134069
CCDC77	ENSG00000120647	12	549908	550009	+	0.204618
CCDC77	ENSG00000120647	12	550162	550939	+	0.200818
CACNA2D4	ENSG00000151062	12	1902925	1904464	-	0.183602
CACNA2D4	ENSG00000151062	12	1908861	1909165	-	0.428848
ITFG2	ENSG00000111203	12	2967497	2968699	+	0.140532
DYRK4	ENSG00000010219	12	4708332	4708872	+	0.121951
TNFRSF1A	ENSG00000067182	12	6442313	6442532	-	0.129155
TAPBPL	ENSG00000139192	12	6566709	6566834	+	0.812719
TAPBPL	ENSG00000139192	12	6568113	6570020	+	0.11822
NCAPD2	ENSG00000010292	12	6637054	6637133	+	0.137726
NOP2	ENSG00000111641	12	6669492	6669612	-	0.486264
NOP2	ENSG00000111641	12	6669735	6669863	-	0.128758
CHD4	ENSG00000111642	12	6715617	6716465	-	0.189247
ACRBP	ENSG00000111644	12	6749688	6752704	-	0.180848
ACRBP	ENSG00000111644	12	6752837	6753302	-	0.312688
ING4	ENSG00000111653	12	6761584	6761827	-	0.13557
COPS7A	ENSG00000111652	12	6839986	6840165	+	0.196556
MLF2	ENSG00000089693	12	6857713	6857935	-	0.172128
LAG3	ENSG00000089692	12	6882076	6882357	+	0.404186
LAG3	ENSG00000089692	12	6882505	6882862	+	0.198663
LAG3	ENSG00000089692	12	6884030	6884438	+	0.157105
LAG3	ENSG00000089692	12	6886672	6886956	+	0.175979
LAG3	ENSG00000089692	12	6887087	6887409	+	0.109772
GPR162	ENSG00000250510	12	6931066	6932633	+	0.153533
USP5	ENSG00000111667	12	6972472	6972993	+	0.108847
LPCAT3	ENSG00000111684	12	7086424	7086528	-	0.105287
LPCAT3	ENSG00000111684	12	7086687	7086759	-	0.104206
C1RL	ENSG00000139178	12	7249759	7252281	-	0.209265
CLSTN3	ENSG00000139182	12	7289706	7290550	+	0.104901
CD163	ENSG00000177575	12	7632509	7633756	-	0.114759
SLC2A3	ENSG00000059804	12	8075620	8077005	-	0.133457
NECAP1	ENSG00000089818	12	8244446	8245271	+	0.46287
NECAP1	ENSG00000089818	12	8245380	8245467	+	0.369774
CD69	ENSG00000110848	12	9907286	9907657	-	0.331532
KLRF1	ENSG00000150045	12	9985010	9985898	+	0.102102
CLEC12A	ENSG00000172322	12	10131663	10131934	+	0.140717
CLEC7A	ENSG00000172243	12	10280444	10282578	-	0.11739
KLRC3	ENSG00000205810	12	10565215	10568302	-	0.101279
KLRC3	ENSG00000205810	12	10569366	10570942	-	0.172044
KLRC3	ENSG00000205810	12	10572563	10572962	-	0.296644
KLRC2	ENSG00000205809	12	10583827	10584704	-	0.100681
PRR4	ENSG00000111215	12	10998549	10999643	-	0.356312
PRH1	ENSG00000231887	12	11035695	11036752	-	0.174035
CDKN1B	ENSG00000111276	12	12871248	12871758	+	0.123296
CDKN1B	ENSG00000111276	12	12871888	12873969	+	0.150922
APOLD1	ENSG00000178878	12	12976253	12976803	+	0.224356
ERP27	ENSG00000139055	12	15087927	15090885	-	0.146028
ERP27	ENSG00000139055	12	15090986	15091348	-	0.479218
DERA	ENSG00000023697	12	16185588	16189165	+	0.105215
DERA	ENSG00000023697	12	16189315	16189623	+	0.141215
LRMP	ENSG00000118308	12	25256833	25256942	+	0.106524
TM7SF3	ENSG00000064115	12	27128591	27129192	-	0.14294
STK38L	ENSG00000211455	12	27467591	27467947	+	0.119497
IPO8	ENSG00000133704	12	30783891	30784828	-	0.318417
CAPRIN2	ENSG00000110888	12	30872159	30873744	-	0.111774
DDX11	ENSG00000013573	12	31242085	31242336	+	0.111515
DDX11	ENSG00000013573	12	31256665	31256740	+	0.369159
KIAA1551	ENSG00000174718	12	32138891	32140172	+	0.27929
DNM1L	ENSG00000087470	12	32893174	32893342	+	0.165973
LRRK2	ENSG00000188906	12	40626185	40629427	+	0.147649
LRRK2	ENSG00000188906	12	40629516	40631770	+	0.11496
LRRK2	ENSG00000188906	12	40634419	40637351	+	0.116013
TWF1	ENSG00000151239	12	44189558	44190778	-	0.170074
NELL2	ENSG00000184613	12	44914012	44915782	-	0.104133
SLC38A2	ENSG00000134294	12	46756164	46756276	-	0.205503
SLC38A2	ENSG00000134294	12	46764410	46764558	-	0.115789
SLC38A2	ENSG00000134294	12	46765162	46766291	-	0.431027
HDAC7	ENSG00000061273	12	48183703	48185041	-	0.145408
TMEM106C	ENSG00000134291	12	48359780	48359871	+	0.152227
KANSL2	ENSG00000139620	12	49047958	49048723	-	0.121142
CACNB3	ENSG00000167535	12	49220906	49221367	+	0.125076
DDX23	ENSG00000174243	12	49231176	49231306	-	0.128312
DDX23	ENSG00000174243	12	49231440	49231724	-	0.178523
CCDC65	ENSG00000139537	12	49314865	49314950	+	0.143001
KMT2D	ENSG00000167548	12	49416136	49416372	-	0.104526
KMT2D	ENSG00000167548	12	49448534	49448682	-	0.218968
RHEBL1	ENSG00000167550	12	49458975	49459132	-	0.258614
RHEBL1	ENSG00000167550	12	49459214	49460013	-	0.226851
LMBR1L	ENSG00000139636	12	49494237	49494338	-	0.114382
LMBR1L	ENSG00000139636	12	49495979	49496075	-	0.142701
TUBA1C	ENSG00000167553	12	49663759	49666035	+	0.128423
KCNH3	ENSG00000135519	12	49934915	49935412	+	0.209673
MCRS1	ENSG00000187778	12	49952512	49952625	-	0.117814
PRPF40B	ENSG00000110844	12	50036155	50036362	+	0.371656
FMNL3	ENSG00000161791	12	50045995	50047008	-	0.112836
NCKAP5L	ENSG00000167566	12	50185834	50186228	-	0.175829
RACGAP1	ENSG00000161800	12	50386438	50387913	-	0.169314
DIP2B	ENSG00000066084	12	51077031	51079615	+	0.144917
LETMD1	ENSG00000050426	12	51447643	51449617	+	0.144165
POU6F1	ENSG00000184271	12	51590710	51591552	-	0.10888
POU6F1	ENSG00000184271	12	51591806	51592332	-	0.484315
POU6F1	ENSG00000184271	12	51593651	51597955	-	0.139023
BIN2	ENSG00000110934	12	51695899	51696469	-	0.225009
GRASP	ENSG00000161835	12	52401049	52402973	+	0.143507
GRASP	ENSG00000161835	12	52404925	52407470	+	0.146131
GRASP	ENSG00000161835	12	52407727	52407918	+	0.133333
NR4A1	ENSG00000123358	12	52451043	52451135	+	0.12528
NR4A1	ENSG00000123358	12	52451314	52452471	+	0.183581
KRT72	ENSG00000170486	12	52979956	52980729	-	0.128666
KRT72	ENSG00000170486	12	52986275	52986675	-	0.209847
KRT73	ENSG00000186049	12	53004619	53004987	-	0.209265
SPRYD3	ENSG00000167778	12	53468568	53468878	-	0.111297
ZNF740	ENSG00000139651	12	53579260	53579737	+	0.141764
ZNF740	ENSG00000139651	12	53579861	53580174	+	0.156571
ZNF740	ENSG00000139651	12	53580293	53581284	+	0.132946
ITGB7	ENSG00000139626	12	53589505	53589824	-	0.154446
C12orf10	ENSG00000139637	12	53700645	53700749	+	0.172305
AAAS	ENSG00000094914	12	53701713	53701835	-	0.214269
MAP3K12	ENSG00000139625	12	53878149	53878839	-	0.232774
TARBP2	ENSG00000139546	12	53897592	53898180	+	0.146117
TARBP2	ENSG00000139546	12	53898599	53898918	+	0.15767
NPFF	ENSG00000139574	12	53900677	53900804	-	0.101852
ATF7	ENSG00000170653	12	53926407	53926943	-	0.104374
CALCOCO1	ENSG00000012822	12	54105905	54106883	-	0.283216
CALCOCO1	ENSG00000012822	12	54107684	54107916	-	0.495896
CALCOCO1	ENSG00000012822	12	54109831	54110043	-	0.13386
HNRNPA1	ENSG00000135486	12	54680516	54680736	+	0.476222
ZNF385A	ENSG00000161642	12	54764880	54765256	-	0.128537
ITGA5	ENSG00000161638	12	54793731	54794629	-	0.134963
PDE1B	ENSG00000123360	12	54964141	54966384	+	0.104591
PDE1B	ENSG00000123360	12	54967264	54967391	+	0.144969
TESPA1	ENSG00000135426	12	55361020	55361626	-	0.193605
RDH5	ENSG00000135437	12	56117833	56118105	+	0.314998
DGKA	ENSG00000065357	12	56334764	56335035	+	0.13965
RPL41	ENSG00000229117	12	56510443	56510558	+	0.155946
ESYT1	ENSG00000139641	12	56536717	56536800	+	0.112242
MYL6B	ENSG00000196465	12	56551519	56551665	+	0.142555
MYL6	ENSG00000092841	12	56556115	56556638	+	0.194137
SMARCC2	ENSG00000139613	12	56574885	56575265	-	0.211551
NABP2	ENSG00000139579	12	56618225	56618617	+	0.327182
ANKRD52	ENSG00000139645	12	56637176	56637568	-	0.158757
ANKRD52	ENSG00000139645	12	56637660	56637834	-	0.126297
ANKRD52	ENSG00000139645	12	56642654	56645798	-	0.109579
ANKRD52	ENSG00000139645	12	56646099	56646285	-	0.165822
ANKRD52	ENSG00000139645	12	56646681	56646787	-	0.204545
ANKRD52	ENSG00000139645	12	56648504	56648648	-	0.15625
ANKRD52	ENSG00000139645	12	56648736	56649567	-	0.112696
ANKRD52	ENSG00000139645	12	56650869	56651066	-	0.109163
ANKRD52	ENSG00000139645	12	56651145	56651611	-	0.101934
PAN2	ENSG00000135473	12	56712965	56713091	-	0.54914
PAN2	ENSG00000135473	12	56716542	56716845	-	0.661117
PAN2	ENSG00000135473	12	56720193	56720400	-	0.257862
PAN2	ENSG00000135473	12	56720743	56721147	-	0.144489
IL23A	ENSG00000110944	12	56732990	56733209	+	0.173795
IL23A	ENSG00000110944	12	56733308	56733474	+	0.379275
STAT2	ENSG00000170581	12	56742407	56742535	-	0.112168
STAT2	ENSG00000170581	12	56742843	56742946	-	0.112482
STAT2	ENSG00000170581	12	56743293	56743372	-	0.119626
STAT2	ENSG00000170581	12	56743974	56744195	-	0.354017
STAT2	ENSG00000170581	12	56748647	56749059	-	0.403332
TIMELESS	ENSG00000111602	12	56814918	56815134	-	0.468039
TIMELESS	ENSG00000111602	12	56822189	56822332	-	0.271807
TIMELESS	ENSG00000111602	12	56822436	56822666	-	0.11169
BAZ2A	ENSG00000076108	12	56992567	56992651	-	0.137333
BAZ2A	ENSG00000076108	12	56993142	56993485	-	0.140526
BAZ2A	ENSG00000076108	12	56998075	56998368	-	0.107222
BAZ2A	ENSG00000076108	12	56998583	56998856	-	0.387526
PRIM1	ENSG00000198056	12	57140638	57140709	-	0.103663
NAB2	ENSG00000166886	12	57483137	57484907	+	0.213896
STAT6	ENSG00000166888	12	57492861	57493076	-	0.329602
STAT6	ENSG00000166888	12	57499382	57499973	-	0.352597
STAC3	ENSG00000185482	12	57638149	57638319	-	0.189201
STAC3	ENSG00000185482	12	57642586	57642823	-	0.147546
MARS	ENSG00000166986	12	57909119	57909702	+	0.117045
MARS	ENSG00000166986	12	57910120	57910217	+	0.148039
DDIT3	ENSG00000175197	12	57910963	57911051	-	0.607433
DDIT3	ENSG00000175197	12	57911536	57914200	-	0.447324
MBD6	ENSG00000166987	12	57921010	57921289	+	0.158296
PIP4K2C	ENSG00000166908	12	57993221	57994106	+	0.171321
PIP4K2C	ENSG00000166908	12	57994220	57994593	+	0.398755
DTX3	ENSG00000178498	12	58000301	58000647	+	0.104135
DTX3	ENSG00000178498	12	58002520	58002859	+	0.214434
ARHGEF25	ENSG00000240771	12	58007299	58007476	+	0.117957
AGAP2	ENSG00000135439	12	58124736	58125148	-	0.191436
AGAP2	ENSG00000135439	12	58129210	58135694	-	0.104471
MARCH9	ENSG00000139266	12	58149668	58150711	+	0.117112
TSFM	ENSG00000123297	12	58176641	58176892	+	0.103267
AVIL	ENSG00000135407	12	58191778	58193577	-	0.257448
MON2	ENSG00000061987	12	62949972	62954270	+	0.134745
IRAK3	ENSG00000090376	12	66638464	66638727	+	0.140824
IRAK3	ENSG00000090376	12	66638790	66638877	+	0.365246
IFNG	ENSG00000111537	12	68549267	68551692	-	0.203269
IFNG	ENSG00000111537	12	68551875	68551970	-	0.5226
MDM2	ENSG00000135679	12	69237612	69237713	+	0.960036
AC025263.3	ENSG00000258052	12	70206657	70206743	+	0.314775
ZFC3H1	ENSG00000133858	12	72004345	72004474	-	0.438375
ZFC3H1	ENSG00000133858	12	72004537	72004837	-	0.360022
KRR1	ENSG00000111615	12	75897854	75898977	-	0.110112
KRR1	ENSG00000111615	12	75900179	75900263	-	0.15625
PHLDA1	ENSG00000139289	12	76423872	76424289	-	0.300975
CCDC59	ENSG00000133773	12	82747091	82748273	-	0.120435
DUSP6	ENSG00000139318	12	89743338	89744364	-	0.330478
ATP2B1	ENSG00000070961	12	89997702	89997931	-	0.114996
C12orf79	ENSG00000257242	12	92534946	92536382	-	0.720052
BTG1	ENSG00000133639	12	92538223	92539163	-	0.150836
SOCS2-AS1	ENSG00000246985	12	93937081	93938846	-	0.11526
SOCS2	ENSG00000120833	12	93966812	93968497	+	0.101865
NR2C1	ENSG00000120798	12	95451654	95452085	-	0.683718
HAL	ENSG00000084110	12	96374641	96377688	-	0.119108
TMPO	ENSG00000120802	12	98938127	98938219	+	0.157293
SLC25A3	ENSG00000075415	12	98987518	98987752	+	0.108053
ACTR6	ENSG00000075089	12	100603986	100604072	+	0.120357
C12orf73	ENSG00000204954	12	104350526	104350846	-	0.245742
TDG	ENSG00000139372	12	104376712	104376913	+	0.108311
TDG	ENSG00000139372	12	104376996	104377072	+	0.290712
KIAA1033	ENSG00000136051	12	105501639	105504902	+	0.166133
RIC8B	ENSG00000111785	12	107272903	107273552	+	0.153846
CRY1	ENSG00000008405	12	107393640	107393719	-	0.176298
SART3	ENSG00000075856	12	108931371	108931840	-	0.169033
SSH1	ENSG00000084112	12	109196144	109198831	-	0.214854
ACACB	ENSG00000076555	12	109696169	109696777	+	0.124378
PPTC7	ENSG00000196850	12	110976078	110977626	-	0.138887
SH2B3	ENSG00000111252	12	111884658	111884745	+	0.20813
SH2B3	ENSG00000111252	12	111884837	111884928	+	0.347798
SH2B3	ENSG00000111252	12	111885023	111885133	+	0.208228
SH2B3	ENSG00000111252	12	111885348	111885459	+	0.130742
SH2B3	ENSG00000111252	12	111885631	111885786	+	0.26688
ACAD10	ENSG00000111271	12	112184088	112184852	+	0.184012
TMEM116	ENSG00000198270	12	112369631	112370389	-	0.105529
NAA25	ENSG00000111300	12	112477143	112478284	-	0.117055
TRAFD1	ENSG00000135148	12	112589944	112590230	+	0.110172
HECTD4	ENSG00000173064	12	112605721	112607306	-	0.44153
OAS2	ENSG00000111335	12	113447045	113448178	+	0.883702
TPCN1	ENSG00000186815	12	113724899	113725967	+	0.109866
TPCN1	ENSG00000186815	12	113729763	113730738	+	0.129447
SLC8B1	ENSG00000089060	12	113758303	113758385	-	0.184117
SLC8B1	ENSG00000089060	12	113758491	113758654	-	0.160515
LINC00173	ENSG00000196668	12	116974016	116974157	+	0.133654
GCN1L1	ENSG00000089154	12	120599862	120600650	-	0.139176
GCN1L1	ENSG00000089154	12	120606104	120607972	-	0.194492
POP5	ENSG00000167272	12	121017400	121017576	-	0.150872
ACADS	ENSG00000122971	12	121174938	121175158	+	0.485735
P2RX4	ENSG00000135124	12	121670310	121670413	+	0.141379
ANAPC5	ENSG00000089053	12	121756227	121756303	-	0.158804
ANAPC5	ENSG00000089053	12	121765034	121766118	-	0.120904
ANAPC5	ENSG00000089053	12	121783834	121784698	-	0.111456
KDM2B	ENSG00000089094	12	121880639	121880794	-	0.101354
KDM2B	ENSG00000089094	12	121880833	121881482	-	0.409458
SETD1B	ENSG00000139718	12	122261655	122263105	+	0.135721
SETD1B	ENSG00000139718	12	122265760	122265838	+	0.127654
SETD1B	ENSG00000139718	12	122265976	122267971	+	0.108279
BCL7A	ENSG00000110987	12	122492832	122496997	+	0.135469
MLXIP	ENSG00000175727	12	122622842	122622970	+	0.12206
MLXIP	ENSG00000175727	12	122623098	122623361	+	0.172179
ZCCHC8	ENSG00000033030	12	122962505	122962752	-	0.163818
ZCCHC8	ENSG00000033030	12	122967891	122968006	-	0.122742
KNTC1	ENSG00000184445	12	123087434	123087573	+	0.10259
HIP1R	ENSG00000130787	12	123339952	123340097	+	0.116887
HIP1R	ENSG00000130787	12	123340159	123340377	+	0.13841
HIP1R	ENSG00000130787	12	123340450	123340526	+	0.101706
HIP1R	ENSG00000130787	12	123344624	123344694	+	0.361404
OGFOD2	ENSG00000111325	12	123459930	123460357	+	0.103124
OGFOD2	ENSG00000111325	12	123463557	123463629	+	0.183099
ARL6IP4	ENSG00000182196	12	123467085	123467166	+	0.154431
PITPNM2	ENSG00000090975	12	123471376	123471827	-	0.245006
PITPNM2	ENSG00000090975	12	123472206	123472331	-	0.142531
PITPNM2	ENSG00000090975	12	123480207	123481004	-	0.292135
PITPNM2	ENSG00000090975	12	123481457	123481871	-	0.108013
DDX55	ENSG00000111364	12	124090528	124090619	+	0.134255
DDX55	ENSG00000111364	12	124092070	124092146	+	0.267349
EIF2B1	ENSG00000111361	12	124111040	124111590	-	0.11096
GTF2H3	ENSG00000111358	12	124144629	124144712	+	0.2
TCTN2	ENSG00000168778	12	124179844	124180961	+	0.171317
CCDC92	ENSG00000119242	12	124428040	124428818	-	0.114232
NCOR2	ENSG00000196498	12	124819163	124819680	-	0.111918
SCARB1	ENSG00000073060	12	125263132	125267228	-	0.144213
DHX37	ENSG00000150990	12	125438542	125438632	-	0.106457
SFSWAP	ENSG00000061936	12	132195992	132198615	+	0.152607
ULK1	ENSG00000177169	12	132398381	132398896	+	0.183584
ULK1	ENSG00000177169	12	132402099	132403041	+	0.4002
ULK1	ENSG00000177169	12	132404681	132405644	+	0.223653
ULK1	ENSG00000177169	12	132405780	132405850	+	0.160961
EP400	ENSG00000183495	12	132497723	132498034	+	0.100743
EP400	ENSG00000183495	12	132561138	132561945	+	0.294123
DDX51	ENSG00000185163	12	132625084	132625164	-	0.111853
DDX51	ENSG00000185163	12	132625965	132626042	-	0.317819
DDX51	ENSG00000185163	12	132626151	132626394	-	0.460398
DDX51	ENSG00000185163	12	132626501	132626663	-	0.148936
DDX51	ENSG00000185163	12	132626967	132627272	-	0.194178
POLE	ENSG00000177084	12	133237750	133238112	-	0.241543
POLE	ENSG00000177084	12	133245323	133245396	-	0.403568
ZMYM5	ENSG00000132950	13	20425588	20425828	-	0.213003
ZMYM2	ENSG00000121741	13	20567704	20567965	+	0.533297
ZMYM2	ENSG00000121741	13	20593758	20600751	+	0.190737
XPO4	ENSG00000132953	13	21361737	21362624	-	0.134259
LATS2	ENSG00000150457	13	21553936	21555604	-	0.313613
RP11-307N16.6	ENSG00000273167	13	24871873	24874538	+	0.104247
SPATA13	ENSG00000182957	13	24874613	24876735	+	0.270246
CENPJ	ENSG00000151849	13	25458221	25458298	-	0.132927
CENPJ	ENSG00000151849	13	25458383	25458460	-	0.287879
CENPJ	ENSG00000151849	13	25458601	25459413	-	0.232305
CENPJ	ENSG00000151849	13	25459524	25459743	-	0.490446
RASL11A	ENSG00000122035	13	27845205	27845620	+	0.278085
RASL11A	ENSG00000122035	13	27845855	27847163	+	0.223199
MTIF3	ENSG00000122033	13	28014586	28019224	-	0.128626
POLR1D	ENSG00000186184	13	28195277	28195473	+	0.487911
FLT3	ENSG00000122025	13	28601378	28602314	-	0.101232
SLC46A3	ENSG00000139508	13	29292159	29292632	-	0.22966
N4BP2L2	ENSG00000244754	13	33095586	33096318	-	0.418804
PROSER1	ENSG00000120685	13	39600524	39602363	-	0.141705
NHLRC3	ENSG00000188811	13	39612860	39613272	+	0.131579
NHLRC3	ENSG00000188811	13	39618318	39621176	+	0.155089
FOXO1	ENSG00000150907	13	41133171	41133645	-	0.195303
NAA16	ENSG00000172766	13	41946447	41946867	+	0.151024
NAA16	ENSG00000172766	13	41946966	41947772	+	0.236034
RGCC	ENSG00000102760	13	42042974	42044613	+	0.136443
SLC25A30	ENSG00000174032	13	45970150	45971392	-	0.179606
COG3	ENSG00000136152	13	46104915	46108836	+	0.163808
KIAA0226L	ENSG00000102445	13	46942384	46942867	-	0.24603
LPAR6	ENSG00000139679	13	48986341	48986556	-	0.943107
SETDB2	ENSG00000136169	13	50054471	50055082	+	0.149162
PHF11	ENSG00000136147	13	50097377	50098220	+	0.146103
RCBTB1	ENSG00000136144	13	50118999	50123593	-	0.134773
DHRS12	ENSG00000102796	13	52342432	52343291	-	0.194978
NEK3	ENSG00000136098	13	52728308	52730209	-	0.155825
RP11-248G5.8	ENSG00000217576	13	52743439	52744121	-	0.123247
VPS36	ENSG00000136100	13	52990058	52990151	-	0.105362
BORA	ENSG00000136122	13	73319345	73320081	+	0.12017
TGDS	ENSG00000088451	13	95227106	95228567	-	0.108708
CLYBL	ENSG00000125246	13	100515346	100517071	+	0.185685
CLYBL	ENSG00000125246	13	100543691	100544696	+	0.130779
TMTC4	ENSG00000125247	13	101257396	101258611	-	0.1737
TMTC4	ENSG00000125247	13	101287190	101287277	-	0.142857
TMTC4	ENSG00000125247	13	101289956	101290183	-	0.440099
TPP2	ENSG00000134900	13	103297359	103298643	+	0.318637
TEX30	ENSG00000151287	13	103421891	103422361	-	0.23925
BIVM-ERCC5	ENSG00000270181	13	103506222	103506637	+	0.345382
ARGLU1	ENSG00000134884	13	107209479	107211779	-	0.473151
CARKD	ENSG00000213995	13	111286942	111287018	+	0.270449
CARKD	ENSG00000213995	13	111287935	111289475	+	0.112719
PCID2	ENSG00000126226	13	113834356	113834471	-	0.21373
GAS6	ENSG00000183087	13	114523991	114524930	-	0.141081
CDC16	ENSG00000130177	13	115037956	115038038	+	0.788134
TTC5	ENSG00000136319	14	20760286	20763470	-	0.104096
PARP2	ENSG00000129484	14	20823974	20824055	+	0.162351
PARP2	ENSG00000129484	14	20824593	20824748	+	0.127219
TEP1	ENSG00000129566	14	20852872	20853143	-	0.231381
TEP1	ENSG00000129566	14	20871607	20871881	-	0.150829
TEP1	ENSG00000129566	14	20874559	20876031	-	0.297798
OSGEP	ENSG00000092094	14	20915849	20916062	-	0.186896
OSGEP	ENSG00000092094	14	20917172	20917329	-	0.374316
TMEM55B	ENSG00000165782	14	20926861	20927364	-	0.179967
TMEM55B	ENSG00000165782	14	20927455	20927546	-	0.136934
TMEM55B	ENSG00000165782	14	20927892	20928350	-	0.130937
TMEM55B	ENSG00000165782	14	20928457	20928813	-	0.308177
PNP	ENSG00000198805	14	20942734	20942931	+	0.251511
PNP	ENSG00000198805	14	20943107	20943220	+	0.109105
METTL17	ENSG00000165792	14	21458542	21458622	+	0.12659
METTL17	ENSG00000165792	14	21463060	21463323	+	0.420073
METTL17	ENSG00000165792	14	21464110	21464367	+	0.210352
METTL17	ENSG00000165792	14	21464870	21464943	+	0.718086
ARHGEF40	ENSG00000165801	14	21555264	21555478	+	0.297292
ARHGEF40	ENSG00000165801	14	21557035	21557172	+	0.3085
RPGRIP1	ENSG00000092200	14	21793229	21793390	+	0.329179
SUPT16H	ENSG00000092201	14	21826161	21826473	-	0.106842
RAB2B	ENSG00000129472	14	21936608	21936828	-	0.15088
RAB2B	ENSG00000129472	14	21936911	21943025	-	0.119783
METTL3	ENSG00000165819	14	21967281	21967449	-	0.564865
METTL3	ENSG00000165819	14	21967515	21967635	-	0.673153
METTL3	ENSG00000165819	14	21967744	21967907	-	0.143295
OXA1L	ENSG00000155463	14	23239487	23239669	+	0.327759
MMP14	ENSG00000157227	14	23314575	23314916	+	0.104925
REM2	ENSG00000139890	14	23354224	23354474	+	0.44903
REM2	ENSG00000139890	14	23354548	23355232	+	0.551588
REM2	ENSG00000139890	14	23355440	23355822	+	0.669152
CDH24	ENSG00000139880	14	23516583	23516669	-	0.229844
SLC22A17	ENSG00000092096	14	23817515	23817714	-	0.239677
NGDN	ENSG00000129460	14	23944517	23944766	+	0.136292
NGDN	ENSG00000129460	14	23944851	23944934	+	0.137748
NGDN	ENSG00000129460	14	23944987	23945237	+	0.168597
NGDN	ENSG00000129460	14	23946565	23946711	+	0.202419
NGDN	ENSG00000129460	14	23946769	23947215	+	0.208923
AP1G2	ENSG00000213983	14	24030844	24031170	-	0.193818
AP1G2	ENSG00000213983	14	24032711	24032792	-	0.241279
AP1G2	ENSG00000213983	14	24034408	24034814	-	0.226701
AP1G2	ENSG00000213983	14	24034910	24035024	-	0.128619
AP1G2	ENSG00000213983	14	24035628	24035770	-	0.154299
DHRS4	ENSG00000157326	14	24435041	24435140	+	0.171493
LRRC16B	ENSG00000186648	14	24524998	24525507	+	0.146723
LRRC16B	ENSG00000186648	14	24525917	24526123	+	0.20641
LRRC16B	ENSG00000186648	14	24528195	24528343	+	0.741817
LRRC16B	ENSG00000186648	14	24528651	24528872	+	0.174757
LRRC16B	ENSG00000186648	14	24529965	24530135	+	0.310817
LRRC16B	ENSG00000186648	14	24530249	24530705	+	0.201145
LRRC16B	ENSG00000186648	14	24532055	24532328	+	0.267959
LRRC16B	ENSG00000186648	14	24533555	24534166	+	0.239996
LRRC16B	ENSG00000186648	14	24538175	24538345	+	0.180828
PCK2	ENSG00000100889	14	24572464	24572718	+	0.121266
DCAF11	ENSG00000100897	14	24592286	24592383	+	0.141071
EMC9	ENSG00000100908	14	24608405	24608568	-	0.170701
EMC9	ENSG00000100908	14	24610174	24610315	-	0.416611
RNF31	ENSG00000092098	14	24619657	24619806	+	0.242973
RNF31	ENSG00000092098	14	24627220	24627350	+	0.157339
REC8	ENSG00000100918	14	24641574	24641675	+	0.592287
REC8	ENSG00000100918	14	24642250	24642334	+	0.11828
REC8	ENSG00000100918	14	24646589	24646670	+	0.353666
REC8	ENSG00000100918	14	24646747	24646914	+	0.224047
REC8	ENSG00000100918	14	24647878	24647982	+	0.115317
REC8	ENSG00000100918	14	24648932	24649005	+	0.126832
REC8	ENSG00000100918	14	24649112	24649215	+	0.279696
IPO4	ENSG00000196497	14	24652719	24652795	-	0.154909
IPO4	ENSG00000196497	14	24656356	24656605	-	0.107214
AL136419.6	ENSG00000260669	14	24684868	24684942	-	0.502474
TINF2	ENSG00000092330	14	24709137	24709269	-	0.927232
TINF2	ENSG00000092330	14	24709536	24709624	-	0.874298
RABGGTA	ENSG00000100949	14	24737404	24737574	-	0.215352
RABGGTA	ENSG00000100949	14	24737626	24737719	-	0.20493
RABGGTA	ENSG00000100949	14	24737825	24737930	-	0.142916
RABGGTA	ENSG00000100949	14	24738032	24738116	-	0.128811
DHRS1	ENSG00000157379	14	24760425	24760761	-	0.194293
NOP9	ENSG00000196943	14	24773063	24773246	+	0.184348
ADCY4	ENSG00000129467	14	24787774	24787859	-	0.344558
ADCY4	ENSG00000129467	14	24792294	24792549	-	0.135398
ADCY4	ENSG00000129467	14	24792660	24793267	-	0.260377
ADCY4	ENSG00000129467	14	24793405	24793512	-	0.331046
ADCY4	ENSG00000129467	14	24798440	24798606	-	0.144766
RIPK3	ENSG00000129465	14	24806666	24806900	-	0.152054
RIPK3	ENSG00000129465	14	24807501	24807627	-	0.217458
RIPK3	ENSG00000129465	14	24807773	24808220	-	0.645849
GZMH	ENSG00000100450	14	25075952	25076354	-	0.133281
G2E3	ENSG00000092140	14	31066732	31067688	+	0.106642
HEATR5A	ENSG00000129493	14	31762818	31763096	-	0.103516
PPP2R3C	ENSG00000092020	14	35565839	35565914	-	0.186269
NFKBIA	ENSG00000100906	14	35871266	35871599	-	0.340022
NFKBIA	ENSG00000100906	14	35871869	35871976	-	0.379184
MBIP	ENSG00000151332	14	36780931	36781164	-	0.102686
FBXO33	ENSG00000165355	14	39868991	39870379	-	0.108936
FKBP3	ENSG00000100442	14	45600003	45603551	-	0.101811
MIS18BP1	ENSG00000129534	14	45673415	45673601	-	0.108585
MIS18BP1	ENSG00000129534	14	45673656	45675285	-	0.118155
KLHDC2	ENSG00000165516	14	50246393	50246465	+	0.372252
ARF6	ENSG00000165527	14	50359875	50359973	+	0.546067
C14orf182	ENSG00000214900	14	50459043	50459495	-	0.263448
NIN	ENSG00000100503	14	51190390	51192670	-	0.32622
PTGDR	ENSG00000168229	14	52735378	52741448	+	0.109413
PTGER2	ENSG00000125384	14	52781219	52781952	+	0.816892
GMFB	ENSG00000197045	14	54946577	54947591	-	0.206153
ARID4A	ENSG00000032219	14	58813223	58813737	+	0.286579
TRMT5	ENSG00000126814	14	61441912	61442192	-	0.128189
TRMT5	ENSG00000126814	14	61442844	61444231	-	0.121812
GPHN	ENSG00000171723	14	67646391	67647520	+	0.14662
ZFYVE26	ENSG00000072121	14	68228301	68228919	-	0.111418
ZFP36L1	ENSG00000185650	14	69255526	69256243	-	0.987266
ZFP36L1	ENSG00000185650	14	69257209	69259598	-	0.220188
KIAA0247	ENSG00000100647	14	70170309	70171320	+	0.250076
SRSF5	ENSG00000100650	14	70237257	70237711	+	0.152499
SRSF5	ENSG00000100650	14	70237822	70237910	+	0.165893
SIPA1L1	ENSG00000197555	14	72205042	72205734	+	0.110988
ELMSAN1	ENSG00000156030	14	74185711	74186007	-	0.361988
ELMSAN1	ENSG00000156030	14	74186204	74187999	-	0.177603
ELMSAN1	ENSG00000156030	14	74193410	74193532	-	0.167891
COQ6	ENSG00000119723	14	74425781	74425864	+	0.191704
COQ6	ENSG00000119723	14	74428078	74428157	+	0.215401
COQ6	ENSG00000119723	14	74428606	74429672	+	0.133173
ABCD4	ENSG00000119688	14	74754589	74754909	-	0.115724
AREL1	ENSG00000119682	14	75136829	75137464	-	0.126925
FCF1	ENSG00000119616	14	75179903	75180187	+	0.125747
EIF2B2	ENSG00000119718	14	75469856	75469977	+	0.156501
EIF2B2	ENSG00000119718	14	75470098	75470253	+	0.113774
NEK9	ENSG00000119638	14	75572699	75573204	-	0.215677
FOS	ENSG00000170345	14	75747370	75747485	+	0.288279
TTLL5	ENSG00000119685	14	76231115	76232404	+	0.109516
IFT43	ENSG00000119650	14	76548710	76548959	+	0.252948
IFT43	ENSG00000119650	14	76549632	76549800	+	0.146371
GPATCH2L	ENSG00000089916	14	76639968	76642965	+	0.126033
TMEM63C	ENSG00000165548	14	77715215	77715633	+	0.125211
POMT2	ENSG00000009830	14	77746271	77746363	-	0.11016
ALKBH1	ENSG00000100601	14	78140584	78141998	-	0.116389
SNW1	ENSG00000100603	14	78184629	78184709	-	0.181237
SPATA7	ENSG00000042317	14	88894040	88895691	+	0.11336
CCDC88C	ENSG00000015133	14	91883182	91883974	-	0.120799
TRIP11	ENSG00000100815	14	92441087	92441515	-	0.106886
SLC24A4	ENSG00000140090	14	92953124	92958008	+	0.116086
MOAP1	ENSG00000165943	14	93651058	93651154	-	0.476152
IFI27L1	ENSG00000165948	14	94568321	94568822	+	0.121523
SYNE3	ENSG00000176438	14	95906412	95909491	-	0.130604
SYNE3	ENSG00000176438	14	95912428	95916267	-	0.10858
PAPOLA	ENSG00000090060	14	96998986	97000827	+	0.148195
EVL	ENSG00000196405	14	100610227	100610350	+	0.994315
HSP90AA1	ENSG00000080824	14	102548158	102548447	-	0.122747
CINP	ENSG00000100865	14	102810726	102814615	-	0.290238
EIF5	ENSG00000100664	14	103800597	103800725	+	0.132353
EIF5	ENSG00000100664	14	103804809	103805071	+	0.103918
EIF5	ENSG00000100664	14	103806898	103807299	+	0.108117
PPP1R13B	ENSG00000088808	14	104202539	104204030	-	0.115585
PPP1R13B	ENSG00000088808	14	104208628	104208990	-	0.23401
PPP1R13B	ENSG00000088808	14	104209160	104212709	-	0.186148
PPP1R13B	ENSG00000088808	14	104212890	104216130	-	0.164359
INF2	ENSG00000203485	14	105174924	105175007	+	0.100705
SIVA1	ENSG00000184990	14	105223097	105225764	+	0.124379
NUDT14	ENSG00000183828	14	105639598	105642870	-	0.364085
BTBD6	ENSG00000184887	14	105715422	105715493	+	0.33104
PACS2	ENSG00000179364	14	105851324	105856297	+	0.155221
MTA1	ENSG00000182979	14	105911848	105915695	+	0.154172
MTA1	ENSG00000182979	14	105916521	105916597	+	0.314804
MTA1	ENSG00000182979	14	105930904	105931010	+	0.184216
MTA1	ENSG00000182979	14	105935835	105936177	+	0.107861
MTA1	ENSG00000182979	14	105936329	105936401	+	0.118067
C14orf80	ENSG00000185347	14	105959071	105960171	+	0.151175
KIAA0125	ENSG00000226777	14	106388502	106388873	+	0.343137
TUBGCP5	ENSG00000153575	15	22864369	22866715	+	0.154906
TUBGCP5	ENSG00000153575	15	22866800	22866895	+	0.249436
ATP10A	ENSG00000206190	15	25925455	25925956	-	0.15342
ATP10A	ENSG00000206190	15	25926061	25926140	-	0.204034
ATP10A	ENSG00000206190	15	25953447	25958820	-	0.164134
HERC2	ENSG00000128731	15	28362005	28362158	-	0.122623
HERC2	ENSG00000128731	15	28459118	28459221	-	0.133333
HERC2	ENSG00000128731	15	28459418	28459800	-	0.141631
APBA2	ENSG00000034053	15	29393987	29397581	+	0.159043
APBA2	ENSG00000034053	15	29400592	29406078	+	0.107141
FAN1	ENSG00000198690	15	31217494	31217991	+	0.333523
FAN1	ENSG00000198690	15	31218142	31220755	+	0.603931
FAN1	ENSG00000198690	15	31220859	31221405	+	0.131149
MTMR10	ENSG00000166912	15	31235275	31239332	-	0.164319
KATNBL1	ENSG00000134152	15	34439051	34439400	-	0.152438
KATNBL1	ENSG00000134152	15	34439490	34439580	-	0.162791
KATNBL1	ENSG00000134152	15	34439631	34440832	-	0.176828
SLC12A6	ENSG00000140199	15	34526173	34527381	-	0.171442
LPCAT4	ENSG00000176454	15	34651946	34652311	-	0.272918
LPCAT4	ENSG00000176454	15	34655037	34655622	-	0.202385
LPCAT4	ENSG00000176454	15	34655657	34655861	-	0.128533
AQR	ENSG00000021776	15	35166200	35166877	-	0.108903
AQR	ENSG00000021776	15	35219339	35222458	-	0.192041
PAK6	ENSG00000137843	15	40566477	40568127	+	0.142581
PLCB2	ENSG00000137841	15	40584125	40584264	-	0.412825
PLCB2	ENSG00000137841	15	40587261	40587401	-	0.116204
RMDN3	ENSG00000137824	15	41037457	41043623	-	0.100142
DNAJC17	ENSG00000104129	15	41060260	41065924	-	0.121291
ZFYVE19	ENSG00000166140	15	41102168	41102268	+	0.141068
ZFYVE19	ENSG00000166140	15	41105615	41105910	+	0.149818
ZFYVE19	ENSG00000166140	15	41106268	41106345	+	0.313559
SPINT1	ENSG00000166145	15	41145825	41145908	+	0.121543
LTK	ENSG00000062524	15	41804463	41804904	-	0.108707
RPAP1	ENSG00000103932	15	41810055	41810203	-	0.252087
RPAP1	ENSG00000103932	15	41813345	41813935	-	0.137263
RPAP1	ENSG00000103932	15	41814078	41814295	-	0.25641
MAPKBP1	ENSG00000137802	15	42104851	42105116	+	0.114149
MAPKBP1	ENSG00000137802	15	42107603	42107821	+	0.114826
MAPKBP1	ENSG00000137802	15	42111577	42111792	+	0.104812
JMJD7-PLA2G4B	ENSG00000168970	15	42128749	42128978	+	0.197723
JMJD7-PLA2G4B	ENSG00000168970	15	42136805	42137045	+	0.131514
SPTBN5	ENSG00000137877	15	42156016	42156106	-	0.304348
VPS39	ENSG00000166887	15	42453027	42453879	-	0.100532
VPS39	ENSG00000166887	15	42457311	42457915	-	0.22951
STARD9	ENSG00000159433	15	43010712	43010949	+	0.208368
CDAN1	ENSG00000140326	15	43017449	43017686	-	0.109418
CDAN1	ENSG00000140326	15	43023269	43023408	-	0.104807
CDAN1	ENSG00000140326	15	43023529	43023817	-	0.107965
CDAN1	ENSG00000140326	15	43027877	43028072	-	0.144375
TUBGCP4	ENSG00000137822	15	43695997	43696610	+	0.115163
TP53BP1	ENSG00000067369	15	43713372	43714052	-	0.223108
WDR76	ENSG00000092470	15	44127348	44128358	+	0.151008
SPG11	ENSG00000104133	15	44952814	44955588	-	0.28275
PATL2	ENSG00000229474	15	44959401	44960539	-	0.465351
PATL2	ENSG00000229474	15	44960680	44961177	-	0.485216
PATL2	ENSG00000229474	15	44965575	44966347	-	0.102457
PATL2	ENSG00000229474	15	44967889	44968672	-	0.163633
B2M	ENSG00000166710	15	45003801	45007743	+	0.170573
B2M	ENSG00000166710	15	45009989	45010041	+	0.991024
DMXL2	ENSG00000104093	15	51751857	51755575	-	0.130586
TMOD3	ENSG00000138594	15	52203349	52208211	+	0.56685
SLTM	ENSG00000137776	15	59204809	59205697	-	0.137751
SLTM	ENSG00000137776	15	59224642	59225602	-	0.103018
RORA	ENSG00000069667	15	60803820	60806814	-	0.279879
SNX22	ENSG00000157734	15	64444049	64444441	+	0.296418
PIF1	ENSG00000140451	15	65110290	65110455	-	0.218362
PIF1	ENSG00000140451	15	65113480	65113565	-	0.155136
MTFMT	ENSG00000103707	15	65297274	65298450	-	0.194296
UBAP1L	ENSG00000246922	15	65385569	65386812	-	0.139224
CLPX	ENSG00000166855	15	65443251	65444767	-	0.140235
DIS3L	ENSG00000166938	15	66621462	66621558	+	0.139535
DIS3L	ENSG00000166938	15	66621737	66624212	+	0.139461
TLE3	ENSG00000140332	15	70342543	70343729	-	0.190096
CELF6	ENSG00000140488	15	72581271	72581478	-	0.10091
STOML1	ENSG00000067221	15	74282798	74284431	-	0.175966
PML	ENSG00000140464	15	74335480	74336561	+	0.177305
SEMA7A	ENSG00000138623	15	74703326	74703635	-	0.198012
SEMA7A	ENSG00000138623	15	74710016	74710217	-	0.11317
ARID3B	ENSG00000179361	15	74882344	74883491	+	0.155097
ARID3B	ENSG00000179361	15	74883775	74883900	+	0.165547
EDC3	ENSG00000179151	15	74927967	74932806	-	0.162451
ULK3	ENSG00000140474	15	75130533	75130606	-	0.116364
ULK3	ENSG00000140474	15	75132657	75132838	-	0.893666
ULK3	ENSG00000140474	15	75134536	75134620	-	0.177697
SCAMP5	ENSG00000198794	15	75305146	75308933	+	0.103672
PPCDC	ENSG00000138621	15	75336855	75340893	+	0.107558
COMMD4	ENSG00000140365	15	75631445	75631604	+	0.246213
COMMD4	ENSG00000140365	15	75632219	75632305	+	0.118997
NEIL1	ENSG00000140398	15	75646207	75646590	+	0.716985
NEIL1	ENSG00000140398	15	75646618	75646771	+	0.748421
NEIL1	ENSG00000140398	15	75647159	75647304	+	0.123292
MAN2C1	ENSG00000140400	15	75649026	75649133	-	0.254372
MAN2C1	ENSG00000140400	15	75651494	75651668	-	0.426471
MAN2C1	ENSG00000140400	15	75651766	75651960	-	0.383217
MAN2C1	ENSG00000140400	15	75653029	75653386	-	0.318698
PSTPIP1	ENSG00000140368	15	77324735	77325202	+	0.173935
HMG20A	ENSG00000140382	15	77769972	77770636	+	0.104074
IREB2	ENSG00000136381	15	78780678	78780988	+	0.146184
IREB2	ENSG00000136381	15	78789653	78790374	+	0.119407
IL16	ENSG00000172349	15	81598886	81600945	+	0.247628
NMB	ENSG00000197696	15	85200579	85201226	-	0.213053
ZNF592	ENSG00000166716	15	85341276	85341545	+	0.21886
AEN	ENSG00000181026	15	89172657	89173288	+	0.31236
MFGE8	ENSG00000140545	15	89443042	89444781	-	0.146752
POLG	ENSG00000140521	15	89870294	89870397	-	0.134667
CIB1	ENSG00000185043	15	90774739	90775450	-	0.110131
CIB1	ENSG00000185043	15	90775559	90776900	-	0.245612
NGRN	ENSG00000182768	15	90809108	90809519	+	0.919331
FES	ENSG00000182511	15	91430600	91432535	+	0.122975
FES	ENSG00000182511	15	91436055	91436329	+	0.109729
MAN2A2	ENSG00000196547	15	91454191	91454400	+	0.138554
RCCD1	ENSG00000166965	15	91503728	91504254	+	0.19863
RCCD1	ENSG00000166965	15	91504284	91504847	+	0.260058
VPS33B	ENSG00000184056	15	91548684	91548923	-	0.140665
VPS33B	ENSG00000184056	15	91549959	91550179	-	0.192192
CHD2	ENSG00000173575	15	93444054	93444396	+	0.35831
LRRK1	ENSG00000154237	15	101561387	101562049	+	0.235013
ITFG3	ENSG00000167930	16	311513	312091	+	0.125208
MRPL28	ENSG00000086504	16	418635	419067	-	0.166078
DECR2	ENSG00000242612	16	455024	456345	+	0.1292
RAB11FIP3	ENSG00000090565	16	546859	553003	+	0.326635
CAPN15	ENSG00000103326	16	601664	602050	+	0.218715
PIGQ	ENSG00000007541	16	625970	626133	+	0.239437
PIGQ	ENSG00000007541	16	630263	630857	+	0.263393
FAM195A	ENSG00000172366	16	697544	697782	+	0.121091
FAM195A	ENSG00000172366	16	697884	698119	+	0.169861
WDR90	ENSG00000161996	16	716792	716904	+	0.133333
RHOT2	ENSG00000140983	16	721000	721082	+	0.699482
RHOT2	ENSG00000140983	16	722384	722488	+	0.172092
STUB1	ENSG00000103266	16	731880	732019	+	0.176149
JMJD8	ENSG00000161999	16	732874	732952	-	0.140084
JMJD8	ENSG00000161999	16	733234	733321	-	0.117711
JMJD8	ENSG00000161999	16	733441	733529	-	0.296308
JMJD8	ENSG00000161999	16	733781	733860	-	0.15618
JMJD8	ENSG00000161999	16	733909	734065	-	0.376392
WDR24	ENSG00000127580	16	735176	735256	-	0.114754
WDR24	ENSG00000127580	16	735990	736067	-	0.232386
WDR24	ENSG00000127580	16	736186	736743	-	0.219504
METRN	ENSG00000103260	16	766992	767070	+	0.329227
FAM173A	ENSG00000103254	16	771436	771597	+	0.485917
FAM173A	ENSG00000103254	16	771702	771800	+	0.11525
CCDC78	ENSG00000162004	16	772789	772921	-	0.113737
HAGHL	ENSG00000103253	16	778233	778315	+	0.230769
HAGHL	ENSG00000103253	16	778424	778503	+	0.3379
RPUSD1	ENSG00000007376	16	836377	836826	-	0.103966
CHTF18	ENSG00000127586	16	839125	839209	+	0.114173
CHTF18	ENSG00000127586	16	841370	841850	+	0.488105
CHTF18	ENSG00000127586	16	841948	842223	+	0.459368
CACNA1H	ENSG00000196557	16	1260493	1260582	+	0.12334
BAIAP3	ENSG00000007516	16	1391867	1391986	+	0.3125
BAIAP3	ENSG00000007516	16	1394147	1394227	+	0.214286
BAIAP3	ENSG00000007516	16	1394699	1394798	+	0.139535
BAIAP3	ENSG00000007516	16	1395100	1395249	+	0.113449
BAIAP3	ENSG00000007516	16	1396079	1396170	+	0.133333
BAIAP3	ENSG00000007516	16	1396511	1396605	+	0.144008
BAIAP3	ENSG00000007516	16	1398302	1398379	+	0.269231
GNPTG	ENSG00000090581	16	1412535	1412611	+	0.100357
UNKL	ENSG00000059145	16	1416396	1417092	-	0.175627
C16orf91	ENSG00000174109	16	1470613	1470692	-	0.303536
CCDC154	ENSG00000197599	16	1484853	1485089	-	0.168096
CCDC154	ENSG00000197599	16	1486087	1486445	-	0.35305
CLCN7	ENSG00000103249	16	1500667	1501623	-	0.180697
CLCN7	ENSG00000103249	16	1501717	1502755	-	0.242857
CLCN7	ENSG00000103249	16	1510528	1510816	-	0.181011
IFT140	ENSG00000187535	16	1573957	1574552	-	0.167896
CRAMP1L	ENSG00000007545	16	1719166	1720664	+	0.108763
CRAMP1L	ENSG00000007545	16	1720810	1723881	+	0.107354
MAPK8IP3	ENSG00000138834	16	1795104	1797029	+	0.213286
NME3	ENSG00000103024	16	1820994	1821070	-	0.174489
NME3	ENSG00000103024	16	1821411	1821489	-	0.156995
EME2	ENSG00000197774	16	1823475	1823705	+	0.206977
EME2	ENSG00000197774	16	1823842	1824260	+	0.153449
SPSB3	ENSG00000162032	16	1828322	1828435	-	0.617304
TBL3	ENSG00000183751	16	2027671	2027742	+	0.142945
GFER	ENSG00000127554	16	2034477	2034747	+	0.210872
ZNF598	ENSG00000167962	16	2048586	2048702	-	0.234108
ZNF598	ENSG00000167962	16	2049122	2049496	-	0.132222
ZNF598	ENSG00000167962	16	2051701	2052206	-	0.174888
ZNF598	ENSG00000167962	16	2052424	2052521	-	0.222942
ZNF598	ENSG00000167962	16	2052733	2052991	-	0.152784
ZNF598	ENSG00000167962	16	2053121	2053616	-	0.109322
ZNF598	ENSG00000167962	16	2053729	2059524	-	0.214538
TRAF7	ENSG00000131653	16	2221606	2222191	+	0.162317
BRICD5	ENSG00000182685	16	2259457	2259553	-	0.129743
BRICD5	ENSG00000182685	16	2260052	2260126	-	0.411554
BRICD5	ENSG00000182685	16	2260651	2260783	-	0.193873
E4F1	ENSG00000167967	16	2279676	2282171	+	0.188582
E4F1	ENSG00000167967	16	2282365	2282456	+	0.142473
E4F1	ENSG00000167967	16	2283184	2283438	+	0.152521
E4F1	ENSG00000167967	16	2284389	2284583	+	0.146079
E4F1	ENSG00000167967	16	2285002	2285081	+	0.165834
E4F1	ENSG00000167967	16	2285144	2285216	+	0.114769
ECI1	ENSG00000167969	16	2301430	2301515	-	0.169643
ABCA3	ENSG00000167972	16	2334999	2335442	-	0.136384
AMDHD2	ENSG00000162066	16	2578560	2578650	+	0.4722
AMDHD2	ENSG00000162066	16	2579096	2579475	+	0.161611
ERVK13-1	ENSG00000260565	16	2711382	2713084	-	0.682699
PRSS21	ENSG00000007038	16	2868970	2870955	+	0.323956
PAQR4	ENSG00000162073	16	3019841	3021157	+	0.316278
TNFRSF12A	ENSG00000006327	16	3071320	3071555	+	0.147826
THOC6	ENSG00000131652	16	3075824	3075924	+	0.122909
THOC6	ENSG00000131652	16	3075989	3076063	+	0.208859
THOC6	ENSG00000131652	16	3076167	3076251	+	0.18136
THOC6	ENSG00000131652	16	3077281	3077366	+	0.204437
THOC6	ENSG00000131652	16	3077501	3077577	+	0.117293
MEFV	ENSG00000103313	16	3293694	3293859	-	0.104607
MEFV	ENSG00000103313	16	3294286	3294472	-	0.226817
MEFV	ENSG00000103313	16	3294588	3296524	-	0.159922
ZNF263	ENSG00000006194	16	3315768	3317125	+	0.388056
ZNF263	ENSG00000006194	16	3335239	3335680	+	0.365675
ZNF75A	ENSG00000162086	16	3367022	3367189	+	0.107692
NAA60	ENSG00000262621	16	3536232	3536786	+	0.950183
SLX4	ENSG00000188827	16	3632694	3633097	-	0.539766
SLX4	ENSG00000188827	16	3647696	3647797	-	0.142857
SLX4	ENSG00000188827	16	3648000	3650979	-	0.121678
SLX4	ENSG00000188827	16	3651192	3652118	-	0.432449
CREBBP	ENSG00000005339	16	3786816	3788559	-	0.10933
ADCY9	ENSG00000162104	16	4165486	4165690	-	0.235294
ANKS3	ENSG00000168096	16	4748942	4749052	-	0.235901
ANKS3	ENSG00000168096	16	4751544	4752102	-	0.136986
GLYR1	ENSG00000140632	16	4862249	4863737	-	0.109126
NAGPA	ENSG00000103174	16	5077199	5077278	-	0.176729
NAGPA	ENSG00000103174	16	5083729	5083829	-	0.124736
FAM86A	ENSG00000118894	16	5140350	5140432	-	0.252874
TMEM186	ENSG00000184857	16	8890447	8891468	-	0.432467
C16orf72	ENSG00000182831	16	9197116	9210524	+	0.32976
ATF7IP2	ENSG00000166669	16	10481147	10481234	+	0.37701
SOCS1	ENSG00000185338	16	11349385	11349935	-	0.636731
CTD-3088G3.8	ENSG00000188897	16	11479273	11480967	-	0.179788
CTD-3088G3.8	ENSG00000188897	16	11506809	11508197	-	0.187467
PDXDC1	ENSG00000179889	16	15128410	15129305	+	0.100568
PDXDC1	ENSG00000179889	16	15129410	15129872	+	0.153488
KIAA0430	ENSG00000166783	16	15694410	15694497	-	0.121223
THUMPD1	ENSG00000066654	16	20750393	20752830	-	0.112575
POLR3E	ENSG00000058600	16	22336587	22337081	+	0.102776
COG7	ENSG00000168434	16	23428442	23430020	-	0.151544
UBFD1	ENSG00000103353	16	23569088	23569270	+	0.179104
DCTN5	ENSG00000166847	16	23652911	23654275	+	0.138361
PLK1	ENSG00000166851	16	23698945	23699988	+	0.223984
PLK1	ENSG00000166851	16	23700713	23700814	+	0.235902
RBBP6	ENSG00000122257	16	24560302	24564833	+	0.145945
RBBP6	ENSG00000122257	16	24567024	24567141	+	0.185799
RBBP6	ENSG00000122257	16	24567238	24567628	+	0.11891
RBBP6	ENSG00000122257	16	24581820	24582196	+	0.140611
TNRC6A	ENSG00000090905	16	24807260	24808810	+	0.149073
TNRC6A	ENSG00000090905	16	24831681	24833397	+	0.102737
TNRC6A	ENSG00000090905	16	24833468	24834194	+	0.121862
TNRC6A	ENSG00000090905	16	24834334	24834752	+	0.179151
IL4R	ENSG00000077238	16	27370315	27372086	+	0.110292
GTF3C1	ENSG00000077235	16	27476157	27476580	-	0.214471
KIAA0556	ENSG00000047578	16	27784530	27786265	+	0.583768
KIAA0556	ENSG00000047578	16	27786405	27788248	+	0.552181
KIAA0556	ENSG00000047578	16	27788350	27788930	+	0.263675
SBK1	ENSG00000188322	16	28330518	28331396	+	0.14781
CLN3	ENSG00000188603	16	28493519	28493647	-	0.259326
CLN3	ENSG00000188603	16	28493703	28493797	-	0.235423
IL27	ENSG00000197272	16	28515114	28515198	-	0.138381
CCDC101	ENSG00000176476	16	28601546	28601616	+	0.143684
CCDC101	ENSG00000176476	16	28602256	28602910	+	0.112317
SULT1A1	ENSG00000196502	16	28617557	28618081	-	0.17392
TUFM	ENSG00000178952	16	28855422	28855550	-	0.229875
RABEP2	ENSG00000177548	16	28917080	28917187	-	0.196619
RABEP2	ENSG00000177548	16	28926103	28931106	-	0.135052
CD19	ENSG00000177455	16	28943933	28944231	+	0.604494
CD19	ENSG00000177455	16	28944830	28946764	+	0.119083
CD19	ENSG00000177455	16	28946875	28947473	+	0.143639
CD19	ENSG00000177455	16	28947522	28947832	+	0.265021
NFATC2IP	ENSG00000176953	16	28966003	28967298	+	0.511145
NFATC2IP	ENSG00000176953	16	28967379	28967471	+	0.113396
SPNS1	ENSG00000169682	16	28992936	28993221	+	0.12252
LAT	ENSG00000213658	16	28997209	28997455	+	0.109597
LAT	ENSG00000213658	16	28997890	28997977	+	0.107012
LAT	ENSG00000213658	16	29000910	29001094	+	0.126694
QPRT	ENSG00000103485	16	29708448	29708519	+	0.379139
C16orf54	ENSG00000185905	16	29756272	29757231	-	0.241754
KIF22	ENSG00000079616	16	29811369	29814089	+	0.101299
KIF22	ENSG00000079616	16	29816495	29816583	+	0.137146
CDIPT	ENSG00000103502	16	29874041	29874135	-	0.141996
KCTD13	ENSG00000174943	16	29923370	29934510	-	0.117559
INO80E	ENSG00000169592	16	30014847	30014970	+	0.877556
PPP4C	ENSG00000149923	16	30094168	30094714	+	0.158546
GDPD3	ENSG00000102886	16	30124114	30124342	-	0.611318
GDPD3	ENSG00000102886	16	30124385	30124660	-	0.183033
CD2BP2	ENSG00000169217	16	30364416	30364501	-	0.118226
CD2BP2	ENSG00000169217	16	30364608	30364688	-	0.105605
SEPT1	ENSG00000180096	16	30391354	30392447	-	0.228573
ZNF48	ENSG00000180035	16	30406899	30407100	+	0.338867
ITGAL	ENSG00000005844	16	30505684	30506033	+	0.103996
ITGAL	ENSG00000005844	16	30507615	30507756	+	0.391537
ITGAL	ENSG00000005844	16	30530040	30531177	+	0.170494
ITGAL	ENSG00000005844	16	30531288	30532812	+	0.118625
ZNF747	ENSG00000169955	16	30545631	30545771	-	0.278649
ZNF764	ENSG00000169951	16	30569167	30569307	-	0.222139
PRR14	ENSG00000156858	16	30662989	30663116	+	0.333416
PRR14	ENSG00000156858	16	30666741	30666822	+	0.142196
FBRS	ENSG00000156860	16	30671763	30672500	+	0.132479
FBRS	ENSG00000156860	16	30678311	30678640	+	0.113351
FBRS	ENSG00000156860	16	30679964	30680092	+	0.12193
PHKG2	ENSG00000156873	16	30767841	30767910	+	0.310481
SETD1A	ENSG00000099381	16	30977707	30978204	+	0.102761
SETD1A	ENSG00000099381	16	30991515	30991805	+	0.110966
SETD1A	ENSG00000099381	16	30991978	30992059	+	0.194201
HSD3B7	ENSG00000099377	16	30998323	30999088	+	0.217863
STX4	ENSG00000103496	16	31045646	31045782	+	0.314993
STX4	ENSG00000103496	16	31050972	31051043	+	0.159084
STX4	ENSG00000103496	16	31053348	31053462	+	0.111177
ZNF668	ENSG00000167394	16	31073601	31075133	-	0.165541
ZNF646	ENSG00000167395	16	31093022	31094291	+	0.543124
PRSS53	ENSG00000151006	16	31095130	31095439	-	0.606568
PRSS53	ENSG00000151006	16	31095656	31095878	-	0.737858
PRSS53	ENSG00000151006	16	31096024	31096100	-	0.569966
PRSS53	ENSG00000151006	16	31096345	31096430	-	0.47818
PRSS53	ENSG00000151006	16	31097812	31097953	-	0.181738
PRSS53	ENSG00000151006	16	31099020	31099126	-	0.513274
BCKDK	ENSG00000103507	16	31123348	31123441	+	0.324405
KAT8	ENSG00000103510	16	31141927	31142066	+	0.293415
KAT8	ENSG00000103510	16	31142221	31142515	+	0.183691
ITGAM	ENSG00000169896	16	31338256	31339467	+	0.104833
ITGAM	ENSG00000169896	16	31339551	31340548	+	0.125444
ITGAX	ENSG00000140678	16	31368685	31371020	+	0.132191
ITGAX	ENSG00000140678	16	31371784	31372383	+	0.746595
ITGAX	ENSG00000140678	16	31382818	31382950	+	0.225035
ITGAD	ENSG00000156886	16	31418989	31419086	+	0.116667
ITGAD	ENSG00000156886	16	31419819	31421715	+	0.211184
ITGAD	ENSG00000156886	16	31424567	31425771	+	0.155538
ITGAD	ENSG00000156886	16	31425926	31426180	+	0.251021
ITGAD	ENSG00000156886	16	31426312	31427533	+	0.259009
ARMC5	ENSG00000140691	16	31469822	31470174	+	0.436127
ARMC5	ENSG00000140691	16	31474238	31475714	+	0.120929
ARMC5	ENSG00000140691	16	31477303	31477399	+	0.314558
C16orf58	ENSG00000140688	16	31504845	31504923	-	0.573708
NETO2	ENSG00000171208	16	47156695	47156778	-	0.156463
HEATR3	ENSG00000155393	16	50100180	50100277	+	0.287037
ADCY7	ENSG00000121281	16	50326736	50327264	+	0.150358
ADCY7	ENSG00000121281	16	50335125	50338270	+	0.101776
ADCY7	ENSG00000121281	16	50339760	50340960	+	0.137339
ADCY7	ENSG00000121281	16	50342322	50342577	+	0.100108
ADCY7	ENSG00000121281	16	50346102	50346800	+	0.431878
SNX20	ENSG00000167208	16	50700827	50701819	-	0.427309
NOD2	ENSG00000167207	16	50727573	50733398	+	0.109433
CYLD	ENSG00000083799	16	50834783	50835665	+	0.886639
AKTIP	ENSG00000166971	16	53528157	53528250	-	0.135159
AKTIP	ENSG00000166971	16	53528349	53528428	-	0.125363
BBS2	ENSG00000125124	16	56536368	56536584	-	0.246828
MT1E	ENSG00000169715	16	56659791	56660377	+	0.162689
[truncated: 3,465 more rows]

## Sheet: Mouse retained introns
Mouse retained introns
Gene Symbol	ENSEMBL ID	Chromosome	Intron Start	Intron End	Strand	IR ratio
Cspp1	ENSMUSG00000056763	1	10066820	10074859	+	0.144217
Cspp1	ENSMUSG00000056763	1	10112542	10112875	+	0.13268
Lactb2	ENSMUSG00000025937	1	13626904	13627355	-	0.179144
Terf1	ENSMUSG00000025925	1	15819083	15819650	+	0.125288
Tram2	ENSMUSG00000041779	1	21003133	21003837	-	0.171049
Ptp4a1	ENSMUSG00000026064	1	30943323	30943931	-	0.117952
Ptp4a1	ENSMUSG00000026064	1	30944666	30944937	-	0.192365
Rab23	ENSMUSG00000004768	1	33734858	33736799	+	0.132994
Ptpn18	ENSMUSG00000026126	1	34463183	34463268	+	0.164164
Ptpn18	ENSMUSG00000026126	1	34468361	34469839	+	0.140302
Ptpn18	ENSMUSG00000026126	1	34469902	34470199	+	0.192199
Ptpn18	ENSMUSG00000026126	1	34470342	34471492	+	0.23894
Ptpn18	ENSMUSG00000026126	1	34471559	34471640	+	0.1418
Arhgef4	ENSMUSG00000037509	1	34806494	34807058	+	0.240878
Arhgef4	ENSMUSG00000037509	1	34807291	34807641	+	0.379428
Arhgef4	ENSMUSG00000037509	1	34809828	34810310	+	0.149077
Lman2l	ENSMUSG00000001143	1	36424503	36424837	-	0.102877
Cnnm4	ENSMUSG00000037408	1	36498133	36498394	+	0.157056
Cnnm3	ENSMUSG00000001138	1	36520227	36520518	+	0.277528
Cnnm3	ENSMUSG00000001138	1	36521338	36521700	+	0.106419
Ankrd23	ENSMUSG00000067653	1	36531821	36531908	-	0.166667
Actr1b	ENSMUSG00000037351	1	36700377	36700535	-	0.12982
Actr1b	ENSMUSG00000037351	1	36700597	36701133	-	0.135321
Actr1b	ENSMUSG00000037351	1	36701901	36702058	-	0.440452
Tmem131	ENSMUSG00000026116	1	36795197	36795294	-	0.144886
Tmem131	ENSMUSG00000026116	1	36795416	36796161	-	0.117253
Inpp4a	ENSMUSG00000026113	1	37398920	37408126	+	0.179171
Unc50	ENSMUSG00000026111	1	37437301	37437376	+	0.143554
Unc50	ENSMUSG00000026111	1	37437478	37438681	+	0.165897
Mgat4a	ENSMUSG00000026110	1	37450407	37452230	-	0.188949
Tsga10	ENSMUSG00000060771	1	37834337	37835257	-	0.19469
Mitd1	ENSMUSG00000026088	1	37881785	37882561	-	0.113312
Tbc1d8	ENSMUSG00000003134	1	39374171	39376423	-	0.110723
Tbc1d8	ENSMUSG00000003134	1	39381562	39385120	-	0.297419
Gm15832	ENSMUSG00000085894	1	39547661	39548925	-	0.216685
Gm15832	ENSMUSG00000085894	1	39549116	39550453	-	0.492732
Il1r2	ENSMUSG00000026073	1	40123264	40125040	+	0.157926
Il18r1	ENSMUSG00000026070	1	40491216	40495748	+	0.220638
Il18r1	ENSMUSG00000026070	1	40495907	40498337	+	0.20744
Il18rap	ENSMUSG00000026068	1	40531626	40537057	+	0.169417
Il18rap	ENSMUSG00000026068	1	40537123	40539223	+	0.135404
Il18rap	ENSMUSG00000026068	1	40539347	40541886	+	0.313171
Mfsd9	ENSMUSG00000041945	1	40784506	40786166	-	0.100128
Mrps9	ENSMUSG00000060679	1	42899549	42903294	+	0.167743
Tgfbrap1	ENSMUSG00000070939	1	43049835	43051557	-	0.300714
Gls	ENSMUSG00000026103	1	52168399	52168484	-	0.116481
Tmem194b	ENSMUSG00000043015	1	52641060	52641170	+	0.164733
Inpp1	ENSMUSG00000026102	1	52794670	52797040	-	0.323004
Inpp1	ENSMUSG00000026102	1	52797101	52799284	-	0.112106
Sf3b1	ENSMUSG00000025982	1	55014562	55016375	-	0.139297
Coq10b	ENSMUSG00000025981	1	55064373	55067496	+	0.100894
Tyw5	ENSMUSG00000048495	1	57390758	57391448	-	0.259365
Kctd18	ENSMUSG00000054770	1	57965540	57967496	-	0.115029
Clk1	ENSMUSG00000026034	1	58412340	58412646	-	0.108359
Clk1	ENSMUSG00000026034	1	58414684	58417012	-	0.104422
Cflar	ENSMUSG00000026031	1	58729161	58731151	+	0.104346
Casp8	ENSMUSG00000026029	1	58827312	58828872	+	0.192502
Trak2	ENSMUSG00000026028	1	58906811	58908522	-	0.136745
Stradb	ENSMUSG00000026027	1	58992375	58992650	+	0.112791
Klf7	ENSMUSG00000025959	1	64121139	64121385	-	0.690941
Ccnyl1	ENSMUSG00000070871	1	64718297	64721626	+	0.110382
Pikfyve	ENSMUSG00000025949	1	65262975	65264346	+	0.202108
Pikfyve	ENSMUSG00000025949	1	65267885	65268697	+	0.10537
Rufy4	ENSMUSG00000061815	1	74146764	74147643	+	0.114729
Arpc2	ENSMUSG00000006304	1	74236610	74236817	+	0.655127
Slc11a1	ENSMUSG00000026177	1	74381894	74383437	+	0.15586
Slc11a1	ENSMUSG00000026177	1	74383744	74384023	+	0.336334
Bcs1l	ENSMUSG00000026172	1	74590734	74590959	+	0.132134
Rnf25	ENSMUSG00000026171	1	74598597	74598692	-	0.17448
Rnf25	ENSMUSG00000026171	1	74599140	74601324	-	0.320179
Ttll4	ENSMUSG00000033257	1	74696812	74697178	+	0.11804
Cyp27a1	ENSMUSG00000026170	1	74736847	74737016	+	0.254192
Nhej1	ENSMUSG00000026162	1	74968275	74968794	-	0.306669
Fam134a	ENSMUSG00000049339	1	75143953	75144303	+	0.10056
Fam134a	ENSMUSG00000049339	1	75146719	75146830	+	0.937114
Zfand2b	ENSMUSG00000026197	1	75168906	75169184	+	0.111887
Zfand2b	ENSMUSG00000026197	1	75170459	75170538	+	0.230003
Zfand2b	ENSMUSG00000026197	1	75170599	75170685	+	0.193018
Abcb6	ENSMUSG00000026198	1	75171988	75172113	-	0.101471
Abcb6	ENSMUSG00000026198	1	75173649	75173861	-	0.103825
Atg9a	ENSMUSG00000033124	1	75181931	75182591	-	0.114529
Atg9a	ENSMUSG00000033124	1	75184573	75184688	-	0.138463
Ankzf1	ENSMUSG00000026199	1	75192677	75194177	+	0.142684
Ankzf1	ENSMUSG00000026199	1	75195712	75195800	+	0.476744
Ankzf1	ENSMUSG00000026199	1	75195948	75196152	+	0.36528
Glb1l	ENSMUSG00000026200	1	75200126	75200329	-	0.278792
Glb1l	ENSMUSG00000026200	1	75201057	75201197	-	0.227855
Glb1l	ENSMUSG00000026200	1	75201473	75201742	-	0.485294
Glb1l	ENSMUSG00000026200	1	75202090	75202186	-	0.407407
Glb1l	ENSMUSG00000026200	1	75202308	75202407	-	0.536136
Glb1l	ENSMUSG00000026200	1	75202466	75202574	-	0.111111
Stk16	ENSMUSG00000026201	1	75212733	75212885	+	0.164562
Stk16	ENSMUSG00000026201	1	75213228	75213575	+	0.245091
Tuba4a	ENSMUSG00000026202	1	75217434	75219192	-	0.10123
Dnajb2	ENSMUSG00000026203	1	75243661	75244793	+	0.486631
Gmppa	ENSMUSG00000033021	1	75438354	75438841	+	0.144845
Gmppa	ENSMUSG00000033021	1	75441827	75441984	+	0.382422
Gmppa	ENSMUSG00000033021	1	75442031	75442184	+	0.240218
Gmppa	ENSMUSG00000033021	1	75442612	75442900	+	0.128665
Stk11ip	ENSMUSG00000026213	1	75524888	75525087	+	0.132511
Stk11ip	ENSMUSG00000026213	1	75527184	75527362	+	0.222857
Stk11ip	ENSMUSG00000026213	1	75527843	75527968	+	0.103146
Stk11ip	ENSMUSG00000026213	1	75528118	75528308	+	0.142382
Stk11ip	ENSMUSG00000026213	1	75528393	75528910	+	0.14346
Stk11ip	ENSMUSG00000026213	1	75533657	75533752	+	0.112903
Stk11ip	ENSMUSG00000026213	1	75533931	75534171	+	0.166163
Slc16a14	ENSMUSG00000026220	1	84907429	84912195	-	0.162248
Sp110	ENSMUSG00000070034	1	85579199	85579643	-	0.287555
A630001G21Rik	ENSMUSG00000052760	1	85718368	85719024	-	0.504513
A630001G21Rik	ENSMUSG00000052760	1	85719129	85723097	-	0.24029
A630001G21Rik	ENSMUSG00000052760	1	85725289	85726458	-	0.138889
Gigyf2	ENSMUSG00000048000	1	87440922	87442010	+	0.110005
Inpp5d	ENSMUSG00000026288	1	87715093	87715276	+	0.897919
Atg16l1	ENSMUSG00000026289	1	87785996	87786240	+	0.160467
Atg16l1	ENSMUSG00000026289	1	87786346	87789330	+	0.127608
Atg16l1	ENSMUSG00000026289	1	87789619	87790585	+	0.173024
Atg16l1	ENSMUSG00000026289	1	87790687	87791215	+	0.224044
Dgkd	ENSMUSG00000070738	1	87915204	87915491	+	0.135821
Dgkd	ENSMUSG00000070738	1	87940306	87941368	+	0.183915
Dgkd	ENSMUSG00000070738	1	87941499	87942382	+	0.21377
Hjurp	ENSMUSG00000044783	1	88272765	88275041	-	0.17652
Cops8	ENSMUSG00000034432	1	90611037	90611539	+	0.12952
Lrrfip1	ENSMUSG00000026305	1	91120020	91120140	+	0.462666
Lrrfip1	ENSMUSG00000026305	1	91120190	91122421	+	0.223322
Scly	ENSMUSG00000026307	1	91315525	91317063	+	0.105353
Hes6	ENSMUSG00000067071	1	91412482	91412720	-	0.431761
Per2	ENSMUSG00000055866	1	91432892	91433395	-	0.153912
Hdac4	ENSMUSG00000026313	1	91933386	91933655	-	0.192658
Rnpepl1	ENSMUSG00000026269	1	92916946	92917146	+	0.174157
Rnpepl1	ENSMUSG00000026269	1	92917260	92917633	+	0.387702
Rnpepl1	ENSMUSG00000026269	1	92918126	92918872	+	0.151222
Rnpepl1	ENSMUSG00000026269	1	92919103	92919183	+	0.100751
Capn10	ENSMUSG00000026270	1	92944897	92945016	+	0.124714
Capn10	ENSMUSG00000026270	1	92946973	92947214	+	0.130435
Capn10	ENSMUSG00000026270	1	92947260	92947508	+	0.136364
2002-09-01	ENSMUSG00000026276	1	93497464	93499011	+	0.191591
2002-09-01	ENSMUSG00000026276	1	93499146	93499272	+	0.112078
Stk25	ENSMUSG00000026277	1	93625606	93625780	-	0.199013
Stk25	ENSMUSG00000026277	1	93626208	93627024	-	0.491995
Atg4b	ENSMUSG00000026280	1	93784898	93785909	+	0.135908
Ing5	ENSMUSG00000026283	1	93811948	93812406	+	0.327336
Ing5	ENSMUSG00000026283	1	93816699	93818280	+	0.203979
2310035C23Rik	ENSMUSG00000026319	1	105741095	105741296	+	0.185678
2310035C23Rik	ENSMUSG00000026319	1	105751043	105753502	+	0.133853
Zcchc2	ENSMUSG00000038866	1	106027531	106029751	+	0.140256
Zcchc2	ENSMUSG00000038866	1	106031233	106032095	+	0.219968
Vps4b	ENSMUSG00000009907	1	106791789	106796420	-	0.112654
Tmem185b	ENSMUSG00000098923	1	119526547	119526923	+	0.876474
Ccnt2	ENSMUSG00000026349	1	127801676	127802161	+	0.2446
Ccnt2	ENSMUSG00000026349	1	127803293	127803391	+	0.649071
Rab3gap1	ENSMUSG00000036104	1	127868829	127868924	+	0.144852
Ubxn4	ENSMUSG00000026353	1	128275004	128276956	+	0.128589
Lct	ENSMUSG00000026354	1	128293829	128294125	-	0.114785
Cd55	ENSMUSG00000026399	1	130448408	130449416	-	0.215423
Ikbke	ENSMUSG00000042349	1	131270250	131270886	-	0.184581
Srgap2	ENSMUSG00000026425	1	131295539	131296319	-	0.325289
Rab29	ENSMUSG00000026433	1	131867410	131867518	+	0.634053
Dstyk	ENSMUSG00000042046	1	132449975	132453086	+	0.129848
Dstyk	ENSMUSG00000042046	1	132455989	132456324	+	0.121341
Dstyk	ENSMUSG00000042046	1	132456481	132456868	+	0.111385
Rbbp5	ENSMUSG00000026439	1	132498007	132503763	+	0.123606
Tmem183a	ENSMUSG00000042305	1	134354841	134355559	-	0.311673
Klhl12	ENSMUSG00000026455	1	134472543	134475787	+	0.212129
Klhl12	ENSMUSG00000026455	1	134487168	134487643	+	0.17103
Kdm5b	ENSMUSG00000042207	1	134630753	134631236	+	0.145107
Ptprv	ENSMUSG00000097993	1	135108695	135108918	-	0.106988
Ptprv	ENSMUSG00000097993	1	135109679	135109808	-	0.25218
Ptprv	ENSMUSG00000097993	1	135109937	135110084	-	0.459459
Ptprv	ENSMUSG00000097993	1	135110717	135111045	-	0.201426
Ptprv	ENSMUSG00000097993	1	135111462	135112189	-	0.150077
Ptprv	ENSMUSG00000097993	1	135114186	135114300	-	0.154079
Ptprv	ENSMUSG00000097993	1	135116431	135116518	-	0.125
Ptprv	ENSMUSG00000097993	1	135120523	135120701	-	0.10917
Ipo9	ENSMUSG00000041879	1	135386320	135386683	-	0.156916
Kif21b	ENSMUSG00000041642	1	136169323	136169988	+	0.142775
Kif21b	ENSMUSG00000041642	1	136170169	136171141	+	0.115959
Kif21b	ENSMUSG00000041642	1	136171306	136171587	+	0.139911
Kif21b	ENSMUSG00000041642	1	136172329	136172802	+	0.245478
Aspm	ENSMUSG00000033952	1	139490156	139490298	+	0.108005
Rgs1	ENSMUSG00000026358	1	144247967	144248478	-	0.129032
Rgs1	ENSMUSG00000026358	1	144248559	144248900	-	0.158171
Ptgs2	ENSMUSG00000032487	1	150101090	150101212	+	0.231213
Ptgs2	ENSMUSG00000032487	1	150102134	150102595	+	0.115855
Ptgs2	ENSMUSG00000032487	1	150104115	150104282	+	0.140677
BC003331	ENSMUSG00000006010	1	150382408	150383057	-	0.189855
BC003331	ENSMUSG00000006010	1	150383094	150384428	-	0.28106
Ivns1abp	ENSMUSG00000023150	1	151356236	151359621	+	0.115919
Edem3	ENSMUSG00000043019	1	151804443	151804664	+	0.15
Rnasel	ENSMUSG00000066800	1	153752059	153752844	+	0.189602
Rnasel	ENSMUSG00000066800	1	153760911	153762118	+	0.172654
Xpr1	ENSMUSG00000026469	1	155281070	155283212	-	0.113724
Qsox1	ENSMUSG00000033684	1	155792284	155794545	-	0.142367
Dars2	ENSMUSG00000026709	1	161045069	161045257	-	0.136364
Klhl20	ENSMUSG00000026705	1	161098396	161099141	-	0.214729
Suco	ENSMUSG00000040297	1	161856971	161857343	-	0.137553
Suco	ENSMUSG00000040297	1	161864025	161876310	-	0.13715
Scyl3	ENSMUSG00000026584	1	163939983	163941106	+	0.169985
Scyl3	ENSMUSG00000026584	1	163941218	163943823	+	0.118256
Scyl3	ENSMUSG00000026584	1	163950726	163951936	+	0.126658
Selp	ENSMUSG00000026580	1	164144079	164144894	+	0.145237
Selp	ENSMUSG00000026580	1	164148531	164149019	+	0.330038
Dcaf6	ENSMUSG00000026571	1	165338344	165339884	-	0.316867
Rcsd1	ENSMUSG00000040723	1	165659444	165663565	-	0.110818
Nos1ap	ENSMUSG00000038473	1	170320587	170327517	-	0.116452
Tomm40l	ENSMUSG00000005674	1	171221260	171221571	-	0.189175
Ndufs2	ENSMUSG00000013593	1	171238372	171238514	-	0.104941
B4galt3	ENSMUSG00000052423	1	171272001	171272520	+	0.179064
B4galt3	ENSMUSG00000052423	1	171272756	171273952	+	0.177555
Ppox	ENSMUSG00000062729	1	171278000	171278134	-	0.104784
Ppox	ENSMUSG00000062729	1	171278195	171279122	-	0.442159
Ppox	ENSMUSG00000062729	1	171279574	171279868	-	0.723817
Ppox	ENSMUSG00000062729	1	171280001	171280139	-	0.397058
Arhgap30	ENSMUSG00000048865	1	171404298	171404809	+	0.130771
Arhgap30	ENSMUSG00000048865	1	171407635	171407727	+	0.108731
Usf1	ENSMUSG00000026641	1	171417329	171417472	+	0.186979
Ncstn	ENSMUSG00000003458	1	172067543	172067788	-	0.221963
Ncstn	ENSMUSG00000003458	1	172067943	172068185	-	0.210973
Ncstn	ENSMUSG00000003458	1	172068273	172068561	-	0.139699
Ncstn	ENSMUSG00000003458	1	172071569	172072120	-	0.145915
Pex19	ENSMUSG00000003464	1	172134044	172134206	+	0.112439
Dcaf8	ENSMUSG00000026554	1	172187460	172188938	+	0.169019
Dcaf8	ENSMUSG00000026554	1	172189069	172192517	+	0.117162
Aim2	ENSMUSG00000037860	1	173455615	173459697	+	0.104263
Pyhin1	ENSMUSG00000043263	1	173641244	173642486	+	0.122628
Zbtb18	ENSMUSG00000063659	1	177447776	177447888	+	0.756299
Cnst	ENSMUSG00000038949	1	179601732	179604518	+	0.161956
Cnst	ENSMUSG00000038949	1	179605067	179606247	+	0.150966
Ahctf1	ENSMUSG00000026491	1	179758029	179760261	-	0.109069
Ahctf1	ENSMUSG00000026491	1	179777559	179777699	-	0.126615
Sde2	ENSMUSG00000038806	1	180858234	180859900	+	0.229624
Sde2	ENSMUSG00000038806	1	180860070	180861097	+	0.121561
Sde2	ENSMUSG00000038806	1	180861218	180862357	+	0.226088
Sde2	ENSMUSG00000038806	1	180862841	180866071	+	0.184032
Nvl	ENSMUSG00000026516	1	181095054	181097135	-	0.111079
Lbr	ENSMUSG00000004880	1	181819989	181820673	-	0.208856
Disp1	ENSMUSG00000030768	1	183099047	183099916	-	0.104727
Brox	ENSMUSG00000046836	1	183278438	183279469	-	0.246777
Brox	ENSMUSG00000046836	1	183279629	183280799	-	0.145834
Mia3	ENSMUSG00000056050	1	183330934	183331091	-	0.132578
Rab3gap2	ENSMUSG00000039318	1	185275947	185277146	+	0.15316
Rab3gap2	ENSMUSG00000039318	1	185281740	185282297	+	0.218982
Angel2	ENSMUSG00000026634	1	190942247	190942829	+	0.151434
Mfsd7b	ENSMUSG00000066595	1	191021256	191025376	-	0.114108
Tatdn3	ENSMUSG00000026632	1	191054911	191055261	-	0.167241
Atf3	ENSMUSG00000026628	1	191171679	191172374	-	0.101796
Atf3	ENSMUSG00000026628	1	191177474	191183092	-	0.228204
Traf5	ENSMUSG00000026637	1	191998007	191999797	-	0.128085
Traf3ip3	ENSMUSG00000037318	1	193179549	193181305	-	0.101641
Traf3ip3	ENSMUSG00000037318	1	193195136	193195274	-	0.130208
Lamb3	ENSMUSG00000026639	1	193280275	193280370	+	0.120561
Rmnd1	ENSMUSG00000019763	10	4413415	4414542	-	0.378303
1700052N19Rik	ENSMUSG00000061759	10	4450809	4453471	+	0.130534
Syne1	ENSMUSG00000096054	10	5342294	5343357	-	0.271887
Katna1	ENSMUSG00000019794	10	7760869	7761242	+	0.104734
Ppil4	ENSMUSG00000015757	10	7797875	7798414	+	0.151995
Ltv1	ENSMUSG00000019814	10	13180134	13180889	-	0.201602
Ltv1	ENSMUSG00000019814	10	13190745	13192107	-	0.325146
Ltv1	ENSMUSG00000019814	10	13192239	13193027	-	0.300172
Heca	ENSMUSG00000039879	10	17908188	17914991	-	0.100175
Tnfaip3	ENSMUSG00000019850	10	19003015	19003575	-	0.165283
Tnfaip3	ENSMUSG00000019850	10	19003757	19004456	-	0.397265
Tnfaip3	ENSMUSG00000019850	10	19005731	19006862	-	0.12421
Tnfaip3	ENSMUSG00000019850	10	19007329	19008144	-	0.131541
Tnfaip3	ENSMUSG00000019850	10	19011790	19015152	-	0.118433
Bclaf1	ENSMUSG00000037608	10	20325805	20325929	+	0.209169
Hbs1l	ENSMUSG00000019977	10	21341979	21342398	+	0.183586
Hbs1l	ENSMUSG00000019977	10	21342564	21345076	+	0.269907
Sgk1	ENSMUSG00000019970	10	21996671	21996978	+	0.101789
Sgk1	ENSMUSG00000019970	10	21997102	21997341	+	0.113604
Sgk1	ENSMUSG00000019970	10	21997437	21997897	+	0.128626
Sgk1	ENSMUSG00000019970	10	21998053	21998159	+	0.188967
Sgk1	ENSMUSG00000019970	10	21998249	21998659	+	0.215203
C920009B18Rik	ENSMUSG00000097352	10	22306864	22307166	+	0.154987
Tbpl1	ENSMUSG00000071359	10	22705895	22707588	-	0.13117
Tbpl1	ENSMUSG00000071359	10	22707874	22709145	-	0.107488
Med23	ENSMUSG00000019984	10	24903831	24904260	+	0.211509
Med23	ENSMUSG00000019984	10	24904477	24905821	+	0.168834
Epb4.1l2	ENSMUSG00000019978	10	25504259	25506174	+	0.107483
Zufsp	ENSMUSG00000039531	10	33930344	33935088	-	0.106305
Tube1	ENSMUSG00000019845	10	39134107	39134205	+	0.192825
Cdc40	ENSMUSG00000038446	10	40841815	40843041	-	0.153481
Zbtb24	ENSMUSG00000019826	10	41452068	41455027	+	0.117121
Mical1	ENSMUSG00000019823	10	41480385	41481133	+	0.193852
Mical1	ENSMUSG00000019823	10	41482027	41482207	+	0.127987
Mical1	ENSMUSG00000019823	10	41482748	41483440	+	0.245795
Mical1	ENSMUSG00000019823	10	41483802	41484164	+	0.204074
Mical1	ENSMUSG00000019823	10	41485255	41485394	+	0.104202
Mical1	ENSMUSG00000019823	10	41485495	41485765	+	0.121317
Mical1	ENSMUSG00000019823	10	41485879	41486027	+	0.148999
Mical1	ENSMUSG00000019823	10	41486121	41486371	+	0.258295
Mical1	ENSMUSG00000019823	10	41486667	41486757	+	0.11715
Smpd2	ENSMUSG00000019822	10	41488097	41488176	-	0.357736
Smpd2	ENSMUSG00000019822	10	41488515	41488733	-	0.194379
Smpd2	ENSMUSG00000019822	10	41488823	41488930	-	0.193404
Smpd2	ENSMUSG00000019822	10	41489024	41489274	-	0.427507
Smpd2	ENSMUSG00000019822	10	41489560	41489982	-	0.115222
Gp49a	ENSMUSG00000089672	10	51481424	51481566	+	0.885312
Gp49a	ENSMUSG00000089672	10	51481869	51482868	+	0.68866
Gp49a	ENSMUSG00000089672	10	51482904	51483761	+	0.862494
Gp49a	ENSMUSG00000089672	10	51485780	51485887	+	0.528053
Lilrb4	ENSMUSG00000062593	10	51491232	51491433	+	0.556706
Lilrb4	ENSMUSG00000062593	10	51491718	51491860	+	0.570663
Lilrb4	ENSMUSG00000062593	10	51492163	51493169	+	0.418209
Lilrb4	ENSMUSG00000062593	10	51493205	51494061	+	0.661147
Lilrb4	ENSMUSG00000062593	10	51494178	51494792	+	0.577865
Lilrb4	ENSMUSG00000062593	10	51496059	51496166	+	0.628916
2010-09-01	ENSMUSG00000019917	10	59164944	59166503	-	0.161429
Sar1a	ENSMUSG00000020088	10	61686478	61689773	+	0.100074
Sar1a	ENSMUSG00000020088	10	61689905	61691284	+	0.168646
Tysnd1	ENSMUSG00000020087	10	61696742	61698297	+	0.139022
Supv3l1	ENSMUSG00000020079	10	62435552	62435645	-	0.260042
Srgn	ENSMUSG00000020077	10	62495106	62497778	-	0.106746
Ccar1	ENSMUSG00000020074	10	62763523	62764323	-	0.199819
Dna2	ENSMUSG00000036875	10	62965093	62966416	+	0.161469
Dna2	ENSMUSG00000036875	10	62969958	62971843	+	0.171085
Hnrnph3	ENSMUSG00000020069	10	63015714	63015801	-	0.284446
Hnrnph3	ENSMUSG00000020069	10	63015894	63016079	-	0.274668
Hnrnph3	ENSMUSG00000020069	10	63016175	63016406	-	0.100952
Herc4	ENSMUSG00000020064	10	63311633	63311847	+	0.114396
Herc4	ENSMUSG00000020064	10	63316802	63317279	+	0.177898
Jmjd1c	ENSMUSG00000037876	10	67243940	67244782	+	0.147603
Egr2	ENSMUSG00000037868	10	67538389	67539744	+	0.153206
Gucd1	ENSMUSG00000033416	10	75509833	75510031	-	0.208883
Ggt1	ENSMUSG00000006345	10	75581433	75584819	+	0.162447
Ggt1	ENSMUSG00000006345	10	75585285	75585386	+	0.248409
Ggt5	ENSMUSG00000006344	10	75602750	75602973	+	0.20378
Cabin1	ENSMUSG00000020196	10	75715750	75717437	-	0.272854
Mcm3ap	ENSMUSG00000001150	10	76481140	76482623	+	0.192211
Pofut2	ENSMUSG00000020260	10	77259453	77260573	+	0.201258
Pofut2	ENSMUSG00000020260	10	77265022	77265835	+	0.156903
Pofut2	ENSMUSG00000020260	10	77265961	77266912	+	0.159837
Pofut2	ENSMUSG00000020260	10	77267093	77267183	+	0.149758
Pofut2	ENSMUSG00000020260	10	77267307	77268526	+	0.19308
Trpm2	ENSMUSG00000009292	10	77913910	77914711	-	0.104236
Trpm2	ENSMUSG00000009292	10	77932348	77933573	-	0.119518
1810043G02Rik	ENSMUSG00000020284	10	77981813	77982869	+	0.106746
Icosl	ENSMUSG00000000732	10	78075354	78077143	+	0.153711
Icosl	ENSMUSG00000000732	10	78077173	78077892	+	0.212194
Trappc10	ENSMUSG00000000374	10	78203021	78203880	-	0.107245
Ilvbl	ENSMUSG00000032763	10	78583389	78583463	+	0.166667
Ilvbl	ENSMUSG00000032763	10	78583983	78584069	+	0.12769
Rnf126	ENSMUSG00000035890	10	79761499	79761564	-	0.291317
R3hdm4	ENSMUSG00000035781	10	79911997	79912074	-	0.112542
Kiss1r	ENSMUSG00000035773	10	79918917	79919426	+	0.138189
Arid3a	ENSMUSG00000019564	10	79951346	79951739	+	0.11925
Tmem259	ENSMUSG00000013858	10	79978062	79978187	-	0.123964
Tmem259	ENSMUSG00000013858	10	79978475	79978547	-	0.374469
Abca7	ENSMUSG00000035722	10	80001719	80002034	+	0.336608
Abca7	ENSMUSG00000035722	10	80002211	80002506	+	0.350648
Abca7	ENSMUSG00000035722	10	80004552	80004718	+	0.161206
Abca7	ENSMUSG00000035722	10	80007228	80007299	+	0.137685
Abca7	ENSMUSG00000035722	10	80011398	80011712	+	0.262031
Abca7	ENSMUSG00000035722	10	80011842	80011914	+	0.316732
Abca7	ENSMUSG00000035722	10	80012035	80012123	+	0.182694
Abca7	ENSMUSG00000035722	10	80013418	80013618	+	0.187457
Abca7	ENSMUSG00000035722	10	80013760	80013845	+	0.126623
Abca7	ENSMUSG00000035722	10	80014332	80014467	+	0.107824
Hmha1	ENSMUSG00000035697	10	80021194	80021388	+	0.190745
Hmha1	ENSMUSG00000035697	10	80021455	80021545	+	0.142926
Hmha1	ENSMUSG00000035697	10	80024851	80025408	+	0.200477
Polr2e	ENSMUSG00000004667	10	80036842	80036914	-	0.107101
Sbno2	ENSMUSG00000035673	10	80058146	80058252	-	0.151437
Sbno2	ENSMUSG00000035673	10	80058547	80058636	-	0.11945
Sbno2	ENSMUSG00000035673	10	80060079	80060164	-	0.12625
Sbno2	ENSMUSG00000035673	10	80060901	80060983	-	0.193968
Sbno2	ENSMUSG00000035673	10	80061119	80061315	-	0.116258
Sbno2	ENSMUSG00000035673	10	80061447	80062161	-	0.120305
Sbno2	ENSMUSG00000035673	10	80062331	80062567	-	0.171593
Sbno2	ENSMUSG00000035673	10	80064496	80066549	-	0.128685
Stk11	ENSMUSG00000003068	10	80124885	80125478	+	0.19272
Stk11	ENSMUSG00000003068	10	80126165	80126232	+	0.140531
Midn	ENSMUSG00000035621	10	80151465	80151660	+	0.153771
Cirbp	ENSMUSG00000045193	10	80170340	80170424	+	0.12766
1600002K03Rik	ENSMUSG00000035595	10	80173174	80174208	+	0.136384
Mum1	ENSMUSG00000020156	10	80229080	80230056	+	0.317262
Mum1	ENSMUSG00000020156	10	80238391	80238859	+	0.245644
Mum1	ENSMUSG00000020156	10	80239995	80240391	+	0.142857
Dazap1	ENSMUSG00000069565	10	80278281	80280928	+	0.137041
Dazap1	ENSMUSG00000069565	10	80281011	80283023	+	0.105952
Mbd3	ENSMUSG00000035478	10	80393018	80393094	-	0.177426
Rexo1	ENSMUSG00000047417	10	80542481	80542564	-	0.164136
Rexo1	ENSMUSG00000047417	10	80542824	80542907	-	0.44903
Rexo1	ENSMUSG00000047417	10	80543720	80544002	-	0.161905
Rexo1	ENSMUSG00000047417	10	80545586	80545875	-	0.174992
Csnk1g2	ENSMUSG00000003345	10	80638079	80638160	+	0.157598
Btbd2	ENSMUSG00000003344	10	80643972	80644261	-	0.1976
Mknk2	ENSMUSG00000020190	10	80667656	80667965	-	0.103245
Mknk2	ENSMUSG00000020190	10	80669703	80669895	-	0.102929
Izumo4	ENSMUSG00000055862	10	80703129	80703208	+	0.19491
Izumo4	ENSMUSG00000055862	10	80703280	80703729	+	0.20942
Izumo4	ENSMUSG00000055862	10	80703756	80703852	+	0.629048
Izumo4	ENSMUSG00000055862	10	80703928	80704038	+	0.315508
Izumo4	ENSMUSG00000055862	10	80704086	80704179	+	0.280632
Izumo4	ENSMUSG00000055862	10	80704435	80704698	+	0.288253
Ap3d1	ENSMUSG00000020198	10	80721168	80721590	-	0.247615
Dot1l	ENSMUSG00000061589	10	80786266	80786353	+	0.157895
Plekhj1	ENSMUSG00000035278	10	80796522	80796590	-	0.134002
Plekhj1	ENSMUSG00000035278	10	80797839	80797909	-	0.273561
Lmnb2	ENSMUSG00000062075	10	80904773	80904885	-	0.131783
Lmnb2	ENSMUSG00000062075	10	80905011	80905080	-	0.231754
Pias4	ENSMUSG00000004934	10	81154372	81154447	-	0.120606
Pias4	ENSMUSG00000004934	10	81154578	81155590	-	0.116204
Dapk3	ENSMUSG00000034974	10	81190511	81190597	+	0.126128
Dapk3	ENSMUSG00000034974	10	81191911	81192296	+	0.203933
Matk	ENSMUSG00000004933	10	81259806	81260088	+	0.116193
Apba3	ENSMUSG00000004931	10	81271113	81271195	+	0.118018
Apba3	ENSMUSG00000004931	10	81272703	81272821	+	0.149333
Apba3	ENSMUSG00000004931	10	81272959	81273048	+	0.169463
Cactin	ENSMUSG00000034889	10	81323781	81323909	+	0.104735
Cactin	ENSMUSG00000034889	10	81324024	81324302	+	0.143692
Hmg20b	ENSMUSG00000020232	10	81349089	81349379	-	0.536701
Fzr1	ENSMUSG00000020235	10	81368756	81369073	-	0.104221
Fzr1	ENSMUSG00000020235	10	81369440	81369970	-	0.192139
Ncln	ENSMUSG00000020238	10	81487605	81487679	-	0.151132
Ncln	ENSMUSG00000020238	10	81487758	81487846	-	0.120559
Ncln	ENSMUSG00000020238	10	81488636	81489801	-	0.318577
Ncln	ENSMUSG00000020238	10	81490315	81491169	-	0.170325
Gna15	ENSMUSG00000034792	10	81508081	81509285	-	0.107693
Gna11	ENSMUSG00000034781	10	81531451	81532395	-	0.231814
Sirt6	ENSMUSG00000034748	10	81622679	81622748	-	0.108108
Sirt6	ENSMUSG00000034748	10	81624242	81625056	-	0.18431
Sirt6	ENSMUSG00000034748	10	81625116	81625715	-	0.148132
Tdg	ENSMUSG00000034674	10	82648078	82648577	+	0.10097
A230046K03Rik	ENSMUSG00000034560	10	83581391	83583254	+	0.106698
A230046K03Rik	ENSMUSG00000034560	10	83586720	83588156	+	0.112018
A230046K03Rik	ENSMUSG00000034560	10	83588304	83590290	+	0.162259
A230046K03Rik	ENSMUSG00000034560	10	83590387	83590986	+	0.103664
Appl2	ENSMUSG00000020263	10	83611066	83611142	-	0.235294
Appl2	ENSMUSG00000020263	10	83611199	83611449	-	0.119691
Appl2	ENSMUSG00000020263	10	83611492	83612711	-	0.23622
Dram1	ENSMUSG00000020057	10	88324785	88325333	-	0.144573
Gnptab	ENSMUSG00000035311	10	88428654	88429460	+	0.201426
Scyl2	ENSMUSG00000069539	10	89653056	89654103	-	0.124895
Actr6	ENSMUSG00000019948	10	89725903	89726636	-	0.133991
Apaf1	ENSMUSG00000019979	10	91077731	91079446	-	0.107344
Slc25a3	ENSMUSG00000061904	10	91117124	91117212	-	0.10353
Slc25a3	ENSMUSG00000061904	10	91117323	91118043	-	0.122372
Slc25a3	ENSMUSG00000061904	10	91119706	91121921	-	0.163976
Slc25a3	ENSMUSG00000061904	10	91122043	91123557	-	0.273879
Cdk17	ENSMUSG00000020015	10	93236132	93236920	+	0.130947
Cdk17	ENSMUSG00000020015	10	93239043	93239587	+	0.19179
Cep83	ENSMUSG00000020024	10	94738024	94740056	+	0.116882
Btg1	ENSMUSG00000036478	10	96617472	96618275	+	0.104315
Atp2b1	ENSMUSG00000019943	10	99014650	99014883	+	0.249775
Atp2b1	ENSMUSG00000019943	10	99017030	99018714	+	0.171932
Atp2b1	ENSMUSG00000019943	10	99018897	99022807	+	0.127323
Poc1b	ENSMUSG00000019952	10	99107223	99107791	+	0.349782
Ccdc59	ENSMUSG00000019897	10	105842848	105845349	+	0.221195
Ppp1r12a	ENSMUSG00000019907	10	108261036	108261244	+	0.106941
Ppp1r12a	ENSMUSG00000019907	10	108261416	108262309	+	0.11036
Zdhhc17	ENSMUSG00000035798	10	110944531	110945468	-	0.158363
Zdhhc17	ENSMUSG00000035798	10	110947382	110948190	-	0.330777
Zdhhc17	ENSMUSG00000035798	10	110948284	110949620	-	0.158095
Zdhhc17	ENSMUSG00000035798	10	110949683	110950560	-	0.178755
Nap1l1	ENSMUSG00000058799	10	111496105	111496753	+	0.640997
Tmem19	ENSMUSG00000069520	10	115361959	115362051	-	0.277801
Zfc3h1	ENSMUSG00000034163	10	115385807	115390649	+	0.159768
Zfc3h1	ENSMUSG00000034163	10	115423310	115423383	+	0.176119
Zfc3h1	ENSMUSG00000034163	10	115427146	115427397	+	0.142341
Zfc3h1	ENSMUSG00000034163	10	115427502	115427624	+	0.12562
Zfc3h1	ENSMUSG00000034163	10	115430754	115431402	+	0.328103
Zfc3h1	ENSMUSG00000034163	10	115431442	115431702	+	0.290459
Zfc3h1	ENSMUSG00000034163	10	115431765	115431895	+	0.35751
Frs2	ENSMUSG00000020170	10	117077670	117078759	-	0.107467
Frs2	ENSMUSG00000020170	10	117081113	117085031	-	0.111545
Mdm2	ENSMUSG00000020184	10	117701614	117702201	-	0.143923
Helb	ENSMUSG00000020228	10	120091752	120092483	-	0.161346
Helb	ENSMUSG00000020228	10	120095191	120098181	-	0.121052
Lemd3	ENSMUSG00000048661	10	120925845	120925934	-	0.101695
Tbk1	ENSMUSG00000020115	10	121547188	121551250	-	0.122339
Tbk1	ENSMUSG00000020115	10	121554024	121555986	-	0.251682
Mon2	ENSMUSG00000034602	10	123007032	123008135	-	0.125277
Tspan31	ENSMUSG00000006736	10	127068190	127068268	-	0.116162
Agap2	ENSMUSG00000025422	10	127083293	127083430	+	0.17935
Agap2	ENSMUSG00000025422	10	127083578	127085112	+	0.204053
B4galnt1	ENSMUSG00000006731	10	127165519	127166003	+	0.280542
Dctn2	ENSMUSG00000025410	10	127277938	127278119	+	0.112644
Mbd6	ENSMUSG00000025409	10	127287538	127287626	-	0.157717
Ddit3	ENSMUSG00000025408	10	127290891	127293711	+	0.11118
Ddit3	ENSMUSG00000025408	10	127293759	127295320	+	0.156033
Ddit3	ENSMUSG00000025408	10	127295478	127295722	+	0.107425
Mars	ENSMUSG00000040354	10	127296633	127296872	-	0.119744
Arhgap9	ENSMUSG00000040345	10	127326651	127326872	+	0.243869
Arhgap9	ENSMUSG00000040345	10	127328147	127328389	+	0.16931
R3hdm2	ENSMUSG00000025404	10	127497259	127497540	+	0.10035
Stac3	ENSMUSG00000040287	10	127507292	127507460	+	0.140496
Stac3	ENSMUSG00000040287	10	127507513	127507698	+	0.35705
Stac3	ENSMUSG00000040287	10	127508218	127508379	+	0.291247
Zbtb39	ENSMUSG00000044617	10	127739662	127741514	+	0.175971
Prim1	ENSMUSG00000025395	10	128018082	128018147	+	0.191209
Baz2a	ENSMUSG00000040054	10	128115085	128116060	+	0.142555
Baz2a	ENSMUSG00000040054	10	128119500	128119623	+	0.113496
Baz2a	ENSMUSG00000040054	10	128124262	128124334	+	0.283958
Baz2a	ENSMUSG00000040054	10	128124486	128124892	+	0.23292
Baz2a	ENSMUSG00000040054	10	128125401	128125498	+	0.156121
Baz2a	ENSMUSG00000040054	10	128125645	128126017	+	0.142697
Timeless	ENSMUSG00000039994	10	128250812	128251669	+	0.116267
Timeless	ENSMUSG00000039994	10	128252088	128252191	+	0.116806
Stat2	ENSMUSG00000040033	10	128281240	128281349	+	0.111974
Stat2	ENSMUSG00000040033	10	128281442	128281648	+	0.292637
Stat2	ENSMUSG00000040033	10	128281708	128282101	+	0.173196
Stat2	ENSMUSG00000040033	10	128282805	128283112	+	0.254185
Stat2	ENSMUSG00000040033	10	128283316	128283483	+	0.470183
Stat2	ENSMUSG00000040033	10	128283819	128283926	+	0.16117
Pan2	ENSMUSG00000005682	10	128312994	128313140	+	0.160926
Pan2	ENSMUSG00000005682	10	128313260	128313614	+	0.379908
Pan2	ENSMUSG00000005682	10	128314316	128314447	+	0.618974
Ankrd52	ENSMUSG00000014498	10	128383872	128386100	+	0.411303
Smarcc2	ENSMUSG00000025369	10	128483336	128483590	+	0.119474
Rpl41	ENSMUSG00000093674	10	128548680	128548948	-	0.167891
Cdk2	ENSMUSG00000025358	10	128704003	128704711	-	0.298344
Dgka	ENSMUSG00000025357	10	128731187	128731323	-	0.210769
Dgka	ENSMUSG00000025357	10	128731412	128732982	-	0.209767
Dgka	ENSMUSG00000025357	10	128736276	128736644	-	0.222294
Wibg	ENSMUSG00000064030	10	128765240	128765609	+	0.298576
Tmem198b	ENSMUSG00000047090	10	128801511	128801935	-	0.117803
Rdh5	ENSMUSG00000025350	10	128914298	128917879	-	0.345649
Sfi1	ENSMUSG00000023764	11	3132131	3132215	-	0.473094
Sfi1	ENSMUSG00000023764	11	3132327	3132886	-	0.100374
Sfi1	ENSMUSG00000023764	11	3134501	3134625	-	0.148586
Sfi1	ENSMUSG00000023764	11	3134730	3135282	-	0.234827
Sfi1	ENSMUSG00000023764	11	3155496	3156771	-	0.288401
Sfi1	ENSMUSG00000023764	11	3156864	3157865	-	0.341457
Inpp5j	ENSMUSG00000034570	11	3500749	3501045	-	0.153726
Smtn	ENSMUSG00000020439	11	3517827	3520751	-	0.165718
Smtn	ENSMUSG00000020439	11	3525206	3526164	-	0.123138
Morc2a	ENSMUSG00000034543	11	3685526	3685657	+	0.176471
Rnf215	ENSMUSG00000003581	11	4135563	4135813	+	0.225633
Rnf215	ENSMUSG00000003581	11	4136631	4136711	+	0.163265
Rnf215	ENSMUSG00000003581	11	4139858	4139934	+	0.453125
Rnf215	ENSMUSG00000003581	11	4140078	4140297	+	0.141414
Rnf215	ENSMUSG00000003581	11	4140400	4140486	+	0.146667
Tbc1d10a	ENSMUSG00000034412	11	4213043	4213556	+	0.202934
Gatsl3	ENSMUSG00000020424	11	4220507	4220682	+	0.2492
Gatsl3	ENSMUSG00000020424	11	4220806	4221145	+	0.260916
Gatsl3	ENSMUSG00000020424	11	4221259	4221423	+	0.140773
Osm	ENSMUSG00000058755	11	4238542	4239385	+	0.12147
Ascc2	ENSMUSG00000020412	11	4679345	4679430	+	0.115865
Ewsr1	ENSMUSG00000009079	11	5078952	5079484	-	0.122876
Xbp1	ENSMUSG00000020484	11	5523467	5524238	+	0.236782
Polm	ENSMUSG00000020474	11	5829725	5829825	-	0.175471
Polm	ENSMUSG00000020474	11	5830200	5831659	-	0.253095
Polm	ENSMUSG00000020474	11	5835799	5836193	-	0.148348
Ykt6	ENSMUSG00000002741	11	5962758	5964560	+	0.101611
Myo1g	ENSMUSG00000020437	11	6514537	6514751	-	0.163796
Myo1g	ENSMUSG00000020437	11	6514922	6515093	-	0.214484
Myo1g	ENSMUSG00000020437	11	6515208	6515848	-	0.171832
Tbrg4	ENSMUSG00000000384	11	6615766	6616557	-	0.748506
Abca13	ENSMUSG00000004668	11	9275187	9276910	+	0.123553
Peli1	ENSMUSG00000020134	11	21142657	21146914	+	0.159947
Cct4	ENSMUSG00000007739	11	23000954	23001361	+	0.107541
Pus10	ENSMUSG00000020280	11	23717618	23718575	+	0.248589
Pus10	ENSMUSG00000020280	11	23718652	23718748	+	0.142857
Pus10	ENSMUSG00000020280	11	23725574	23728974	+	0.114359
Fancl	ENSMUSG00000004018	11	26468717	26468800	+	0.1475
Pnpt1	ENSMUSG00000020464	11	29153338	29154143	+	0.125
Mtif2	ENSMUSG00000020459	11	29530154	29530580	+	0.187132
Nprl3	ENSMUSG00000020289	11	32236917	32237299	-	0.171728
Ublcp1	ENSMUSG00000041231	11	44467011	44470427	-	0.327177
Mgat4b	ENSMUSG00000036620	11	50231101	50231190	+	0.277778
Mgat4b	ENSMUSG00000036620	11	50234522	50234605	+	0.15846
Hnrnph1	ENSMUSG00000007850	11	50379623	50379820	+	0.325129
Hnrnph1	ENSMUSG00000007850	11	50382871	50382927	+	0.285032
Clk4	ENSMUSG00000020385	11	51275327	51275411	+	0.113119
Clk4	ENSMUSG00000020385	11	51275578	51275769	+	0.192027
Rmnd5b	ENSMUSG00000001054	11	51624146	51624228	-	0.102734
Rmnd5b	ENSMUSG00000001054	11	51624577	51625668	-	0.114424
Rmnd5b	ENSMUSG00000001054	11	51626902	51626998	-	0.152899
Jade2	ENSMUSG00000020387	11	51818628	51821078	-	0.144917
Ube2b	ENSMUSG00000020390	11	51988700	51991393	-	0.100179
Aff4	ENSMUSG00000049470	11	53409361	53410915	+	0.122848
Uqcrq	ENSMUSG00000044894	11	53430702	53430787	-	0.902163
Slc22a4	ENSMUSG00000020334	11	53986613	53988781	-	0.138032
Slc22a4	ENSMUSG00000020334	11	53990838	53991984	-	0.134839
Slc22a4	ENSMUSG00000020334	11	53992085	53995963	-	0.115356
Fnip1	ENSMUSG00000035992	11	54493394	54496601	+	0.103146
Fnip1	ENSMUSG00000035992	11	54510079	54513369	+	0.100425
Mfap3	ENSMUSG00000020522	11	57528289	57529468	+	0.138066
Zfp692	ENSMUSG00000037243	11	58307761	58307972	+	0.315142
Zfp692	ENSMUSG00000037243	11	58309665	58309953	+	0.564686
Zfp692	ENSMUSG00000037243	11	58310172	58310255	+	0.26419
Zfp692	ENSMUSG00000037243	11	58310333	58310417	+	0.105263
Zfp692	ENSMUSG00000037243	11	58310496	58311455	+	0.102974
Trim11	ENSMUSG00000020455	11	58988747	58988828	+	0.205091
Trim11	ENSMUSG00000020455	11	58988929	58990186	+	0.393461
2310033P09Rik	ENSMUSG00000020441	11	59209051	59209127	+	0.150596
2310033P09Rik	ENSMUSG00000020441	11	59209200	59209307	+	0.370121
2310033P09Rik	ENSMUSG00000020441	11	59209393	59209972	+	0.12798
Nlrp3	ENSMUSG00000032691	11	59541603	59542808	+	0.338107
Nlrp3	ENSMUSG00000032691	11	59542867	59543068	+	0.210413
Nlrp3	ENSMUSG00000032691	11	59549745	59551770	+	0.101027
Nlrp3	ENSMUSG00000032691	11	59551941	59555747	+	0.182995
Nlrp3	ENSMUSG00000032691	11	59558553	59565039	+	0.135916
Nlrp3	ENSMUSG00000032691	11	59565210	59565844	+	0.213578
Flcn	ENSMUSG00000032633	11	59794404	59795140	-	0.105666
Flcn	ENSMUSG00000032633	11	59795264	59795749	-	0.111493
Cops3	ENSMUSG00000019373	11	59818499	59820004	-	0.200679
Rai1	ENSMUSG00000062115	11	60197838	60198030	+	0.138765
Srebf1	ENSMUSG00000020538	11	60201411	60201579	-	0.102914
Srebf1	ENSMUSG00000020538	11	60201712	60201795	-	0.143391
Srebf1	ENSMUSG00000020538	11	60201905	60202158	-	0.140998
Srebf1	ENSMUSG00000020538	11	60203265	60203345	-	0.151515
Srebf1	ENSMUSG00000020538	11	60204266	60204386	-	0.173469
Llgl1	ENSMUSG00000020536	11	60706122	60706192	+	0.166163
Llgl1	ENSMUSG00000020536	11	60708893	60709434	+	0.19906
Llgl1	ENSMUSG00000020536	11	60713041	60713128	+	0.747762
Flii	ENSMUSG00000002812	11	60721162	60721446	-	0.112418
Dhrs7b	ENSMUSG00000042569	11	60849204	60851741	+	0.109592
Map2k3	ENSMUSG00000018932	11	60942353	60943150	+	0.120076
Mapk7	ENSMUSG00000001034	11	61489270	61489363	-	0.137144
Mapk7	ENSMUSG00000001034	11	61490504	61490607	-	0.218926
Mapk7	ENSMUSG00000001034	11	61493954	61494079	-	0.441805
Pigl	ENSMUSG00000014245	11	62509851	62512137	+	0.167503
Trpv2	ENSMUSG00000018507	11	62589824	62590162	+	0.125312
Trim16	ENSMUSG00000047821	11	62829198	62833978	+	0.126612
Tmem220	ENSMUSG00000050270	11	67030026	67031061	+	0.120055
Adprm	ENSMUSG00000020910	11	67040335	67041480	-	0.252107
Pik3r5	ENSMUSG00000020901	11	68490942	68491946	+	0.115867
Pik3r5	ENSMUSG00000020901	11	68492951	68493075	+	0.234555
Pik3r5	ENSMUSG00000020901	11	68493667	68494154	+	0.159234
Pik3r5	ENSMUSG00000020901	11	68494858	68495174	+	0.114906
Pik3r5	ENSMUSG00000020901	11	68495268	68495347	+	0.113724
Pik3r5	ENSMUSG00000020901	11	68495430	68495907	+	0.118068
Pfas	ENSMUSG00000020899	11	68990818	68991039	-	0.329155
Pfas	ENSMUSG00000020899	11	68992786	68992915	-	0.166667
Ctc1	ENSMUSG00000020898	11	69033271	69033366	+	0.172414
Ctc1	ENSMUSG00000020898	11	69033541	69033958	+	0.210914
Ctc1	ENSMUSG00000020898	11	69034036	69034634	+	0.187586
Ctc1	ENSMUSG00000020898	11	69034948	69035504	+	0.197109
Aurkb	ENSMUSG00000020897	11	69048365	69048505	+	0.209125
Vamp2	ENSMUSG00000020894	11	69089226	69089730	+	0.514668
Vamp2	ENSMUSG00000020894	11	69090027	69090649	+	0.601269
Per1	ENSMUSG00000020893	11	69099008	69100508	+	0.141107
Per1	ENSMUSG00000020893	11	69100916	69101004	+	0.10473
Per1	ENSMUSG00000020893	11	69101103	69101195	+	0.132991
Per1	ENSMUSG00000020893	11	69101350	69101450	+	0.644545
Per1	ENSMUSG00000020893	11	69101876	69101986	+	0.346977
Per1	ENSMUSG00000020893	11	69102038	69102163	+	0.361991
Per1	ENSMUSG00000020893	11	69102306	69102673	+	0.283316
Per1	ENSMUSG00000020893	11	69102752	69102824	+	0.439405
Per1	ENSMUSG00000020893	11	69102931	69103103	+	0.529729
Per1	ENSMUSG00000020893	11	69103257	69103352	+	0.40256
Per1	ENSMUSG00000020893	11	69103461	69103548	+	0.23696
Per1	ENSMUSG00000020893	11	69103680	69103841	+	0.785943
Per1	ENSMUSG00000020893	11	69103947	69104030	+	0.215401
Per1	ENSMUSG00000020893	11	69104202	69104290	+	0.37589
Per1	ENSMUSG00000020893	11	69107069	69107532	+	0.591782
Per1	ENSMUSG00000020893	11	69107719	69107860	+	0.556303
Cntrob	ENSMUSG00000032782	11	69299990	69300242	-	0.209006
Cntrob	ENSMUSG00000032782	11	69319469	69319857	-	0.111111
Trappc1	ENSMUSG00000049299	11	69324256	69324394	+	0.138312
Trappc1	ENSMUSG00000049299	11	69324465	69324823	+	0.117021
Wrap53	ENSMUSG00000041346	11	69562019	69562121	-	0.185146
Wrap53	ENSMUSG00000041346	11	69563436	69563546	-	0.387187
Wrap53	ENSMUSG00000041346	11	69578545	69578669	-	0.12
Trp53	ENSMUSG00000059552	11	69589250	69589572	+	0.139435
Fxr2	ENSMUSG00000018765	11	69648975	69649149	+	0.100208
Eif4a1	ENSMUSG00000059796	11	69667617	69667694	-	0.301279
Eif4a1	ENSMUSG00000059796	11	69668111	69668195	-	0.130789
Eif4a1	ENSMUSG00000059796	11	69668333	69668404	-	0.341552
Eif4a1	ENSMUSG00000059796	11	69668548	69668643	-	0.249195
Eif4a1	ENSMUSG00000059796	11	69669246	69670132	-	0.300272
Eif4a1	ENSMUSG00000059796	11	69670272	69670614	-	0.258321
Eif4a1	ENSMUSG00000059796	11	69670976	69672278	-	0.193325
Senp3	ENSMUSG00000005204	11	69674285	69674468	-	0.102678
Senp3	ENSMUSG00000005204	11	69678020	69678136	-	0.152516
Plscr3	ENSMUSG00000019461	11	69846691	69846907	+	0.328671
Acap1	ENSMUSG00000001588	11	69881725	69881981	-	0.166662
Acap1	ENSMUSG00000001588	11	69884680	69884795	-	0.116793
Acap1	ENSMUSG00000001588	11	69884865	69885392	-	0.252687
Neurl4	ENSMUSG00000047284	11	69902185	69903007	+	0.119295
Neurl4	ENSMUSG00000047284	11	69907182	69907263	+	0.1
Neurl4	ENSMUSG00000047284	11	69908604	69908677	+	0.218487
Neurl4	ENSMUSG00000047284	11	69911325	69911443	+	0.114991
Neurl4	ENSMUSG00000047284	11	69911854	69911928	+	0.210181
Gps2	ENSMUSG00000023170	11	69914433	69914751	+	0.17687
Gps2	ENSMUSG00000023170	11	69914861	69914932	+	0.351384
Gps2	ENSMUSG00000023170	11	69915045	69915138	+	0.130897
Gps2	ENSMUSG00000023170	11	69915784	69915864	+	0.11216
Gps2	ENSMUSG00000023170	11	69915954	69916032	+	0.152528
Gps2	ENSMUSG00000023170	11	69916112	69916197	+	0.122685
Elp5	ENSMUSG00000018565	11	69980059	69980213	-	0.199337
Dvl2	ENSMUSG00000020888	11	70004874	70005154	+	0.167039
Dvl2	ENSMUSG00000020888	11	70006590	70007452	+	0.104815
Acadvl	ENSMUSG00000018574	11	70010770	70010848	-	0.187646
Acadvl	ENSMUSG00000018574	11	70011265	70011344	-	0.113569
Acadvl	ENSMUSG00000018574	11	70015195	70015262	-	0.111227
Pelp1	ENSMUSG00000018921	11	70397537	70397642	-	0.166667
Pelp1	ENSMUSG00000018921	11	70397772	70398065	-	0.104254
Arrb2	ENSMUSG00000060216	11	70432753	70435541	+	0.168213
Arrb2	ENSMUSG00000060216	11	70435572	70436162	+	0.215515
Arrb2	ENSMUSG00000060216	11	70438028	70438318	+	0.121307
Arrb2	ENSMUSG00000060216	11	70438391	70438647	+	0.179599
Rnf167	ENSMUSG00000040746	11	70649765	70649911	+	0.213157
Eno3	ENSMUSG00000060600	11	70661194	70661388	+	0.111873
Nup88	ENSMUSG00000040667	11	70944238	70944481	-	0.182884
Nup88	ENSMUSG00000040667	11	70944562	70944672	-	0.263185
Nup88	ENSMUSG00000040667	11	70944738	70944844	-	0.194198
Rpain	ENSMUSG00000018449	11	70973913	70974068	+	0.164409
Rpain	ENSMUSG00000018449	11	70974132	70974899	+	0.336478
Derl2	ENSMUSG00000018442	11	71013638	71014549	-	0.191033
Derl2	ENSMUSG00000018442	11	71018377	71019143	-	0.208701
Fam64a	ENSMUSG00000020808	11	72045258	72045678	+	0.155336
4933427D14Rik	ENSMUSG00000020807	11	72155438	72158791	-	0.11588
4933427D14Rik	ENSMUSG00000020807	11	72159016	72159399	-	0.111111
Xaf1	ENSMUSG00000040483	11	72304861	72306563	+	0.207448
Ankfy1	ENSMUSG00000020790	11	72761509	72764776	+	0.103079
Zzef1	ENSMUSG00000055670	11	72911262	72912822	+	0.183848
Zzef1	ENSMUSG00000055670	11	72917869	72922329	+	0.219861
P2rx1	ENSMUSG00000020787	11	73010071	73012452	+	0.132595
P2rx1	ENSMUSG00000020787	11	73012580	73012907	+	0.280178
P2rx1	ENSMUSG00000020787	11	73012998	73013390	+	0.15847
Ctns	ENSMUSG00000005949	11	73186459	73187521	-	0.266827
Ctns	ENSMUSG00000005949	11	73187641	73187736	-	0.200124
Rap1gap2	ENSMUSG00000038807	11	74387511	74388318	-	0.142581
Wdr81	ENSMUSG00000045374	11	75444843	75445403	-	0.158235
Wdr81	ENSMUSG00000045374	11	75446093	75447863	-	0.397697
Mir22hg	ENSMUSG00000085148	11	75461755	75463692	+	0.273537
Mir22hg	ENSMUSG00000085148	11	75463857	75465306	+	0.613752
Inpp5k	ENSMUSG00000006127	11	75637585	75638144	+	0.149498
Inpp5k	ENSMUSG00000006127	11	75646923	75647192	+	0.177649
Inpp5k	ENSMUSG00000006127	11	75647276	75647401	+	0.253729
Inpp5k	ENSMUSG00000006127	11	75647506	75647651	+	0.142971
Myo1c	ENSMUSG00000017774	11	75660531	75660898	+	0.103448
Myo1c	ENSMUSG00000017774	11	75661816	75662021	+	0.178091
Myo1c	ENSMUSG00000017774	11	75668527	75669007	+	0.127891
Abr	ENSMUSG00000017631	11	76422258	76423047	-	0.103195
Gosr1	ENSMUSG00000010392	11	76734651	76737381	-	0.15522
Cpd	ENSMUSG00000020841	11	76784486	76785018	-	0.107619
Git1	ENSMUSG00000011877	11	77499629	77499738	+	0.125
Git1	ENSMUSG00000011877	11	77500741	77501071	+	0.123931
Git1	ENSMUSG00000011877	11	77504483	77504598	+	0.119403
Git1	ENSMUSG00000011877	11	77504732	77504867	+	0.213184
Trp53i13	ENSMUSG00000044328	11	77508377	77508456	-	0.177233
Trp53i13	ENSMUSG00000044328	11	77509726	77512652	-	0.153844
Abhd15	ENSMUSG00000000686	11	77516052	77518315	+	0.140341
Phf12	ENSMUSG00000037791	11	78022516	78023026	+	0.113918
Phf12	ENSMUSG00000037791	11	78028981	78029316	+	0.159493
Eral1	ENSMUSG00000020832	11	78074360	78074477	-	0.276262
Eral1	ENSMUSG00000020832	11	78075639	78075721	-	0.125
Eral1	ENSMUSG00000020832	11	78075834	78075989	-	0.125081
Eral1	ENSMUSG00000020832	11	78076279	78077816	-	0.103257
Supt6	ENSMUSG00000002052	11	78211921	78212082	-	0.120662
Spag5	ENSMUSG00000002055	11	78313647	78313819	+	0.221865
Spag5	ENSMUSG00000002055	11	78314256	78314342	+	0.132203
Spag5	ENSMUSG00000002055	11	78315290	78315508	+	0.14484
Spag5	ENSMUSG00000002055	11	78319578	78319985	+	0.135605
Spag5	ENSMUSG00000002055	11	78320672	78321042	+	0.105782
Pigs	ENSMUSG00000041958	11	78340109	78341224	+	0.101764
Tmem199	ENSMUSG00000051232	11	78508695	78509724	-	0.14398
Ift20	ENSMUSG00000001105	11	78540998	78541360	+	0.158715
Wsb1	ENSMUSG00000017677	11	79240462	79240687	-	0.116779
Wsb1	ENSMUSG00000017677	11	79240795	79241594	-	0.14874
Evi2b	ENSMUSG00000093938	11	79516762	79523611	-	0.189733
Rab11fip4	ENSMUSG00000017639	11	79683535	79684222	+	0.143026
Crlf3	ENSMUSG00000017561	11	80047737	80048591	-	0.104281
Zfp207	ENSMUSG00000017421	11	80395573	80395791	+	0.855978
Zfp207	ENSMUSG00000017421	11	80395875	80398415	+	0.36912
Zfp207	ENSMUSG00000017421	11	80403408	80403600	+	0.687764
Zfp207	ENSMUSG00000017421	11	80403662	80404740	+	0.740698
Cdk5r1	ENSMUSG00000048895	11	80477156	80477365	+	0.766974
Ccl2	ENSMUSG00000035385	11	82036600	82036925	+	0.130137
1700020L24Rik	ENSMUSG00000035085	11	83440596	83440675	+	0.38619
E230016K23Rik	ENSMUSG00000051832	11	83621527	83621639	+	0.181058
Ccl3	ENSMUSG00000000982	11	83648680	83649201	-	0.129804
Heatr6	ENSMUSG00000000976	11	83759418	83760898	+	0.132561
Heatr6	ENSMUSG00000000976	11	83765023	83765852	+	0.142542
Heatr6	ENSMUSG00000000976	11	83766160	83767077	+	0.221448
Heatr6	ENSMUSG00000000976	11	83773992	83774421	+	0.190939
Heatr6	ENSMUSG00000000976	11	83775835	83776613	+	0.157493
Heatr6	ENSMUSG00000000976	11	83777362	83778844	+	0.210373
Heatr6	ENSMUSG00000000976	11	83778941	83779400	+	0.144931
Ddx52	ENSMUSG00000020677	11	83951362	83952111	+	0.174489
Lhx1	ENSMUSG00000018698	11	84522288	84522629	-	0.541275
Dhrs11	ENSMUSG00000034449	11	84821301	84821402	-	0.460417
Dhrs11	ENSMUSG00000034449	11	84821468	84821664	-	0.17163
Dhrs11	ENSMUSG00000034449	11	84822440	84823071	-	0.258477
Dhrs11	ENSMUSG00000034449	11	84823166	84825367	-	0.210976
Usp32	ENSMUSG00000000804	11	84987361	84988333	-	0.154135
Rnft1	ENSMUSG00000020521	11	86484799	86486060	+	0.126431
Rps6kb1	ENSMUSG00000020516	11	86502962	86504265	-	0.10674
Bzrap1	ENSMUSG00000034156	11	87775354	87775501	+	0.121172
Bzrap1	ENSMUSG00000034156	11	87778606	87779228	+	0.156423
Srsf1	ENSMUSG00000018379	11	88048032	88048489	+	0.133532
Srsf1	ENSMUSG00000018379	11	88048674	88049042	+	0.218087
Srsf1	ENSMUSG00000018379	11	88049215	88049411	+	0.278716
Vezf1	ENSMUSG00000018377	11	88078555	88081397	+	0.103319
Trim25	ENSMUSG00000000275	11	89010973	89013475	+	0.136062
Trim25	ENSMUSG00000000275	11	89013538	89015166	+	0.169182
Trim25	ENSMUSG00000000275	11	89015190	89015532	+	0.152607
Trim25	ENSMUSG00000000275	11	89015817	89016194	+	0.188547
Col1a1	ENSMUSG00000001506	11	94946829	94947073	+	0.136823
Col1a1	ENSMUSG00000001506	11	94947323	94947433	+	0.234168
Col1a1	ENSMUSG00000001506	11	94947487	94947617	+	0.143876
Col1a1	ENSMUSG00000001506	11	94947779	94947882	+	0.184818
Col1a1	ENSMUSG00000001506	11	94947990	94948331	+	0.126015
Col1a1	ENSMUSG00000001506	11	94948439	94948542	+	0.173913
Col1a1	ENSMUSG00000001506	11	94948596	94948705	+	0.185185
Col1a1	ENSMUSG00000001506	11	94948813	94949180	+	0.372979
Col1a1	ENSMUSG00000001506	11	94949234	94949355	+	0.288093
Col1a1	ENSMUSG00000001506	11	94949463	94949719	+	0.240232
Col1a1	ENSMUSG00000001506	11	94949773	94950096	+	0.229573
Col1a1	ENSMUSG00000001506	11	94950204	94950290	+	0.511139
Abi3	ENSMUSG00000018381	11	95834098	95834305	-	0.11236
Abi3	ENSMUSG00000018381	11	95837237	95842020	-	0.122445
Cdk5rap3	ENSMUSG00000018669	11	96908401	96908713	-	0.120637
Cdk5rap3	ENSMUSG00000018669	11	96911181	96911551	-	0.139532
Cdk5rap3	ENSMUSG00000018669	11	96911696	96911872	-	0.163934
Cdk5rap3	ENSMUSG00000018669	11	96913054	96913381	-	0.101657
Pnpo	ENSMUSG00000018659	11	96940069	96940855	-	0.108741
Tbkbp1	ENSMUSG00000038517	11	97149615	97149990	-	0.309155
Npepps	ENSMUSG00000001441	11	97212327	97213031	-	0.191666
Cwc25	ENSMUSG00000018541	11	97748122	97750871	-	0.12026
Arl5c	ENSMUSG00000038352	11	97995127	97995817	-	0.296768
Fbxl20	ENSMUSG00000020883	11	98095193	98096928	-	0.31704
Stard3	ENSMUSG00000018167	11	98375728	98376489	+	0.11782
Stard3	ENSMUSG00000018167	11	98377542	98378155	+	0.113863
Med24	ENSMUSG00000017210	11	98705016	98705118	-	0.104774
Med24	ENSMUSG00000017210	11	98710162	98710274	-	0.132813
Med24	ENSMUSG00000017210	11	98716525	98717909	-	0.202917
Thra	ENSMUSG00000058756	11	98764405	98768156	+	0.476867
Casc3	ENSMUSG00000078676	11	98827636	98828554	+	0.212376
Casc3	ENSMUSG00000078676	11	98829428	98831287	+	0.106011
Casc3	ENSMUSG00000078676	11	98831608	98832260	+	0.100786
Wipf2	ENSMUSG00000038013	11	98896326	98898730	+	0.258379
Wipf2	ENSMUSG00000038013	11	98898832	98899644	+	0.162395
Rara	ENSMUSG00000037992	11	98968186	98970156	+	0.108126
Eif1	ENSMUSG00000035530	11	100321049	100321316	+	0.151901
Dhx58	ENSMUSG00000017830	11	100695342	100696114	-	0.140391
Dhx58	ENSMUSG00000017830	11	100701676	100702201	-	0.148795
Rab5c	ENSMUSG00000019173	11	100716851	100717841	-	0.114312
Ghdc	ENSMUSG00000017747	11	100768147	100768217	-	0.10981
Stat5b	ENSMUSG00000020919	11	100783776	100784252	-	0.102051
Stat5a	ENSMUSG00000004043	11	100880371	100880467	+	0.122473
Atp6v0a1	ENSMUSG00000019302	11	101027393	101029175	+	0.127225
Atp6v0a1	ENSMUSG00000019302	11	101048525	101055025	+	0.105941
Naglu	ENSMUSG00000001751	11	101070501	101071079	+	0.146524
Naglu	ENSMUSG00000001751	11	101071227	101071895	+	0.110362
Coasy	ENSMUSG00000001755	11	101082690	101082998	+	0.364238
Coasy	ENSMUSG00000001755	11	101085887	101085997	+	0.224328
Ezh1	ENSMUSG00000006920	11	101193303	101193725	-	0.211726
Ezh1	ENSMUSG00000006920	11	101194549	101194885	-	0.136263
Ezh1	ENSMUSG00000006920	11	101194981	101195518	-	0.133553
Becn1	ENSMUSG00000035086	11	101294147	101294969	-	0.111393
Aoc2	ENSMUSG00000078651	11	101328629	101328821	+	0.153169
Rundc1	ENSMUSG00000035007	11	101431546	101432081	+	0.178988
Rundc1	ENSMUSG00000035007	11	101432198	101433451	+	0.249625
Ifi35	ENSMUSG00000010358	11	101457997	101458200	+	0.185715
Nbr1	ENSMUSG00000017119	11	101577251	101577931	+	0.214042
Rdm1	ENSMUSG00000010362	11	101630979	101633801	+	0.14697
Hdac5	ENSMUSG00000008855	11	102206774	102206906	-	0.149002
Eftud2	ENSMUSG00000020929	11	102840118	102840263	-	0.116387
Kif18b	ENSMUSG00000051378	11	102908638	102908886	-	0.157895
Dcakd	ENSMUSG00000020935	11	102995172	102997352	-	0.25657
Dcakd	ENSMUSG00000020935	11	102997440	102999643	-	0.108039
Fmnl1	ENSMUSG00000055805	11	103182169	103182641	+	0.168519
Map3k14	ENSMUSG00000020941	11	103221189	103221498	-	0.136823
Map3k14	ENSMUSG00000020941	11	103221599	103224245	-	0.141265
Arhgap27	ENSMUSG00000034255	11	103333938	103334010	-	0.136864
Arhgap27	ENSMUSG00000034255	11	103334133	103334257	-	0.106937
Arhgap27	ENSMUSG00000034255	11	103334363	103335200	-	0.123128
Arhgap27	ENSMUSG00000034255	11	103338397	103338687	-	0.36407
Strada	ENSMUSG00000069631	11	106164191	106164430	-	0.124402
Strada	ENSMUSG00000069631	11	106167916	106168308	-	0.216424
Strada	ENSMUSG00000069631	11	106171077	106171155	-	0.151877
Ftsj3	ENSMUSG00000020706	11	106250254	106250347	-	0.16
Icam2	ENSMUSG00000001029	11	106378963	106380666	-	0.159485
Polg2	ENSMUSG00000020718	11	106772752	106773384	-	0.260993
Polg2	ENSMUSG00000020718	11	106773465	106773594	-	0.239603
Polg2	ENSMUSG00000020718	11	106773735	106775426	-	0.194772
Ddx5	ENSMUSG00000020719	11	106782256	106782468	-	0.376481
Ddx5	ENSMUSG00000020719	11	106784018	106784100	-	0.182599
Ddx5	ENSMUSG00000020719	11	106784162	106784413	-	0.33459
Ddx5	ENSMUSG00000020719	11	106784524	106784879	-	0.170578
Cep95	ENSMUSG00000018372	11	106789377	106790730	+	0.214309
Bptf	ENSMUSG00000040481	11	107035839	107040225	-	0.100852
Wipi1	ENSMUSG00000041895	11	109579791	109582371	-	0.156186
Cd300lb	ENSMUSG00000063193	11	114926114	114928293	-	0.174801
AF251705	ENSMUSG00000044811	11	114998335	115000628	-	0.225304
Cd300lf	ENSMUSG00000047798	11	115117686	115118069	-	0.123751
Rab37	ENSMUSG00000020732	11	115159741	115160298	+	0.10868
Nat9	ENSMUSG00000015542	11	115183449	115183624	-	0.195634
Nat9	ENSMUSG00000015542	11	115183684	115184482	-	0.242326
Fdxr	ENSMUSG00000018861	11	115269896	115270014	-	0.166667
Fdxr	ENSMUSG00000018861	11	115270430	115271261	-	0.173461
Nt5c	ENSMUSG00000020736	11	115490967	115491137	-	0.139883
Gga3	ENSMUSG00000020740	11	115585840	115586085	-	0.124928
Gga3	ENSMUSG00000020740	11	115586485	115586995	-	0.220653
Gga3	ENSMUSG00000020740	11	115587201	115587405	-	0.201311
Gga3	ENSMUSG00000020740	11	115587716	115587935	-	0.228085
Gga3	ENSMUSG00000020740	11	115588003	115588311	-	0.132866
Gga3	ENSMUSG00000020740	11	115588972	115589054	-	0.131725
Gga3	ENSMUSG00000020740	11	115590533	115590886	-	0.168048
Mrps7	ENSMUSG00000046756	11	115604243	115604720	+	0.177064
Mrps7	ENSMUSG00000046756	11	115605086	115605969	+	0.10848
Mif4gd	ENSMUSG00000020743	11	115608613	115609060	-	0.290192
Slc25a19	ENSMUSG00000020744	11	115616651	115617517	-	0.120365
2310067B10Rik	ENSMUSG00000020747	11	115791176	115791746	+	0.161928
2310067B10Rik	ENSMUSG00000020747	11	115793274	115794007	+	0.140025
2310067B10Rik	ENSMUSG00000020747	11	115795425	115795624	+	0.133323
Llgl2	ENSMUSG00000020782	11	115853981	115854192	+	0.192935
Llgl2	ENSMUSG00000020782	11	115854355	115854546	+	0.139248
Recql5	ENSMUSG00000020752	11	115893158	115893259	-	0.135881
Recql5	ENSMUSG00000020752	11	115893329	115893494	-	0.205882
Recql5	ENSMUSG00000020752	11	115893719	115893946	-	0.108027
Recql5	ENSMUSG00000020752	11	115894037	115894206	-	0.320794
Recql5	ENSMUSG00000020752	11	115895508	115895767	-	0.215534
Recql5	ENSMUSG00000020752	11	115895841	115895923	-	0.180602
Recql5	ENSMUSG00000020752	11	115896135	115896775	-	0.136986
Smim5	ENSMUSG00000048442	11	115905302	115905681	+	0.227027
H3f3b	ENSMUSG00000016559	11	116023778	116023881	-	0.133848
H3f3b	ENSMUSG00000016559	11	116024019	116024378	-	0.291964
Unk	ENSMUSG00000020770	11	116050172	116050686	+	0.115622
Unk	ENSMUSG00000020770	11	116055011	116055980	+	0.105919
Unk	ENSMUSG00000020770	11	116056379	116058242	+	0.115139
Unk	ENSMUSG00000020770	11	116058424	116058988	+	0.122391
Unk	ENSMUSG00000020770	11	116059246	116059822	+	0.121951
Unc13d	ENSMUSG00000057948	11	116068806	116069114	-	0.125695
Unc13d	ENSMUSG00000057948	11	116069799	116069880	-	0.103829
Unc13d	ENSMUSG00000057948	11	116069937	116070020	-	0.127057
Unc13d	ENSMUSG00000057948	11	116070359	116070429	-	0.189481
Unc13d	ENSMUSG00000057948	11	116075885	116076107	-	0.125886
Unc13d	ENSMUSG00000057948	11	116076329	116076441	-	0.175212
Unc13d	ENSMUSG00000057948	11	116076549	116076751	-	0.143692
Acox1	ENSMUSG00000020777	11	116175384	116178119	-	0.153433
Exoc7	ENSMUSG00000020792	11	116289991	116290206	-	0.173415
Rhbdf2	ENSMUSG00000020806	11	116599438	116600060	-	0.326465
Rhbdf2	ENSMUSG00000020806	11	116600214	116600397	-	0.275613
Rhbdf2	ENSMUSG00000020806	11	116600498	116600609	-	0.260759
Rhbdf2	ENSMUSG00000020806	11	116600685	116600894	-	0.112035
Rhbdf2	ENSMUSG00000020806	11	116603853	116603931	-	0.27249
Rhbdf2	ENSMUSG00000020806	11	116605438	116606107	-	0.135069
Jmjd6	ENSMUSG00000056962	11	116837763	116838989	-	0.28048
Jmjd6	ENSMUSG00000056962	11	116840545	116841068	-	0.180679
Srsf2	ENSMUSG00000034120	11	116850353	116850855	-	0.553927
Srsf2	ENSMUSG00000034120	11	116850961	116852020	-	0.16232
Sec14l1	ENSMUSG00000020823	11	117156902	117158753	+	0.922754
Tnrc6c	ENSMUSG00000025571	11	117747296	117749243	+	0.12142
Tnrc6c	ENSMUSG00000025571	11	117749327	117749576	+	0.111327
Tnrc6c	ENSMUSG00000025571	11	117753144	117755330	+	0.112443
Tmc6	ENSMUSG00000025572	11	117773098	117773362	-	0.202407
Tmc6	ENSMUSG00000025572	11	117774366	117775007	-	0.223796
Tmc8	ENSMUSG00000050106	11	117790780	117790907	+	0.254412
Tmc8	ENSMUSG00000050106	11	117791091	117791227	+	0.100461
Afmid	ENSMUSG00000017718	11	117834852	117834945	+	0.153846
Afmid	ENSMUSG00000017718	11	117835581	117835665	+	0.214286
Cyth1	ENSMUSG00000017132	11	118177296	118182219	-	0.205427
Cbx4	ENSMUSG00000039989	11	119084628	119085756	-	0.114894
Eif4a3	ENSMUSG00000025580	11	119288787	119288868	-	0.144704
Sgsh	ENSMUSG00000005043	11	119350552	119350923	-	0.157676
Slc26a11	ENSMUSG00000039908	11	119374540	119374764	+	0.201999
Slc26a11	ENSMUSG00000039908	11	119377268	119377693	+	0.206976
Endov	ENSMUSG00000039850	11	119499661	119499845	+	0.105935
Endov	ENSMUSG00000039850	11	119499885	119500590	+	0.123393
Endov	ENSMUSG00000039850	11	119502827	119505090	+	0.141214
Endov	ENSMUSG00000039850	11	119505167	119507201	+	0.111354
Aatk	ENSMUSG00000025375	11	120008444	120009274	-	0.259994
Aatk	ENSMUSG00000025375	11	120013569	120013649	-	0.124544
Cep131	ENSMUSG00000039781	11	120064845	120065387	-	0.139601
Enthd2	ENSMUSG00000025377	11	120093323	120093416	-	0.273696
Ccdc137	ENSMUSG00000049957	11	120462085	120462264	+	0.114123
Hgs	ENSMUSG00000025793	11	120479725	120479798	+	0.101344
Hgs	ENSMUSG00000025793	11	120483101	120483388	+	0.244086
Alyref	ENSMUSG00000025134	11	120595318	120595919	-	0.241771
Pcyt2	ENSMUSG00000025137	11	120611705	120612000	-	0.105773
Pcyt2	ENSMUSG00000025137	11	120612083	120612462	-	0.629144
Sirt7	ENSMUSG00000025138	11	120620504	120620646	-	0.11971
Aspscr1	ENSMUSG00000025142	11	120708709	120708929	+	0.275808
Aspscr1	ENSMUSG00000025142	11	120708999	120709070	+	0.424447
Aspscr1	ENSMUSG00000025142	11	120709246	120709343	+	0.116455
Lrrc45	ENSMUSG00000025145	11	120715599	120715805	+	0.152879
Lrrc45	ENSMUSG00000025145	11	120715934	120717055	+	0.117368
Lrrc45	ENSMUSG00000025145	11	120717902	120718036	+	0.115385
Lrrc45	ENSMUSG00000025145	11	120719132	120719465	+	0.122572
Lrrc45	ENSMUSG00000025145	11	120720107	120720185	+	0.104859
Gps1	ENSMUSG00000025156	11	120785881	120786301	+	0.178533
Gps1	ENSMUSG00000025156	11	120786466	120786551	+	0.114754
Gps1	ENSMUSG00000025156	11	120787791	120787875	+	0.121562
Gps1	ENSMUSG00000025156	11	120788142	120788243	+	0.111201
Gps1	ENSMUSG00000025156	11	120788596	120788669	+	0.18647
Dus1l	ENSMUSG00000025155	11	120793110	120793833	-	0.195402
Foxk2	ENSMUSG00000039275	11	121296222	121296913	+	0.127611
B3gntl1	ENSMUSG00000046605	11	121623990	121624091	-	0.268935
Dnmt3a	ENSMUSG00000020661	12	3899272	3899586	+	0.108357
Dnmt3a	ENSMUSG00000020661	12	3899699	3899863	+	0.110656
Itsn2	ENSMUSG00000020640	12	4709027	4711952	+	0.251883
Itsn2	ENSMUSG00000020640	12	4712036	4712466	+	0.447396
Laptm4a	ENSMUSG00000020585	12	8931748	8934695	+	0.11006
Laptm4a	ENSMUSG00000020585	12	8934772	8934865	+	0.173261
Rock2	ENSMUSG00000020580	12	16953420	16954906	+	0.105346
Odc1	ENSMUSG00000011179	12	17545168	17547095	+	0.416941
Odc1	ENSMUSG00000011179	12	17547193	17547282	+	0.151394
Odc1	ENSMUSG00000011179	12	17547400	17547632	+	0.283873
Odc1	ENSMUSG00000011179	12	17547806	17547949	+	0.258891
Odc1	ENSMUSG00000011179	12	17548122	17548308	+	0.232409
Odc1	ENSMUSG00000011179	12	17548443	17548544	+	0.134447
Odc1	ENSMUSG00000011179	12	17548626	17548786	+	0.175973
Odc1	ENSMUSG00000011179	12	17548870	17549423	+	0.150459
Odc1	ENSMUSG00000011179	12	17549586	17549667	+	0.508964
Odc1	ENSMUSG00000011179	12	17549780	17549862	+	0.311741
Odc1	ENSMUSG00000011179	12	17550077	17550606	+	0.249459
Iah1	ENSMUSG00000062054	12	21316512	21317375	+	0.127428
Adam17	ENSMUSG00000052593	12	21329132	21330032	-	0.150739
Adam17	ENSMUSG00000052593	12	21332210	21332569	-	0.10397
Klf11	ENSMUSG00000020653	12	24655776	24660182	+	0.15511
Kidins220	ENSMUSG00000036333	12	25051226	25052796	+	0.29266
Rsad2	ENSMUSG00000020641	12	26445570	26447151	-	0.113251
Rnaseh1	ENSMUSG00000020630	12	28655684	28657271	+	0.11833
Rnaseh1	ENSMUSG00000020630	12	28657717	28658170	+	0.139423
Sh3yl1	ENSMUSG00000020669	12	30942129	30942789	+	0.165844
Cog5	ENSMUSG00000035933	12	31925791	31937176	+	0.213706
Prkar2b	ENSMUSG00000002997	12	31958721	31960381	-	0.722013
Ifrd1	ENSMUSG00000001627	12	40203451	40203918	-	0.109563
Dnajb9	ENSMUSG00000014905	12	44207405	44208086	-	0.183284
Strn3	ENSMUSG00000020954	12	51627880	51629373	-	0.129829
Hectd1	ENSMUSG00000035247	12	51745531	51746093	-	0.100989
Baz1a	ENSMUSG00000035021	12	54894501	54894957	-	0.123231
Ppp2r3c	ENSMUSG00000021022	12	55292574	55293781	-	0.1016
Ppp2r3c	ENSMUSG00000021022	12	55293879	55297777	-	0.11847
Nfkbia	ENSMUSG00000021025	12	55489969	55490405	-	0.193139
Nfkbia	ENSMUSG00000021025	12	55490666	55490770	-	0.224162
Nfkbia	ENSMUSG00000021025	12	55490859	55491119	-	0.126141
Mbip	ENSMUSG00000021028	12	56337455	56337763	-	0.271949
Mbip	ENSMUSG00000021028	12	56337829	56340200	-	0.149943
Fbxo33	ENSMUSG00000035329	12	59202679	59204310	-	0.105064
Prpf39	ENSMUSG00000035597	12	65054078	65055155	+	0.153429
Klhdc2	ENSMUSG00000020978	12	69305708	69305782	+	0.107383
Nemf	ENSMUSG00000020982	12	69312666	69314415	-	0.109983
Nemf	ENSMUSG00000020982	12	69316438	69316742	-	0.346863
Nemf	ENSMUSG00000020982	12	69324352	69324432	-	0.149331
Arf6	ENSMUSG00000044147	12	69372223	69372323	+	0.251865
Slc38a6	ENSMUSG00000044712	12	73343748	73344792	+	0.100752
Hif1a	ENSMUSG00000021109	12	73939749	73940347	+	0.106605
Snapc1	ENSMUSG00000021113	12	73971953	73972536	+	0.124632
Snapc1	ENSMUSG00000021113	12	73982579	73983862	+	0.140011
Max	ENSMUSG00000059436	12	76938755	76939966	-	0.106126
Arg2	ENSMUSG00000021125	12	79147765	79149868	+	0.139822
Arg2	ENSMUSG00000021125	12	79150826	79150952	+	0.205147
Rdh12	ENSMUSG00000021123	12	79211543	79212652	+	0.155972
Zfyve26	ENSMUSG00000066440	12	79237355	79238321	-	0.330601
Zfyve26	ENSMUSG00000066440	12	79238381	79238903	-	0.124768
Zfyve26	ENSMUSG00000066440	12	79239045	79239856	-	0.26122
Zfyve26	ENSMUSG00000066440	12	79260899	79261577	-	0.157729
Zfyve26	ENSMUSG00000066440	12	79261824	79263772	-	0.103443
Exd2	ENSMUSG00000032705	12	80489733	80490780	+	0.17626
Exd2	ENSMUSG00000032705	12	80490887	80491094	+	0.214286
Exd2	ENSMUSG00000032705	12	80491230	80492541	+	0.104219
Srsf5	ENSMUSG00000021134	12	80947381	80947495	+	0.179845
Srsf5	ENSMUSG00000021134	12	80949168	80949493	+	0.124361
Med6	ENSMUSG00000002679	12	81574552	81579569	-	0.143651
Sipa1l1	ENSMUSG00000042700	12	82420662	82422374	+	0.11393
Sipa1l1	ENSMUSG00000042700	12	82449391	82449900	+	0.116541
Coq6	ENSMUSG00000021235	12	84371031	84371107	+	0.214429
Entpd5	ENSMUSG00000021236	12	84405475	84408969	-	0.147311
Abcd4	ENSMUSG00000021240	12	84603159	84603293	-	0.102132
Abcd4	ENSMUSG00000021240	12	84603409	84603948	-	0.191415
Abcd4	ENSMUSG00000021240	12	84605963	84606099	-	0.241379
Abcd4	ENSMUSG00000021240	12	84606308	84608569	-	0.108881
Abcd4	ENSMUSG00000021240	12	84609096	84609378	-	0.261745
Abcd4	ENSMUSG00000021240	12	84612450	84612779	-	0.299499
Ylpm1	ENSMUSG00000021244	12	85057302	85060262	+	0.11573
Dlst	ENSMUSG00000004789	12	85118414	85118526	+	0.217986
Nek9	ENSMUSG00000034290	12	85303673	85305462	-	0.147101
Nek9	ENSMUSG00000034290	12	85306366	85307929	-	0.102877
Sel1l	ENSMUSG00000020964	12	91814004	91814618	-	0.134168
Sel1l	ENSMUSG00000020964	12	91815139	91815765	-	0.183928
Sel1l	ENSMUSG00000020964	12	91815914	91816220	-	0.279135
Sel1l	ENSMUSG00000020964	12	91816308	91817281	-	0.208499
Galc	ENSMUSG00000021003	12	98214483	98216250	-	0.402646
Zc3h14	ENSMUSG00000021012	12	98747158	98747479	+	0.138341
Nrde2	ENSMUSG00000021179	12	100125731	100126200	-	0.165118
Nrde2	ENSMUSG00000021179	12	100131283	100132150	-	0.134166
Ccdc88c	ENSMUSG00000021182	12	100921595	100923179	-	0.125052
Ccdc88c	ENSMUSG00000021182	12	100967992	100968253	-	0.134763
Smek1	ENSMUSG00000041846	12	101042051	101042454	-	0.169265
Golga5	ENSMUSG00000021192	12	102484574	102487119	+	0.145651
Tmem251	ENSMUSG00000046675	12	102744166	102744599	+	0.235538
Syne3	ENSMUSG00000054150	12	104946738	104946891	-	0.110273
Evl	ENSMUSG00000021262	12	108683261	108683347	+	0.126967
Hsp90aa1	ENSMUSG00000021270	12	110692447	110692603	-	0.286486
Hsp90aa1	ENSMUSG00000021270	12	110692872	110693019	-	0.237407
Hsp90aa1	ENSMUSG00000021270	12	110693167	110693311	-	0.120686
Hsp90aa1	ENSMUSG00000021270	12	110693502	110693710	-	0.311421
Traf3	ENSMUSG00000021277	12	111251204	111252663	+	0.116014
Traf3	ENSMUSG00000021277	12	111260811	111261488	+	0.264584
Tnfaip2	ENSMUSG00000021281	12	111448639	111449230	+	0.13231
Eif5	ENSMUSG00000021282	12	111538239	111538354	+	0.15943
Eif5	ENSMUSG00000021282	12	111538548	111539407	+	0.341549
Eif5	ENSMUSG00000021282	12	111539687	111539800	+	0.109758
Eif5	ENSMUSG00000021282	12	111539882	111540129	+	0.183661
Eif5	ENSMUSG00000021282	12	111540302	111540460	+	0.158547
Eif5	ENSMUSG00000021282	12	111540572	111541705	+	0.345838
Eif5	ENSMUSG00000021282	12	111541845	111542151	+	0.110279
Eif5	ENSMUSG00000021282	12	111542310	111542679	+	0.131977
Eif5	ENSMUSG00000021282	12	111542841	111543099	+	0.190601
Eif5	ENSMUSG00000021282	12	111543264	111543526	+	0.114866
Mark3	ENSMUSG00000007411	12	111628302	111628961	+	0.172923
Inf2	ENSMUSG00000037679	12	112612036	112612547	+	0.239665
Pld4	ENSMUSG00000052160	12	112763563	112763962	+	0.141212
Pld4	ENSMUSG00000052160	12	112765125	112766702	+	0.100386
Btbd6	ENSMUSG00000002803	12	112977371	112977503	+	0.181548
Pacs2	ENSMUSG00000021143	12	113069022	113069281	+	0.10944
Pacs2	ENSMUSG00000021143	12	113070283	113070667	+	0.111111
Pacs2	ENSMUSG00000021143	12	113070781	113071537	+	0.10471
Mta1	ENSMUSG00000021144	12	113120953	113121022	+	0.107143
Gm20658	ENSMUSG00000093765	12	116103071	116103475	-	0.196695
Wdr37	ENSMUSG00000021147	13	8847686	8849533	-	0.152132
Zmynd11	ENSMUSG00000021156	13	9689248	9689451	-	0.159919
Zmynd11	ENSMUSG00000021156	13	9690514	9690902	-	0.141566
Zmynd11	ENSMUSG00000021156	13	9691110	9693429	-	0.114964
Zmynd11	ENSMUSG00000021156	13	9695184	9695738	-	0.112217
Zmynd11	ENSMUSG00000021156	13	9695826	9697643	-	0.138537
Lgals8	ENSMUSG00000057554	13	12451427	12452721	-	0.198992
Lgals8	ENSMUSG00000057554	13	12453404	12454734	-	0.109105
Lgals8	ENSMUSG00000057554	13	12456432	12459173	-	0.170705
Tbce	ENSMUSG00000039233	13	14005852	14005942	-	0.146488
Tbce	ENSMUSG00000039233	13	14008691	14009628	-	0.161707
Tbce	ENSMUSG00000039233	13	14009731	14010541	-	0.396384
Stard3nl	ENSMUSG00000003062	13	19370367	19370479	-	0.190476
Trim27	ENSMUSG00000021326	13	21180914	21181983	+	0.168912
Prss16	ENSMUSG00000006179	13	22003071	22003145	-	0.363112
Abt1	ENSMUSG00000036376	13	23422335	23422482	-	0.158058
Tdp2	ENSMUSG00000035958	13	24832095	24836015	+	0.102147
Tdp2	ENSMUSG00000035958	13	24836186	24836854	+	0.142459
Mrs2	ENSMUSG00000021339	13	24993188	24993669	-	0.146406
Mrs2	ENSMUSG00000021339	13	24994842	24995344	-	0.125368
Mrs2	ENSMUSG00000021339	13	24997144	24998924	-	0.204576
E2f3	ENSMUSG00000016477	13	29917004	29918575	-	0.113858
Tubb2a	ENSMUSG00000058672	13	34075528	34076177	-	0.196617
Tubb2a	ENSMUSG00000058672	13	34076288	34076548	-	0.504108
Tubb2a	ENSMUSG00000058672	13	34076657	34077872	-	0.356715
Riok1	ENSMUSG00000021428	13	38050310	38050807	+	0.126909
Snrnp48	ENSMUSG00000021431	13	38217495	38220687	+	0.293789
Slc35b3	ENSMUSG00000021432	13	38937839	38939874	-	0.121153
Pak1ip1	ENSMUSG00000038683	13	41008938	41009218	+	0.147649
Pak1ip1	ENSMUSG00000038683	13	41009364	41009447	+	0.108603
Tbc1d7	ENSMUSG00000021368	13	43151980	43153069	-	0.127192
Jarid2	ENSMUSG00000038518	13	44910461	44910536	+	0.191617
C78339	ENSMUSG00000069237	13	46673669	46674252	+	0.147345
C78339	ENSMUSG00000069237	13	46674392	46675511	+	0.125112
Kif13a	ENSMUSG00000021375	13	46771369	46771505	-	0.129376
Fam120a	ENSMUSG00000038014	13	48885878	48889123	-	0.178276
1110007C09Rik	ENSMUSG00000037960	13	49203789	49203928	-	0.203873
Fgd3	ENSMUSG00000037946	13	49275022	49275609	-	0.155533
Bicd2	ENSMUSG00000037933	13	49383253	49384970	+	0.156309
Cks2	ENSMUSG00000062248	13	51645471	51649584	+	0.10535
Secisbp2	ENSMUSG00000035139	13	51678990	51679732	+	0.14071
Secisbp2	ENSMUSG00000035139	13	51679953	51681999	+	0.11402
Secisbp2	ENSMUSG00000035139	13	51682633	51683277	+	0.153838
Sema4d	ENSMUSG00000021451	13	51703531	51704952	-	0.106083
Gadd45g	ENSMUSG00000021453	13	51846832	51847351	+	0.142243
Gadd45g	ENSMUSG00000021453	13	51847453	51847555	+	0.213216
Gadd45g	ENSMUSG00000021453	13	51847769	51847868	+	0.183809
Tspan17	ENSMUSG00000025875	13	54793365	54795052	+	0.141532
Tspan17	ENSMUSG00000025875	13	54795178	54795410	+	0.100856
Hk3	ENSMUSG00000025877	13	55006636	55006805	-	0.113622
Hk3	ENSMUSG00000025877	13	55007255	55008674	-	0.142821
Hk3	ENSMUSG00000025877	13	55014327	55014426	-	0.144798
Nsd1	ENSMUSG00000021488	13	55310541	55312118	+	0.127048
Rab24	ENSMUSG00000034789	13	55320553	55320744	-	0.521704
Mxd3	ENSMUSG00000021485	13	55328484	55328613	-	0.198364
Rgs14	ENSMUSG00000052087	13	55380117	55380899	+	0.112249
Rgs14	ENSMUSG00000052087	13	55381103	55382844	+	0.110416
Rgs14	ENSMUSG00000052087	13	55382921	55383117	+	0.321986
F12	ENSMUSG00000021492	13	55420871	55420974	-	0.274951
F12	ENSMUSG00000021492	13	55421147	55421242	-	0.193262
Grk6	ENSMUSG00000074886	13	55451843	55452134	+	0.147315
Pdlim7	ENSMUSG00000021493	13	55507366	55507487	-	0.142166
Pdlim7	ENSMUSG00000021493	13	55507624	55508207	-	0.113686
Dok3	ENSMUSG00000035711	13	55524391	55524480	-	0.106805
Dok3	ENSMUSG00000035711	13	55527637	55528448	-	0.348344
Ddx41	ENSMUSG00000021494	13	55534316	55534415	-	0.1024
Ddx41	ENSMUSG00000021494	13	55534488	55535288	-	0.100497
Ddx41	ENSMUSG00000021494	13	55535425	55535558	-	0.126834
Fam193b	ENSMUSG00000021495	13	55542657	55542783	-	0.167555
B4galt7	ENSMUSG00000021504	13	55607422	55608341	+	0.43981
Caml	ENSMUSG00000021501	13	55625171	55628576	+	0.108929
Tifab	ENSMUSG00000049625	13	56177132	56178546	-	0.104092
Idnk	ENSMUSG00000050002	13	58160238	58163432	+	0.283418
Golm1	ENSMUSG00000021556	13	59640341	59642242	-	0.116841
Isca1	ENSMUSG00000044792	13	59757003	59758889	-	0.216366
Zcchc6	ENSMUSG00000035248	13	59785812	59785894	-	0.103201
Zcchc6	ENSMUSG00000035248	13	59816839	59821559	-	0.212452
Ctsl	ENSMUSG00000021477	13	64364200	64365204	-	0.258271
Ctsl	ENSMUSG00000021477	13	64365322	64366478	-	0.129679
Ctsl	ENSMUSG00000021477	13	64366641	64366867	-	0.616836
Ctsl	ENSMUSG00000021477	13	64367092	64367859	-	0.483104
Ctsl	ENSMUSG00000021477	13	64368238	64369027	-	0.402997
Ctsl	ENSMUSG00000021477	13	64369164	64370235	-	0.13485
Zfp595	ENSMUSG00000057842	13	67314909	67316297	-	0.369405
Gm28044	ENSMUSG00000098781	13	67320367	67320827	-	0.1464
Ice1	ENSMUSG00000034525	13	70619061	70620657	-	0.153476
Ice1	ENSMUSG00000034525	13	70621456	70623922	-	0.149165
Brd9	ENSMUSG00000057649	13	73938648	73938864	+	0.102771
Brd9	ENSMUSG00000057649	13	73938997	73940236	+	0.235787
Brd9	ENSMUSG00000057649	13	73940297	73940645	+	0.17521
Brd9	ENSMUSG00000057649	13	73942054	73942690	+	0.18055
Brd9	ENSMUSG00000057649	13	73944858	73946083	+	0.117826
Zcchc9	ENSMUSG00000021621	13	91797254	91798822	-	0.128974
Zcchc9	ENSMUSG00000021621	13	91798891	91800610	-	0.138446
Zcchc9	ENSMUSG00000021621	13	91800703	91800865	-	0.124046
Serinc5	ENSMUSG00000021703	13	92685238	92688618	+	0.155228
Wdr41	ENSMUSG00000042015	13	94997187	94999865	+	0.113528
Hmgcr	ENSMUSG00000021670	13	96658758	96658870	-	0.101266
Gfm2	ENSMUSG00000021666	13	97160167	97161018	+	0.161552
Ankra2	ENSMUSG00000021661	13	98272852	98273377	+	0.317046
Fcho2	ENSMUSG00000041685	13	98748304	98749851	-	0.113183
Ptcd2	ENSMUSG00000021650	13	99326712	99329951	-	0.106162
Naip5	ENSMUSG00000071203	13	100230784	100233339	-	0.838281
Naip6	ENSMUSG00000078942	13	100302265	100303235	-	0.258621
Gtf2h2	ENSMUSG00000021639	13	100480647	100481003	-	0.134694
Srek1	ENSMUSG00000032621	13	103748854	103752393	-	0.187464
Trim23	ENSMUSG00000021712	13	104192151	104197989	+	0.168912
Ppwd1	ENSMUSG00000021713	13	104225452	104228605	-	0.137035
Plk2	ENSMUSG00000021701	13	110395437	110396014	+	0.102767
Plk2	ENSMUSG00000021701	13	110397886	110397973	+	0.164216
Plk2	ENSMUSG00000021701	13	110398121	110398372	+	0.261304
Plk2	ENSMUSG00000021701	13	110398470	110398678	+	0.149678
Plk2	ENSMUSG00000021701	13	110398808	110399020	+	0.138806
Plk2	ENSMUSG00000021701	13	110399509	110399762	+	0.161197
Mier3	ENSMUSG00000032727	13	111686354	111687827	+	0.166229
Mier3	ENSMUSG00000032727	13	111711780	111714240	+	0.12303
Mier3	ENSMUSG00000032727	13	111714368	111714444	+	0.160382
Map3k1	ENSMUSG00000021754	13	111753901	111754642	-	0.207608
Map3k1	ENSMUSG00000021754	13	111754795	111755110	-	0.117872
Dhx29	ENSMUSG00000042426	13	112953814	112955147	+	0.105352
Ccno	ENSMUSG00000042417	13	112988284	112988890	+	0.389614
Ccno	ENSMUSG00000042417	13	112989076	112989571	+	0.460832
Parp8	ENSMUSG00000021725	13	117025277	117025364	-	0.310182
4833420G17Rik	ENSMUSG00000062822	13	119470161	119472138	+	0.109145
Zfp131	ENSMUSG00000094870	13	119775989	119776091	-	0.325589
Pdhb	ENSMUSG00000021748	14	8171530	8172763	-	0.127201
Psmd6	ENSMUSG00000021737	14	14116970	14119986	-	0.114857
Oxsm	ENSMUSG00000021786	14	16242798	16243289	-	0.16476
Top2b	ENSMUSG00000017485	14	16422823	16423698	+	0.195946
Nudt13	ENSMUSG00000021809	14	20309797	20310621	+	0.100576
Fam149b	ENSMUSG00000039599	14	20375613	20377774	+	0.282289
Fam149b	ENSMUSG00000039599	14	20377999	20378399	+	0.136859
Fam149b	ENSMUSG00000039599	14	20378523	20378763	+	0.106411
Sec24c	ENSMUSG00000039367	14	20688846	20688998	+	0.138258
Sec24c	ENSMUSG00000039367	14	20689463	20689633	+	0.133329
Sec24c	ENSMUSG00000039367	14	20691362	20691437	+	0.209615
Sec24c	ENSMUSG00000039367	14	20691839	20691986	+	0.125656
Zswim8	ENSMUSG00000021819	14	20711630	20711790	+	0.171239
Zswim8	ENSMUSG00000021819	14	20714867	20715951	+	0.243508
Zswim8	ENSMUSG00000021819	14	20719672	20719812	+	0.315081
Zswim8	ENSMUSG00000021819	14	20720036	20721170	+	0.147727
Ndst2	ENSMUSG00000039308	14	20724360	20724460	-	0.176642
Ndst2	ENSMUSG00000039308	14	20724563	20724710	-	0.127517
Ndst2	ENSMUSG00000039308	14	20727090	20727177	-	0.160714
Ndst2	ENSMUSG00000039308	14	20727360	20727486	-	0.152709
Ndst2	ENSMUSG00000039308	14	20728261	20728450	-	0.282043
Ndst2	ENSMUSG00000039308	14	20728605	20728875	-	0.458185
Camk2g	ENSMUSG00000021820	14	20736852	20737258	-	0.14786
Camk2g	ENSMUSG00000021820	14	20737503	20738848	-	0.144117
Comtd1	ENSMUSG00000021773	14	21847747	21847872	-	0.119698
Comtd1	ENSMUSG00000021773	14	21847927	21848001	-	0.201864
Polr3a	ENSMUSG00000025280	14	24452324	24452510	-	0.125
Ppif	ENSMUSG00000021868	14	25697669	25698265	+	0.148271
Ppif	ENSMUSG00000021868	14	25698341	25699466	+	0.191804
Anxa11	ENSMUSG00000021866	14	25874304	25874670	+	0.110618
Arf4	ENSMUSG00000021877	14	26653962	26655895	+	0.100525
Selk	ENSMUSG00000042682	14	29971871	29973360	+	0.126253
Selk	ENSMUSG00000042682	14	29973447	29974475	+	0.107724
Prkcd	ENSMUSG00000021948	14	30605569	30605815	-	0.20694
Prkcd	ENSMUSG00000021948	14	30605901	30607162	-	0.123028
Tmem110	ENSMUSG00000006526	14	30866744	30870750	+	0.153961
Glt8d1	ENSMUSG00000021916	14	31010165	31010296	+	0.162393
Glt8d1	ENSMUSG00000021916	14	31010409	31010863	+	0.119563
Glt8d1	ENSMUSG00000021916	14	31011030	31011120	+	0.122085
Gnl3	ENSMUSG00000042354	14	31012634	31012722	-	0.124378
Gnl3	ENSMUSG00000042354	14	31012789	31013166	-	0.181818
Gnl3	ENSMUSG00000042354	14	31013324	31013428	-	0.337209
Gnl3	ENSMUSG00000042354	14	31014227	31014589	-	0.239094
Gnl3	ENSMUSG00000042354	14	31015384	31016321	-	0.126264
Stab1	ENSMUSG00000042286	14	31139653	31139743	-	0.102804
Stab1	ENSMUSG00000042286	14	31140075	31140147	-	0.368571
Stab1	ENSMUSG00000042286	14	31140465	31140554	-	0.133005
Stab1	ENSMUSG00000042286	14	31143443	31143514	-	0.166667
Nisch	ENSMUSG00000021910	14	31184397	31184941	-	0.203818
Bap1	ENSMUSG00000021901	14	31253060	31253455	+	0.171579
Bap1	ENSMUSG00000021901	14	31258041	31258283	+	0.108512
Bap1	ENSMUSG00000021901	14	31258376	31258457	+	0.112676
Mettl6	ENSMUSG00000021891	14	31492456	31493596	-	0.187735
Hacl1	ENSMUSG00000021884	14	31616514	31618971	-	0.112465
Dph3	ENSMUSG00000021905	14	32083246	32084906	-	0.102542
Ercc6	ENSMUSG00000054051	14	32567627	32567986	+	0.153846
Ptgdr	ENSMUSG00000071489	14	44853456	44858410	-	0.126619
Styx	ENSMUSG00000053205	14	45368346	45368420	+	0.117647
Dlgap5	ENSMUSG00000037544	14	47389458	47390442	-	0.168598
Ktn1	ENSMUSG00000021843	14	47724741	47724877	+	0.252695
Ttc5	ENSMUSG00000006288	14	50773333	50775290	-	0.190526
Ttc5	ENSMUSG00000006288	14	50775382	50777261	-	0.183892
Parp2	ENSMUSG00000036023	14	50814966	50815351	+	0.422261
Parp2	ENSMUSG00000036023	14	50817123	50817331	+	0.10939
Parp2	ENSMUSG00000036023	14	50820041	50820477	+	0.160293
Tep1	ENSMUSG00000006281	14	50824949	50825055	-	0.138627
Tep1	ENSMUSG00000006281	14	50826909	50827055	-	0.22888
Tep1	ENSMUSG00000006281	14	50827199	50828904	-	0.148373
Tep1	ENSMUSG00000006281	14	50829792	50829871	-	0.230769
Tep1	ENSMUSG00000006281	14	50829948	50830129	-	0.170945
Tmem55b	ENSMUSG00000035953	14	50928911	50929005	-	0.196364
Tmem55b	ENSMUSG00000035953	14	50929307	50929583	-	0.169883
Tmem55b	ENSMUSG00000035953	14	50929690	50930133	-	0.148236
Supt16	ENSMUSG00000035726	14	52176513	52176609	-	0.117881
Chd8	ENSMUSG00000053754	14	52204584	52204789	-	0.155967
Chd8	ENSMUSG00000053754	14	52207289	52207989	-	0.124315
Chd8	ENSMUSG00000053754	14	52213023	52213252	-	0.155345
Tox4	ENSMUSG00000016831	14	52286989	52287300	+	0.140915
Mettl3	ENSMUSG00000022160	14	52296186	52296515	-	0.200113
Mettl3	ENSMUSG00000022160	14	52296581	52296663	-	0.29102
Oxa1l	ENSMUSG00000000959	14	54360917	54361321	+	0.168536
Oxa1l	ENSMUSG00000000959	14	54363495	54366708	+	0.130806
Oxa1l	ENSMUSG00000000959	14	54367110	54367265	+	0.100478
Oxa1l	ENSMUSG00000000959	14	54367955	54368152	+	0.132709
Haus4	ENSMUSG00000022177	14	54542257	54542382	-	0.141553
Gm20521	ENSMUSG00000092232	14	54897039	54897120	+	0.107165
Ap1g2	ENSMUSG00000040701	14	55100777	55101070	-	0.140212
Ap1g2	ENSMUSG00000040701	14	55101175	55101394	-	0.504802
Ap1g2	ENSMUSG00000040701	14	55101522	55101597	-	0.29679
Ap1g2	ENSMUSG00000040701	14	55101687	55102310	-	0.147151
Ap1g2	ENSMUSG00000040701	14	55102433	55102507	-	0.138122
Ap1g2	ENSMUSG00000040701	14	55102562	55102641	-	0.119048
Ap1g2	ENSMUSG00000040701	14	55103258	55103408	-	0.354037
Ap1g2	ENSMUSG00000040701	14	55105430	55105924	-	0.13042
Dhrs4	ENSMUSG00000022210	14	55487163	55487259	+	0.331081
Dhrs4	ENSMUSG00000022210	14	55487311	55487583	+	0.400822
Pck2	ENSMUSG00000040618	14	55543773	55543859	+	0.182796
Pck2	ENSMUSG00000040618	14	55544063	55544394	+	0.206642
Irf9	ENSMUSG00000002325	14	55606438	55606536	+	0.125694
Irf9	ENSMUSG00000002325	14	55606608	55607513	+	0.201733
Mdp1	ENSMUSG00000002329	14	55660098	55660167	-	0.54324
Gmpr2	ENSMUSG00000002326	14	55676836	55676927	+	0.135119
Tinf2	ENSMUSG00000007589	14	55679605	55679865	-	0.161399
Tinf2	ENSMUSG00000007589	14	55679930	55680014	-	0.170478
Tinf2	ENSMUSG00000007589	14	55680456	55680610	-	0.523418
Tinf2	ENSMUSG00000007589	14	55680707	55680794	-	0.273288
Tinf2	ENSMUSG00000007589	14	55681311	55681389	-	0.130294
Rabggta	ENSMUSG00000040472	14	55719142	55719239	-	0.630737
Rabggta	ENSMUSG00000040472	14	55719345	55719429	-	0.135775
Ripk3	ENSMUSG00000022221	14	55786924	55787113	-	0.166667
Khnyn	ENSMUSG00000047153	14	55887844	55887920	+	0.170909
Cenpj	ENSMUSG00000064128	14	56529974	56530049	-	0.220282
Cenpj	ENSMUSG00000064128	14	56530190	56532235	-	0.105329
Zmym5	ENSMUSG00000040123	14	56796810	56797667	-	0.223256
Sap18	ENSMUSG00000021963	14	57798597	57801493	+	0.129929
Ska3	ENSMUSG00000021965	14	57808078	57809942	-	0.121209
Mrpl57	ENSMUSG00000021967	14	57826322	57826508	+	0.160187
Cdadc1	ENSMUSG00000021982	14	59589965	59592460	-	0.122787
Spata13	ENSMUSG00000021990	14	60759657	60760875	+	0.223771
Ints6	ENSMUSG00000035161	14	62700862	62702370	-	0.101268
Wdfy2	ENSMUSG00000014547	14	62952016	62953011	+	0.149723
Kif13b	ENSMUSG00000060012	14	64803730	64806030	+	0.106494
Hmbox1	ENSMUSG00000021972	14	64813419	64817016	-	0.597182
Ints9	ENSMUSG00000021975	14	65036496	65037345	+	0.102309
Esco2	ENSMUSG00000022034	14	65824258	65824845	-	0.193154
Gnrh1	ENSMUSG00000015812	14	67746480	67747802	+	0.201013
Gnrh1	ENSMUSG00000015812	14	67747898	67749249	+	0.108806
Dock5	ENSMUSG00000044447	14	67764731	67765856	-	0.126867
Dock5	ENSMUSG00000044447	14	67765940	67767252	-	0.1581
Slc25a37	ENSMUSG00000034248	14	69245354	69247580	-	0.203498
Chmp7	ENSMUSG00000034190	14	69719189	69719398	-	0.151024
Chmp7	ENSMUSG00000034190	14	69719497	69719747	-	0.363184
Chmp7	ENSMUSG00000034190	14	69719867	69720111	-	0.158812
Chmp7	ENSMUSG00000034190	14	69720160	69720927	-	0.10484
Ccar2	ENSMUSG00000033712	14	70139871	70139986	-	0.151101
Ccar2	ENSMUSG00000033712	14	70141012	70141610	-	0.118382
Ccar2	ENSMUSG00000033712	14	70142531	70142924	-	0.187837
Ccar2	ENSMUSG00000033712	14	70143088	70143398	-	0.12381
Reep4	ENSMUSG00000033589	14	70547006	70547114	+	0.482134
Reep4	ENSMUSG00000033589	14	70547235	70547666	+	0.170484
Reep4	ENSMUSG00000033589	14	70548339	70548429	+	0.100826
Fam160b2	ENSMUSG00000022095	14	70585759	70586074	-	0.107834
Fam160b2	ENSMUSG00000022095	14	70586218	70586356	-	0.107536
Fam160b2	ENSMUSG00000022095	14	70586447	70586569	-	0.36664
Fam160b2	ENSMUSG00000022095	14	70586951	70587550	-	0.117535
Fam160b2	ENSMUSG00000022095	14	70588038	70588261	-	0.100775
Fam160b2	ENSMUSG00000022095	14	70589121	70590128	-	0.13364
Fam160b2	ENSMUSG00000022095	14	70590251	70590339	-	0.180828
Dok2	ENSMUSG00000022102	14	70774509	70775465	+	0.3082
Fndc3a	ENSMUSG00000033487	14	72559155	72559241	-	0.106977
Fndc3a	ENSMUSG00000033487	14	72559347	72561597	-	0.133111
Med4	ENSMUSG00000022109	14	73510185	73511154	+	0.135299
Med4	ENSMUSG00000022109	14	73516722	73517206	+	0.120755
5031414D18Rik	ENSMUSG00000034959	14	75036211	75038338	+	0.130418
5031414D18Rik	ENSMUSG00000034959	14	75048259	75049563	+	0.14759
Cog3	ENSMUSG00000034893	14	75707188	75707921	-	0.158307
Slc25a30	ENSMUSG00000022003	14	75762690	75763328	-	0.118557
Tpt1	ENSMUSG00000060126	14	75846799	75847243	+	0.112578
Rgcc	ENSMUSG00000022018	14	79289119	79290243	-	0.130718
Rgcc	ENSMUSG00000022018	14	79290306	79291670	-	0.106381
Rgcc	ENSMUSG00000022018	14	79291778	79300714	-	0.120912
Irg1	ENSMUSG00000022126	14	103049436	103049608	+	0.234973
Irg1	ENSMUSG00000022126	14	103049698	103051319	+	0.199674
Irg1	ENSMUSG00000022126	14	103051525	103054511	+	0.549237
Cln5	ENSMUSG00000022125	14	103071799	103073186	+	0.111484
Cln5	ENSMUSG00000022125	14	103073412	103075827	+	0.218973
Gm17066	ENSMUSG00000091509	14	105113527	105114119	-	0.254902
Abcc4	ENSMUSG00000032849	14	118611523	118611717	-	0.18777
AW549877	ENSMUSG00000041935	15	3989686	3991717	-	0.352627
AW549877	ENSMUSG00000041935	15	3991864	3992357	-	0.137168
Card6	ENSMUSG00000041849	15	5108376	5108482	-	0.520265
Rictor	ENSMUSG00000050310	15	6764347	6765051	+	0.109478
Rictor	ENSMUSG00000050310	15	6783174	6783557	+	0.156979
Rictor	ENSMUSG00000050310	15	6783664	6783931	+	0.115458
Rictor	ENSMUSG00000050310	15	6784161	6786375	+	0.207761
2410089E03Rik	ENSMUSG00000039801	15	8251064	8252148	+	0.144213
Tars	ENSMUSG00000022241	15	11388218	11388297	-	0.185393
Zfp622	ENSMUSG00000052253	15	25987046	25987160	+	0.119992
Zfp622	ENSMUSG00000052253	15	25987323	25991452	+	0.111092
Zfp622	ENSMUSG00000052253	15	25991565	25996105	+	0.291153
Zfp622	ENSMUSG00000052253	15	25996249	25997166	+	0.361558
Ubr5	ENSMUSG00000037487	15	37978082	37979789	-	0.12994
Azin1	ENSMUSG00000037458	15	38491690	38492243	-	0.103239
Azin1	ENSMUSG00000037458	15	38492359	38493473	-	0.108886
Atp6v1c1	ENSMUSG00000022295	15	38689222	38690532	+	0.108976
Taf2	ENSMUSG00000037343	15	55048741	55049394	-	0.248588
Tbc1d31	ENSMUSG00000022364	15	57963924	57967908	+	0.147943
D15Ertd621e	ENSMUSG00000037119	15	58447658	58448342	+	0.129154
D15Ertd621e	ENSMUSG00000037119	15	58448492	58449930	+	0.139466
D15Ertd621e	ENSMUSG00000037119	15	58453052	58454749	+	0.110935
Tatdn1	ENSMUSG00000050891	15	58905811	58909572	-	0.141264
Phf20l1	ENSMUSG00000072501	15	66629089	66629799	+	0.107654
Phf20l1	ENSMUSG00000072501	15	66640075	66641797	+	0.221333
Ago2	ENSMUSG00000036698	15	73123456	73123876	-	0.150652
Dennd3	ENSMUSG00000036661	15	73564636	73565015	+	0.280766
Dennd3	ENSMUSG00000036661	15	73565173	73567032	+	0.117323
Dennd3	ENSMUSG00000036661	15	73567166	73568421	+	0.345651
Dennd3	ENSMUSG00000036661	15	73568525	73568607	+	0.23855
Dennd3	ENSMUSG00000036661	15	73568745	73570753	+	0.189867
Slc45a4	ENSMUSG00000079020	15	73582130	73584337	-	0.153835
Zc3h3	ENSMUSG00000075600	15	75754950	75756622	-	0.10213
Zc3h3	ENSMUSG00000075600	15	75756966	75757539	-	0.168274
Zc3h3	ENSMUSG00000075600	15	75779135	75779279	-	0.11652
Zc3h3	ENSMUSG00000075600	15	75779438	75779513	-	0.105537
Gsdmd	ENSMUSG00000022575	15	75863628	75864243	+	0.275639
Gsdmd	ENSMUSG00000022575	15	75864436	75864948	+	0.247062
Tsta3	ENSMUSG00000022570	15	75925662	75925792	-	0.113566
Tsta3	ENSMUSG00000022570	15	75927095	75928428	-	0.198589
Tsta3	ENSMUSG00000022570	15	75928543	75928891	-	0.154567
Scrib	ENSMUSG00000022568	15	76047537	76047620	-	0.140095
Scrib	ENSMUSG00000022568	15	76047672	76048114	-	0.260926
Scrib	ENSMUSG00000022568	15	76048152	76048221	-	0.156118
Scrib	ENSMUSG00000022568	15	76048364	76048441	-	0.153828
Scrib	ENSMUSG00000022568	15	76048627	76048709	-	0.133358
Scrib	ENSMUSG00000022568	15	76066754	76066819	-	0.218931
Puf60	ENSMUSG00000002524	15	76070984	76071181	-	0.158857
Puf60	ENSMUSG00000002524	15	76077702	76080849	-	0.102289
Plec	ENSMUSG00000022565	15	76181899	76182909	-	0.127547
Plec	ENSMUSG00000022565	15	76190944	76191016	-	0.125
Parp10	ENSMUSG00000063268	15	76240182	76240286	-	0.2991
Parp10	ENSMUSG00000063268	15	76241547	76241657	-	0.117359
Parp10	ENSMUSG00000063268	15	76242322	76242402	-	0.130755
Parp10	ENSMUSG00000063268	15	76243242	76243346	-	0.10705
Smpd5	ENSMUSG00000071724	15	76295824	76295894	+	0.457821
Smpd5	ENSMUSG00000071724	15	76295984	76296077	+	0.1106
Smpd5	ENSMUSG00000071724	15	76296141	76296225	+	0.296122
Smpd5	ENSMUSG00000071724	15	76296361	76296435	+	0.228524
Gpaa1	ENSMUSG00000022561	15	76332271	76332483	+	0.21898
Gpaa1	ENSMUSG00000022561	15	76332811	76332902	+	0.117343
Gpaa1	ENSMUSG00000022561	15	76333099	76333176	+	0.578631
Gpaa1	ENSMUSG00000022561	15	76333373	76333463	+	0.135698
Gpaa1	ENSMUSG00000022561	15	76333617	76333794	+	0.203475
Cyc1	ENSMUSG00000022551	15	76343692	76344301	+	0.1685
Sharpin	ENSMUSG00000022552	15	76347387	76347481	-	0.134674
Sharpin	ENSMUSG00000022552	15	76347817	76347895	-	0.373962
Sharpin	ENSMUSG00000022552	15	76350229	76350480	-	0.205783
Mroh1	ENSMUSG00000022558	15	76427656	76427901	+	0.179012
Mroh1	ENSMUSG00000022558	15	76434158	76434682	+	0.165106
Mroh1	ENSMUSG00000022558	15	76452349	76452427	+	0.105005
Hsf1	ENSMUSG00000022556	15	76496960	76497618	+	0.212408
Hsf1	ENSMUSG00000022556	15	76497694	76497767	+	0.179907
Hsf1	ENSMUSG00000022556	15	76498691	76499947	+	0.111359
Hsf1	ENSMUSG00000022556	15	76500336	76500416	+	0.180238
Dgat1	ENSMUSG00000022555	15	76502884	76502958	-	0.373484
Dgat1	ENSMUSG00000022555	15	76503071	76503153	-	0.309082
Dgat1	ENSMUSG00000022555	15	76503198	76503273	-	0.172951
Dgat1	ENSMUSG00000022555	15	76503315	76503389	-	0.216863
Dgat1	ENSMUSG00000022555	15	76503428	76503517	-	0.204218
Dgat1	ENSMUSG00000022555	15	76503621	76503705	-	0.182328
Dgat1	ENSMUSG00000022555	15	76503780	76503864	-	0.131044
Dgat1	ENSMUSG00000022555	15	76503972	76504114	-	0.330789
Dgat1	ENSMUSG00000022555	15	76504220	76504348	-	0.31286
Dgat1	ENSMUSG00000022555	15	76504401	76504485	-	0.240378
Dgat1	ENSMUSG00000022555	15	76504571	76504665	-	0.245455
Dgat1	ENSMUSG00000022555	15	76504706	76506565	-	0.214298
Dgat1	ENSMUSG00000022555	15	76506653	76511554	-	0.236678
Fbxl6	ENSMUSG00000022559	15	76536804	76536892	-	0.178519
Fbxl6	ENSMUSG00000022559	15	76537197	76537288	-	0.113192
Fbxl6	ENSMUSG00000022559	15	76537786	76537916	-	0.367718
Fbxl6	ENSMUSG00000022559	15	76538075	76538324	-	0.58606
Slc52a2	ENSMUSG00000022560	15	76540795	76540913	+	0.12
Cpsf1	ENSMUSG00000034022	15	76595932	76596008	-	0.187166
Cpsf1	ENSMUSG00000034022	15	76596147	76596219	-	0.227848
Cpsf1	ENSMUSG00000034022	15	76596349	76596415	-	0.324551
Cpsf1	ENSMUSG00000034022	15	76596571	76596650	-	0.108346
Cpsf1	ENSMUSG00000034022	15	76596843	76596916	-	0.142641
Cpsf1	ENSMUSG00000034022	15	76600609	76600681	-	0.158355
Cpsf1	ENSMUSG00000034022	15	76601027	76601105	-	0.152249
Cpsf1	ENSMUSG00000034022	15	76601186	76601262	-	0.124333
Cpsf1	ENSMUSG00000034022	15	76601337	76601403	-	0.133659
Cpsf1	ENSMUSG00000034022	15	76603185	76603301	-	0.122507
Slc39a4	ENSMUSG00000063354	15	76614229	76614486	-	0.285794
Cyhr1	ENSMUSG00000053929	15	76649179	76656359	-	0.137494
Ppp1r16a	ENSMUSG00000033819	15	76693138	76693226	+	0.287671
Ppp1r16a	ENSMUSG00000033819	15	76693352	76693438	+	0.222222
Ppp1r16a	ENSMUSG00000033819	15	76693514	76693594	+	0.127726
Lrrc14	ENSMUSG00000033728	15	76713220	76713400	+	0.121034
Lrrc14	ENSMUSG00000033728	15	76713985	76714079	+	0.119171
Arhgap39	ENSMUSG00000033697	15	76725176	76725322	-	0.366491
Arhgap39	ENSMUSG00000033697	15	76725492	76725922	-	0.282643
Arhgap39	ENSMUSG00000033697	15	76726014	76726628	-	0.167551
1110038F14Rik	ENSMUSG00000063236	15	76949152	76949543	+	0.115039
Foxred2	ENSMUSG00000016552	15	77943392	77945578	-	0.114452
Ncf4	ENSMUSG00000071715	15	78244875	78245053	+	0.857849
Ncf4	ENSMUSG00000071715	15	78250466	78250861	+	0.10871
Ncf4	ENSMUSG00000071715	15	78260754	78260971	+	0.236415
Csf2rb2	ENSMUSG00000071714	15	78292629	78292707	-	0.21921
Csf2rb2	ENSMUSG00000071714	15	78292865	78294341	-	0.115377
Csf2rb	ENSMUSG00000071713	15	78340601	78340679	+	0.128456
Cyth4	ENSMUSG00000018008	15	78609874	78611448	+	0.138999
Cyth4	ENSMUSG00000018008	15	78618452	78619261	+	0.107701
Cyth4	ENSMUSG00000018008	15	78619333	78619788	+	0.109855
Card10	ENSMUSG00000033170	15	78780720	78781072	-	0.262239
Card10	ENSMUSG00000033170	15	78781184	78781474	-	0.148205
Gga1	ENSMUSG00000033128	15	78888499	78889002	+	0.112608
Gga1	ENSMUSG00000033128	15	78889868	78891436	+	0.102655
Sh3bp1	ENSMUSG00000022436	15	78910099	78911338	+	0.151152
Ankrd54	ENSMUSG00000033055	15	79054084	79054495	-	0.225169
Ankrd54	ENSMUSG00000033055	15	79054603	79055291	-	0.146441
Ankrd54	ENSMUSG00000033055	15	79055416	79055494	-	0.152174
Csnk1e	ENSMUSG00000022433	15	79424055	79424151	-	0.391794
Ddx17	ENSMUSG00000055065	15	79531914	79535956	-	0.117017
Gtpbp1	ENSMUSG00000042535	15	79717773	79719027	+	0.104809
Tab1	ENSMUSG00000022414	15	80148363	80148686	+	0.33266
Tab1	ENSMUSG00000022414	15	80148840	80149781	+	0.168005
Atf4	ENSMUSG00000042406	15	80255685	80256206	+	0.157761
Atf4	ENSMUSG00000042406	15	80256521	80256633	+	0.141038
Tnrc6b	ENSMUSG00000047888	15	80902386	80902519	+	0.145251
Mkl1	ENSMUSG00000042292	15	81023617	81026661	-	0.108033
Slc25a17	ENSMUSG00000022404	15	81327362	81329049	-	0.110281
Naga	ENSMUSG00000022453	15	82332530	82334785	-	0.114702
Serhl	ENSMUSG00000058586	15	83100347	83101643	+	0.100523
Serhl	ENSMUSG00000058586	15	83101793	83101871	+	0.101449
Serhl	ENSMUSG00000058586	15	83103008	83104308	+	0.201879
Gtse1	ENSMUSG00000022385	15	85871581	85873639	+	0.104608
Trmu	ENSMUSG00000022386	15	85896504	85896834	+	0.276836
Cerk	ENSMUSG00000035891	15	86144727	86145487	-	0.155076
Alg12	ENSMUSG00000035845	15	88815990	88816066	-	0.111111
Creld2	ENSMUSG00000023272	15	88821226	88821958	+	0.100108
Pim3	ENSMUSG00000035828	15	88862947	88863040	+	0.363636
Pim3	ENSMUSG00000035828	15	88863548	88864315	+	0.324331
Pim3	ENSMUSG00000035828	15	88864492	88864574	+	0.190405
Tubgcp6	ENSMUSG00000051786	15	89102603	89102816	-	0.114564
Tubgcp6	ENSMUSG00000051786	15	89104490	89104733	-	0.125
Hdac10	ENSMUSG00000062906	15	89123479	89123564	-	0.179487
Hdac10	ENSMUSG00000062906	15	89124588	89124712	-	0.341474
Hdac10	ENSMUSG00000062906	15	89125749	89125825	-	0.17757
Hdac10	ENSMUSG00000062906	15	89126706	89126868	-	0.179487
Hdac10	ENSMUSG00000062906	15	89126995	89127149	-	0.230332
Hdac10	ENSMUSG00000062906	15	89127218	89127385	-	0.466747
Hdac10	ENSMUSG00000062906	15	89127691	89127921	-	0.167331
Hdac10	ENSMUSG00000062906	15	89128018	89128184	-	0.276522
Hdac10	ENSMUSG00000062906	15	89128319	89128389	-	0.16
Plxnb2	ENSMUSG00000036606	15	89156385	89156497	-	0.133333
Ppp6r2	ENSMUSG00000036561	15	89265241	89265604	+	0.203897
Ppp6r2	ENSMUSG00000036561	15	89282179	89282882	+	0.150843
Ppp6r2	ENSMUSG00000036561	15	89283078	89285778	+	0.171738
Sbf1	ENSMUSG00000036529	15	89288943	89289021	-	0.183831
Sbf1	ENSMUSG00000036529	15	89289109	89289604	-	0.165235
Sbf1	ENSMUSG00000036529	15	89296029	89299482	-	0.112054
Sbf1	ENSMUSG00000036529	15	89299901	89300220	-	0.104652
Sbf1	ENSMUSG00000036529	15	89301970	89302181	-	0.293574
Sbf1	ENSMUSG00000036529	15	89302377	89302451	-	0.110916
Sbf1	ENSMUSG00000036529	15	89305085	89305162	-	0.239437
Sbf1	ENSMUSG00000036529	15	89305472	89305543	-	0.112117
Lmf2	ENSMUSG00000022614	15	89352527	89352603	-	0.184692
Lmf2	ENSMUSG00000022614	15	89352786	89352858	-	0.158879
Lmf2	ENSMUSG00000022614	15	89353139	89353209	-	0.22488
Lmf2	ENSMUSG00000022614	15	89354007	89354082	-	0.12318
Lmf2	ENSMUSG00000022614	15	89354297	89354426	-	0.143765
Lmf2	ENSMUSG00000022614	15	89354455	89354563	-	0.265306
Lmf2	ENSMUSG00000022614	15	89354817	89355355	-	0.211774
Cpt1b	ENSMUSG00000078937	15	89416979	89417144	-	0.111111
Cpt1b	ENSMUSG00000078937	15	89417945	89418731	-	0.121507
Chkb	ENSMUSG00000022617	15	89427427	89427560	-	0.20142
Chkb	ENSMUSG00000022617	15	89427669	89427791	-	0.17999
Chkb	ENSMUSG00000022617	15	89427873	89427956	-	0.158489
Chkb	ENSMUSG00000022617	15	89428827	89429048	-	0.191583
Arsa	ENSMUSG00000022620	15	89474134	89474227	-	0.118852
Arsa	ENSMUSG00000022620	15	89474709	89474786	-	0.403437
Arsa	ENSMUSG00000022620	15	89475362	89475507	-	0.136519
Gxylt1	ENSMUSG00000036197	15	93248031	93248358	-	0.109704
Irak4	ENSMUSG00000059883	15	94561629	94563017	+	0.118199
Twf1	ENSMUSG00000022451	15	94579990	94580943	-	0.22665
Twf1	ENSMUSG00000022451	15	94581065	94581216	-	0.130309
Twf1	ENSMUSG00000022451	15	94585543	94586357	-	0.130942
Hdac7	ENSMUSG00000022475	15	97793742	97793929	-	0.221077
Ccnt1	ENSMUSG00000011960	15	98539115	98542754	-	0.659433
Ccnt1	ENSMUSG00000011960	15	98546594	98546744	-	0.149864
Ccnt1	ENSMUSG00000011960	15	98546908	98548665	-	0.165844
Ddx23	ENSMUSG00000003360	15	98646518	98647162	-	0.103196
Ddx23	ENSMUSG00000003360	15	98647625	98648486	-	0.128837
Ddx23	ENSMUSG00000003360	15	98651598	98651917	-	0.116891
Ddx23	ENSMUSG00000003360	15	98652056	98652472	-	0.198783
Prkag1	ENSMUSG00000067713	15	98814353	98814508	-	0.131361
Prkag1	ENSMUSG00000067713	15	98815237	98815313	-	0.196813
Prkag1	ENSMUSG00000067713	15	98815359	98815496	-	0.149783
Prkag1	ENSMUSG00000067713	15	98815740	98815875	-	0.189666
Kmt2d	ENSMUSG00000048154	15	98842902	98843058	-	0.193842
Kmt2d	ENSMUSG00000048154	15	98856389	98856606	-	0.114542
Lmbr1l	ENSMUSG00000022999	15	98905982	98906243	-	0.17196
Lmbr1l	ENSMUSG00000022999	15	98906334	98907536	-	0.190082
Lmbr1l	ENSMUSG00000022999	15	98908596	98908675	-	0.301555
Lmbr1l	ENSMUSG00000022999	15	98908759	98908848	-	0.13898
Lmbr1l	ENSMUSG00000022999	15	98909456	98911495	-	0.12379
Troap	ENSMUSG00000032783	15	99081250	99081834	+	0.121116
Mcrs1	ENSMUSG00000037570	15	99247065	99247278	-	0.113424
Fmnl3	ENSMUSG00000023008	15	99323599	99324740	-	0.169343
Bcdin3d	ENSMUSG00000037525	15	99471079	99474455	-	0.122086
Smarcd1	ENSMUSG00000023018	15	99711215	99712158	+	0.103975
Cers5	ENSMUSG00000023021	15	99747167	99751235	-	0.216754
Letmd1	ENSMUSG00000037353	15	100475209	100475305	+	0.148387
Bin2	ENSMUSG00000098112	15	100650275	100651958	-	0.139714
Galnt6	ENSMUSG00000037280	15	100696648	100697118	-	0.175627
Acvrl1	ENSMUSG00000000530	15	101128583	101128926	+	0.421358
Nr4a1	ENSMUSG00000023034	15	101266971	101270082	+	0.217725
Nr4a1	ENSMUSG00000023034	15	101270969	101271735	+	0.227459
Nr4a1	ENSMUSG00000023034	15	101271865	101272152	+	0.256144
Nr4a1	ENSMUSG00000023034	15	101272304	101272717	+	0.139179
Nr4a1	ENSMUSG00000023034	15	101272920	101273014	+	0.35464
Nr4a1	ENSMUSG00000023034	15	101273193	101273995	+	0.187418
Krt7	ENSMUSG00000023039	15	101414180	101416220	+	0.207031
Krt7	ENSMUSG00000023039	15	101418413	101419502	+	0.122594
Krt81	ENSMUSG00000067615	15	101459899	101460123	-	0.224387
5430421N21Rik	ENSMUSG00000067613	15	101485550	101485981	-	0.603446
5430421N21Rik	ENSMUSG00000067613	15	101486013	101486972	-	0.294568
Soat2	ENSMUSG00000023045	15	102153284	102153960	+	0.124183
Soat2	ENSMUSG00000023045	15	102154020	102154260	+	0.14604
Soat2	ENSMUSG00000023045	15	102161150	102162008	+	0.101796
Soat2	ENSMUSG00000023045	15	102162144	102162553	+	0.175567
Csad	ENSMUSG00000023044	15	102177786	102178526	-	0.19767
Csad	ENSMUSG00000023044	15	102178616	102178780	-	0.205843
Csad	ENSMUSG00000023044	15	102178832	102178960	-	0.133052
Zfp740	ENSMUSG00000046897	15	102208361	102208752	+	0.187643
Zfp740	ENSMUSG00000046897	15	102208876	102209154	+	0.188383
Myg1	ENSMUSG00000001285	15	102332202	102334201	+	0.126767
Aaas	ENSMUSG00000036678	15	102338898	102339185	-	0.108076
Aaas	ENSMUSG00000036678	15	102339253	102339324	-	0.105299
Aaas	ENSMUSG00000036678	15	102339418	102339530	-	0.25167
Aaas	ENSMUSG00000036678	15	102339621	102339763	-	0.107143
Aaas	ENSMUSG00000036678	15	102345675	102346486	-	0.161411
Aaas	ENSMUSG00000036678	15	102346769	102347035	-	0.110216
Aaas	ENSMUSG00000036678	15	102350080	102350495	-	0.113595
Tarbp2	ENSMUSG00000023051	15	102520577	102521120	+	0.203157
Tarbp2	ENSMUSG00000023051	15	102523050	102523184	+	0.510604
Calcoco1	ENSMUSG00000023055	15	102709275	102709442	-	0.164366
Itga5	ENSMUSG00000000555	15	103353782	103354046	-	0.102842
Nckap1l	ENSMUSG00000022488	15	103473598	103473799	+	0.267663
Nckap1l	ENSMUSG00000022488	15	103473858	103474052	+	0.100149
Pde1b	ENSMUSG00000022489	15	103503372	103503460	+	0.139027
Mefv	ENSMUSG00000022534	16	3709128	3710363	-	0.149538
Mefv	ENSMUSG00000022534	16	3713059	3713485	-	0.122805
Zfp263	ENSMUSG00000022529	16	3745957	3746421	+	0.10941
Zfp263	ENSMUSG00000022529	16	3746495	3746770	+	0.156504
Zfp263	ENSMUSG00000022529	16	3746894	3748148	+	0.198098
Naa60	ENSMUSG00000005982	16	3899968	3900642	+	0.10234
Cluap1	ENSMUSG00000014232	16	3915602	3917825	+	0.144573
Trap1	ENSMUSG00000005981	16	4044698	4045442	-	0.135657
Crebbp	ENSMUSG00000022521	16	4125762	4126466	-	0.112584
Coro7	ENSMUSG00000039637	16	4628811	4629055	-	0.125841
Coro7	ENSMUSG00000039637	16	4634430	4634588	-	0.122465
Coro7	ENSMUSG00000039637	16	4634681	4634761	-	0.189232
Coro7	ENSMUSG00000039637	16	4634907	4634984	-	0.224543
Coro7	ENSMUSG00000039637	16	4635042	4635383	-	0.147971
Coro7	ENSMUSG00000039637	16	4635438	4655009	-	0.100159
Anks3	ENSMUSG00000022515	16	4941797	4941898	-	0.204751
Anks3	ENSMUSG00000022515	16	4942294	4942692	-	0.112534
Anks3	ENSMUSG00000022515	16	4942778	4943078	-	0.136688
Anks3	ENSMUSG00000022515	16	4946179	4947264	-	0.186722
Rogdi	ENSMUSG00000022540	16	5009950	5010039	-	0.106455
Rogdi	ENSMUSG00000022540	16	5010565	5010846	-	0.129039
Rogdi	ENSMUSG00000022540	16	5011692	5012240	-	0.318577
Glyr1	ENSMUSG00000022536	16	5020368	5021337	-	0.105064
Nagpa	ENSMUSG00000023143	16	5197618	5197711	-	0.134276
Nagpa	ENSMUSG00000023143	16	5197813	5198575	-	0.118616
Nagpa	ENSMUSG00000023143	16	5199744	5199942	-	0.22681
Nagpa	ENSMUSG00000023143	16	5203799	5203896	-	0.166667
Pmm2	ENSMUSG00000022711	16	8645445	8646172	+	0.140085
Usp7	ENSMUSG00000022710	16	8690886	8691145	-	0.139813
1810013L24Rik	ENSMUSG00000022507	16	8843243	8855793	+	0.171218
Nubp1	ENSMUSG00000022503	16	10420346	10420973	+	0.11122
Socs1	ENSMUSG00000038037	16	10784921	10785430	-	0.289214
Litaf	ENSMUSG00000022500	16	10966649	10993045	-	0.110009
Zc3h7a	ENSMUSG00000037965	16	11151325	11151865	-	0.66663
Zc3h7a	ENSMUSG00000037965	16	11151930	11153058	-	0.317466
Zc3h7a	ENSMUSG00000037965	16	11153263	11156019	-	0.102759
Rsl1d1	ENSMUSG00000005846	16	11196396	11196472	-	0.21175
Pdxdc1	ENSMUSG00000022680	16	13836615	13837042	-	0.13118
Marf1	ENSMUSG00000060657	16	14138521	14140182	-	0.1341
Marf1	ENSMUSG00000060657	16	14140372	14141642	-	0.191129
Dnm1l	ENSMUSG00000022789	16	16314423	16316333	-	0.11324
Dnm1l	ENSMUSG00000022789	16	16316778	16318444	-	0.207772
Dnm1l	ENSMUSG00000022789	16	16318477	16319451	-	0.119224
Top3b	ENSMUSG00000022779	16	16882697	16883406	+	0.133514
Top3b	ENSMUSG00000022779	16	16883563	16884238	+	0.466964
Top3b	ENSMUSG00000022779	16	16884352	16885834	+	0.155225
Top3b	ENSMUSG00000022779	16	16887723	16887831	+	0.109507
Top3b	ENSMUSG00000022779	16	16889611	16890111	+	0.16348
Pi4ka	ENSMUSG00000041720	16	17282008	17282285	-	0.195859
Lztr1	ENSMUSG00000022761	16	17517539	17518516	+	0.101803
Lztr1	ENSMUSG00000022761	16	17519526	17520435	+	0.141189
Lztr1	ENSMUSG00000022761	16	17522723	17522967	+	0.220133
Lztr1	ENSMUSG00000022761	16	17525503	17525676	+	0.120105
Med15	ENSMUSG00000012114	16	17652263	17652708	-	0.117416
Med15	ENSMUSG00000012114	16	17652807	17653190	-	0.178987
Dgcr14	ENSMUSG00000003527	16	17907242	17907519	-	0.110422
Trmt2a	ENSMUSG00000022721	16	18249251	18249485	+	0.153211
Trmt2a	ENSMUSG00000022721	16	18251001	18251155	+	0.120069
Trmt2a	ENSMUSG00000022721	16	18251270	18251358	+	0.16129
Trmt2a	ENSMUSG00000022721	16	18251474	18251548	+	0.235294
Trmt2a	ENSMUSG00000022721	16	18252248	18252401	+	0.15072
Trmt2a	ENSMUSG00000022721	16	18252477	18252718	+	0.132955
Trmt2a	ENSMUSG00000022721	16	18252835	18252923	+	0.177479
Trmt2a	ENSMUSG00000022721	16	18253020	18253099	+	0.125
Tango2	ENSMUSG00000013539	16	18301552	18302685	-	0.115606
Ufd1l	ENSMUSG00000005262	16	18826302	18827017	+	0.105796
Ufd1l	ENSMUSG00000005262	16	18827106	18827635	+	0.110606
Ufd1l	ENSMUSG00000005262	16	18827717	18834235	+	0.112055
2510002D24Rik	ENSMUSG00000071632	16	18836619	18836705	+	0.430605
Hira	ENSMUSG00000022702	16	18954117	18954609	+	0.104167
Klhl6	ENSMUSG00000043008	16	19948298	19949449	-	0.213221
Klhl24	ENSMUSG00000062901	16	20097671	20101991	+	0.15301
Dvl3	ENSMUSG00000003233	16	20523531	20523651	+	0.127561
Dvl3	ENSMUSG00000003233	16	20524075	20524251	+	0.534247
Dvl3	ENSMUSG00000003233	16	20524345	20524518	+	0.186719
Dvl3	ENSMUSG00000003233	16	20526416	20526948	+	0.147809
Dvl3	ENSMUSG00000003233	16	20527080	20527251	+	0.103615
Abcf3	ENSMUSG00000003234	16	20558604	20558696	+	0.102429
Abcf3	ENSMUSG00000003234	16	20558829	20559290	+	0.130652
Abcf3	ENSMUSG00000003234	16	20559379	20559640	+	0.183953
Vps8	ENSMUSG00000033653	16	21640759	21644120	+	0.129626
Senp2	ENSMUSG00000022855	16	22009742	22011493	+	0.124737
Tra2b	ENSMUSG00000022858	16	22248495	22249049	-	0.121415
Eif4a2	ENSMUSG00000022884	16	23108633	23108718	+	0.132639
Eif4a2	ENSMUSG00000022884	16	23110153	23110233	+	0.192346
Opa1	ENSMUSG00000038084	16	29614198	29615048	+	0.113031
Lsg1	ENSMUSG00000022538	16	30564819	30565429	-	0.103806
Acap2	ENSMUSG00000049076	16	31107142	31108026	-	0.140134
Nrros	ENSMUSG00000052384	16	32145005	32147552	-	0.105081
Tfrc	ENSMUSG00000022797	16	32616898	32617096	+	0.108878
Lrch3	ENSMUSG00000022801	16	33005741	33012340	+	0.102669
Hspbap1	ENSMUSG00000022849	16	35818762	35824688	+	0.107182
Parp14	ENSMUSG00000034422	16	35844411	35844727	-	0.100614
2010005H15Rik	ENSMUSG00000095620	16	36255642	36257246	+	0.141123
Timmdc1	ENSMUSG00000002846	16	38518532	38522340	-	0.142212
Tmem39a	ENSMUSG00000002845	16	38585518	38586220	+	0.121671
Gtpbp8	ENSMUSG00000022668	16	44745493	44745998	-	0.130371
C330027C09Rik	ENSMUSG00000033031	16	49005847	49007049	+	0.131086
Ift57	ENSMUSG00000032965	16	49762667	49763741	+	0.106918
Alcam	ENSMUSG00000022636	16	52268828	52270646	-	0.218031
Alcam	ENSMUSG00000022636	16	52270779	52273909	-	0.147505
Nfkbiz	ENSMUSG00000035356	16	55812783	55813949	-	0.524068
Nfkbiz	ENSMUSG00000035356	16	55814117	55814240	-	0.300692
Nfkbiz	ENSMUSG00000035356	16	55814351	55815639	-	0.154914
Nfkbiz	ENSMUSG00000035356	16	55815809	55816067	-	0.176699
Nfkbiz	ENSMUSG00000035356	16	55816131	55816316	-	0.241451
Nfkbiz	ENSMUSG00000035356	16	55816463	55816830	-	0.346105
Nfkbiz	ENSMUSG00000035356	16	55819022	55819566	-	0.175051
Nfkbiz	ENSMUSG00000035356	16	55819706	55821767	-	0.199702
Zbtb11	ENSMUSG00000022601	16	55998251	56000578	+	0.174449
Senp7	ENSMUSG00000052917	16	56123970	56138984	+	0.136222
Nit2	ENSMUSG00000022751	16	57157539	57159417	-	0.101337
Nit2	ENSMUSG00000022751	16	57160145	57161129	-	0.246443
Nit2	ENSMUSG00000022751	16	57161204	57161690	-	0.220898
Tbc1d23	ENSMUSG00000022749	16	57170440	57171622	-	0.155594
Tbc1d23	ENSMUSG00000022749	16	57198770	57198858	-	0.246853
Crybg3	ENSMUSG00000022723	16	59524970	59529222	-	0.119006
Nsun3	ENSMUSG00000050312	16	62785897	62786670	-	0.112987
Ltn1	ENSMUSG00000052299	16	87380861	87381461	-	0.104238
Usp16	ENSMUSG00000025616	16	87472168	87473106	+	0.206033
Usp16	ENSMUSG00000025616	16	87474673	87475416	+	0.195089
Scaf4	ENSMUSG00000022983	16	90258121	90258710	-	0.162205
Synj1	ENSMUSG00000022973	16	90952009	90955308	-	0.121608
Synj1	ENSMUSG00000022973	16	91010169	91010972	-	0.534628
Paxbp1	ENSMUSG00000022974	16	91030556	91034097	-	0.393646
Paxbp1	ENSMUSG00000022974	16	91034287	91034799	-	0.339695
Ifnar1	ENSMUSG00000022967	16	91489819	91492630	+	0.113731
Ifnar1	ENSMUSG00000022967	16	91496261	91499403	+	0.170888
Donson	ENSMUSG00000022960	16	91687875	91688406	-	0.112961
Cryzl1	ENSMUSG00000058240	16	91690749	91692598	-	0.223236
Dopey2	ENSMUSG00000022946	16	93803590	93806334	+	0.163998
Ets2	ENSMUSG00000022895	16	95711775	95712085	+	0.166603
Ets2	ENSMUSG00000022895	16	95712286	95714336	+	0.209915
Ets2	ENSMUSG00000022895	16	95715185	95716033	+	0.338074
Ets2	ENSMUSG00000022895	16	95716297	95717847	+	0.270092
Ets2	ENSMUSG00000022895	16	95717966	95718922	+	0.1969
Itgb2l	ENSMUSG00000000157	16	96422688	96422956	-	0.161592
Fgfr1op	ENSMUSG00000069135	17	8191437	8192184	+	0.13802
Mllt4	ENSMUSG00000068036	17	13896222	13898944	+	0.161995
Mllt4	ENSMUSG00000068036	17	13899227	13902529	+	0.105724
Ermard	ENSMUSG00000036552	17	15059984	15061068	+	0.166079
Fam120b	ENSMUSG00000014763	17	15403129	15405754	+	0.325978
Fam120b	ENSMUSG00000014763	17	15417725	15422877	+	0.112443
Fam120b	ENSMUSG00000014763	17	15423084	15424269	+	0.142404
Tbp	ENSMUSG00000014767	17	15514397	15515615	+	0.107423
Riok2	ENSMUSG00000103104	17	17378599	17380811	+	0.146607
Zfp677	ENSMUSG00000062743	17	21392551	21393175	+	0.117014
Zfp51	ENSMUSG00000023892	17	21450421	21452436	+	0.105205
Zfp52	ENSMUSG00000051341	17	21557261	21560048	+	0.112903
Zfp942	ENSMUSG00000071267	17	21930492	21932992	-	0.118143
Zfp943	ENSMUSG00000053347	17	21988101	21990778	+	0.13308
Zfp944	ENSMUSG00000033972	17	22341093	22343639	-	0.329825
Mmp25	ENSMUSG00000023903	17	23631873	23632548	-	0.18002
Thoc6	ENSMUSG00000041319	17	23669453	23669526	-	0.239067
Pkmyt1	ENSMUSG00000023908	17	23732824	23733822	+	0.262408
Pkmyt1	ENSMUSG00000023908	17	23734316	23734965	+	0.111269
Srrm2	ENSMUSG00000039218	17	23822700	23823790	+	0.32667
Amdhd2	ENSMUSG00000036820	17	24157596	24157739	-	0.128265
Amdhd2	ENSMUSG00000036820	17	24163115	24163195	-	0.322509
Tbc1d24	ENSMUSG00000036473	17	24182545	24182785	-	0.151422
Tbc1d24	ENSMUSG00000036473	17	24182849	24183693	-	0.112775
Abca3	ENSMUSG00000024130	17	24407745	24408108	+	0.119754
Abca3	ENSMUSG00000024130	17	24408279	24408536	+	0.152397
Dnase1l2	ENSMUSG00000024136	17	24441970	24442051	-	0.135501
E4f1	ENSMUSG00000024137	17	24444337	24444413	-	0.260401
E4f1	ENSMUSG00000024137	17	24444476	24444546	-	0.365999
E4f1	ENSMUSG00000024137	17	24444974	24445121	-	0.310483
E4f1	ENSMUSG00000024137	17	24446934	24447089	-	0.102082
Pgp	ENSMUSG00000043445	17	24471149	24471241	+	0.266091
Traf7	ENSMUSG00000052752	17	24510075	24510248	-	0.172257
Traf7	ENSMUSG00000052752	17	24510371	24510455	-	0.125128
Traf7	ENSMUSG00000052752	17	24510698	24511314	-	0.15572
Traf7	ENSMUSG00000052752	17	24511397	24511571	-	0.129295
Traf7	ENSMUSG00000052752	17	24512386	24512949	-	0.220184
Traf7	ENSMUSG00000052752	17	24513376	24513898	-	0.114995
Traf7	ENSMUSG00000052752	17	24513932	24514124	-	0.119615
Pkd1	ENSMUSG00000032855	17	24592723	24593204	+	0.10033
Pkd1	ENSMUSG00000032855	17	24593973	24594087	+	0.130573
Tsc2	ENSMUSG00000002496	17	24596953	24597045	-	0.107293
Tsc2	ENSMUSG00000002496	17	24597137	24597204	-	0.21718
Tsc2	ENSMUSG00000002496	17	24597283	24597891	-	0.130835
Tsc2	ENSMUSG00000002496	17	24598031	24598183	-	0.186255
Slc9a3r2	ENSMUSG00000002504	17	24641972	24642190	-	0.11976
Zfp598	ENSMUSG00000041130	17	24677185	24677409	+	0.116186
Zfp598	ENSMUSG00000041130	17	24679405	24679508	+	0.11871
Zfp598	ENSMUSG00000041130	17	24680798	24680880	+	0.12594
Zfp598	ENSMUSG00000041130	17	24681031	24681108	+	0.206425
Tbl3	ENSMUSG00000040688	17	24701898	24701976	-	0.133333
Rps2	ENSMUSG00000044533	17	24720132	24720272	+	0.650077
Msrb1	ENSMUSG00000075705	17	24741937	24742309	+	0.215251
Nubp2	ENSMUSG00000039183	17	24884555	24885418	-	0.119598
Spsb3	ENSMUSG00000024160	17	24890755	24890832	+	0.132469
Spsb3	ENSMUSG00000024160	17	24890935	24891010	+	0.100226
Mrps34	ENSMUSG00000038880	17	24895488	24895661	+	0.166667
Nme3	ENSMUSG00000073435	17	24896559	24896627	+	0.2
Mapk8ip3	ENSMUSG00000024163	17	24901529	24901604	-	0.155272
Mapk8ip3	ENSMUSG00000024163	17	24906228	24906808	-	0.101983
Cramp1l	ENSMUSG00000038002	17	24973259	24973503	-	0.106612
Cramp1l	ENSMUSG00000038002	17	24977406	24977495	-	0.130192
Clcn7	ENSMUSG00000036636	17	25149101	25149210	+	0.183267
Clcn7	ENSMUSG00000036636	17	25151232	25151703	+	0.142818
Clcn7	ENSMUSG00000036636	17	25153825	25155367	+	0.123483
Clcn7	ENSMUSG00000036636	17	25155537	25156800	+	0.156457
Clcn7	ENSMUSG00000036636	17	25156852	25157139	+	0.127406
BC003965	ENSMUSG00000067722	17	25184640	25184719	+	0.422311
Unkl	ENSMUSG00000015127	17	25230775	25231711	+	0.154122
Gnptg	ENSMUSG00000035521	17	25235111	25235181	-	0.28
Gnptg	ENSMUSG00000035521	17	25235627	25235704	-	0.143166
Gnptg	ENSMUSG00000035521	17	25235788	25235855	-	0.16092
Gnptg	ENSMUSG00000035521	17	25239842	25239913	-	0.174312
Tsr3	ENSMUSG00000015126	17	25240364	25240443	+	0.12
Tsr3	ENSMUSG00000015126	17	25240663	25241063	+	0.313309
Baiap3	ENSMUSG00000047507	17	25243741	25243821	-	0.437657
Baiap3	ENSMUSG00000047507	17	25244027	25244105	-	0.357488
Baiap3	ENSMUSG00000047507	17	25244429	25244510	-	0.155047
Baiap3	ENSMUSG00000047507	17	25245245	25245315	-	0.555122
Baiap3	ENSMUSG00000047507	17	25245830	25245933	-	0.241379
Baiap3	ENSMUSG00000047507	17	25246026	25246112	-	0.163017
Baiap3	ENSMUSG00000047507	17	25246688	25246803	-	0.318097
Baiap3	ENSMUSG00000047507	17	25246855	25246957	-	0.111111
Baiap3	ENSMUSG00000047507	17	25247193	25247309	-	0.10859
Baiap3	ENSMUSG00000047507	17	25247400	25247483	-	0.312907
Rpusd1	ENSMUSG00000041199	17	25728646	25728825	+	0.122543
Haghl	ENSMUSG00000061046	17	25783178	25783502	-	0.5296
Haghl	ENSMUSG00000061046	17	25784178	25784259	-	0.479958
Haghl	ENSMUSG00000061046	17	25784368	25784454	-	0.253112
Fam173a	ENSMUSG00000057411	17	25791486	25791571	-	0.337885
Fam173a	ENSMUSG00000057411	17	25791676	25792052	-	0.485203
Wdr24	ENSMUSG00000025737	17	25825831	25825951	+	0.329357
Wdr24	ENSMUSG00000025737	17	25826624	25827034	+	0.12101
Wdr24	ENSMUSG00000025737	17	25827356	25827427	+	0.405155
Wdr24	ENSMUSG00000025737	17	25827532	25827652	+	0.161683
Stub1	ENSMUSG00000039615	17	25831218	25831308	-	0.139559
Rhbdl1	ENSMUSG00000025735	17	25835197	25835276	-	0.173575
Rhbdl1	ENSMUSG00000025735	17	25835893	25835968	-	0.280639
Rhot2	ENSMUSG00000025733	17	25840107	25840254	-	0.11161
Rhot2	ENSMUSG00000025733	17	25840751	25840835	-	0.232044
Rhot2	ENSMUSG00000025733	17	25840978	25841051	-	0.104813
Rhot2	ENSMUSG00000025733	17	25841855	25841989	-	0.149804
Rhot2	ENSMUSG00000025733	17	25842288	25842365	-	0.184831
Wdr90	ENSMUSG00000073434	17	25845698	25845770	-	0.148615
0610011F06Rik	ENSMUSG00000025731	17	25876562	25876660	+	0.174785
0610011F06Rik	ENSMUSG00000025731	17	25876739	25876949	+	0.488117
Pigq	ENSMUSG00000025728	17	25931038	25931461	-	0.160415
Pigq	ENSMUSG00000025728	17	25931573	25931673	-	0.121076
Pigq	ENSMUSG00000025728	17	25931827	25932104	-	0.20757
Capn15	ENSMUSG00000037326	17	25959733	25959806	-	0.190476
Capn15	ENSMUSG00000037326	17	25960563	25960649	-	0.279279
Tmem8	ENSMUSG00000024180	17	26113567	26116758	+	0.16625
Tmem8	ENSMUSG00000024180	17	26117226	26117410	+	0.126193
Tmem8	ENSMUSG00000024180	17	26118429	26118861	+	0.129671
Tmem8	ENSMUSG00000024180	17	26119156	26119398	+	0.201879
Tmem8	ENSMUSG00000024180	17	26120462	26120538	+	0.114236
Mrpl28	ENSMUSG00000024181	17	26124708	26125256	+	0.1003
Itfg3	ENSMUSG00000024187	17	26214483	26214651	-	0.102553
Itfg3	ENSMUSG00000024187	17	26214727	26215184	-	0.118956
Bnip1	ENSMUSG00000024191	17	26783537	26786696	+	0.114934
Kifc5b	ENSMUSG00000024301	17	26924788	26925441	+	0.323298
Phf1	ENSMUSG00000024193	17	26934368	26934453	+	0.202576
Phf1	ENSMUSG00000024193	17	26934535	26934630	+	0.137355
Phf1	ENSMUSG00000024193	17	26934726	26935053	+	0.205245
Phf1	ENSMUSG00000024193	17	26935635	26935749	+	0.121524
Phf1	ENSMUSG00000024193	17	26935818	26935918	+	0.21836
Phf1	ENSMUSG00000024193	17	26936191	26936286	+	0.168459
Phf1	ENSMUSG00000024193	17	26936865	26937053	+	0.111504
Cuta	ENSMUSG00000024194	17	26938617	26938726	-	0.239076
Cuta	ENSMUSG00000024194	17	26939092	26939316	-	0.398827
Lemd2	ENSMUSG00000044857	17	27190790	27192931	-	0.108918
Lemd2	ENSMUSG00000044857	17	27193034	27193102	-	0.13715
Lemd2	ENSMUSG00000044857	17	27195404	27196135	-	0.164366
Lemd2	ENSMUSG00000044857	17	27199438	27201636	-	0.107547
Taf11	ENSMUSG00000024218	17	27901789	27902527	-	0.110133
Taf11	ENSMUSG00000024218	17	27902624	27903100	-	0.143104
Anks1	ENSMUSG00000024219	17	28059391	28060561	+	0.105734
Zfp523	ENSMUSG00000024220	17	28200514	28201007	+	0.158482
Zfp523	ENSMUSG00000024220	17	28201440	28202114	+	0.549871
Ppard	ENSMUSG00000002250	17	28298479	28298583	+	0.322397
Fance	ENSMUSG00000007570	17	28318156	28318328	+	0.211604
Srpk1	ENSMUSG00000004865	17	28590241	28591200	-	0.107512
Srpk1	ENSMUSG00000004865	17	28599869	28600242	-	0.26617
Mapk14	ENSMUSG00000053436	17	28728975	28737010	+	0.106373
Mapk13	ENSMUSG00000004864	17	28776182	28776301	+	0.37458
Pnpla1	ENSMUSG00000043286	17	28877044	28877386	+	0.142393
Stk38	ENSMUSG00000024006	17	28974377	28974545	-	0.10429
Stk38	ENSMUSG00000024006	17	28982186	28984076	-	0.110685
Srsf3	ENSMUSG00000071172	17	29040813	29041206	+	0.173062
Cdkn1a	ENSMUSG00000023067	17	29098837	29099343	+	0.415073
Pi16	ENSMUSG00000024011	17	29327970	29328507	+	0.116444
Fgd2	ENSMUSG00000024013	17	29364991	29365461	+	0.442517
Fgd2	ENSMUSG00000024013	17	29373297	29373383	+	0.121495
Fgd2	ENSMUSG00000024013	17	29374103	29374846	+	0.125022
Pim1	ENSMUSG00000024014	17	29491225	29491324	+	0.177034
Pim1	ENSMUSG00000024014	17	29491431	29491519	+	0.304451
Pim1	ENSMUSG00000024014	17	29491570	29491664	+	0.211911
Cmtr1	ENSMUSG00000024019	17	29698729	29699219	+	0.116153
Cmtr1	ENSMUSG00000024019	17	29700281	29700970	+	0.116109
Cmtr1	ENSMUSG00000024019	17	29701083	29701484	+	0.136776
Sik1	ENSMUSG00000024042	17	31848176	31848631	-	0.104455
Sik1	ENSMUSG00000024042	17	31848848	31848958	-	0.126092
Sik1	ENSMUSG00000024042	17	31850849	31850940	-	0.418896
Rrp1b	ENSMUSG00000058392	17	32057256	32058523	+	0.105301
Brd4	ENSMUSG00000024002	17	32198274	32198356	-	0.220143
Akap8	ENSMUSG00000024045	17	32312373	32314110	-	0.195479
Akap8	ENSMUSG00000024045	17	32316667	32317066	-	0.211817
Akap8l	ENSMUSG00000002625	17	32333144	32334587	-	0.198934
Rasal3	ENSMUSG00000052142	17	32391399	32392045	-	0.167209
Rasal3	ENSMUSG00000052142	17	32392203	32392397	-	0.142631
Rasal3	ENSMUSG00000052142	17	32395219	32395821	-	0.129654
Rasal3	ENSMUSG00000052142	17	32396884	32397309	-	0.194416
Rasal3	ENSMUSG00000052142	17	32403399	32403520	-	0.499457
Cyp4f13	ENSMUSG00000024055	17	32924954	32925323	-	0.127648
Cyp4f13	ENSMUSG00000024055	17	32925406	32925536	-	0.353985
Cyp4f13	ENSMUSG00000024055	17	32929536	32929854	-	0.266314
Cyp4f13	ENSMUSG00000024055	17	32932540	32932628	-	0.425494
Cyp4f13	ENSMUSG00000024055	17	32932682	32941055	-	0.110826
Adamts10	ENSMUSG00000024299	17	33537424	33537899	+	0.188277
Adamts10	ENSMUSG00000024299	17	33538173	33538263	+	0.858313
Adamts10	ENSMUSG00000024299	17	33543305	33543635	+	0.165468
Myo1f	ENSMUSG00000024300	17	33582090	33582239	+	0.139956
Zfp414	ENSMUSG00000073423	17	33631463	33631541	+	0.187938
Gm20507	ENSMUSG00000092412	17	33641916	33641989	+	0.267415
Hnrnpm	ENSMUSG00000059208	17	33646659	33648812	-	0.102357
Gm17251	ENSMUSG00000090952	17	33760587	33761541	+	0.521692
Rgl2	ENSMUSG00000041354	17	33931809	33932039	+	0.1837
Rgl2	ENSMUSG00000041354	17	33932218	33932320	+	0.227963
Rgl2	ENSMUSG00000041354	17	33932371	33932453	+	0.36872
Rgl2	ENSMUSG00000041354	17	33932751	33933008	+	0.194608
Rgl2	ENSMUSG00000041354	17	33935455	33935544	+	0.288804
Vps52	ENSMUSG00000024319	17	33958776	33959224	+	0.254854
Vps52	ENSMUSG00000024319	17	33962185	33962422	+	0.296853
H2-K1	ENSMUSG00000061232	17	33996654	33996826	-	0.15098
H2-K1	ENSMUSG00000061232	17	33999546	33999733	-	0.119652
Ring1	ENSMUSG00000024325	17	34021956	34022295	-	0.203055
Ring1	ENSMUSG00000024325	17	34022685	34022978	-	0.104694
H2-Ke6	ENSMUSG00000073422	17	34026225	34026395	-	0.266114
H2-Ke6	ENSMUSG00000073422	17	34026935	34027015	-	0.144373
H2-Ke6	ENSMUSG00000073422	17	34027522	34027622	-	0.19905
[truncated: 3,159 more rows]

## Sheet: Dog retained introns
Dog retained introns
Gene Symbol	ENSEMBL ID	Chromosome	Intron Start	Intron End	Strand	IR ratio
RBFA	ENSCAFG00000024219	1	703694	704426	-	0.107692
ATP9B	ENSCAFG00000000012	1	1140065	1140744	-	0.128753
ATP9B	ENSCAFG00000000012	1	1166327	1167007	-	0.398242
MBP	ENSCAFG00000000016	1	2940439	2942573	+	0.137317
ZNF236	ENSCAFG00000000017	1	2995155	2997351	-	0.112701
TIMM21	ENSCAFG00000000028	1	5176452	5176536	-	0.310071
TIMM21	ENSCAFG00000000028	1	5178319	5178418	-	0.432018
TMX3	ENSCAFG00000000043	1	9395471	9396451	+	0.22588
PMAIP1	ENSCAFG00000023829	1	16469900	16472850	-	0.504359
NARS	ENSCAFG00000000125	1	18327222	18329879	+	0.126487
NARS	ENSCAFG00000000125	1	18331702	18332124	+	0.10766
NARS	ENSCAFG00000000125	1	18335538	18335867	+	0.179582
WDR7	ENSCAFG00000000133	1	18809142	18814755	-	0.194414
	ENSCAFG00000000172	1	24487224	24487709	-	0.18082
	ENSCAFG00000000172	1	24489574	24491649	-	0.111284
	ENSCAFG00000000172	1	24491775	24495331	-	0.162361
STX7	ENSCAFG00000000185	1	25570648	25571328	-	0.110074
SLC18B1	ENSCAFG00000000189	1	25803762	25804685	-	0.176669
SGK	ENSCAFG00000000217	1	27088167	27088274	-	0.146138
SGK	ENSCAFG00000000217	1	27089739	27090087	-	0.106314
MTFR2	ENSCAFG00000000244	1	28831220	28833942	-	0.210271
MTFR2	ENSCAFG00000000244	1	28837984	28843721	-	0.150838
BCLAF1	ENSCAFG00000000245	1	28870165	28870313	-	0.114364
TNFAIP3	ENSCAFG00000000267	1	30247704	30251058	+	0.63699
TNFAIP3	ENSCAFG00000000267	1	30251368	30254552	+	0.131479
TNFAIP3	ENSCAFG00000000267	1	30255877	30256724	+	0.115571
TNFAIP3	ENSCAFG00000000267	1	30258983	30259605	+	0.356863
TNFAIP3	ENSCAFG00000000267	1	30259787	30260716	+	0.250304
GPR126	ENSCAFG00000000296	1	34098103	34098731	+	0.109327
	ENSCAFG00000000314	1	35371563	35372521	+	0.109758
UTRN	ENSCAFG00000000326	1	35909219	35911053	+	0.141623
SHPRH	ENSCAFG00000000335	1	37115990	37119645	-	0.121981
MTRF1L	ENSCAFG00000000549	1	43158037	43159767	-	0.163251
MTRF1L	ENSCAFG00000000549	1	43160597	43162807	-	0.196227
TIAM2	ENSCAFG00000000577	1	44994572	44995572	+	0.130515
TIAM2	ENSCAFG00000000577	1	44996351	44997024	+	0.141064
TIAM2	ENSCAFG00000000577	1	44998125	44998499	+	0.105132
TIAM2	ENSCAFG00000000577	1	44998654	44999971	+	0.173191
SERAC1	ENSCAFG00000000647	1	47606481	47607908	-	0.15451
SERAC1	ENSCAFG00000000647	1	47650129	47650970	-	0.153239
DYNLT1	ENSCAFG00000000657	1	48059224	48059490	-	0.213074
DYNLT1	ENSCAFG00000000657	1	48059568	48059963	-	0.143988
DYNLT1	ENSCAFG00000000657	1	48063200	48066276	-	0.101217
TCP1	ENSCAFG00000000732	1	49031508	49033571	-	0.110134
TCP1	ENSCAFG00000000732	1	49034273	49034550	-	0.167918
MRPL18	ENSCAFG00000031434	1	49039048	49039286	+	0.215304
IGF2R	CI-MPR	1	49260625	49261812	+	0.959305
QKI	ENSCAFG00000000772	1	51952709	51956771	+	0.134609
DSE	ENSCAFG00000000886	1	56863383	56865381	+	0.141871
FAM26F	ENSCAFG00000023345	1	56895167	56895967	+	0.104669
TRAPPC3L	ENSCAFG00000032020	1	56985920	56986173	-	0.201117
MCM9	ENSCAFG00000000938	1	58773065	58773510	-	0.26132
SLC35D2	ENSCAFG00000001216	1	70533468	70534498	+	0.16955
ZCCHC6	ENSCAFG00000001331	1	73402544	73407289	+	0.135242
	ENSCAFG00000001399	1	75506568	75506910	+	0.148906
TLE4	ENSCAFG00000001534	1	79130543	79130991	-	0.136435
CEP78	ENSCAFG00000001577	1	80453795	80455116	-	0.143358
RFK	ENSCAFG00000030179	1	82062738	82063847	+	0.115104
RFK	ENSCAFG00000030179	1	82068169	82068946	+	0.130209
C9orf41	ENSCAFG00000001703	1	83189020	83196584	+	0.137042
TJP2	ENSCAFG00000001902	1	88129695	88129803	-	0.928733
TJP2	ENSCAFG00000001902	1	88150156	88150257	-	0.107692
SMARCA2	ENSCAFG00000002013	1	90733883	90741133	+	0.606055
CDC37L1	ENSCAFG00000002081	1	93077508	93082341	+	0.106451
JAK2	ENSCAFG00000002102	1	93322186	93322492	+	0.152883
CD274	ENSCAFG00000002120	1	93599997	93601706	+	0.120286
CD274	ENSCAFG00000002120	1	93601766	93602898	+	0.209427
RIC1	ENSCAFG00000002128	1	93821908	93822887	+	0.18374
SPTLC1	ENSCAFG00000002160	1	94997371	94999977	+	0.324211
SPTLC1	ENSCAFG00000002160	1	95000085	95002017	+	0.192266
SPTLC1	ENSCAFG00000002160	1	95045523	95047093	+	0.12839
CKS2	ENSCAFG00000002194	1	96929024	96930224	-	0.148313
CDK20	ENSCAFG00000002212	1	97623424	97623769	+	0.211165
CDK20	ENSCAFG00000002212	1	97627412	97627680	+	0.76809
	ENSCAFG00000002216	1	97656491	97656974	+	0.111864
	ENSCAFG00000002216	1	97658346	97658430	+	0.463327
PHF2	ENSCAFG00000002253	1	98197489	98197564	-	0.14229
PHF2	ENSCAFG00000002253	1	98207792	98209663	-	0.131597
FAM120A	ENSCAFG00000002261	1	98273553	98275522	-	0.151373
C9orf89	ENSCAFG00000002275	1	98582625	98582902	-	0.19507
C9orf89	ENSCAFG00000002275	1	98582974	98583127	-	0.34588
C9orf89	ENSCAFG00000002275	1	98583187	98583769	-	0.105549
SUSD3	ENSCAFG00000002277	1	98600548	98603195	-	0.127588
FGD3	ENSCAFG00000002283	1	98643440	98647489	-	0.118907
BICD2	ENSCAFG00000002289	1	98732622	98734234	+	0.243693
	ENSCAFG00000002346	1	99206380	99207550	-	0.125074
	ENSCAFG00000002346	1	99207663	99209209	-	0.142605
MZF1	ENSCAFG00000031861	1	99390008	99390437	+	0.288085
MZF1	ENSCAFG00000031861	1	99391578	99395749	+	0.238786
UBE2M	ENSCAFG00000002349	1	99403586	99403696	+	0.153288
CHMP2A	ENSCAFG00000002352	1	99407904	99408022	+	0.293867
TRIM28	ENSCAFG00000002354	1	99409872	99409952	-	0.145134
ZNF8	ENSCAFG00000002372	1	99646549	99649198	-	0.2458
ZNF8	ENSCAFG00000002372	1	99649722	99654804	-	0.199733
ZNF8	ENSCAFG00000002372	1	99698086	99698537	-	0.14049
ZNF8	ENSCAFG00000002372	1	99698664	99699805	-	0.275769
ZNF8	ENSCAFG00000002372	1	99699906	99703055	-	0.16378
ZNF8	ENSCAFG00000002372	1	99718565	99719051	-	0.318653
ZNF606	ENSCAFG00000029776	1	99906511	99906957	+	0.19718
ZNF548	ENSCAFG00000028833	1	100701036	100702608	-	0.220941
	ENSCAFG00000024289	1	101474093	101474569	-	0.160032
EPN1	ENSCAFG00000002531	1	102059892	102061034	-	0.12809
EPN1	ENSCAFG00000002531	1	102070895	102073413	-	0.188692
U2AF2	ENSCAFG00000002551	1	102078793	102079058	-	0.235705
U2AF2	ENSCAFG00000002551	1	102079181	102079263	-	0.231538
U2AF2	ENSCAFG00000002551	1	102085015	102086333	-	0.118628
ZNF579	ENSCAFG00000002561	1	102116140	102117475	+	0.214626
SUV420H2	ENSCAFG00000002594	1	102335878	102336014	-	0.16813
SUV420H2	ENSCAFG00000002594	1	102336199	102336399	-	0.178082
SUV420H2	ENSCAFG00000002594	1	102336536	102338278	-	0.209783
SUV420H2	ENSCAFG00000002594	1	102338298	102338407	-	0.124227
TMEM150B	ENSCAFG00000002595	1	102363932	102366770	+	0.220455
TMEM86B	ENSCAFG00000002609	1	102429226	102429758	+	0.78233
PPP1R12C	ENSCAFG00000002626	1	102514349	102514431	+	0.17387
RDH13	ENSCAFG00000002635	1	102548334	102549998	+	0.170599
	ENSCAFG00000028453	1	102782529	102782730	-	0.260897
	ENSCAFG00000028453	1	102782768	102782846	-	0.115784
	ENSCAFG00000028453	1	102784283	102784563	-	0.201404
	ENSCAFG00000028453	1	102785909	102786041	-	0.12576
LENG8	ENSCAFG00000002649	1	102846123	102848176	-	0.31394
LENG8	ENSCAFG00000002649	1	102848597	102848690	-	0.147963
LENG8	ENSCAFG00000002649	1	102848759	102848837	-	0.159387
LENG8	ENSCAFG00000002649	1	102850451	102850848	-	0.254288
	ENSCAFG00000002660	1	102919867	102920120	+	0.307166
	ENSCAFG00000030509	1	102956004	102956244	+	0.132307
	ENSCAFG00000029582	1	102974784	102975676	+	0.134211
	ENSCAFG00000029582	1	102976290	102976496	+	0.272216
	ENSCAFG00000024425	1	102996894	102997384	-	0.198542
MBOAT7	ENSCAFG00000002689	1	103034298	103036147	+	0.120289
TMC4	ENSCAFG00000002694	1	103044818	103044911	+	0.20904
TMC4	ENSCAFG00000002694	1	103045033	103050005	+	0.100413
TMC4	ENSCAFG00000002694	1	103051213	103051416	+	0.102273
TMC4	ENSCAFG00000002694	1	103051966	103052197	+	0.162747
TMC4	ENSCAFG00000002694	1	103052295	103052505	+	0.613277
TMC4	ENSCAFG00000002694	1	103053108	103053217	+	0.540287
LENG1	ENSCAFG00000002697	1	103054564	103055461	+	0.199625
LENG1	ENSCAFG00000002697	1	103055641	103056266	+	0.245261
CNOT3	ENSCAFG00000002699	1	103057752	103058923	-	0.131503
CNOT3	ENSCAFG00000002699	1	103061574	103062050	-	0.177425
CNOT3	ENSCAFG00000002699	1	103064326	103064421	-	0.107706
CNOT3	ENSCAFG00000002699	1	103065952	103066098	-	0.126974
CNOT3	ENSCAFG00000002699	1	103066188	103066310	-	0.154484
	ENSCAFG00000028940	1	103182387	103182760	-	0.188545
ZNF677	ENSCAFG00000032029	1	104786212	104788227	+	0.180785
ZNF614	ENSCAFG00000029079	1	105161249	105161502	-	0.16564
	ENSCAFG00000002820	1	105391531	105392076	-	0.290848
	ENSCAFG00000002820	1	105392980	105393099	-	0.13713
	ENSCAFG00000002820	1	105393177	105393516	-	0.287638
	ENSCAFG00000002823	1	105461539	105461621	+	0.283474
ZNF175	ENSCAFG00000029814	1	105519818	105522110	-	0.472508
	ENSCAFG00000002834	1	105571507	105571602	+	0.400571
	ENSCAFG00000002855	1	105713634	105713699	-	0.118823
	ENSCAFG00000028603	1	105728669	105728914	-	0.13286
	ENSCAFG00000002874	1	105795353	105798321	+	0.176371
FAM71E1	ENSCAFG00000002974	1	106261437	106261638	+	0.207882
FAM71E1	ENSCAFG00000002974	1	106262245	106265258	+	0.139918
POLD1	ENSCAFG00000002937	1	106303454	106303538	-	0.1875
POLD1	ENSCAFG00000002937	1	106303591	106303969	-	0.153147
POLD1	ENSCAFG00000002937	1	106304083	106304174	-	0.12334
POLD1	ENSCAFG00000002937	1	106305547	106305880	-	0.256948
NR1H2	ENSCAFG00000003338	1	106333878	106335779	-	0.130023
NR1H2	ENSCAFG00000003338	1	106335879	106336517	-	0.102842
NR1H2	ENSCAFG00000003338	1	106336697	106336910	-	0.137345
NR1H2	ENSCAFG00000003338	1	106337176	106337253	-	0.27045
NR1H2	ENSCAFG00000003338	1	106338030	106338111	-	0.121816
IL4I1	ENSCAFG00000003439	1	106663728	106667738	+	0.182948
IL4I1	ENSCAFG00000003439	1	106667977	106668588	+	0.161685
IL4I1	ENSCAFG00000003439	1	106668701	106669542	+	0.446944
TBC1D17	ENSCAFG00000003462	1	106677613	106677692	-	0.134036
TBC1D17	ENSCAFG00000003462	1	106679788	106679872	-	0.320946
TBC1D17	ENSCAFG00000003462	1	106679984	106680490	-	0.12951
AKT1S1	ENSCAFG00000003475	1	106692394	106693784	+	0.167243
PNKP	ENSCAFG00000003485	1	106696203	106696827	+	0.143773
PNKP	ENSCAFG00000003485	1	106696874	106697246	+	0.380854
PNKP	ENSCAFG00000003485	1	106700235	106700319	+	0.269023
PNKP	ENSCAFG00000003485	1	106700412	106700486	+	0.23616
PNKP	ENSCAFG00000003485	1	106700583	106700669	+	0.160114
PNKP	ENSCAFG00000003485	1	106700731	106700894	+	0.118861
PNKP	ENSCAFG00000003485	1	106701316	106701408	+	0.139302
PTOV1	ENSCAFG00000003495	1	106705683	106705761	-	0.105263
PTOV1	ENSCAFG00000003495	1	106705835	106705935	-	0.322581
PTOV1	ENSCAFG00000003495	1	106706764	106708366	-	0.141136
MED25	ENSCAFG00000003398	1	106727269	106727747	-	0.215378
MED25	ENSCAFG00000003398	1	106729730	106729807	-	0.25933
FUZ	ENSCAFG00000003502	1	106748821	106748935	+	0.281027
FUZ	ENSCAFG00000003502	1	106749004	106749201	+	0.127907
FUZ	ENSCAFG00000003502	1	106751072	106751147	+	0.282609
AP2A1	ENSCAFG00000003541	1	106753968	106755037	-	0.153169
IRF3	ENSCAFG00000003594	1	106875301	106875386	+	0.186955
SCAF1	ENSCAFG00000003597	1	106880616	106880898	-	0.132571
SCAF1	ENSCAFG00000003597	1	106886283	106889149	-	0.144917
NOSIP	ENSCAFG00000003614	1	106956792	106956952	+	0.141467
ALDH16A1	ENSCAFG00000003649	1	107033137	107033451	-	0.2375
ALDH16A1	ENSCAFG00000003649	1	107036448	107036726	-	0.308773
ALDH16A1	ENSCAFG00000003649	1	107036894	107037189	-	0.130734
ALDH16A1	ENSCAFG00000003649	1	107037320	107037408	-	0.124544
ALDH16A1	ENSCAFG00000003649	1	107038539	107039014	-	0.227974
ALDH16A1	ENSCAFG00000003649	1	107039167	107039253	-	0.191473
PIH1D1	ENSCAFG00000003659	1	107049329	107049416	+	0.382848
PIH1D1	ENSCAFG00000003659	1	107050062	107050270	+	0.192146
CD37	ENSCAFG00000003709	1	107132633	107133253	-	0.16913
GYS1	ENSCAFG00000003858	1	107408769	107410101	+	0.142642
GYS1	ENSCAFG00000003858	1	107415176	107415566	+	0.12912
BAX	ENSCAFG00000003867	1	107425658	107425748	-	0.111402
BAX	ENSCAFG00000003867	1	107425800	107426376	-	0.141582
TULP2	ENSCAFG00000003878	1	107481124	107481773	+	0.311418
PPP1R15A	ENSCAFG00000030576	1	107486835	107487245	-	0.117711
BCAT2	ENSCAFG00000003901	1	107545905	107545984	+	0.299799
BCAT2	ENSCAFG00000003901	1	107547509	107547731	+	0.150728
SPHK2	ENSCAFG00000003961	1	107683159	107683620	-	0.26135
SPHK2	ENSCAFG00000003961	1	107683736	107683822	-	0.180705
SPHK2	ENSCAFG00000003961	1	107684206	107685107	-	0.156537
	ENSCAFG00000003993	1	107794826	107794917	-	0.10908
	ENSCAFG00000003993	1	107797832	107798235	-	0.188025
	ENSCAFG00000003993	1	107798384	107798470	-	0.130559
CARD8	ENSCAFG00000029414	1	108053315	108053664	+	0.317648
GLTSCR1	ENSCAFG00000004101	1	108346362	108346818	-	0.191661
GLTSCR1	ENSCAFG00000004101	1	108346921	108347166	-	0.111582
GLTSCR1	ENSCAFG00000004101	1	108347579	108348794	-	0.197811
GLTSCR1	ENSCAFG00000004101	1	108349785	108350092	-	0.185058
GLTSCR1	ENSCAFG00000004101	1	108369379	108369463	-	0.112426
NAPA	ENSCAFG00000004112	1	108531787	108532535	+	0.181216
KPTN	ENSCAFG00000004121	1	108536629	108536751	+	0.109428
KPTN	ENSCAFG00000004121	1	108536984	108538005	+	0.239886
KPTN	ENSCAFG00000004121	1	108538081	108538199	+	0.138682
DHX34	ENSCAFG00000004170	1	108610868	108611016	-	0.966226
DHX34	ENSCAFG00000004170	1	108611867	108612108	-	0.344322
DHX34	ENSCAFG00000004170	1	108622024	108624513	-	0.174923
	ENSCAFG00000004177	1	108708665	108708751	-	0.654365
	ENSCAFG00000004177	1	108708842	108709297	-	0.201273
	ENSCAFG00000004177	1	108709430	108709535	-	0.212262
	ENSCAFG00000004177	1	108709582	108711993	-	0.115587
	ENSCAFG00000029063	1	108713151	108713243	-	0.124233
	ENSCAFG00000029063	1	108713327	108715316	-	0.312308
ARHGAP35	ENSCAFG00000004190	1	108952910	108953025	-	0.785733
STRN4	ENSCAFG00000004226	1	109200357	109200767	+	0.295539
CCDC61	ENSCAFG00000004357	1	109619085	109619175	-	0.181329
CCDC61	ENSCAFG00000004357	1	109619809	109619985	-	0.176312
CCDC61	ENSCAFG00000004357	1	109620064	109620146	-	0.125
CCDC61	ENSCAFG00000004357	1	109635994	109642920	-	0.160482
SYMPK	ENSCAFG00000004376	1	109781699	109782661	+	0.10087
SYMPK	ENSCAFG00000004376	1	109787390	109787647	+	0.228412
SYMPK	ENSCAFG00000004376	1	109789159	109793161	+	0.10346
PPM1N	ENSCAFG00000004425	1	110068772	110068850	-	0.104
FOSB	ENSCAFG00000004443	1	110089147	110090087	-	0.20514
FOSB	ENSCAFG00000004443	1	110090757	110092692	-	0.61723
PPP1R37	ENSCAFG00000004563	1	110352599	110352696	-	0.42591
PPP1R37	ENSCAFG00000004563	1	110352787	110353141	-	0.175798
PPP1R37	ENSCAFG00000004563	1	110353865	110353989	-	0.388479
PPP1R37	ENSCAFG00000004563	1	110354156	110354244	-	0.317197
PPP1R37	ENSCAFG00000004563	1	110354386	110354934	-	0.201929
PPP1R37	ENSCAFG00000004563	1	110355047	110356286	-	0.136129
PPP1R37	ENSCAFG00000004563	1	110356682	110357182	-	0.173371
ZNF296	ENSCAFG00000004575	1	110408810	110410767	+	0.210973
ZNF226	ENSCAFG00000029028	1	111133288	111135893	-	0.205043
SMG9	ENSCAFG00000004726	1	111433325	111433498	+	0.250954
PLAUR	ENSCAFG00000004730	1	111486581	111487155	+	0.144876
PLAUR	ENSCAFG00000004730	1	111487290	111488868	+	0.237616
PLAUR	ENSCAFG00000004730	1	111489015	111490324	+	0.169035
XRCC1	ENSCAFG00000004746	1	111571052	111571436	+	0.115385
PHLDB3	ENSCAFG00000004757	1	111621585	111621722	+	0.288845
CEACAM25	ENSCAFG00000004779	1	111778258	111779214	+	0.136406
CEACAM1	ENSCAFG00000014247	1	111914795	111915509	+	0.227644
HSL	ENSCAFG00000004813	1	112001724	112002740	+	0.185198
	ENSCAFG00000030005	1	112398227	112398868	-	0.329696
	ENSCAFG00000030005	1	112401165	112401441	-	0.117164
ATP5SL	ENSCAFG00000004995	1	112567869	112569231	+	0.106989
EXOSC5	ENSCAFG00000032654	1	112604917	112605429	+	0.116296
	ENSCAFG00000023820	1	112990807	112991086	+	0.193997
	ENSCAFG00000023820	1	112991247	112991349	+	0.188551
	ENSCAFG00000023820	1	112992391	112992470	+	0.54003
EGLN2	ENSCAFG00000005079	1	112994129	112994536	-	0.114752
	ENSCAFG00000005083	1	113010306	113010550	-	0.328388
SHKBP1	ENSCAFG00000005141	1	113164615	113164827	-	0.208016
SPTBN4	ENSCAFG00000005286	1	113167409	113168570	-	0.161316
SPTBN4	ENSCAFG00000005286	1	113168613	113168759	-	0.10704
SPTBN4	ENSCAFG00000005286	1	113168933	113170068	-	0.458555
SPTBN4	ENSCAFG00000005286	1	113170361	113170909	-	0.192585
SPTBN4	ENSCAFG00000005286	1	113174060	113176623	-	0.238637
SPTBN4	ENSCAFG00000005286	1	113193902	113195130	-	0.594995
C19orf47	ENSCAFG00000005372	1	113339956	113341539	+	0.248347
MAP3K10	ENSCAFG00000005393	1	113424248	113424610	-	0.112038
MAP3K10	ENSCAFG00000005393	1	113426919	113428543	-	0.111067
DYRK1B	ENSCAFG00000005428	1	113646541	113647576	+	0.105441
DYRK1B	ENSCAFG00000005428	1	113650278	113650359	+	0.137006
DYRK1B	ENSCAFG00000005428	1	113651108	113651503	+	0.12322
TIMM50	ENSCAFG00000005445	1	113752339	113752739	-	0.124961
TIMM50	ENSCAFG00000005445	1	113756965	113757822	-	0.145558
SUPT5H	ENSCAFG00000005469	1	113788130	113788392	-	0.211635
PLEKHG2	ENSCAFG00000005521	1	113805010	113805139	-	0.493976
PLEKHG2	ENSCAFG00000005521	1	113805156	113805320	-	0.246353
PLEKHG2	ENSCAFG00000005521	1	113805486	113805606	-	0.461224
PLEKHG2	ENSCAFG00000005521	1	113805708	113805801	-	0.494585
MED29	ENSCAFG00000005533	1	113826576	113826833	-	0.214469
PAF1	ENSCAFG00000005550	1	113829525	113829605	+	0.132066
PAF1	ENSCAFG00000005550	1	113830239	113830320	+	0.101652
PAF1	ENSCAFG00000005550	1	113830424	113830506	+	0.130819
PAF1	ENSCAFG00000005550	1	113830851	113831810	+	0.11636
PAF1	ENSCAFG00000005550	1	113831916	113832022	+	0.177109
PAF1	ENSCAFG00000005550	1	113832113	113832190	+	0.173435
SAMD4B	ENSCAFG00000005568	1	113835072	113835281	-	0.244993
NFKBIB	ENSCAFG00000005634	1	114206681	114207467	-	0.128149
NFKBIB	ENSCAFG00000005634	1	114209131	114209210	-	0.1159
RINL	ENSCAFG00000005642	1	114238890	114239119	+	0.120427
RINL	ENSCAFG00000005642	1	114239790	114240146	+	0.719235
RINL	ENSCAFG00000005642	1	114240464	114240711	+	0.309549
RINL	ENSCAFG00000005642	1	114240843	114240977	+	0.166615
	ENSCAFG00000005652	1	114267473	114269633	+	0.553817
	ENSCAFG00000005652	1	114270782	114271309	+	0.12399
	ENSCAFG00000005652	1	114271563	114274947	+	0.164716
	ENSCAFG00000005652	1	114275019	114275130	+	0.252014
	ENSCAFG00000005652	1	114275411	114276424	+	0.153269
	ENSCAFG00000005652	1	114277976	114278075	+	0.136299
ECH1	ENSCAFG00000005661	1	114288645	114288735	+	0.31627
ECH1	ENSCAFG00000005661	1	114290111	114290590	+	0.147558
LGALS4	ENSCAFG00000005673	1	114300246	114300330	+	0.162437
ACTN4	ENSCAFG00000005776	1	114356338	114356469	-	0.136984
RASGRP4	ENSCAFG00000005909	1	114591154	114592542	+	0.114544
FAM98C	ENSCAFG00000005919	1	114601146	114601724	-	0.166329
FAM98C	ENSCAFG00000005919	1	114602088	114602203	-	0.232732
CATSPERG	ENSCAFG00000005937	1	114639703	114639990	-	0.249239
SIPA1L3	ENSCAFG00000005973	1	114771100	114772372	-	0.167381
ZNF565	ENSCAFG00000023943	1	116499591	116505459	+	0.123256
ZNF565	ENSCAFG00000023943	1	116505586	116506252	+	0.105893
POLR2I	ENSCAFG00000006601	1	116586416	116586494	+	0.419757
POLR2I	ENSCAFG00000006601	1	116587233	116587443	+	0.102451
CLIP3	ENSCAFG00000006665	1	116666906	116667732	+	0.153002
ALKBH6	ENSCAFG00000006669	1	116674475	116674680	+	0.651342
SYNE4	ENSCAFG00000006676	1	116677748	116677962	+	0.10555
SYNE4	ENSCAFG00000006676	1	116678157	116678229	+	0.210526
SYNE4	ENSCAFG00000006676	1	116678478	116679384	+	0.128118
NFKBID	ENSCAFG00000006704	1	116764881	116765072	+	0.19294
NFKBID	ENSCAFG00000006704	1	116766233	116766315	+	0.511644
NFKBID	ENSCAFG00000006704	1	116766421	116766534	+	0.242534
NFKBID	ENSCAFG00000006704	1	116766681	116766794	+	0.221646
NFKBID	ENSCAFG00000006704	1	116767088	116768852	+	0.175452
NFKBID	ENSCAFG00000006704	1	116768969	116769289	+	0.229484
NFKBID	ENSCAFG00000006704	1	116769454	116770011	+	0.468241
LIN37	ENSCAFG00000006824	1	116881046	116881131	-	0.302411
LIN37	ENSCAFG00000006824	1	116881205	116881291	-	0.239874
LIN37	ENSCAFG00000006824	1	116881432	116881946	-	0.285913
LIN37	ENSCAFG00000006824	1	116882113	116882197	-	0.278086
LIN37	ENSCAFG00000006824	1	116882283	116882362	-	0.228085
LIN37	ENSCAFG00000006824	1	116882760	116882950	-	0.230572
	ENSCAFG00000006856	1	116889583	116889659	+	0.156948
	ENSCAFG00000006856	1	116889758	116889938	+	0.245671
	ENSCAFG00000006856	1	116890072	116890182	+	0.420807
	ENSCAFG00000006856	1	116890278	116890638	+	0.121809
KMT2B	ENSCAFG00000006878	1	116894601	116894692	-	0.13951
KMT2B	ENSCAFG00000006878	1	116894822	116894942	-	0.11856
KMT2B	ENSCAFG00000006878	1	116895026	116895141	-	0.181696
KMT2B	ENSCAFG00000006878	1	116895249	116895494	-	0.135994
KMT2B	ENSCAFG00000006878	1	116895672	116895775	-	0.131411
KMT2B	ENSCAFG00000006878	1	116896069	116898238	-	0.143071
KMT2B	ENSCAFG00000006878	1	116901432	116901533	-	0.331325
KMT2B	ENSCAFG00000006878	1	116904597	116904672	-	0.178209
KMT2B	ENSCAFG00000006878	1	116908036	116908284	-	0.204988
HAUS5	ENSCAFG00000006938	1	116995167	116995424	-	0.110199
HAUS5	ENSCAFG00000006938	1	116996524	116996635	-	0.172081
TMEM147	ENSCAFG00000006960	1	117120302	117120382	-	0.109366
TMEM147	ENSCAFG00000006960	1	117120856	117120923	-	0.117267
CD22	ENSCAFG00000007036	1	117263803	117265051	-	0.163703
CD22	ENSCAFG00000007036	1	117265659	117265871	-	0.151597
HAMP	ENSCAFG00000007048	1	117305642	117305738	-	0.309503
HAMP	ENSCAFG00000007048	1	117305798	117306478	-	0.447359
HPN	ENSCAFG00000007126	1	117486652	117486829	-	0.13384
HPN	ENSCAFG00000007126	1	117486994	117487154	-	0.325498
HPN	ENSCAFG00000007126	1	117487580	117490237	-	0.229082
HPN	ENSCAFG00000007126	1	117490696	117491149	-	0.184653
SCN1B	ENSCAFG00000007129	1	117504462	117504548	-	0.31775
SCN1B	ENSCAFG00000007129	1	117504620	117504939	-	0.289013
SCN1B	ENSCAFG00000007129	1	117505081	117509527	-	0.118091
GRAMD1A	ENSCAFG00000007157	1	117516997	117517080	-	0.135498
GRAMD1A	ENSCAFG00000007157	1	117518470	117518553	-	0.121973
	ENSCAFG00000031202	1	117728384	117728640	-	0.106025
KIAA0355	ENSCAFG00000007339	1	117962860	117966353	-	0.123696
KIAA0355	ENSCAFG00000007339	1	117977382	117978255	-	0.17218
GPATCH1	ENSCAFG00000007457	1	119009885	119012734	-	0.196665
PDCD5	ENSCAFG00000007555	1	119379989	119380877	-	0.129076
POP4	ENSCAFG00000007630	1	121809870	121810549	-	0.125437
POP4	ENSCAFG00000007630	1	121810651	121812094	-	0.182795
POP4	ENSCAFG00000007630	1	121812156	121812312	-	0.252492
POP4	ENSCAFG00000007630	1	121812390	121813639	-	0.129682
RDH5	ENSCAFG00000000063	10	124601	124862	+	0.22717
WIBG	ENSCAFG00000000076	10	252419	253002	-	0.18796
DGKA	ENSCAFG00000000078	10	277920	278283	+	0.197328
DGKA	ENSCAFG00000000078	10	280284	280412	+	0.155403
DGKA	ENSCAFG00000000078	10	291897	292170	+	0.116677
CDK2	ENSCAFG00000000082	10	301204	301919	+	0.103579
SUOX	ENSCAFG00000000088	10	328107	329189	+	0.106795
	ENSCAFG00000031955	10	362958	363094	+	0.166096
	ENSCAFG00000031955	10	363272	363884	+	0.222583
ERBB3	ENSCAFG00000000097	10	420185	420371	+	0.148387
	ENSCAFG00000000102	10	433447	433659	+	0.121533
ESYT1	ENSCAFG00000000108	10	458010	459807	+	0.155968
ESYT1	ENSCAFG00000000108	10	460277	460354	+	0.204686
ESYT1	ENSCAFG00000000108	10	460690	460767	+	0.10909
SMARCC2	ENSCAFG00000000109	10	493480	493766	-	0.219266
NABP2	ENSCAFG00000023084	10	547420	547730	+	0.122721
SLC39A5	ENSCAFG00000000112	10	556800	557058	+	0.134028
ANKRD52	ENSCAFG00000000113	10	563373	563575	-	0.162879
ANKRD52	ENSCAFG00000000113	10	563658	563855	-	0.105546
ANKRD52	ENSCAFG00000000113	10	564505	564610	-	0.119355
ANKRD52	ENSCAFG00000000113	10	564694	564801	-	0.160287
ANKRD52	ENSCAFG00000000113	10	566191	566470	-	0.207273
PAN2	ENSCAFG00000000119	10	621983	622272	-	0.165576
PAN2	ENSCAFG00000000119	10	622470	622746	-	0.28496
PAN2	ENSCAFG00000000119	10	623680	624285	-	0.239099
PAN2	ENSCAFG00000000119	10	624376	624600	-	0.244773
PAN2	ENSCAFG00000000119	10	624660	624783	-	0.229994
PAN2	ENSCAFG00000000119	10	624927	625223	-	0.759502
PAN2	ENSCAFG00000000119	10	625371	625476	-	0.190498
PAN2	ENSCAFG00000000119	10	625550	625902	-	0.166037
PAN2	ENSCAFG00000000119	10	626001	626199	-	0.224866
PAN2	ENSCAFG00000000119	10	626579	626686	-	0.115385
PAN2	ENSCAFG00000000119	10	627142	627422	-	0.113341
PAN2	ENSCAFG00000000119	10	627542	627754	-	0.194918
PAN2	ENSCAFG00000000119	10	627874	628736	-	0.196554
PAN2	ENSCAFG00000000119	10	628833	629033	-	0.2677
PAN2	ENSCAFG00000000119	10	629376	629787	-	0.169172
PAN2	ENSCAFG00000000119	10	630055	630451	-	0.256257
PAN2	ENSCAFG00000000119	10	630529	630691	-	0.272727
PAN2	ENSCAFG00000000119	10	630812	630924	-	0.28534
PAN2	ENSCAFG00000000119	10	631094	634099	-	0.113986
TIMELESS	ENSCAFG00000000124	10	672832	672972	-	0.270541
TIMELESS	ENSCAFG00000000124	10	674710	674914	-	0.192619
TIMELESS	ENSCAFG00000000124	10	679201	679298	-	0.133333
TIMELESS	ENSCAFG00000000124	10	682514	682639	-	0.243968
BAZ2A	ENSCAFG00000000135	10	836827	836908	-	0.273199
BAZ2A	ENSCAFG00000000135	10	837052	837174	-	0.133855
BAZ2A	ENSCAFG00000000135	10	837401	837794	-	0.114993
STAT6	ENSCAFG00000000163	10	1235806	1236016	-	0.226023
LRP1	ENSCAFG00000000178	10	1334006	1334077	+	0.1
STAC3	ENSCAFG00000000201	10	1372230	1372416	-	0.119228
STAC3	ENSCAFG00000000201	10	1375048	1375263	-	0.101831
	ENSCAFG00000000225	10	1579401	1579588	-	0.203665
DDIT3	ENSCAFG00000030112	10	1607264	1607358	-	0.119744
DDIT3	ENSCAFG00000030112	10	1607516	1608680	-	0.26742
MBD6	ENSCAFG00000031556	10	1614638	1614805	+	0.111813
MBD6	ENSCAFG00000031556	10	1615287	1615419	+	0.3603
MBD6	ENSCAFG00000031556	10	1616864	1617018	+	0.100252
KIF5A	ENSCAFG00000000238	10	1655114	1655909	+	0.143953
KIF5A	ENSCAFG00000000238	10	1661714	1661969	+	0.117879
DTX3	ENSCAFG00000023380	10	1685044	1685964	+	0.196133
DTX3	ENSCAFG00000023380	10	1686182	1686535	+	0.199969
AGAP2	ENSCAFG00000000273	10	1796156	1796827	-	0.227497
AGAP2	ENSCAFG00000000273	10	1799937	1800115	-	0.10372
SAS	ENSCAFG00000000278	10	1810908	1811176	+	0.138914
AVIL	ENSCAFG00000000297	10	1865262	1865366	-	0.114993
XPOT	ENSCAFG00000000352	10	7143089	7143239	+	0.124074
LEMD3	ENSCAFG00000023702	10	7833304	7833424	+	0.107925
MDM1	ENSCAFG00000000412	10	10535515	10535848	-	0.296192
MDM1	ENSCAFG00000000412	10	10535878	10540845	-	0.15445
FRS2	ENSCAFG00000000431	10	11545569	11546805	+	0.145256
FRS2	ENSCAFG00000000431	10	11546992	11547882	+	0.136587
FRS2	ENSCAFG00000000431	10	11548041	11548429	+	0.161765
CCT2	ENSCAFG00000000432	10	11563810	11564616	+	0.117191
	ENSCAFG00000000436	10	11711515	11711602	+	0.181626
ZFC3H1	ENSCAFG00000000453	10	13160175	13160304	-	0.166613
ZFC3H1	ENSCAFG00000000453	10	13160367	13160613	-	0.117756
ZFC3H1	ENSCAFG00000000453	10	13160653	13161297	-	0.198637
ZFC3H1	ENSCAFG00000000453	10	13163292	13164353	-	0.101667
	ENSCAFG00000000554	10	16569169	16569510	+	0.705383
	ENSCAFG00000000554	10	16569608	16569947	+	0.15765
	ENSCAFG00000000554	10	16570031	16570224	+	0.173609
ARSA	ENSCAFG00000000566	10	16692144	16692223	+	0.180134
ARSA	ENSCAFG00000000566	10	16693004	16693269	+	0.277826
ARSA	ENSCAFG00000000566	10	16693394	16693488	+	0.179076
ARSA	ENSCAFG00000000566	10	16693616	16693825	+	0.197221
ARSA	ENSCAFG00000000566	10	16693928	16694026	+	0.259212
	ENSCAFG00000000579	10	16734937	16735204	+	0.114281
	ENSCAFG00000000579	10	16735499	16735579	+	0.128889
	ENSCAFG00000000579	10	16735894	16736038	+	0.101234
CPT1B	ENSCAFG00000000586	10	16738718	16738925	+	0.307202
CPT1B	ENSCAFG00000000586	10	16740377	16740448	+	0.214976
CPT1B	ENSCAFG00000000586	10	16740533	16741098	+	0.716805
CPT1B	ENSCAFG00000000586	10	16741953	16742036	+	0.278929
CPT1B	ENSCAFG00000000586	10	16742589	16742657	+	0.186769
NCAPH2	ENSCAFG00000000603	10	16790408	16790473	-	0.145458
NCAPH2	ENSCAFG00000000603	10	16790623	16790715	-	0.26948
NCAPH2	ENSCAFG00000000603	10	16791290	16791370	-	0.134876
NCAPH2	ENSCAFG00000000603	10	16797423	16801617	-	0.202776
LMF2	ENSCAFG00000000572	10	16802793	16802912	+	0.145227
LMF2	ENSCAFG00000000572	10	16803544	16803942	+	0.217413
LMF2	ENSCAFG00000000572	10	16804340	16804408	+	0.229317
LMF2	ENSCAFG00000000572	10	16805452	16805534	+	0.363855
LMF2	ENSCAFG00000000572	10	16805631	16805717	+	0.136225
PPP6R2	ENSCAFG00000000620	10	16848190	16848560	-	0.10644
DENND6B	ENSCAFG00000000629	10	16943306	16943380	+	0.108793
DENND6B	ENSCAFG00000000629	10	16945283	16945401	+	0.416327
DENND6B	ENSCAFG00000000629	10	16946606	16946680	+	0.157326
DENND6B	ENSCAFG00000000629	10	16948452	16948532	+	0.241749
PLXNB2	ENSCAFG00000000673	10	16973189	16973262	+	0.346247
HDAC10	ENSCAFG00000000688	10	16998005	16998186	+	0.329293
HDAC10	ENSCAFG00000000688	10	16998835	16998905	+	0.683495
HDAC10	ENSCAFG00000000688	10	16999909	17000053	+	0.331534
HDAC10	ENSCAFG00000000688	10	17000110	17000286	+	0.12952
HDAC10	ENSCAFG00000000688	10	17000365	17000535	+	0.247044
TUBGCP6	ENSCAFG00000000689	10	17018590	17019135	+	0.135452
TUBGCP6	ENSCAFG00000000689	10	17019397	17019477	+	0.286544
TUBGCP6	ENSCAFG00000000689	10	17019593	17020680	+	0.231907
TUBGCP6	ENSCAFG00000000689	10	17023153	17023223	+	0.173085
TUBGCP6	ENSCAFG00000000689	10	17023702	17023786	+	0.135638
TUBGCP6	ENSCAFG00000000689	10	17024195	17024260	+	0.542404
TUBGCP6	ENSCAFG00000000689	10	17024474	17024559	+	0.13348
SELO	ENSCAFG00000000692	10	17027151	17029743	-	0.289147
SELO	ENSCAFG00000000692	10	17030476	17031368	-	0.127012
SELO	ENSCAFG00000000692	10	17031549	17032421	-	0.163409
	ENSCAFG00000000697	10	17040606	17040859	-	0.269103
TRABD	ENSCAFG00000000698	10	17044045	17044142	-	0.100291
TRABD	ENSCAFG00000000698	10	17044510	17044749	-	0.357263
ALG12	ENSCAFG00000000711	10	17297528	17297932	+	0.107289
ALG12	ENSCAFG00000000711	10	17299118	17300051	+	0.408517
BRD1	ENSCAFG00000000718	10	17393086	17393421	+	0.148269
TRMU	ENSCAFG00000000779	10	19842334	19842732	-	0.155897
TRMU	ENSCAFG00000000779	10	19842815	19843191	-	0.109226
TRMU	ENSCAFG00000000779	10	19846319	19846403	-	0.365385
CDPF1	ENSCAFG00000000787	10	19930397	19932503	+	0.249527
FAM118A	ENSCAFG00000000838	10	20717860	20718722	-	0.275284
PRR5	ENSCAFG00000000869	10	21169742	21170092	-	0.240722
SAMM50	ENSCAFG00000000887	10	21690644	21690878	-	0.161056
TTLL12	ENSCAFG00000000909	10	22378524	22378847	+	0.134938
BIK	ENSCAFG00000000921	10	22417929	22418813	-	0.125874
	ENSCAFG00000001038	10	23629460	23630301	+	0.117366
XRCC6	ENSCAFG00000001043	10	23648385	23650392	-	0.123393
PMM1	ENSCAFG00000001049	10	23701313	23701557	+	0.186354
PMM1	ENSCAFG00000001049	10	23704916	23705673	+	0.288708
PMM1	ENSCAFG00000001049	10	23705789	23706165	+	0.147919
RANGAP1	ENSCAFG00000001104	10	23968934	23971543	+	0.127877
L3MBTL2	ENSCAFG00000001120	10	24002640	24003019	-	0.126047
L3MBTL2	ENSCAFG00000001120	10	24006593	24006792	-	0.119306
L3MBTL2	ENSCAFG00000001120	10	24006869	24007254	-	0.264636
XPNPEP3	ENSCAFG00000001134	10	24307167	24307660	-	0.513342
XPNPEP3	ENSCAFG00000001134	10	24307855	24309262	-	0.10168
MKL1	ENSCAFG00000001154	10	24743450	24744344	+	0.100225
MKL1	ENSCAFG00000001154	10	24751307	24752622	+	0.183025
SGSM3	ENSCAFG00000001172	10	24760750	24761264	-	0.407798
SGSM3	ENSCAFG00000001172	10	24761350	24761423	-	0.389726
SGSM3	ENSCAFG00000001172	10	24761944	24762063	-	0.103063
SGSM3	ENSCAFG00000001172	10	24762302	24762474	-	0.203271
SGSM3	ENSCAFG00000001172	10	24763769	24764034	-	0.12
TNRC6B	ENSCAFG00000001255	10	24816050	24816686	-	0.10687
TNRC6B	ENSCAFG00000001255	10	24818781	24818928	-	0.17212
TNRC6B	ENSCAFG00000001255	10	24852971	24853917	-	0.220579
ATF4	ENSCAFG00000001324	10	25529791	25529884	-	0.154529
MIEF1	ENSCAFG00000031294	10	25537706	25538061	-	0.11514
MIEF1	ENSCAFG00000031294	10	25538708	25539649	-	0.140444
TAB1	ENSCAFG00000001332	10	25630429	25632603	-	0.183635
RPL3	ENSCAFG00000001346	10	25740944	25741485	+	0.180598
APOBEC3H	ENSCAFG00000001361	10	25912520	25912752	-	0.125442
JOSD1	ENSCAFG00000001379	10	26112738	26112837	+	0.569178
JOSD1	ENSCAFG00000001379	10	26113032	26113633	+	0.123515
TMEM184B	ENSCAFG00000001420	10	26467056	26467993	+	0.16431
MAFF	ENSCAFG00000029842	10	26477318	26477863	-	0.312706
PLA2G6	ENSCAFG00000001424	10	26509724	26509822	+	0.550936
PLA2G6	ENSCAFG00000001424	10	26528200	26529205	+	0.437451
PLA2G6	ENSCAFG00000001424	10	26555952	26556337	+	0.318353
PLA2G6	ENSCAFG00000001424	10	26558538	26558749	+	0.145111
PICK1	ENSCAFG00000001431	10	26596144	26596632	-	0.284472
PICK1	ENSCAFG00000001431	10	26596777	26597321	-	0.1364
PICK1	ENSCAFG00000001431	10	26599223	26599620	-	0.269586
PICK1	ENSCAFG00000001431	10	26599754	26600451	-	0.125874
	ENSCAFG00000028770	10	26922500	26922918	-	0.119212
SH3BP1	ENSCAFG00000001490	10	26960206	26960755	-	0.182484
CSF2RB	ENSCAFG00000001519	10	27546765	27548403	-	0.358835
CSF2RB	ENSCAFG00000001519	10	27550998	27551519	-	0.122775
NCF4	ENSCAFG00000001522	10	27595140	27597450	-	0.308082
TXN2	ENSCAFG00000001553	10	27947803	27948572	+	0.2014
APOL6	ENSCAFG00000001704	10	28537293	28538050	-	0.142751
PRDM4	ENSCAFG00000001788	10	31078345	31080172	+	0.118075
PWP1	ENSCAFG00000001767	10	31135383	31136434	-	0.119371
PWP1	ENSCAFG00000001767	10	31143370	31146572	-	0.20746
TCP11L2	ENSCAFG00000001873	10	32327235	32327442	-	0.132107
KIAA1033	ENSCAFG00000001894	10	33285112	33285907	-	0.109905
KIAA1033	ENSCAFG00000001894	10	33286035	33286143	-	0.146231
KIAA1033	ENSCAFG00000001894	10	33289456	33289923	-	0.116026
LIMS1	ENSCAFG00000002015	10	35200474	35200979	-	0.105209
LIMS1	ENSCAFG00000002015	10	35202658	35203151	-	0.116189
GCC2	ENSCAFG00000002025	10	35406104	35406421	-	0.184891
GCC2	ENSCAFG00000002025	10	35416205	35416301	-	0.102127
GCC2	ENSCAFG00000002025	10	35419431	35420158	-	0.111212
TGFBRAP1	ENSCAFG00000002112	10	38152825	38155168	+	0.104204
IL18RAP	ENSCAFG00000002134	10	40581913	40582602	-	0.476797
IL18RAP	ENSCAFG00000002134	10	40586874	40588720	-	0.215164
IL18RAP	ENSCAFG00000002134	10	40603089	40603185	-	0.438788
IL1R2	ENSCAFG00000002152	10	40968423	40970571	-	0.11306
CNOT11	ENSCAFG00000002199	10	41664827	41667410	-	0.495845
TBC1D8	ENSCAFG00000002206	10	41799124	41800681	+	0.222097
TBC1D8	ENSCAFG00000002206	10	41800876	41801886	+	0.257956
TBC1D8	ENSCAFG00000002206	10	41802063	41803469	+	0.168143
REV1	ENSCAFG00000002260	10	43242382	43242620	+	0.14958
REV1	ENSCAFG00000002260	10	43246177	43246482	+	0.172749
INPP4A	ENSCAFG00000002344	10	44102286	44104225	-	0.21974
INPP4A	ENSCAFG00000002344	10	44124898	44125401	-	0.201674
INPP4A	ENSCAFG00000002344	10	44125506	44127824	-	0.113545
ZAP70	ENSCAFG00000002371	10	44889519	44889610	-	0.109133
ZAP70	ENSCAFG00000002371	10	44892207	44893263	-	0.253353
ACTR1B	ENSCAFG00000002380	10	44969347	44969565	+	0.264399
ACTR1B	ENSCAFG00000002380	10	44970014	44970105	+	0.173729
KANSL3	ENSCAFG00000002425	10	45317353	45320429	+	0.192309
CAMKMT	ENSCAFG00000002546	10	47125527	47126589	+	0.194876
MSH6	ENSCAFG00000002664	10	49837411	49837535	+	0.326501
FBXO11	ENSCAFG00000002669	10	49840242	49840543	-	0.29229
FBXO11	ENSCAFG00000002669	10	49841436	49843710	-	0.101717
CHAC2	ENSCAFG00000002722	10	54791154	54796876	+	0.111068
PSME4	ENSCAFG00000002729	10	54875321	54876185	-	0.101183
PSME4	ENSCAFG00000002729	10	54876319	54878434	-	0.196855
	ENSCAFG00000002833	10	56164516	56165359	+	0.278507
SMEK2	ENSCAFG00000002860	10	56418565	56421804	-	0.12271
SMEK2	ENSCAFG00000002860	10	56466219	56467526	-	0.163485
PNPT1	ENSCAFG00000002891	10	56492541	56492623	-	0.166667
FANCL	ENSCAFG00000002940	10	58546856	58546932	-	0.33909
PAPOLG	ENSCAFG00000002975	10	60882543	60884219	+	0.132843
PAPOLG	ENSCAFG00000002975	10	60903510	60903729	+	0.22657
PAPOLG	ENSCAFG00000002975	10	60907099	60907269	+	0.901044
REL	ENSCAFG00000002981	10	60990522	61000181	+	0.116637
REL	ENSCAFG00000002981	10	61005860	61018365	+	0.135313
REL	ENSCAFG00000002981	10	61018506	61019811	+	0.125263
CCT4	ENSCAFG00000003083	10	61859453	61859689	-	0.107298
CCT4	ENSCAFG00000003083	10	61862970	61863050	-	0.203324
PNO1	ENSCAFG00000003256	10	67231996	67234568	+	0.166981
PNO1	ENSCAFG00000003256	10	67234889	67235123	+	0.110867
AAK1	ENSCAFG00000003309	10	68232233	68232737	-	0.166954
MXD1	ENSCAFG00000032746	10	68568867	68570452	+	0.152012
MXD1	ENSCAFG00000032746	10	68570612	68571042	+	0.123708
TRIM41	ENSCAFG00000012851	11	423165	423698	+	0.176338
CNOT6	ENSCAFG00000000464	11	1218090	1218988	-	0.107218
CNOT6	ENSCAFG00000000464	11	1220787	1221842	-	0.168702
MAPK9	ENSCAFG00000000395	11	1468839	1471957	+	0.296724
HNRNPH1	ENSCAFG00000000336	11	2052967	2053178	+	0.375196
HNRNPH1	ENSCAFG00000000336	11	2056249	2056305	+	0.249543
HNRNPH1	ENSCAFG00000000336	11	2057202	2057293	+	0.22681
CLK4	ENSCAFG00000000248	11	2977904	2978099	+	0.20418
N4BP3	ENSCAFG00000000235	11	3417340	3417454	-	0.388559
N4BP3	ENSCAFG00000000235	11	3417709	3418070	-	0.104911
N4BP3	ENSCAFG00000000235	11	3418601	3418843	-	0.115536
CDO1	ENSCAFG00000000206	11	5513767	5514715	-	0.157122
CDO1	ENSCAFG00000000206	11	5519783	5521291	-	0.173379
DMXL1	ENSCAFG00000000167	11	8472301	8474096	+	0.20632
DMXL1	ENSCAFG00000000167	11	8478753	8478864	+	0.13732
DMXL1	ENSCAFG00000000167	11	8560048	8561292	+	0.121558
PRRC1	ENSCAFG00000000622	11	16656535	16656904	+	0.707366
RAD50	ENSCAFG00000000867	11	20927259	20928607	+	0.124572
UQCRQ	ENSCAFG00000000919	11	21149430	21150407	+	0.200211
AFF4	ENSCAFG00000000930	11	21167085	21168352	-	0.131163
AFF4	ENSCAFG00000000930	11	21169276	21170392	-	0.166019
AFF4	ENSCAFG00000000930	11	21170464	21170720	-	0.14696
ZCCHC10	ENSCAFG00000031203	11	21271764	21272409	-	0.151132
HSPA4	ENSCAFG00000000948	11	21360106	21361139	+	0.1344
CDKN2AIPNL	ENSCAFG00000001020	11	22554493	22555971	-	0.182868
BRD8	ENSCAFG00000001186	11	25809779	25809960	-	0.315879
BRD8	ENSCAFG00000001186	11	25814305	25814703	-	0.104543
CDC23	ENSCAFG00000001209	11	25836036	25836113	-	0.163773
EGR1	ENSCAFG00000001254	11	26046528	26047247	+	0.258699
ETF1	ENSCAFG00000001282	11	26080899	26081408	-	0.159152
ETF1	ENSCAFG00000001282	11	26081556	26083132	-	0.128179
ETF1	ENSCAFG00000001282	11	26083197	26083556	-	0.163509
ETF1	ENSCAFG00000001282	11	26084606	26085731	-	0.157541
ETF1	ENSCAFG00000001282	11	26090688	26110395	-	0.241672
HSPA9	ENSCAFG00000001293	11	26126424	26126761	-	0.15516
HSPA9	ENSCAFG00000001293	11	26126856	26127292	-	0.252306
HSPA9	ENSCAFG00000001293	11	26127410	26128032	-	0.135305
HSPA9	ENSCAFG00000001293	11	26128137	26129224	-	0.132422
HSPA9	ENSCAFG00000001293	11	26137013	26137095	-	0.227437
HSPA9	ENSCAFG00000001293	11	26140821	26142264	-	0.142329
CTNNA1	ENSCAFG00000001315	11	26456768	26456876	+	0.181017
MATR3	ENSCAFG00000001345	11	26786810	26787306	+	0.304587
UHRF2	ENSCAFG00000001381	11	27472999	27473941	+	0.164769
	ENSCAFG00000001680	11	41261478	41264175	-	0.249177
NFX1	ENSCAFG00000001848	11	50448216	50449401	+	0.10067
NFX1	ENSCAFG00000001848	11	50458509	50459690	+	0.290144
NOL6	ENSCAFG00000001869	11	50534258	50534650	-	0.15847
NOL6	ENSCAFG00000001869	11	50534740	50534873	-	0.264069
NOL6	ENSCAFG00000001869	11	50534998	50535737	-	0.169434
NOL6	ENSCAFG00000001869	11	50535835	50536070	-	0.54535
NOL6	ENSCAFG00000001869	11	50536970	50537051	-	0.153285
NOL6	ENSCAFG00000001869	11	50537448	50537670	-	0.147309
NOL6	ENSCAFG00000001869	11	50539627	50539841	-	0.248998
UBAP2	ENSCAFG00000001891	11	50680552	50680642	-	0.1
UBAP2	ENSCAFG00000001891	11	50680985	50681137	-	0.181297
UBAP2	ENSCAFG00000001891	11	50681245	50681329	-	0.347209
DCAF12	ENSCAFG00000001901	11	50846659	50848966	-	0.172741
DCAF12	ENSCAFG00000001901	11	50849129	50850726	-	0.104038
DCAF12	ENSCAFG00000001901	11	50876124	50877187	-	0.126492
GALT	ENSCAFG00000001946	11	51320445	51320675	+	0.293431
GALT	ENSCAFG00000001946	11	51320928	51321049	+	0.319018
GALT	ENSCAFG00000001946	11	51321179	51321332	+	0.2124
GALT	ENSCAFG00000001946	11	51321389	51321542	+	0.173206
GALT	ENSCAFG00000001946	11	51321665	51321938	+	0.494042
GALT	ENSCAFG00000001946	11	51322071	51322172	+	0.346551
GALT	ENSCAFG00000001946	11	51322256	51322566	+	0.141448
GALT	ENSCAFG00000001946	11	51322721	51322998	+	0.274347
VCP	ENSCAFG00000001976	11	51639640	51639913	-	0.102326
FANCG	ENSCAFG00000001995	11	51655003	51655153	-	0.281437
FANCG	ENSCAFG00000001995	11	51658905	51659115	-	0.148181
PIGO	ENSCAFG00000002000	11	51665410	51665950	-	0.355024
PIGO	ENSCAFG00000002000	11	51676238	51676658	-	0.199126
PIGO	ENSCAFG00000002000	11	51676787	51677023	-	0.299325
PIGO	ENSCAFG00000002000	11	51677351	51677504	-	0.24268
PIGO	ENSCAFG00000002000	11	51678032	51678168	-	0.117447
PIGO	ENSCAFG00000002000	11	51678268	51678771	-	0.134783
FAM214B	ENSCAFG00000002017	11	51681608	51681738	-	0.105645
TESK1	ENSCAFG00000002058	11	52167576	52167903	+	0.175325
TESK1	ENSCAFG00000002058	11	52167986	52168161	+	0.100468
TESK1	ENSCAFG00000002058	11	52168590	52168742	+	0.102271
GBA2	ENSCAFG00000030134	11	52266223	52266301	-	0.138004
GBA2	ENSCAFG00000030134	11	52266444	52266593	-	0.275032
GBA2	ENSCAFG00000030134	11	52266700	52266823	-	0.193694
GBA2	ENSCAFG00000030134	11	52266975	52267077	-	0.175171
GBA2	ENSCAFG00000030134	11	52267185	52267390	-	0.125953
GBA2	ENSCAFG00000030134	11	52267897	52268096	-	0.199433
GBA2	ENSCAFG00000030134	11	52269189	52269478	-	0.130036
RGP1	ENSCAFG00000002225	11	52277327	52277701	+	0.10673
RGP1	ENSCAFG00000002225	11	52278213	52278317	+	0.168831
RGP1	ENSCAFG00000002225	11	52278889	52279041	+	0.270839
RGP1	ENSCAFG00000002225	11	52279169	52279374	+	0.319406
HINT2	ENSCAFG00000002240	11	52342932	52343040	-	0.130435
POLR1E	ENSCAFG00000002377	11	53802386	53802960	+	0.127154
POLR1E	ENSCAFG00000002377	11	53806104	53806874	+	0.150386
TSTD2	ENSCAFG00000002439	11	54929090	54931320	-	0.128941
NCBP1	ENSCAFG00000002445	11	54946669	54947897	+	0.127742
NCBP1	ENSCAFG00000002445	11	54957709	54959114	+	0.164478
NCBP1	ENSCAFG00000002445	11	54959494	54961617	+	0.176569
CORO2A	ENSCAFG00000002477	11	55351060	55351847	-	0.163329
TEX10	ENSCAFG00000002565	11	57198315	57204154	-	0.121577
	ENSCAFG00000029709	11	60158784	60158991	+	0.62421
KLF4	ENSCAFG00000002797	11	62885426	62886025	-	0.141149
KLF4	ENSCAFG00000002797	11	62886146	62886263	-	0.205402
UGCG	ENSCAFG00000003010	11	66469785	66470821	+	0.11588
FKBP15	ENSCAFG00000003198	11	67540859	67541500	-	0.103175
POLE3	ENSCAFG00000030380	11	67759336	67759619	-	0.13387
C9orf43	ENSCAFG00000003250	11	67773358	67773948	+	0.120488
C9orf91	ENSCAFG00000003351	11	68780507	68784178	+	0.107286
C9orf91	ENSCAFG00000003351	11	68784289	68785984	+	0.168807
PHF19	ENSCAFG00000003581	11	73908005	73910324	-	0.100246
PHF19	ENSCAFG00000003581	11	73910406	73910826	-	0.125333
TRAF1	ENSCAFG00000003587	11	73921447	73923315	-	0.100999
CNTRL	ENSCAFG00000003608	11	74154855	74155412	+	0.376109
CNTRL	ENSCAFG00000003608	11	74156055	74156206	+	0.463485
RAB14	ENSCAFG00000003629	11	74159694	74160664	-	0.111995
MED23	ENSCAFG00000000380	12	212179	213968	+	0.205632
RPP21	ENSCAFG00000000394	12	332135	332209	+	0.281986
RPP21	ENSCAFG00000000394	12	332310	332406	+	0.145618
RPP21	ENSCAFG00000000394	12	333524	333666	+	0.131664
GNL1	ENSCAFG00000000396	12	382276	382625	-	0.295937
GNL1	ENSCAFG00000000396	12	382791	383213	-	0.198068
ABCF1	ENSCAFG00000030478	12	410239	410418	+	0.115202
ABCF1	ENSCAFG00000030478	12	410483	410569	+	0.161933
ABCF1	ENSCAFG00000030478	12	410642	410784	+	0.108461
PPP1R10	ENSCAFG00000000406	12	418820	418978	-	0.181229
PPP1R10	ENSCAFG00000000406	12	422875	423082	-	0.130925
MRPS18B	ENSCAFG00000000411	12	436654	436781	+	0.110636
ATAT1	ENSCAFG00000000414	12	442004	442459	+	0.19348
ATAT1	ENSCAFG00000000414	12	442727	442850	+	0.332969
ATAT1	ENSCAFG00000000414	12	452424	452586	+	0.481894
ATAT1	ENSCAFG00000000414	12	455539	455628	+	0.707447
C6orf136	ENSCAFG00000000416	12	456801	458093	+	0.245474
C6orf136	ENSCAFG00000000416	12	458489	458783	+	0.411543
C6orf136	ENSCAFG00000000416	12	458872	459050	+	0.345946
C6orf136	ENSCAFG00000000416	12	460126	460205	+	0.158332
DHX16	ENSCAFG00000000427	12	463273	463387	-	0.159703
DHX16	ENSCAFG00000000427	12	463506	463602	-	0.241843
DHX16	ENSCAFG00000000427	12	463765	463946	-	0.211146
DHX16	ENSCAFG00000000427	12	465835	465949	-	0.287581
DHX16	ENSCAFG00000000427	12	470423	470612	-	0.347512
MDC1	ENSCAFG00000000442	12	499087	499215	-	0.305895
MDC1	ENSCAFG00000000442	12	499335	499413	-	0.189373
MDC1	ENSCAFG00000000442	12	501942	502057	-	0.137239
GTF2H4	ENSCAFG00000032081	12	678514	678655	+	0.172068
GTF2H4	ENSCAFG00000032081	12	680531	680683	+	0.123256
GTF2H4	ENSCAFG00000032081	12	680762	681239	+	0.100881
VARS2	ENSCAFG00000000454	12	683440	684149	+	0.106155
VARS2	ENSCAFG00000000454	12	684487	684897	+	0.132394
CCHCR1	ENSCAFG00000000478	12	845294	845455	-	0.106982
CCHCR1	ENSCAFG00000000478	12	847897	848476	-	0.481827
CCHCR1	ENSCAFG00000000478	12	848916	849078	-	0.323988
DLA-64	ENSCAFG00000000500	12	984112	984395	+	0.135657
DLA-64	ENSCAFG00000000500	12	984671	985321	+	0.27211
DLA-64	ENSCAFG00000000500	12	986286	986420	+	0.135448
PRRC2A	ENSCAFG00000000533	12	1123498	1123692	+	0.173829
PRRC2A	ENSCAFG00000000533	12	1124911	1125010	+	0.115229
PRRC2A	ENSCAFG00000000533	12	1125101	1125219	+	0.314388
BAG6	ENSCAFG00000000575	12	1127978	1128056	-	0.219781
BAG6	ENSCAFG00000000575	12	1128377	1128477	-	0.190668
BAG6	ENSCAFG00000000575	12	1128624	1128772	-	0.171184
BAG6	ENSCAFG00000000575	12	1129085	1129201	-	0.189295
BAG6	ENSCAFG00000000575	12	1130059	1130475	-	0.10259
BAG6	ENSCAFG00000000575	12	1130759	1130960	-	0.126276
BAG6	ENSCAFG00000000575	12	1131535	1131655	-	0.182142
BAG6	ENSCAFG00000000575	12	1131763	1131873	-	0.215872
BAG6	ENSCAFG00000000575	12	1134269	1134856	-	0.294583
APOM	ENSCAFG00000000598	12	1141522	1141693	+	0.188794
ABHD16A	ENSCAFG00000000607	12	1168054	1168229	-	0.13683
ABHD16A	ENSCAFG00000000607	12	1168276	1168372	-	0.107845
ABHD16A	ENSCAFG00000000607	12	1168855	1169001	-	0.212213
DDAH2	ENSCAFG00000000617	12	1206847	1207363	-	0.107149
VARS	ENSCAFG00000000636	12	1256359	1256491	-	0.215686
VARS	ENSCAFG00000000636	12	1257907	1258284	-	0.197209
VARS	ENSCAFG00000000636	12	1259703	1259795	-	0.128205
EHMT2	ENSCAFG00000000669	12	1341718	1342007	-	0.105204
EHMT2	ENSCAFG00000000669	12	1345535	1345623	-	0.150442
EHMT2	ENSCAFG00000000669	12	1347142	1347243	-	0.272565
EHMT2	ENSCAFG00000000669	12	1347350	1347727	-	0.125226
EHMT2	ENSCAFG00000000669	12	1348090	1348168	-	0.119101
EHMT2	ENSCAFG00000000669	12	1352107	1352204	-	0.151515
SKIV2L	ENSCAFG00000000679	12	1412561	1412639	+	0.23913
SKIV2L	ENSCAFG00000000679	12	1412743	1413338	+	0.101911
SKIV2L	ENSCAFG00000000679	12	1422228	1422557	+	0.162277
SKIV2L	ENSCAFG00000000679	12	1423275	1423435	+	0.199544
SKIV2L	ENSCAFG00000000679	12	1424184	1424265	+	0.183197
DXO	ENSCAFG00000000694	12	1424795	1424879	-	0.164508
DXO	ENSCAFG00000000694	12	1424974	1425113	-	0.44053
DXO	ENSCAFG00000000694	12	1425597	1425683	-	0.471199
DXO	ENSCAFG00000000694	12	1425919	1426069	-	0.248227
	ENSCAFG00000000701	12	1436814	1436914	+	0.47737
	ENSCAFG00000000701	12	1439363	1439455	+	0.107872
	ENSCAFG00000000701	12	1439526	1439777	+	0.282207
	ENSCAFG00000000701	12	1439917	1440031	+	0.252766
	ENSCAFG00000000701	12	1444733	1444878	+	0.155974
	ENSCAFG00000000701	12	1447072	1447170	+	0.296539
	ENSCAFG00000000701	12	1447254	1447529	+	0.29068
ATF6B	ENSCAFG00000000761	12	1518771	1519464	-	0.105164
PPT2-EGFL8	ENSCAFG00000000766	12	1551867	1552121	+	0.111015
EGFL8	ENSCAFG00000000768	12	1559841	1559942	+	0.184223
EGFL8	ENSCAFG00000000768	12	1560526	1560604	+	0.182843
EGFL8	ENSCAFG00000000768	12	1560684	1560764	+	0.243427
EGFL8	ENSCAFG00000000768	12	1560918	1561189	+	0.623446
AGER	ENSCAFG00000000777	12	1574911	1575182	-	0.452317
AGER	ENSCAFG00000000777	12	1575646	1575740	-	0.151213
AGER	ENSCAFG00000000777	12	1575923	1576021	-	0.249628
AGER	ENSCAFG00000000777	12	1576293	1576452	-	0.118497
AGER	ENSCAFG00000000777	12	1576645	1576776	-	0.450673
GPSM3	ENSCAFG00000000790	12	1584621	1584837	-	0.114316
DLA-DOB	ENSCAFG00000000819	12	2378778	2379038	-	0.390244
DLA-DOB	ENSCAFG00000000819	12	2379149	2379620	-	0.369139
TAP2	ENSCAFG00000000823	12	2414643	2416197	-	0.128494
TAP1	ENSCAFG00000000832	12	2429805	2430542	-	0.125572
TAP1	ENSCAFG00000000832	12	2430673	2430823	-	0.345244
TAP1	ENSCAFG00000000832	12	2430938	2431363	-	0.252169
DLA-DMA	ENSCAFG00000000848	12	2518235	2518851	-	0.192053
BRD2	ENSCAFG00000000871	12	2538279	2539888	+	0.15494
BRD2	ENSCAFG00000000871	12	2542355	2542852	+	0.257066
BRD2	ENSCAFG00000000871	12	2544718	2545031	+	0.103633
BRD2	ENSCAFG00000000871	12	2545154	2545265	+	0.260012
RXRB	ENSCAFG00000000912	12	2658322	2658408	-	0.142015
RXRB	ENSCAFG00000000912	12	2659164	2659359	-	0.211078
RXRB	ENSCAFG00000000912	12	2659489	2659907	-	0.269745
RXRB	ENSCAFG00000000912	12	2661871	2662389	-	0.138769
SLC39A7	ENSCAFG00000000917	12	2663996	2664307	+	0.232244
SLC39A7	ENSCAFG00000000917	12	2665196	2665355	+	0.121174
SLC39A7	ENSCAFG00000000917	12	2666187	2666636	+	0.109897
HSD17B8	ENSCAFG00000000927	12	2667801	2667987	+	0.556136
HSD17B8	ENSCAFG00000000927	12	2668205	2668305	+	0.275007
HSD17B8	ENSCAFG00000000927	12	2668422	2668519	+	0.310747
HSD17B8	ENSCAFG00000000927	12	2668612	2668714	+	0.252591
RING1	ENSCAFG00000000933	12	2671962	2672737	+	0.109167
RING1	ENSCAFG00000000933	12	2674308	2674487	+	0.100915
VPS52	ENSCAFG00000000941	12	2706896	2707289	-	0.342586
VPS52	ENSCAFG00000000941	12	2708029	2708494	-	0.14368
VPS52	ENSCAFG00000000941	12	2708628	2708987	-	0.212257
VPS52	ENSCAFG00000000941	12	2711634	2712469	-	0.689191
WDR46	ENSCAFG00000000954	12	2722278	2722426	-	0.522592
WDR46	ENSCAFG00000000954	12	2722740	2726784	-	0.424493
WDR46	ENSCAFG00000000954	12	2726884	2727077	-	0.524887
WDR46	ENSCAFG00000000954	12	2727481	2727568	-	0.558405
WDR46	ENSCAFG00000000954	12	2727673	2727931	-	0.353322
PFDN6	ENSCAFG00000000956	12	2729603	2729748	+	0.154305
RGL2	ENSCAFG00000000963	12	2735701	2735793	-	0.168824
DAXX	ENSCAFG00000000981	12	2756222	2756433	-	0.159349
DAXX	ENSCAFG00000000981	12	2757644	2757801	-	0.120014
PHF1	ENSCAFG00000000998	12	2823767	2824197	+	0.122376
CUTA	ENSCAFG00000001008	12	2827899	2828020	-	0.117647
CUTA	ENSCAFG00000001008	12	2828066	2828170	-	0.126832
BAK1	ENSCAFG00000001022	12	2950486	2951610	-	0.964134
BAK1	ENSCAFG00000001022	12	2952000	2953089	-	0.140937
ITPR3	ENSCAFG00000001130	12	3042994	3043646	+	0.129848
ITPR3	ENSCAFG00000001130	12	3044635	3045531	+	0.163992
LEMD2	ENSCAFG00000001191	12	3129407	3131000	-	0.234641
	ENSCAFG00000023394	12	3539389	3539726	-	0.242511
	ENSCAFG00000023394	12	3539752	3539949	-	0.169122
UHRF1BP1	ENSCAFG00000001234	12	4060068	4060713	+	0.105987
UHRF1BP1	ENSCAFG00000001234	12	4078733	4078818	+	0.100332
ANKS1A	ENSCAFG00000001277	12	4265454	4266889	+	0.169629
ANKS1A	ENSCAFG00000001277	12	4267015	4267220	+	0.224918
ZNF76	ENSCAFG00000001304	12	4457710	4458508	+	0.185725
ZNF76	ENSCAFG00000001304	12	4458742	4458837	+	0.120287
ZNF76	ENSCAFG00000001304	12	4459955	4460647	+	0.122492
PPARD	ENSCAFG00000001310	12	4575601	4576959	+	0.279736
PPARD	ENSCAFG00000001310	12	4577162	4577336	+	0.275408
PPARD	ENSCAFG00000001310	12	4577787	4578615	+	0.230275
FANCE	ENSCAFG00000001313	12	4593153	4593427	+	0.257476
FANCE	ENSCAFG00000001313	12	4594843	4595051	+	0.120189
SRPK1	ENSCAFG00000001364	12	4943807	4945189	-	0.110298
SRPK1	ENSCAFG00000001364	12	4945282	4949058	-	0.1097
SLC26A8	ENSCAFG00000001376	12	5073329	5073410	-	0.170171
MAPK13	ENSCAFG00000001382	12	5245293	5245675	+	0.104907
MAPK13	ENSCAFG00000001382	12	5245723	5245838	+	0.107377
MAPK13	ENSCAFG00000001382	12	5245953	5246085	+	0.123995
BRPF3	ENSCAFG00000001386	12	5334851	5338336	+	0.101768
STK38	ENSCAFG00000001411	12	5598223	5599271	-	0.214025
CDKN1A	ENSCAFG00000029853	12	5746998	5751720	+	0.208032
CDKN1A	ENSCAFG00000029853	12	5752176	5753591	+	0.130696
RAB44	ENSCAFG00000001418	12	5790878	5793050	+	0.156415
RAB44	ENSCAFG00000001418	12	5793238	5793753	+	0.301001
FGD2	ENSCAFG00000001444	12	6087276	6090287	+	0.144497
PIM1	ENSCAFG00000001448	12	6213585	6213690	+	0.125322
PIM1	ENSCAFG00000001448	12	6213965	6214056	+	0.174837
TBC1D22B	ENSCAFG00000001458	12	6348486	6348759	+	0.101527
CMTR1	ENSCAFG00000001477	12	6499074	6499860	+	0.164764
OARD1	ENSCAFG00000001578	12	9825282	9826204	-	0.203289
OARD1	ENSCAFG00000001578	12	9826349	9826932	-	0.150864
NFYA	ENSCAFG00000001580	12	9851211	9853946	+	0.177211
	ENSCAFG00000032614	12	9941083	9942730	-	0.126279
	ENSCAFG00000032614	12	9942849	9944193	-	0.264383
TREML2	ENSCAFG00000001589	12	9950632	9951698	-	0.127631
TFEB	ENSCAFG00000001599	12	10369087	10370061	-	0.101121
FRS3	ENSCAFG00000032567	12	10458456	10458731	-	0.118616
UBR2	ENSCAFG00000001697	12	11252249	11254057	+	0.373042
	ENSCAFG00000001728	12	11447102	11448112	+	0.284116
	ENSCAFG00000001728	12	11448250	11449204	+	0.31101
	ENSCAFG00000001728	12	11449314	11449505	+	0.538967
PEX6	ENSCAFG00000001748	12	11503638	11503772	-	0.107875
PEX6	ENSCAFG00000001748	12	11503912	11504233	-	0.260587
PEX6	ENSCAFG00000001748	12	11504544	11504843	-	0.15243
PEX6	ENSCAFG00000001748	12	11504952	11505192	-	0.250814
PEX6	ENSCAFG00000001748	12	11505581	11505661	-	0.167476
PEX6	ENSCAFG00000001748	12	11506038	11506206	-	0.227032
PEX6	ENSCAFG00000001748	12	11506402	11506797	-	0.154978
PEX6	ENSCAFG00000001748	12	11507006	11507354	-	0.151674
PPP2R5D	ENSCAFG00000001753	12	11538167	11538782	+	0.112236
KLHDC3	ENSCAFG00000001763	12	11545857	11546032	+	0.137977
KLHDC3	ENSCAFG00000001763	12	11546104	11546232	+	0.230814
KLHDC3	ENSCAFG00000001763	12	11546446	11546525	+	0.187177
KLHDC3	ENSCAFG00000001763	12	11546864	11546990	+	0.214904
CUL7	ENSCAFG00000001774	12	11560635	11560780	-	0.122807
CUL7	ENSCAFG00000001774	12	11567170	11567465	-	0.439024
CUL7	ENSCAFG00000001774	12	11568751	11568832	-	0.173913
CUL7	ENSCAFG00000001774	12	11569814	11570102	-	0.139565
MRPL2	ENSCAFG00000001782	12	11575023	11575370	-	0.153242
MRPL2	ENSCAFG00000001782	12	11575444	11575743	-	0.186716
MRPL2	ENSCAFG00000001782	12	11577273	11578383	-	0.121419
KLC4	ENSCAFG00000001787	12	11589049	11589640	+	0.12535
SRF	ENSCAFG00000001829	12	11670845	11671133	+	0.116096
SRF	ENSCAFG00000001829	12	11671210	11671437	+	0.116702
CUL9	ENSCAFG00000001834	12	11674560	11676270	+	0.154079
CUL9	ENSCAFG00000001834	12	11676871	11677432	+	0.379489
CUL9	ENSCAFG00000001834	12	11681101	11683722	+	0.14166
CUL9	ENSCAFG00000001834	12	11685977	11686356	+	0.166822
CUL9	ENSCAFG00000001834	12	11686574	11687262	+	0.144594
CUL9	ENSCAFG00000001834	12	11687512	11687600	+	0.168263
CUL9	ENSCAFG00000001834	12	11687706	11688247	+	0.100995
CUL9	ENSCAFG00000001834	12	11688851	11688972	+	0.119804
CUL9	ENSCAFG00000001834	12	11694090	11694234	+	0.220908
CUL9	ENSCAFG00000001834	12	11703239	11703388	+	0.15158
CUL9	ENSCAFG00000001834	12	11703518	11703665	+	0.360021
CUL9	ENSCAFG00000001834	12	11703865	11704323	+	0.220976
CUL9	ENSCAFG00000001834	12	11712948	11713335	+	0.276509
CRIP3	ENSCAFG00000001842	12	11789013	11789113	-	0.129032
	ENSCAFG00000001853	12	11911099	11911505	+	0.108859
	ENSCAFG00000001853	12	11915717	11916392	+	0.250718
	ENSCAFG00000001853	12	11916553	11916877	+	0.286686
	ENSCAFG00000001853	12	11917131	11918136	+	0.217925
TJAP1	ENSCAFG00000001865	12	11963690	11964477	+	0.128316
YIPF3	ENSCAFG00000001868	12	11977414	11978036	-	0.10951
XPO5	ENSCAFG00000001892	12	11985440	11985580	-	0.15
XPO5	ENSCAFG00000001892	12	11987969	11988360	-	0.109339
XPO5	ENSCAFG00000001892	12	11988407	11988970	-	0.224258
GTPBP2	ENSCAFG00000001918	12	12074500	12074744	-	0.206698
GTPBP2	ENSCAFG00000001918	12	12077329	12077627	-	0.370349
VEGFA	ENSCAFG00000001938	12	12209374	12212425	+	0.117669
VEGFA	ENSCAFG00000001938	12	12212474	12215726	+	0.147277
TMEM63B	ENSCAFG00000001941	12	12558069	12559024	+	0.228426
TMEM63B	ENSCAFG00000001941	12	12570464	12571685	+	0.17472
TMEM63B	ENSCAFG00000001941	12	12571848	12572416	+	0.12275
TMEM63B	ENSCAFG00000001941	12	12572522	12573510	+	0.350435
HSP90AB1	ENSCAFG00000001981	12	12662381	12662603	+	0.106462
HSP90AB1	ENSCAFG00000001981	12	12663052	12663175	+	0.148546
HSP90AB1	ENSCAFG00000001981	12	12664454	12664566	+	0.141911
PAPST1	ENSCAFG00000001983	12	12666748	12667490	-	0.324944
AARS2	ENSCAFG00000001989	12	12706970	12707329	-	0.232938
MUT	ENSCAFG00000002111	12	17318105	17319498	-	0.312469
MCM3	ENSCAFG00000002196	12	19926453	19926880	-	0.217275
FBXO9	ENSCAFG00000002264	12	20543312	20543977	+	0.272964
PTP4A1	ENSCAFG00000002490	12	27048605	27049637	+	0.338383
PTP4A1	ENSCAFG00000002490	12	27049730	27050048	+	0.143283
PTP4A1	ENSCAFG00000002490	12	27050179	27051141	+	0.135698
PTP4A1	ENSCAFG00000002490	12	27051216	27051661	+	0.163665
OGFRL1	ENSCAFG00000032206	12	33681574	33681736	+	0.35256
PHIP	ENSCAFG00000002804	12	39899975	39904610	-	0.84743
PHIP	ENSCAFG00000002804	12	40031465	40031580	-	0.111641
FAM46A	ENSCAFG00000031894	12	42274776	42275922	-	0.310546
DOPEY1	ENSCAFG00000002898	12	43557072	43557907	+	0.119896
DOPEY1	ENSCAFG00000002898	12	43558019	43558121	+	0.179775
DOPEY1	ENSCAFG00000002898	12	43573089	43573346	+	0.106572
ZNF292	ENSCAFG00000003045	12	46762909	46765173	+	0.115253
PNRC1	ENSCAFG00000030839	12	48340636	48342943	+	0.148225
LYRM2	ENSCAFG00000003108	12	48849277	48849966	-	0.225806
PNISR	ENSCAFG00000003471	12	57614477	57615221	-	0.113191
PRDM1	ENSCAFG00000003694	12	63491873	63492249	+	0.100415
CD164	ENSCAFG00000029011	12	66306597	66309414	-	0.116444
SMPD2	ENSCAFG00000003816	12	66347770	66347872	+	0.202233
SMPD2	ENSCAFG00000003816	12	66348134	66348316	+	0.466995
SMPD2	ENSCAFG00000003816	12	66348410	66348498	+	0.35939
SMPD2	ENSCAFG00000003816	12	66348588	66348786	+	0.137556
SMPD2	ENSCAFG00000003816	12	66349140	66349230	+	0.107795
SMPD2	ENSCAFG00000003816	12	66349335	66349679	+	0.147686
MICAL1	ENSCAFG00000003824	12	66351341	66351434	-	0.154457
MICAL1	ENSCAFG00000003824	12	66355153	66355264	-	0.163649
CDC40	ENSCAFG00000003868	12	66928995	66929544	+	0.109675
AMD1	ENSCAFG00000003905	12	67448257	67448810	+	0.112294
AMD1	ENSCAFG00000003905	12	67450943	67451021	+	0.113253
AMD1	ENSCAFG00000003905	12	67451177	67451555	+	0.10169
TUBE1	ENSCAFG00000004021	12	68499743	68500057	-	0.132485
TUBE1	ENSCAFG00000004021	12	68500232	68500805	-	0.171029
HDAC2	ENSCAFG00000004049	12	70058949	70062241	-	0.111782
NT5DC1	ENSCAFG00000004060	12	71895653	71896680	+	0.180828
PHF10	ENSCAFG00000004071	12	71971989	71973884	-	0.100287
ERMARD	ENSCAFG00000004084	12	72020705	72020973	+	0.1062
VPS13B	ENSCAFG00000000507	13	1789844	1791888	+	0.138505
RNF19A	ENSCAFG00000000555	13	2149650	2150137	-	0.168465
UBR5	ENSCAFG00000000619	13	3894538	3895081	-	0.117141
AZIN1	ENSCAFG00000000643	13	4366817	4367090	-	0.158734
SLC25A32	ENSCAFG00000028968	13	4824539	4824891	-	0.12
SNTB1	ENSCAFG00000000957	13	19401558	19407288	-	0.103214
	ENSCAFG00000001000	13	21615519	21616247	-	0.196578
MTSS1	ENSCAFG00000001050	13	22635940	22637037	-	0.104447
KIAA0196	ENSCAFG00000001070	13	23070263	23070859	-	0.114123
KIAA0196	ENSCAFG00000001070	13	23070944	23071936	-	0.196055
TRIB1	ENSCAFG00000001077	13	23338848	23340928	+	0.519993
TRIB1	ENSCAFG00000001077	13	23341221	23343856	+	0.27298
MYC	ENSCAFG00000001086	13	25203623	25204746	+	0.104961
TMEM71	ENSCAFG00000001113	13	29246028	29247258	-	0.122777
TMEM71	ENSCAFG00000001113	13	29248799	29248891	-	0.856568
ST3GAL1	ENSCAFG00000001148	13	29857617	29859664	-	0.124622
ST3GAL1	ENSCAFG00000001148	13	29862832	29863747	-	0.104813
CHRAC1	ENSCAFG00000030528	13	35162763	35163457	+	0.119131
DENND3	ENSCAFG00000001228	13	35679730	35680668	+	0.11496
DENND3	ENSCAFG00000001228	13	35690253	35694107	+	0.119561
DENND3	ENSCAFG00000001228	13	35694442	35694521	+	0.241657
GLI4	ENSCAFG00000029287	13	37033723	37034420	+	0.181271
ZC3H3	ENSCAFG00000001299	13	37129090	37131006	-	0.221716
ZC3H3	ENSCAFG00000001299	13	37131365	37131969	-	0.14439
GSDMD	ENSCAFG00000001301	13	37225015	37225627	+	0.191195
GSDMD	ENSCAFG00000001301	13	37225669	37225786	+	0.376286
NAPRT	ENSCAFG00000031759	13	37236166	37236246	-	0.283696
NAPRT	ENSCAFG00000031759	13	37237603	37237683	-	0.123009
NAPRT	ENSCAFG00000031759	13	37237880	37238057	-	0.115129
NAPRT	ENSCAFG00000031759	13	37238396	37238519	-	0.153895
PYCRL	ENSCAFG00000001325	13	37260441	37260656	-	0.224299
PYCRL	ENSCAFG00000001325	13	37260749	37261062	-	0.29421
PUF60	ENSCAFG00000001400	13	37377027	37377106	-	0.122814
NRBP2	ENSCAFG00000001405	13	37393408	37393493	-	0.239118
NRBP2	ENSCAFG00000001405	13	37393549	37393652	-	0.17692
NRBP2	ENSCAFG00000001405	13	37395064	37395138	-	0.325873
NRBP2	ENSCAFG00000001405	13	37395189	37395291	-	0.175755
NRBP2	ENSCAFG00000001405	13	37395394	37395507	-	0.162525
NRBP2	ENSCAFG00000001405	13	37396655	37396750	-	0.248182
NRBP2	ENSCAFG00000001405	13	37396806	37396881	-	0.148649
NRBP2	ENSCAFG00000001405	13	37397060	37397180	-	0.259379
PLEC	ENSCAFG00000001433	13	37460183	37461077	-	0.11052
GRINA	ENSCAFG00000001445	13	37513044	37513159	+	0.129326
GRINA	ENSCAFG00000001445	13	37513288	37513383	+	0.177517
	ENSCAFG00000032288	13	37554591	37554676	+	0.100798
	ENSCAFG00000032288	13	37554812	37554881	+	0.103469
OPLAH	ENSCAFG00000001500	13	37556567	37556665	-	0.166667
OPLAH	ENSCAFG00000001500	13	37556812	37556935	-	0.219727
OPLAH	ENSCAFG00000001500	13	37561752	37561888	-	0.214502
EXOSC4	ENSCAFG00000001521	13	37574745	37575607	+	0.151777
GPAA1	ENSCAFG00000001523	13	37577338	37577420	+	0.114754
GPAA1	ENSCAFG00000001523	13	37578496	37578570	+	0.191332
GPAA1	ENSCAFG00000001523	13	37578767	37578858	+	0.27703
GPAA1	ENSCAFG00000001523	13	37579012	37579177	+	0.555252
GPAA1	ENSCAFG00000001523	13	37579273	37579432	+	0.20198
SHARPIN	ENSCAFG00000001536	13	37594515	37594602	-	0.332428
SHARPIN	ENSCAFG00000001536	13	37595327	37595401	-	0.149167
	ENSCAFG00000001540	13	37602305	37602851	+	0.147849
	ENSCAFG00000001540	13	37605776	37606036	+	0.163137
	ENSCAFG00000032656	13	37610169	37610248	+	0.27106
	ENSCAFG00000032656	13	37611622	37611733	+	0.13774
MROH1	ENSCAFG00000001546	13	37695921	37696078	+	0.170242
MROH1	ENSCAFG00000001546	13	37696193	37696580	+	0.160656
HSF1	ENSCAFG00000001563	13	37740058	37740474	+	0.136684
HSF1	ENSCAFG00000001563	13	37742077	37742149	+	0.129908
HSF1	ENSCAFG00000001563	13	37742663	37742747	+	0.134309
HSF1	ENSCAFG00000001563	13	37744726	37744803	+	0.122192
DGAT1	ENSCAFG00000024926	13	37748456	37748563	-	0.128934
FBXL6	ENSCAFG00000001576	13	37781758	37781843	-	0.260647
FBXL6	ENSCAFG00000001576	13	37782450	37782524	-	0.217391
FBXL6	ENSCAFG00000001576	13	37782656	37782956	-	0.118068
	ENSCAFG00000001588	13	37786089	37786198	+	0.157895
ADCK5	ENSCAFG00000001595	13	37815660	37815765	+	0.143485
ADCK5	ENSCAFG00000001595	13	37816542	37816613	+	0.342105
CPSF1	ENSCAFG00000001600	13	37818220	37818289	-	0.229841
CPSF1	ENSCAFG00000001600	13	37818981	37819069	-	0.104677
CPSF1	ENSCAFG00000001600	13	37819211	37819288	-	0.321411
CPSF1	ENSCAFG00000001600	13	37819373	37819439	-	0.157476
CPSF1	ENSCAFG00000001600	13	37822718	37822783	-	0.169742
CPSF1	ENSCAFG00000001600	13	37823835	37823905	-	0.10452
CPSF1	ENSCAFG00000001600	13	37825091	37825182	-	0.207143
VPS28	ENSCAFG00000001610	13	37843622	37843860	-	0.105463
CYHR1	ENSCAFG00000001624	13	37861209	37862798	-	0.250556
CYHR1	ENSCAFG00000001624	13	37863010	37863696	-	0.101058
CYHR1	ENSCAFG00000001624	13	37863935	37871604	-	0.228407
KIFC2	ENSCAFG00000001627	13	37877668	37878093	+	0.126341
KIFC2	ENSCAFG00000001627	13	37879120	37879229	+	0.294097
KIFC2	ENSCAFG00000001627	13	37879387	37881103	+	0.138901
PPP1R16A	ENSCAFG00000001636	13	37918078	37919367	+	0.136211
PPP1R16A	ENSCAFG00000001636	13	37919438	37919512	+	0.10245
GPT	ENSCAFG00000001648	13	37927502	37927571	+	0.16
ARHGAP39	ENSCAFG00000001669	13	37949029	37949238	-	0.134615
ZNF517	ENSCAFG00000029690	13	38090508	38091223	-	0.184438
ZNF517	ENSCAFG00000029690	13	38091337	38091588	-	0.117879
ZNF34	ENSCAFG00000031585	13	38113761	38114072	+	0.192599
C8orf33	ENSCAFG00000001686	13	38223131	38223214	+	0.175445
IREB2	ENSCAFG00000001766	13	38403912	38403997	-	0.270824
IREB2	ENSCAFG00000001766	13	38404145	38406378	-	0.297589
IREB2	ENSCAFG00000001766	13	38418919	38419627	-	0.104784
WFS1	ENSCAFG00000001781	13	38456236	38458042	-	0.439759
WFS1	ENSCAFG00000001781	13	38459631	38460782	-	0.240446
ATP8A1	ENSCAFG00000001816	13	39370230	39379759	-	0.113362
GUF1	ENSCAFG00000001850	13	41184166	41184632	+	0.159413
GNPDA2	ENSCAFG00000001871	13	41208507	41214114	-	0.109188
TEC	ENSCAFG00000001942	13	43979656	43980831	-	0.16158
TEC	ENSCAFG00000001942	13	43980989	43981070	-	0.238327
FRYL	ENSCAFG00000001972	13	44309411	44309713	-	0.16721
FRYL	ENSCAFG00000001972	13	44355839	44356146	-	0.171581
POLR2B	ENSCAFG00000002296	13	49091615	49096050	+	0.133573
POLR2B	ENSCAFG00000002296	13	49131687	49131926	+	0.109924
RUFY3	ENSCAFG00000002918	13	60077873	60078310	+	0.958672
ANKRD17	ENSCAFG00000002998	13	61895621	61896041	-	0.126285
CXCL8	ENSCAFG00000003029	13	62436409	62436688	+	0.152766
CXCL8	ENSCAFG00000003029	13	62436772	62437208	+	0.109578
TRIM11	ENSCAFG00000001145	14	643040	645471	+	0.133328
GUK1	ENSCAFG00000001174	14	820627	820713	-	0.220084
GUK1	ENSCAFG00000001174	14	821641	822041	-	0.108067
GUK1	ENSCAFG00000001174	14	822083	822413	-	0.150266
MRPL55	ENSCAFG00000001176	14	827634	829372	+	0.134123
C1orf35	ENSCAFG00000001177	14	832291	832406	+	0.154098
C1orf35	ENSCAFG00000001177	14	832452	832526	+	0.218913
C1orf35	ENSCAFG00000001177	14	832609	832714	+	0.213834
C1orf35	ENSCAFG00000001177	14	832787	832898	+	0.298532
C1orf35	ENSCAFG00000001177	14	832987	833235	+	0.129909
JMJD4	ENSCAFG00000001187	14	1105541	1107379	+	0.165912
JMJD4	ENSCAFG00000001187	14	1107505	1107801	+	0.446112
JMJD4	ENSCAFG00000001187	14	1108069	1108557	+	0.156785
COPG2	ENSCAFG00000001426	14	6384210	6385249	+	0.157414
COPG2	ENSCAFG00000001426	14	6433415	6434164	+	0.124161
IRF5	ENSCAFG00000001611	14	7726631	7727057	-	0.191252
IRF5	ENSCAFG00000001611	14	7727786	7729843	-	0.349423
IRF5	ENSCAFG00000001611	14	7730049	7731391	-	0.455459
IMPDH1	ENSCAFG00000001651	14	8010548	8010869	+	0.109434
ARF5	ENSCAFG00000001726	14	8734306	8734658	-	0.154899
ARF5	ENSCAFG00000001726	14	8734739	8735264	-	0.163578
	ENSCAFG00000025112	14	11996014	11996334	+	0.124899
STEAP4	ENSCAFG00000001856	14	14322825	14324451	-	0.263418
STEAP4	ENSCAFG00000001856	14	14324616	14326093	-	0.146729
PEX1	ENSCAFG00000001977	14	18076375	18077331	-	0.15206
ANKMY2	ENSCAFG00000002428	14	31122038	31124933	-	0.103003
AHR	ENSCAFG00000002448	14	31788367	31790979	+	0.147403
SNX13	ENSCAFG00000002467	14	32173738	32177336	-	0.801654
SP4	ENSCAFG00000002671	14	35367990	35368413	+	0.578105
NUPL2	ENSCAFG00000029658	14	36875836	36876592	+	0.136704
MALSU1	ENSCAFG00000002755	14	36960025	36961317	+	0.213586
HNRNPA2B1	ENSCAFG00000002885	14	39501361	39501992	-	0.100846
HNRNPA2B1	ENSCAFG00000002885	14	39502115	39502364	-	0.132164
GARS	ENSCAFG00000003086	14	43350362	43351719	+	0.121805
DPY19L1	ENSCAFG00000003174	14	46658959	46660343	-	0.509094
AOAH	ENSCAFG00000003252	14	48052346	48052525	-	0.879321
THAP5	ENSCAFG00000003290	14	48875956	48876459	-	0.234049
DNAJB9	ENSCAFG00000029976	14	48882841	48883788	+	0.119293
DOCK4	ENSCAFG00000003307	14	51459632	51461304	-	0.102493
ZNF277	ENSCAFG00000003317	14	51943574	51946684	+	0.116113
IFRD1	ENSCAFG00000003322	14	52053741	52058548	+	0.117689
IFRD1	ENSCAFG00000003322	14	52058879	52059586	+	0.129015
ING3	ENSCAFG00000003481	14	59067446	59067693	+	0.1492
SLC2A1	ENSCAFG00000002500	15	488567	489215	+	0.358838
SLC2A1	ENSCAFG00000002500	15	489378	489468	+	0.209068
SLC2A1	ENSCAFG00000002500	15	489656	489853	+	0.431208
C1orf50	ENSCAFG00000002516	15	602934	603042	-	0.125781
LEPRE1	ENSCAFG00000002526	15	603927	606359	+	0.313193
LEPRE1	ENSCAFG00000002526	15	606512	608451	+	0.199957
PPCS	ENSCAFG00000002553	15	816134	816302	-	0.32141
CTPS1	ENSCAFG00000002732	15	2071330	2072203	-	0.285808
ZNF684	ENSCAFG00000025406	15	2478304	2480406	-	0.17232
ZNF684	ENSCAFG00000025406	15	2480450	2481510	-	0.241877
TRIT1	ENSCAFG00000003048	15	3061364	3063016	+	0.142244
PABPC4	ENSCAFG00000003081	15	3301695	3301809	+	0.310345
	ENSCAFG00000003222	15	4607184	4609779	+	0.130849
INPP5B	ENSCAFG00000003236	15	4672002	4672836	+	0.242102
INPP5B	ENSCAFG00000003236	15	4675839	4676206	+	0.109415
C1orf122	ENSCAFG00000028619	15	4723721	4723961	-	0.128513
YRDC	ENSCAFG00000003253	15	4725474	4725629	+	0.54733
YRDC	ENSCAFG00000003253	15	4725749	4727406	+	0.293531
C1orf109	ENSCAFG00000032511	15	4814504	4814703	+	0.13691
GNL2	ENSCAFG00000003289	15	4914392	4915039	+	0.119361
SNIP1	ENSCAFG00000003301	15	4924404	4925646	+	0.197714
ZC3H12A	ENSCAFG00000003304	15	4973815	4973896	-	0.200305
ZC3H12A	ENSCAFG00000003304	15	4974003	4974511	-	0.270733
ZC3H12A	ENSCAFG00000003304	15	4974746	4975000	-	0.353985
CSF3R	ENSCAFG00000003376	15	5827217	5827623	+	0.106525
CSF3R	ENSCAFG00000003376	15	5827831	5828539	+	0.284854
MAP7D1	ENSCAFG00000023898	15	6049693	6049777	-	0.119781
TRAPPC3	ENSCAFG00000003521	15	6084516	6084973	+	0.150894
ADPRHL2	ENSCAFG00000030689	15	6118776	6118959	-	0.456556
ADPRHL2	ENSCAFG00000030689	15	6119056	6122090	-	0.115419
AGO1	ENSCAFG00000003443	15	6285270	6285666	-	0.130919
AGO4	ENSCAFG00000024306	15	6329754	6331878	-	0.340695
AGO4	ENSCAFG00000024306	15	6347113	6347236	-	0.26369
AGO4	ENSCAFG00000024306	15	6351372	6351568	-	0.187514
	ENSCAFG00000003595	15	6880926	6881454	+	0.291245
	ENSCAFG00000003595	15	6881643	6882591	+	0.100569
	ENSCAFG00000003595	15	6884801	6885132	+	0.10755
	ENSCAFG00000003595	15	6885181	6885260	+	0.153754
VPS35	ENSCAFG00000003688	15	8428228	8434010	+	0.100166
CC2D1B	ENSCAFG00000003751	15	9005986	9006147	+	0.102693
CC2D1B	ENSCAFG00000003751	15	9006287	9006707	+	0.286567
NRD1	ENSCAFG00000003803	15	9504998	9505138	+	0.201702
	ENSCAFG00000004205	15	13896286	13897379	+	0.123488
KNCN	ENSCAFG00000024632	15	13905122	13905995	+	0.412743
LRRC41	ENSCAFG00000004263	15	14093220	14097008	+	0.132743
LRRC41	ENSCAFG00000004263	15	14110105	14110329	+	0.262104
MAST2	ENSCAFG00000004390	15	14362800	14363070	-	0.112936
MAST2	ENSCAFG00000004390	15	14363503	14363894	-	0.153886
MAST2	ENSCAFG00000004390	15	14364017	14364214	-	0.222381
MAST2	ENSCAFG00000004390	15	14364438	14365040	-	0.133645
MAST2	ENSCAFG00000004390	15	14365238	14365347	-	0.169744
MAST2	ENSCAFG00000004390	15	14365631	14365848	-	0.127785
IPP	ENSCAFG00000004445	15	14622379	14625307	+	0.187915
CCDC17	ENSCAFG00000004490	15	14739469	14739540	+	0.387255
NASP	ENSCAFG00000004517	15	14742200	14742697	-	0.108182
TESK2	ENSCAFG00000004592	15	15012130	15012838	+	0.154905
TOE1	ENSCAFG00000004603	15	15017030	15017161	-	0.301832
MUTYH	ENSCAFG00000004612	15	15023285	15023420	+	0.199372
MUTYH	ENSCAFG00000004612	15	15023462	15023532	+	0.182619
MUTYH	ENSCAFG00000004612	15	15023797	15023882	+	0.10197
MUTYH	ENSCAFG00000004612	15	15023980	15024058	+	0.182168
MUTYH	ENSCAFG00000004612	15	15024949	15025033	+	0.125039
UROD	ENSCAFG00000004646	15	15314592	15314755	-	0.105263
UROD	ENSCAFG00000004646	15	15315743	15315956	-	0.136228
HECTD3	ENSCAFG00000004672	15	15323327	15323508	+	0.138423
PLK3	ENSCAFG00000004713	15	15519551	15519646	-	0.501154
PLK3	ENSCAFG00000004713	15	15519760	15519927	-	0.664775
PLK3	ENSCAFG00000004713	15	15520057	15520197	-	0.511044
PLK3	ENSCAFG00000004713	15	15520360	15520454	-	0.57811
PLK3	ENSCAFG00000004713	15	15520538	15520671	-	0.229078
PLK3	ENSCAFG00000004713	15	15520765	15520993	-	0.352168
PLK3	ENSCAFG00000004713	15	15521397	15521513	-	0.291687
PLK3	ENSCAFG00000004713	15	15521712	15521809	-	0.49687
PLK3	ENSCAFG00000004713	15	15521905	15522693	-	0.367187
PLK3	ENSCAFG00000004713	15	15522781	15522862	-	0.645043
PLK3	ENSCAFG00000004713	15	15523250	15523338	-	0.433628
DMAP1	ENSCAFG00000004811	15	16077982	16078282	-	0.164324
B4GALT2	ENSCAFG00000004833	15	16275612	16275729	-	0.11496
DPH2	ENSCAFG00000004862	15	16288712	16288793	-	0.428571
DPH2	ENSCAFG00000004862	15	16288970	16289051	-	0.170955
DPH2	ENSCAFG00000004862	15	16289729	16289925	-	0.394946
IPO13	ENSCAFG00000004875	15	16294141	16294294	-	0.147151
IPO13	ENSCAFG00000004875	15	16294353	16294441	-	0.153005
IPO13	ENSCAFG00000004875	15	16294508	16296701	-	0.162488
HYI	ENSCAFG00000005177	15	16728548	16728670	+	0.110721
SZT2	ENSCAFG00000005220	15	16739350	16739422	-	0.124211
SZT2	ENSCAFG00000005220	15	16739523	16739626	-	0.16564
SZT2	ENSCAFG00000005220	15	16743641	16743734	-	0.148784
SZT2	ENSCAFG00000005220	15	16758278	16758468	-	0.2
MED8	ENSCAFG00000005237	15	16782227	16783150	+	0.142194
MED8	ENSCAFG00000005237	15	16784847	16785683	+	0.193036
CDC20	ENSCAFG00000005259	15	16803458	16803835	-	0.398422
CDC20	ENSCAFG00000005259	15	16803953	16804580	-	0.317585
CDC20	ENSCAFG00000005259	15	16804706	16804853	-	0.191176
CDC20	ENSCAFG00000005259	15	16805082	16805226	-	0.440678
CDC20	ENSCAFG00000005259	15	16805321	16805465	-	0.133333
CDC20	ENSCAFG00000005259	15	16805662	16805775	-	0.398354
CDC20	ENSCAFG00000005259	15	16806167	16806254	-	0.501462
TTC5	ENSCAFG00000005383	15	17655972	17659723	-	0.172199
TEP1	ENSCAFG00000005404	15	17717107	17717318	-	0.135539
TEP1	ENSCAFG00000005404	15	17717958	17718869	-	0.156542
TEP1	ENSCAFG00000005404	15	17719261	17720537	-	0.174049
OSGEP	ENSCAFG00000032205	15	17780886	17780985	-	0.115723
OSGEP	ENSCAFG00000032205	15	17781061	17781274	-	0.505478
OSGEP	ENSCAFG00000032205	15	17781519	17782033	-	0.142641
OSGEP	ENSCAFG00000032205	15	17782511	17784099	-	0.122163
APEX1	ENSCAFG00000032033	15	17787199	17787388	+	0.13828
APEX1	ENSCAFG00000032033	15	17788504	17788640	+	0.129302
TMEM55B	ENSCAFG00000005416	15	17790355	17791042	-	0.219813
TMEM55B	ENSCAFG00000005416	15	17791133	17791243	-	0.283007
TMEM55B	ENSCAFG00000005416	15	17791296	17791502	-	0.309564
TMEM55B	ENSCAFG00000005416	15	17792130	17792484	-	0.382354
TMEM55B	ENSCAFG00000005416	15	17792675	17792745	-	0.59618
METTL17	ENSCAFG00000005435	15	18095044	18095287	+	0.412007
METTL17	ENSCAFG00000005435	15	18095369	18095704	+	0.145761
METTL17	ENSCAFG00000005435	15	18096333	18096685	+	0.107012
METTL17	ENSCAFG00000005435	15	18097058	18097327	+	0.193146
METTL17	ENSCAFG00000005435	15	18098086	18098325	+	0.168752
METTL17	ENSCAFG00000005435	15	18098837	18098911	+	0.210452
NDRG2	ENSCAFG00000005461	15	18109960	18110152	-	0.166667
SUPT16H	ENSCAFG00000005576	15	18401649	18402099	-	0.110786
SUPT16H	ENSCAFG00000005576	15	18403896	18404032	-	0.153396
CHD8	ENSCAFG00000005626	15	18440549	18440990	-	0.194908
CHD8	ENSCAFG00000005626	15	18441066	18442208	-	0.176867
CHD8	ENSCAFG00000005626	15	18451362	18451505	-	0.117175
RAB2B	ENSCAFG00000005641	15	18503615	18503847	-	0.117415
RAB2B	ENSCAFG00000005641	15	18510127	18511665	-	0.102194
TOX4	ENSCAFG00000005647	15	18524506	18525047	+	0.173484
METTL3	ENSCAFG00000005657	15	18529738	18529882	-	0.137931
METTL3	ENSCAFG00000005657	15	18529948	18530069	-	0.185197
	ENSCAFG00000005665	15	18694717	18696619	-	0.132249
	ENSCAFG00000005665	15	18699049	18700546	-	0.157902
ZDHHC17	ENSCAFG00000005712	15	19721376	19724202	+	0.165127
DUSP6	ENSCAFG00000006100	15	30324022	30325093	-	0.200018
DUSP6	ENSCAFG00000006100	15	30325531	30326108	-	0.122773
ATP2B1	ENSCAFG00000006121	15	30561879	30562321	-	0.115274
NR2C1	ENSCAFG00000006244	15	35029266	35030497	-	0.158771
AMDHD1	ENSCAFG00000006406	15	35746450	35747421	+	0.245017
HAL	ENSCAFG00000006412	15	35783674	35785361	-	0.195354
HAL	ENSCAFG00000006412	15	35788921	35789234	-	0.10219
HAL	ENSCAFG00000006412	15	35789301	35789398	-	0.235294
HAL	ENSCAFG00000006412	15	35789471	35789562	-	0.225575
	ENSCAFG00000006545	15	37993142	37994689	+	0.495422
	ENSCAFG00000006545	15	37996650	37997007	+	0.195734
	ENSCAFG00000006545	15	37998002	37998588	+	0.183756
	ENSCAFG00000006545	15	37998699	37998785	+	0.247301
APAF1	ENSCAFG00000006556	15	38090931	38093593	+	0.18652
HCFC2	ENSCAFG00000007476	15	42574718	42574827	+	0.112371
MMAA	ENSCAFG00000007682	15	44240899	44241941	+	0.195862
PRMT9	ENSCAFG00000007779	15	46020394	46022665	-	0.138853
KIAA0922	ENSCAFG00000008317	15	51269079	51269738	+	0.313387
PLRG1	ENSCAFG00000008399	15	52209949	52210645	-	0.13046
PPID	ENSCAFG00000008691	15	55781659	55782456	-	0.193329
RAPGEF2	ENSCAFG00000008719	15	56350531	56351543	+	0.108211
DDX60	ENSCAFG00000009003	15	63680881	63683391	-	0.108469
DDX60	ENSCAFG00000009003	15	63683544	63685117	-	0.100162
DDX60	ENSCAFG00000009003	15	63702674	63704088	-	0.345233
DDX60	ENSCAFG00000009003	15	63704208	63705094	-	0.177544
DDX60	ENSCAFG00000009003	15	63730678	63732391	-	0.199798
EZH2	ENSCAFG00000003411	16	1984924	1985642	+	0.131764
EZH2	ENSCAFG00000003411	16	1988767	1988925	+	0.233227
CASP2	ENSCAFG00000003623	16	6392881	6396085	-	0.117833
	ENSCAFG00000029004	16	6415124	6415320	-	0.106818
	ENSCAFG00000030631	16	7038404	7042040	-	0.165277
PRSS37	ENSCAFG00000003881	16	7382169	7383394	+	0.117274
PRSS37	ENSCAFG00000003881	16	7384361	7384921	+	0.134906
AGK	ENSCAFG00000003893	16	7634720	7636819	-	0.18396
BRAF	ENSCAFG00000003907	16	8295411	8296226	+	0.116506
SLC37A3	ENSCAFG00000003973	16	8613017	8614546	+	0.133918
HIPK2	ENSCAFG00000004038	16	9241529	9244089	+	0.428785
CCM2	ENSCAFG00000003136	16	10388689	10389663	+	0.169655
NUP205	ENSCAFG00000003235	16	12612072	12612506	-	0.149468
WDR91	ENSCAFG00000003190	16	12964525	12966024	+	0.257134
WDR91	ENSCAFG00000003190	16	12966982	12968588	+	0.268724
C7orf49	ENSCAFG00000003181	16	12994569	12995237	+	0.188448
C7orf49	ENSCAFG00000003181	16	12995245	12995351	+	0.727651
C7orf49	ENSCAFG00000003181	16	12995472	12996233	+	0.1064
ZNF692	ENSCAFG00000003155	16	13751265	13751352	-	0.228063
ZNF783	ENSCAFG00000025209	16	14299958	14300041	+	0.103741
REPIN1	ENSCAFG00000029424	16	14686801	14688194	+	0.137127
GIMAP1	ENSCAFG00000004574	16	14794721	14795683	-	0.223051
GIMAP6	ENSCAFG00000024858	16	14848459	14849557	-	0.117638
ABCB8	ENSCAFG00000004698	16	15088667	15088781	+	0.111111
ABCB8	ENSCAFG00000004698	16	15088879	15089220	+	0.117857
SLC4A2	ENSCAFG00000004623	16	15124110	15124224	+	0.123783
SLC4A2	ENSCAFG00000004623	16	15124314	15124525	+	0.264591
SLC4A2	ENSCAFG00000004623	16	15125516	15125603	+	0.167661
SLC4A2	ENSCAFG00000004623	16	15125773	15126041	+	0.161192
FASTK	ENSCAFG00000004739	16	15126926	15127012	-	0.153611
FASTK	ENSCAFG00000004739	16	15127127	15127198	-	0.173449
FASTK	ENSCAFG00000004739	16	15127334	15127416	-	0.747309
FASTK	ENSCAFG00000004739	16	15127508	15127691	-	0.224044
FASTK	ENSCAFG00000004739	16	15127851	15127956	-	0.129126
FASTK	ENSCAFG00000004739	16	15128170	15128642	-	0.227273
FASTK	ENSCAFG00000004739	16	15129063	15129556	-	0.29212
FASTK	ENSCAFG00000004739	16	15129979	15130775	-	0.19331
CHPF2	ENSCAFG00000004853	16	15275242	15275668	+	0.103526
CHPF2	ENSCAFG00000004853	16	15276233	15276817	+	0.148017
CHPF2	ENSCAFG00000004853	16	15277000	15277716	+	0.183029
NUB1	ENSCAFG00000004876	16	15352638	15355236	+	0.164853
NUB1	ENSCAFG00000004876	16	15372226	15372937	+	0.115082
NUB1	ENSCAFG00000004876	16	15373045	15373941	+	0.107517
GALNT11	ENSCAFG00000004932	16	15948541	15950605	+	0.102243
GALNT11	ENSCAFG00000004932	16	15950743	15950984	+	0.178668
KMT2C	ENSCAFG00000004955	16	15963993	15965577	-	0.23735
KMT2C	ENSCAFG00000004955	16	15965686	15965935	-	0.103063
INSIG1	ENSCAFG00000005081	16	18263839	18264343	+	0.206268
INSIG1	ENSCAFG00000005081	16	18264510	18265073	+	0.116723
RBM33	ENSCAFG00000005086	16	18558021	18563401	+	0.112808
ESYT2	ENSCAFG00000005228	16	20721966	20722060	-	0.130609
IKBKB	ENSCAFG00000005526	16	23367058	23367266	-	0.391526
IKBKB	ENSCAFG00000005526	16	23367366	23367473	-	0.218097
IKBKB	ENSCAFG00000005526	16	23370097	23370272	-	0.194004
IKBKB	ENSCAFG00000005526	16	23370424	23370960	-	0.147114
	ENSCAFG00000005575	16	23486915	23487175	+	0.176471
	ENSCAFG00000005575	16	23492227	23492326	+	0.130275
	ENSCAFG00000005575	16	23492463	23492609	+	0.282051
KAT6A	ENSCAFG00000005632	16	23700405	23701480	+	0.109056
KAT6A	ENSCAFG00000005632	16	23701574	23703323	+	0.175028
KAT6A	ENSCAFG00000005632	16	23704498	23705691	+	0.246473
AGPAT6	ENSCAFG00000005716	16	24000111	24000888	-	0.1005
TACC1	ENSCAFG00000005876	16	26706117	26709706	-	0.370968
WHSC1L1	ENSCAFG00000006057	16	27177502	27179638	+	0.289894
PPAPDC1B	ENSCAFG00000006092	16	27227042	27227379	+	0.309072
DDHD2	ENSCAFG00000006099	16	27245736	27247099	-	0.125533
ASH2L	ENSCAFG00000006146	16	27335305	27336026	-	0.244584
BRF2	ENSCAFG00000006183	16	27544759	27545228	+	0.120858
BRF2	ENSCAFG00000006183	16	27545550	27546376	+	0.145533
ERLIN2	ENSCAFG00000006211	16	27627894	27628706	-	0.112769
UBXN8	ENSCAFG00000006462	16	33601098	33603262	-	0.163774
DCTN6	ENSCAFG00000006518	16	34124791	34125836	-	0.25678
DUSP4	ENSCAFG00000030240	16	34802347	34811373	+	0.599038
DUSP4	ENSCAFG00000030240	16	34811519	34812524	+	0.669975
DUSP4	ENSCAFG00000030240	16	34812744	34813234	+	0.75695
MICU3	ENSCAFG00000006864	16	40453174	40454821	+	0.111563
CNOT7	ENSCAFG00000006887	16	40555880	40557470	-	0.143899
KLKB1	ENSCAFG00000007364	16	44493219	44493733	-	0.15777
CYP4V2	ENSCAFG00000007384	16	44540244	44541668	-	0.142272
SLC25A4	ENSCAFG00000007596	16	45456082	45456615	-	0.128454
ACSL1	ENSCAFG00000007662	16	45802547	45803966	+	0.132153
ACSL1	ENSCAFG00000007662	16	45804068	45804173	+	0.225917
ACSL1	ENSCAFG00000007662	16	45804245	45804558	+	0.112647
CDKN2AIP	ENSCAFG00000007890	16	46899363	46899813	-	0.637263
AGA	ENSCAFG00000008381	16	52315018	52316963	+	0.118971
AGA	ENSCAFG00000008381	16	52321430	52322256	+	0.152786
PXDN	ENSCAFG00000003228	17	851345	851849	-	0.143989
PXDN	ENSCAFG00000003228	17	860627	862662	-	0.183532
TRAPPC12	ENSCAFG00000003254	17	2071995	2072194	+	0.102573
	ENSCAFG00000003259	17	2127281	2127664	-	0.110615
CPSF3	ENSCAFG00000003375	17	6555822	6556924	+	0.256275
ADAM17	ENSCAFG00000003383	17	6595041	6596589	-	0.164104
ODC1	ENSCAFG00000003415	17	7373507	7373786	-	0.10576
ODC1	ENSCAFG00000003415	17	7374152	7376811	-	0.229804
ROCK2	ENSCAFG00000003549	17	7968149	7968251	-	0.317365
ROCK2	ENSCAFG00000003549	17	7969276	7970574	-	0.225859
E2F6	ENSCAFG00000023799	17	8161300	8162747	-	0.19416
TTC32	ENSCAFG00000023413	17	14967259	14970926	-	0.117104
PUM2	ENSCAFG00000003839	17	15305520	15308220	-	0.279172
SF3B6	ENSCAFG00000003957	17	18548905	18549067	-	0.200073
ITSN2	ENSCAFG00000004019	17	18628412	18628917	-	0.174267
ITSN2	ENSCAFG00000004019	17	18629091	18629512	-	0.246413
ITSN2	ENSCAFG00000004019	17	18629596	18632301	-	0.146918
ITSN2	ENSCAFG00000004019	17	18634608	18636474	-	0.140934
NCOA1	ENSCAFG00000004075	17	19121873	19121958	+	0.152268
DNMT3A	ENSCAFG00000004159	17	19501264	19501872	-	0.111661
MAPRE3	ENSCAFG00000004627	17	21023879	21024504	+	0.338936
MAPRE3	ENSCAFG00000004627	17	21026415	21026690	+	0.212946
PREB	ENSCAFG00000004688	17	21117114	21117281	-	0.102848
PREB	ENSCAFG00000004688	17	21117695	21117838	-	0.307474
PREB	ENSCAFG00000004688	17	21118322	21118421	-	0.15625
PREB	ENSCAFG00000004688	17	21118910	21119098	-	0.134687
ATRAID	ENSCAFG00000004825	17	21194008	21194725	+	0.107926
ATRAID	ENSCAFG00000004825	17	21194847	21197371	+	0.102812
ATRAID	ENSCAFG00000004825	17	21197443	21197653	+	0.100492
ATRAID	ENSCAFG00000004825	17	21197725	21197825	+	0.117559
ATRAID	ENSCAFG00000004825	17	21197947	21198238	+	0.169457
ATRAID	ENSCAFG00000004825	17	21198336	21198557	+	0.141414
CAD	ENSCAFG00000004767	17	21219385	21219496	+	0.125969
GTF3C2	ENSCAFG00000004881	17	21294677	21295110	-	0.620189
GTF3C2	ENSCAFG00000004881	17	21295239	21295647	-	0.439973
GTF3C2	ENSCAFG00000004881	17	21295735	21295932	-	0.260864
GTF3C2	ENSCAFG00000004881	17	21299002	21299176	-	0.154497
EIF2B4	ENSCAFG00000004888	17	21321877	21322276	-	0.356382
EIF2B4	ENSCAFG00000004888	17	21322454	21322594	-	0.383219
EIF2B4	ENSCAFG00000004888	17	21322722	21322984	-	0.431259
EIF2B4	ENSCAFG00000004888	17	21323674	21323909	-	0.170202
EIF2B4	ENSCAFG00000004888	17	21325460	21325789	-	0.147157
EIF2B4	ENSCAFG00000004888	17	21325833	21326213	-	0.136892
SNX17	ENSCAFG00000004899	17	21329743	21329999	+	0.168266
ZNF513	ENSCAFG00000004909	17	21335272	21335522	-	0.253584
NRBP1	ENSCAFG00000004954	17	21380574	21381015	+	0.109259
NRBP1	ENSCAFG00000004954	17	21381299	21381672	+	0.120726
NRBP1	ENSCAFG00000004954	17	21381767	21383254	+	0.15076
NRBP1	ENSCAFG00000004954	17	21385403	21385580	+	0.156404
NRBP1	ENSCAFG00000004954	17	21386090	21386187	+	0.162519
NRBP1	ENSCAFG00000004954	17	21386323	21386500	+	0.180683
NRBP1	ENSCAFG00000004954	17	21386708	21386963	+	0.248284
KRTCAP3	ENSCAFG00000004874	17	21388707	21388826	+	0.322845
IFT172	ENSCAFG00000005048	17	21390818	21390899	-	0.117698
IFT172	ENSCAFG00000005048	17	21390959	21391176	-	0.102058
IFT172	ENSCAFG00000005048	17	21392878	21393174	-	0.114302
IFT172	ENSCAFG00000005048	17	21397358	21397529	-	0.521966
IFT172	ENSCAFG00000005048	17	21399403	21399585	-	0.257294
IFT172	ENSCAFG00000005048	17	21404220	21404399	-	0.540984
IFT172	ENSCAFG00000005048	17	21404954	21405470	-	0.114913
IFT172	ENSCAFG00000005048	17	21405563	21405864	-	0.230033
IFT172	ENSCAFG00000005048	17	21405949	21407321	-	0.146797
IFT172	ENSCAFG00000005048	17	21416098	21416274	-	0.102376
IFT172	ENSCAFG00000005048	17	21417151	21418751	-	0.10031
IFT172	ENSCAFG00000005048	17	21421620	21421828	-	0.270886
IFT172	ENSCAFG00000005048	17	21421908	21422120	-	0.271111
IFT172	ENSCAFG00000005048	17	21422186	21422476	-	0.105263
	ENSCAFG00000014496	17	21505721	21506262	+	0.113464
SLC30A6	ENSCAFG00000005738	17	25471248	25471958	+	0.264954
BIRC6	ENSCAFG00000005775	17	25707849	25710221	+	0.124276
BIRC6	ENSCAFG00000005775	17	25710829	25711253	+	0.131118
BIRC6	ENSCAFG00000005775	17	25711600	25712178	+	0.126545
EIF2AK2	ENSCAFG00000006051	17	29511001	29514514	-	0.104223
CEBPZ	ENSCAFG00000006085	17	29566788	29566864	-	0.10551
CEBPZ	ENSCAFG00000006085	17	29569260	29569555	-	0.187279
CEBPZ	ENSCAFG00000006085	17	29577159	29577729	-	0.102842
NDUFAF7	ENSCAFG00000006096	17	29584949	29585254	+	0.101039
ATL2	ENSCAFG00000006181	17	30439509	30441621	-	0.127932
ATL2	ENSCAFG00000006181	17	30444543	30445708	-	0.339784
SRSF7	ENSCAFG00000029620	17	30814607	30814885	-	0.13793
SRSF7	ENSCAFG00000029620	17	30815066	30816092	-	0.107799
EML4	ENSCAFG00000006510	17	33878661	33879894	+	0.16666
ARID5A	ENSCAFG00000006546	17	34326350	34333559	-	0.142923
CIAO1	ENSCAFG00000006776	17	34510026	34510645	-	0.136875
CIAO1	ENSCAFG00000006776	17	34511699	34512268	-	0.124302
DUSP2	ENSCAFG00000023317	17	34587466	34587899	+	0.417048
DUSP2	ENSCAFG00000023317	17	34588119	34588238	+	0.189504
	ENSCAFG00000006862	17	34697595	34697788	-	0.218448
MRPS5	ENSCAFG00000007040	17	34945802	34948832	+	0.102978
TTL	ENSCAFG00000007169	17	36736142	36738799	+	0.26341
TTL	ENSCAFG00000007169	17	36738878	36747025	+	0.190272
TTL	ENSCAFG00000007169	17	36755023	36755958	+	0.127315
SLC20A1	ENSCAFG00000007200	17	36864453	36864605	+	0.147477
IL1B	ENSCAFG00000007249	17	37021958	37022064	-	0.132132
KDM3A	ENSCAFG00000007522	17	38694390	38694469	-	0.102744
IMMT	ENSCAFG00000007564	17	38944753	38945106	+	0.117199
C2orf68	ENSCAFG00000032004	17	39472363	39472438	+	0.284278
C2orf68	ENSCAFG00000032004	17	39473653	39474018	+	0.17656
RNF181	ENSCAFG00000007685	17	39484586	39484844	-	0.179949
GGCX	ENSCAFG00000007720	17	39514483	39514809	+	0.357053
GGCX	ENSCAFG00000007720	17	39520663	39520877	+	0.208228
GGCX	ENSCAFG00000007720	17	39522338	39528726	+	0.560235
MAT2A	ENSCAFG00000007755	17	39527264	39527937	-	0.224166
MAT2A	ENSCAFG00000007755	17	39528071	39528221	-	0.11161
MAT2A	ENSCAFG00000007755	17	39528840	39529005	-	0.15404
MAT2A	ENSCAFG00000007755	17	39529149	39529238	-	0.15836
MAT2A	ENSCAFG00000007755	17	39530141	39532314	-	0.131917
RETSAT	ENSCAFG00000007809	17	39672249	39672712	+	0.115026
RETSAT	ENSCAFG00000007809	17	39678892	39679096	+	0.11968
DOK1	ENSCAFG00000008349	17	48591030	48591367	-	0.128223
LOXL3	ENSCAFG00000008358	17	48608898	48608991	+	0.178571
HTRA2	ENSCAFG00000008388	17	48611787	48612025	-	0.23611
HTRA2	ENSCAFG00000008388	17	48612058	48612299	-	0.186173
HTRA2	ENSCAFG00000008388	17	48612787	48612890	-	0.361265
AUP1	ENSCAFG00000008402	17	48614266	48614467	+	0.152095
AUP1	ENSCAFG00000008402	17	48614652	48614899	+	0.197342
AUP1	ENSCAFG00000008402	17	48614972	48615067	+	0.100261
AUP1	ENSCAFG00000008402	17	48615141	48615386	+	0.146259
AUP1	ENSCAFG00000008402	17	48615453	48615553	+	0.13033
AUP1	ENSCAFG00000008402	17	48615656	48615788	+	0.103005
AUP1	ENSCAFG00000008402	17	48615908	48616023	+	0.124768
AUP1	ENSCAFG00000008402	17	48616139	48616324	+	0.127824
DQX1	ENSCAFG00000008425	17	48622033	48622201	+	0.152318
DQX1	ENSCAFG00000008425	17	48622392	48622698	+	0.309353
DQX1	ENSCAFG00000008425	17	48622889	48623113	+	0.313145
PCGF1	ENSCAFG00000008457	17	48633435	48633860	+	0.432107
PCGF1	ENSCAFG00000008457	17	48634285	48634452	+	0.130361
PCGF1	ENSCAFG00000008457	17	48634524	48634647	+	0.193302
PCGF1	ENSCAFG00000008457	17	48634753	48634931	+	0.154333
PCGF1	ENSCAFG00000008457	17	48634965	48635065	+	0.30504
TTC31	ENSCAFG00000008468	17	48649147	48649399	-	0.122086
TTC31	ENSCAFG00000008468	17	48650898	48651031	-	0.734213
WDR54	ENSCAFG00000008561	17	48700768	48700958	-	0.125
DCTN1	ENSCAFG00000008608	17	48753438	48753600	+	0.17873
TET3	ENSCAFG00000008728	17	48984335	48984927	-	0.2111
TET3	ENSCAFG00000008728	17	48985264	48990792	-	0.199497
TET3	ENSCAFG00000008728	17	48990930	48991439	-	0.108437
TET3	ENSCAFG00000008728	17	48994407	48995728	-	0.125473
TPRKB	ENSCAFG00000008802	17	49272002	49274462	+	0.12805
NAGK	ENSCAFG00000030475	17	51373692	51374656	+	0.250568
NAGK	ENSCAFG00000030475	17	51374754	51375426	+	0.375331
NAGK	ENSCAFG00000030475	17	51375505	51376136	+	0.110356
AP4B1	ENSCAFG00000009267	17	51705194	51706397	-	0.124459
AP4B1	ENSCAFG00000009267	17	51706894	51707686	-	0.265193
HIPK1	ENSCAFG00000009298	17	51768634	51769545	+	0.120062
OLFML3	ENSCAFG00000009334	17	51785404	51786141	+	0.499371
OLFML3	ENSCAFG00000009334	17	51786427	51786737	+	0.487771
AMPD1	ENSCAFG00000009521	17	52377575	52377920	-	0.156937
N-RAS	ENSCAFG00000009532	17	52415923	52418076	-	0.175091
SIKE1	ENSCAFG00000028884	17	52474399	52475280	-	0.131727
SIKE1	ENSCAFG00000028884	17	52475386	52475619	-	0.353506
VANGL1	ENSCAFG00000009758	17	53216588	53220480	+	0.184664
TTF2	ENSCAFG00000009845	17	54446294	54446373	+	0.157895
TTF2	ENSCAFG00000009845	17	54460304	54460656	+	0.191158
TTF2	ENSCAFG00000009845	17	54460839	54462783	+	0.104026
TTF2	ENSCAFG00000009845	17	54474443	54474844	+	0.739464
NOTCH2	ENSCAFG00000010476	17	56858738	56859416	-	0.425598
NOTCH2	ENSCAFG00000010476	17	56870339	56870538	-	0.169677
PRKAB2	ENSCAFG00000010859	17	57619023	57620153	-	0.147451
PRKAB2	ENSCAFG00000010859	17	57624933	57625165	-	0.254272
PRKAB2	ENSCAFG00000010859	17	57625259	57626094	-	0.160907
	ENSCAFG00000011110	17	58475597	58478427	+	0.100359
POLR3C	ENSCAFG00000011257	17	58637584	58637694	+	0.145173
POLR3C	ENSCAFG00000011257	17	58640122	58640255	+	0.364251
POLR3C	ENSCAFG00000011257	17	58642322	58642577	+	0.121221
POLR3C	ENSCAFG00000011257	17	58643217	58644424	+	0.211088
NUDT17	ENSCAFG00000011285	17	58649056	58649188	+	0.184549
PIAS3	ENSCAFG00000011319	17	58652904	58653069	-	0.376799
PEX11B	ENSCAFG00000011357	17	58714509	58717080	-	0.137855
PEX11B	ENSCAFG00000011357	17	58717282	58717677	-	0.281719
PEX11B	ENSCAFG00000011357	17	58717793	58718591	-	0.151613
RBM8A	ENSCAFG00000023172	17	58725620	58725895	-	0.151784
APH1	ENSCAFG00000011777	17	59511621	59511952	-	0.623558
APH1	ENSCAFG00000011777	17	59513565	59514108	-	0.1722
PRPF3	ENSCAFG00000011820	17	59572296	59572577	+	0.250936
TARS2	ENSCAFG00000011941	17	59682037	59682330	+	0.215017
TARS2	ENSCAFG00000011941	17	59685662	59685926	+	0.112676
TARS2	ENSCAFG00000011941	17	59688588	59688812	+	0.173455
TARS2	ENSCAFG00000011941	17	59691269	59691421	+	0.117731
TARS2	ENSCAFG00000011941	17	59691494	59692076	+	0.143371
ECM1	ENSCAFG00000012022	17	59698805	59699149	+	0.135298
SETDB1	ENSCAFG00000023501	17	60057840	60058277	+	0.304773
SETDB1	ENSCAFG00000023501	17	60067970	60068345	+	0.18883
CERS2	ENSCAFG00000012285	17	60071958	60072170	-	0.10118
BNIPL	ENSCAFG00000012381	17	60132259	60132478	+	0.114583
BNIPL	ENSCAFG00000012381	17	60132581	60132746	+	0.147368
BNIPL	ENSCAFG00000012381	17	60132878	60133753	+	0.204208
C1orf56	ENSCAFG00000023491	17	60134123	60134569	+	0.110088
C1orf56	ENSCAFG00000023491	17	60136512	60137357	+	0.663147
SCNM1	ENSCAFG00000012499	17	60231829	60231904	+	0.116854
SCNM1	ENSCAFG00000012499	17	60232212	60232849	+	0.109139
TMOD4	ENSCAFG00000012517	17	60234681	60234940	-	0.167963
TMOD4	ENSCAFG00000012517	17	60235084	60235472	-	0.186497
TMOD4	ENSCAFG00000012517	17	60235580	60235689	-	0.124166
TMOD4	ENSCAFG00000012517	17	60236952	60237272	-	0.382526
PIP5K1A	ENSCAFG00000012554	17	60288399	60288603	+	0.139766
PSMD4	ENSCAFG00000012565	17	60311831	60312211	+	0.104755
ZNF687	ENSCAFG00000012605	17	60356768	60356856	+	0.17037
ZNF687	ENSCAFG00000012605	17	60357706	60357896	+	0.103074
PI4KB	ENSCAFG00000012633	17	60360417	60361576	-	0.268656
PI4KB	ENSCAFG00000012633	17	60361697	60361945	-	0.162121
RFX5	ENSCAFG00000012661	17	60396564	60396794	-	0.105085
RFX5	ENSCAFG00000012661	17	60398717	60398985	-	0.113762
PSMB4	ENSCAFG00000012707	17	60461822	60462103	+	0.119074
PSMB4	ENSCAFG00000012707	17	60462250	60462426	+	0.205195
PSMB4	ENSCAFG00000012707	17	60462989	60463193	+	0.164581
POGZ	ENSCAFG00000012719	17	60468500	60468722	-	0.153861
POGZ	ENSCAFG00000012719	17	60468835	60469033	-	0.232517
POGZ	ENSCAFG00000012719	17	60469090	60469530	-	0.302272
POGZ	ENSCAFG00000012719	17	60469671	60469827	-	0.143389
SNX27	ENSCAFG00000012737	17	60722711	60723108	+	0.138641
TDRKH	ENSCAFG00000012856	17	60786425	60786816	-	0.164912
LRIG2	ENSCAFG00000013347	17	62493071	62495240	-	0.152471
MOV10	ENSCAFG00000013454	17	62873081	62873154	-	0.124102
MOV10	ENSCAFG00000013454	17	62873276	62873561	-	0.256165
MOV10	ENSCAFG00000013454	17	62873650	62873741	-	0.12649
MOV10	ENSCAFG00000013454	17	62873867	62874677	-	0.107472
MOV10	ENSCAFG00000013454	17	62874752	62874991	-	0.212357
ADORA3	ENSCAFG00000013692	17	63895937	63897595	+	0.144755
C1orf162	ENSCAFG00000013697	17	63920754	63921379	-	0.225118
C1orf162	ENSCAFG00000013697	17	63921488	63921666	-	0.139742
OVGP1	ENSCAFG00000013729	17	63973833	63974066	+	0.290323
OVGP1	ENSCAFG00000013729	17	63978512	63981802	+	0.143218
C7orf57	ENSCAFG00000014131	18	82273	82943	+	0.344337
C7orf57	ENSCAFG00000014131	18	83058	86381	+	0.249498
C7orf57	ENSCAFG00000014131	18	86567	87946	+	0.187909
	ENSCAFG00000032173	18	117559	119073	+	0.131257
STK17A	ENSCAFG00000003480	18	6590214	6590313	-	0.82026
CDK13	ENSCAFG00000029250	18	9804382	9804939	-	0.234595
CDK13	ENSCAFG00000029250	18	9814516	9815071	-	0.113774
PIK3CG	ENSCAFG00000003977	18	13598570	13601397	-	0.175918
PIK3CG	ENSCAFG00000003977	18	13608284	13611297	-	0.597434
RINT1	ENSCAFG00000004024	18	14845828	14845900	-	0.344763
PSMC2	ENSCAFG00000004204	18	16846347	16848253	-	0.111756
DNAJC2	ENSCAFG00000004235	18	16887989	16888058	+	0.333333
PMPCB	ENSCAFG00000004166	18	16894418	16894500	-	0.180305
PMPCB	ENSCAFG00000004166	18	16894576	16894738	-	0.139008
PMPCB	ENSCAFG00000004166	18	16894827	16894907	-	0.184356
PMPCB	ENSCAFG00000004166	18	16894993	16895814	-	0.125564
PMPCB	ENSCAFG00000004166	18	16906264	16906802	-	0.558736
GSAP	ENSCAFG00000004316	18	17422828	17425196	-	0.116576
BET1L	ENSCAFG00000006433	18	25360803	25360924	-	0.149959
BET1L	ENSCAFG00000006433	18	25360981	25361184	-	0.133024
RIC8A	ENSCAFG00000006439	18	25366710	25366782	+	0.194753
RIC8A	ENSCAFG00000006439	18	25366927	25367322	+	0.155468
RIC8A	ENSCAFG00000006439	18	25367442	25367855	+	0.174804
PSMD13	ENSCAFG00000006455	18	25396396	25397536	+	0.150946
ATHL1	ENSCAFG00000006474	18	25444538	25444612	+	0.297297
ATHL1	ENSCAFG00000006474	18	25445987	25446333	+	0.589124
ATHL1	ENSCAFG00000006474	18	25446973	25447059	+	0.113175
ATHL1	ENSCAFG00000006474	18	25447196	25447294	+	0.148953
ATHL1	ENSCAFG00000006474	18	25447428	25447552	+	0.131307
ATHL1	ENSCAFG00000006474	18	25448206	25448310	+	0.112725
SIGIRR	ENSCAFG00000006505	18	25549282	25549501	-	0.681818
SIGIRR	ENSCAFG00000006505	18	25550913	25551316	-	0.118802
PTDSS2	ENSCAFG00000006515	18	25603373	25603446	+	0.374798
PTDSS2	ENSCAFG00000006515	18	25603592	25603690	+	0.453968
PTDSS2	ENSCAFG00000006515	18	25603876	25603982	+	0.114504
RASSF7	ENSCAFG00000006528	18	25671908	25671983	+	0.114754
RASSF7	ENSCAFG00000006528	18	25672065	25672147	+	0.592233
PHRF1	ENSCAFG00000006539	18	25680574	25683200	+	0.100468
PHRF1	ENSCAFG00000006539	18	25702441	25702960	+	0.111524
PHRF1	ENSCAFG00000006539	18	25706676	25706919	+	0.213782
IRF7	ENSCAFG00000006557	18	25709406	25709491	-	0.137068
DEAF1	ENSCAFG00000006569	18	25723122	25723391	-	0.129877
DEAF1	ENSCAFG00000006569	18	25724651	25727455	-	0.184352
	ENSCAFG00000029403	18	25769102	25769246	+	0.124627
	ENSCAFG00000006633	18	25771929	25773533	-	0.41331
COMMD9	ENSCAFG00000006832	18	31867075	31868120	+	0.126179
ABTB2	ENSCAFG00000006977	18	33643018	33643177	+	0.111258
FBXO3	ENSCAFG00000007148	18	33944596	33948909	+	0.133693
FBXO3	ENSCAFG00000007148	18	33967561	33968455	+	0.118526
FBXO3	ENSCAFG00000007148	18	33968646	33973727	+	0.214344
CSTF3	ENSCAFG00000007264	18	34508887	34509008	+	0.149383
CSTF3	ENSCAFG00000007264	18	34562805	34563183	+	0.111234
OSBP	ENSCAFG00000007604	18	37159958	37164503	+	0.174247
OSBP	ENSCAFG00000007604	18	37178391	37178669	+	0.131318
OSBP	ENSCAFG00000007604	18	37186948	37187163	+	0.108126
	ENSCAFG00000007675	18	37771137	37771888	-	0.143256
CLP1	ENSCAFG00000007815	18	38529826	38530218	-	0.105124
SERPING1	ENSCAFG00000007838	18	38576417	38578418	-	0.104733
	ENSCAFG00000008234	18	41142583	41142790	+	0.244742
	ENSCAFG00000008234	18	41143063	41143269	+	0.212843
	ENSCAFG00000008234	18	41143545	41144137	+	0.34646
	ENSCAFG00000008234	18	41144413	41144513	+	0.217839
	ENSCAFG00000008234	18	41144627	41145429	+	0.155172
	ENSCAFG00000008234	18	41145471	41145629	+	0.121222
NDUFS3	ENSCAFG00000008411	18	42073822	42074030	-	0.144385
	ENSCAFG00000008701	18	42212648	42213202	+	0.109757
	ENSCAFG00000008701	18	42217664	42218507	+	0.120801
	ENSCAFG00000008701	18	42218589	42218769	+	0.269972
SLC39A13	ENSCAFG00000008717	18	42222763	42222963	-	0.270755
SLC39A13	ENSCAFG00000008717	18	42225004	42225262	-	0.33291
MYBPC3	ENSCAFG00000008769	18	42288028	42288275	+	0.150838
MYBPC3	ENSCAFG00000008769	18	42288313	42288467	+	0.318376
MADD	ENSCAFG00000008656	18	42291227	42291559	-	0.118152
MADD	ENSCAFG00000008656	18	42307209	42307778	-	0.144983
ARFGAP2	ENSCAFG00000008903	18	42404840	42406635	+	0.110296
ARFGAP2	ENSCAFG00000008903	18	42406764	42406842	+	0.140371
ARFGAP2	ENSCAFG00000008903	18	42406977	42407964	+	0.160551
ARFGAP2	ENSCAFG00000008903	18	42408091	42408230	+	0.321145
ARFGAP2	ENSCAFG00000008903	18	42408324	42408430	+	0.156909
ZNF408	ENSCAFG00000009143	18	42811514	42811734	-	0.129418
ZNF408	ENSCAFG00000009143	18	42812851	42813158	-	0.404575
AMBRA1	ENSCAFG00000009193	18	42936522	42936792	+	0.169918
DGKZ	ENSCAFG00000009248	18	43089336	43089563	-	0.331981
DGKZ	ENSCAFG00000009248	18	43089597	43089683	-	0.11309
DGKZ	ENSCAFG00000009248	18	43089804	43090266	-	0.104701
DGKZ	ENSCAFG00000009248	18	43090554	43091374	-	0.447119
DGKZ	ENSCAFG00000009248	18	43092589	43092780	-	0.124996
DGKZ	ENSCAFG00000009248	18	43095280	43095359	-	0.179975
PEX16	ENSCAFG00000009349	18	43507871	43508555	+	0.377409
PEX16	ENSCAFG00000009349	18	43508632	43508980	+	0.209633
PEX16	ENSCAFG00000009349	18	43509114	43509239	+	0.160409
PNPLA2	ENSCAFG00000009547	18	45184943	45185273	+	0.118783
PNPLA2	ENSCAFG00000009547	18	45186495	45186709	+	0.151773
CRACR2B	ENSCAFG00000009553	18	45190834	45190912	+	0.105263
CRACR2B	ENSCAFG00000009553	18	45191669	45192107	+	0.235628
CRACR2B	ENSCAFG00000009553	18	45192254	45192379	+	0.166719
CRACR2B	ENSCAFG00000009553	18	45192470	45192628	+	0.185804
CD151	ENSCAFG00000023924	18	45196431	45197317	+	0.100651
AP2A2	ENSCAFG00000009691	18	45354396	45355233	+	0.116458
TNNI2	ENSCAFG00000010068	18	46078547	46078669	+	0.143976
TSSC4	ENSCAFG00000031882	18	46476312	46477133	+	0.119434
TSSC4	ENSCAFG00000031882	18	46477544	46477634	+	0.930368
CARS	ENSCAFG00000010271	18	46960727	46961163	-	0.18765
CARS	ENSCAFG00000010271	18	46972533	46972897	-	0.141706
NADSYN1	ENSCAFG00000010388	18	47218647	47221561	-	0.10141
PPFIA1	ENSCAFG00000010544	18	47980226	47980912	-	0.101109
TPCN2	ENSCAFG00000010716	18	48957334	48957918	-	0.12421
TPCN2	ENSCAFG00000010716	18	48959013	48959102	-	0.134292
IGHMBP2	ENSCAFG00000010745	18	49072370	49072766	-	0.147919
IGHMBP2	ENSCAFG00000010745	18	49083383	49085183	-	0.142292
TCIRG1	ENSCAFG00000010972	18	49784898	49785107	-	0.184738
TCIRG1	ENSCAFG00000010972	18	49785225	49785305	-	0.105351
TCIRG1	ENSCAFG00000010972	18	49787272	49787351	-	0.112729
TCIRG1	ENSCAFG00000010972	18	49789814	49790104	-	0.30432
TCIRG1	ENSCAFG00000010972	18	49791875	49793075	-	0.146749
ALDH3B1	ENSCAFG00000011171	18	49804185	49806648	-	0.142624
ALDH3B1	ENSCAFG00000011171	18	49810139	49810428	-	0.104579
ALDH3B1	ENSCAFG00000011171	18	49810793	49813763	-	0.135845
UNC93B1	ENSCAFG00000011210	18	49829402	49829614	+	0.238312
UNC93B1	ENSCAFG00000011210	18	49829747	49830050	+	0.113299
NUDT8	ENSCAFG00000030813	18	49874935	49875563	+	0.220126
NUDT8	ENSCAFG00000030813	18	49875696	49876227	+	0.123548
	ENSCAFG00000011349	18	49905431	49905619	-	0.135843
	ENSCAFG00000011349	18	49905727	49906613	-	0.133261
	ENSCAFG00000011349	18	49906717	49907082	-	0.177007
	ENSCAFG00000025332	18	49951125	49951285	-	0.189662
	ENSCAFG00000025332	18	49951393	49951487	-	0.101348
	ENSCAFG00000025332	18	49953132	49953554	-	0.107515
PITPNM1	ENSCAFG00000011451	18	49980436	49980666	+	0.159032
PITPNM1	ENSCAFG00000011451	18	49982532	49982768	+	0.225368
PITPNM1	ENSCAFG00000011451	18	49983943	49984032	+	0.133464
AIP	ENSCAFG00000011515	18	49986894	49987149	-	0.166725
AIP	ENSCAFG00000011515	18	49987291	49987385	-	0.242429
AIP	ENSCAFG00000011515	18	49987562	49987984	-	0.124942
TMEM134	ENSCAFG00000011535	18	50005588	50007955	+	0.164822
TMEM134	ENSCAFG00000011535	18	50008000	50008195	+	0.114522
CORO1B	ENSCAFG00000011565	18	50028073	50028253	+	0.104281
RPS6KB2	ENSCAFG00000011590	18	50034737	50034960	-	0.250979
RPS6KB2	ENSCAFG00000011590	18	50035073	50035184	-	0.13892
RPS6KB2	ENSCAFG00000011590	18	50036696	50036823	-	0.189655
CARNS1	ENSCAFG00000011597	18	50044999	50045093	-	0.215537
CARNS1	ENSCAFG00000011597	18	50045325	50046081	-	0.496705
CARNS1	ENSCAFG00000011597	18	50046167	50046259	-	0.152302
CARNS1	ENSCAFG00000011597	18	50047146	50047395	-	0.324895
TBC1D10C	ENSCAFG00000011599	18	50058426	50058545	-	0.170316
TBC1D10C	ENSCAFG00000011599	18	50058611	50059266	-	0.120397
RAD9A	ENSCAFG00000011618	18	50067293	50067373	-	0.417112
RAD9A	ENSCAFG00000011618	18	50067438	50067515	-	0.364052
RAD9A	ENSCAFG00000011618	18	50067625	50067721	-	0.10133
RAD9A	ENSCAFG00000011618	18	50067831	50069254	-	0.27028
RAD9A	ENSCAFG00000011618	18	50069354	50069442	-	0.103357
	ENSCAFG00000011635	18	50101530	50101749	+	0.352877
SSH3	ENSCAFG00000011655	18	50129594	50130318	-	0.295244
SSH3	ENSCAFG00000011655	18	50130365	50130445	-	0.159432
SSH3	ENSCAFG00000011655	18	50130574	50130984	-	0.123757
SSH3	ENSCAFG00000011655	18	50131078	50131164	-	0.148161
SSH3	ENSCAFG00000011655	18	50131353	50131444	-	0.135662
SSH3	ENSCAFG00000011655	18	50131510	50131855	-	0.142356
SSH3	ENSCAFG00000011655	18	50134087	50134587	-	0.246315
ANKRD13D	ENSCAFG00000011687	18	50136832	50136912	-	0.134877
ANKRD13D	ENSCAFG00000011687	18	50138268	50138369	-	0.145468
ANKRD13D	ENSCAFG00000011687	18	50144711	50144827	-	0.144363
ADRBK1	ENSCAFG00000011733	18	50150329	50150471	-	0.1084
KDM2A	ENSCAFG00000011792	18	50191334	50191923	-	0.116824
RBM14	ENSCAFG00000012405	18	50720425	50721201	-	0.13473
BRMS1	ENSCAFG00000012784	18	50971830	50973022	+	0.165621
BRMS1	ENSCAFG00000012784	18	50973087	50973837	+	0.20998
YIF1A	ENSCAFG00000030485	18	51019038	51019513	+	0.186591
YIF1A	ENSCAFG00000030485	18	51019607	51019701	+	0.168958
KLC2	ENSCAFG00000012899	18	51036028	51036393	-	0.179704
KLC2	ENSCAFG00000012899	18	51036451	51036690	-	0.173009
KLC2	ENSCAFG00000012899	18	51036815	51036891	-	0.310722
KLC2	ENSCAFG00000012899	18	51037050	51037152	-	0.329619
KLC2	ENSCAFG00000012899	18	51038767	51038872	-	0.103792
PACS1	ENSCAFG00000012965	18	51067600	51068318	-	0.161102
CST6	ENSCAFG00000013078	18	51263344	51263905	-	0.107209
EIF1AD	ENSCAFG00000031896	18	51273005	51273151	+	0.228235
EIF1AD	ENSCAFG00000031896	18	51273260	51273361	+	0.149901
EIF1AD	ENSCAFG00000031896	18	51273470	51273641	+	0.130324
	ENSCAFG00000028476	18	51352264	51352375	-	0.328655
C11orf68	ENSCAFG00000031323	18	51353345	51354043	+	0.308212
MUS81	ENSCAFG00000013216	18	51397888	51397967	-	0.228256
MUS81	ENSCAFG00000013216	18	51398096	51398259	-	0.302895
MUS81	ENSCAFG00000013216	18	51398355	51398453	-	0.126951
MUS81	ENSCAFG00000013216	18	51398570	51399139	-	0.203452
MUS81	ENSCAFG00000013216	18	51399642	51399819	-	0.295739
MUS81	ENSCAFG00000013216	18	51399960	51400526	-	0.102099
KAT5	ENSCAFG00000013299	18	51507068	51507167	-	0.449648
RELA	ENSCAFG00000013334	18	51550777	51550881	+	0.149556
RELA	ENSCAFG00000013334	18	51551322	51551946	+	0.137197
SIPA1	ENSCAFG00000013350	18	51564503	51564583	-	0.133525
SIPA1	ENSCAFG00000013350	18	51567413	51568124	-	0.131436
PCNXL3	ENSCAFG00000013383	18	51572649	51572725	-	0.119388
PCNXL3	ENSCAFG00000013383	18	51579781	51579943	-	0.224317
PCNXL3	ENSCAFG00000013383	18	51590814	51590913	-	0.378151
KCNK7	ENSCAFG00000013426	18	51611064	51612790	+	0.533409
EHBP1L1	ENSCAFG00000013463	18	51614980	51615964	-	0.292448
LTBP3	ENSCAFG00000013500	18	51664728	51665000	+	0.109493
LTBP3	ENSCAFG00000013500	18	51665168	51665327	+	0.196193
LTBP3	ENSCAFG00000013500	18	51665804	51665891	+	0.190476
LTBP3	ENSCAFG00000013500	18	51666570	51666657	+	0.131743
LTBP3	ENSCAFG00000013500	18	51666738	51666844	+	0.162512
SCYL1	ENSCAFG00000013552	18	51668727	51669344	-	0.101629
SCYL1	ENSCAFG00000013552	18	51670535	51671054	-	0.128316
SCYL1	ENSCAFG00000013552	18	51679065	51679141	-	0.11811
SCYL1	ENSCAFG00000013552	18	51679232	51679638	-	0.171257
SCYL1	ENSCAFG00000013552	18	51680067	51680241	-	0.102276
POLA2	ENSCAFG00000013677	18	51879903	51882915	-	0.113373
	ENSCAFG00000013724	18	51977149	51977703	-	0.332951
	ENSCAFG00000013724	18	51977872	51979699	-	0.198412
SYVN1	ENSCAFG00000013916	18	52061457	52062309	+	0.141305
SYVN1	ENSCAFG00000013916	18	52063025	52063166	+	0.104637
SYVN1	ENSCAFG00000013916	18	52063215	52063650	+	0.273779
SYVN1	ENSCAFG00000013916	18	52063754	52064558	+	0.241876
SYVN1	ENSCAFG00000013916	18	52064685	52064774	+	0.327692
SYVN1	ENSCAFG00000013916	18	52064874	52064961	+	0.217213
SYVN1	ENSCAFG00000013916	18	52065497	52065781	+	0.240001
SYVN1	ENSCAFG00000013916	18	52065910	52065993	+	0.20468
SYVN1	ENSCAFG00000013916	18	52066149	52066226	+	0.291892
SYVN1	ENSCAFG00000013916	18	52066413	52067203	+	0.174559
SYVN1	ENSCAFG00000013916	18	52067355	52067438	+	0.220334
VPS51	ENSCAFG00000013964	18	52085390	52085813	-	0.163327
VPS51	ENSCAFG00000013964	18	52086447	52086800	-	0.10183
VPS51	ENSCAFG00000013964	18	52087893	52087973	-	0.197133
ZFPL1	ENSCAFG00000013975	18	52111407	52111919	-	0.335822
ZFPL1	ENSCAFG00000013975	18	52112043	52112292	-	0.434777
ZFPL1	ENSCAFG00000013975	18	52112439	52112510	-	0.271243
ZFPL1	ENSCAFG00000013975	18	52112885	52113985	-	0.19187
ZFPL1	ENSCAFG00000013975	18	52114097	52114378	-	0.235303
SNX15	ENSCAFG00000014007	18	52156310	52156415	-	0.151885
ARL2-SNX15	ENSCAFG00000028760	18	52172554	52175624	-	0.103359
PPP2R5B	ENSCAFG00000014047	18	52246164	52246389	-	0.154015
PPP2R5B	ENSCAFG00000014047	18	52249779	52249908	-	0.163006
ATG2A	ENSCAFG00000014106	18	52261992	52262268	+	0.112449
ATG2A	ENSCAFG00000014106	18	52263624	52263707	+	0.253407
ATG2A	ENSCAFG00000014106	18	52267076	52267752	+	0.249814
ATG2A	ENSCAFG00000014106	18	52268696	52268777	+	0.109855
ATG2A	ENSCAFG00000014106	18	52270235	52270768	+	0.139582
ATG2A	ENSCAFG00000014106	18	52271500	52272043	+	0.172099
ATG2A	ENSCAFG00000014106	18	52272252	52272512	+	0.173928
ATG2A	ENSCAFG00000014106	18	52274155	52274351	+	0.268432
ATG2A	ENSCAFG00000014106	18	52274453	52274537	+	0.274332
ATG2A	ENSCAFG00000014106	18	52274844	52274929	+	0.155375
ATG2A	ENSCAFG00000014106	18	52275002	52275213	+	0.111215
ATG2A	ENSCAFG00000014106	18	52275296	52275550	+	0.167732
ATG2A	ENSCAFG00000014106	18	52275672	52275821	+	0.212326
ATG2A	ENSCAFG00000014106	18	52277198	52277277	+	0.204765
EHD1	ENSCAFG00000014128	18	52310416	52310803	+	0.107149
	ENSCAFG00000014161	18	52331913	52332858	+	0.2497
MEN1	ENSCAFG00000014185	18	52348914	52349143	+	0.192094
MEN1	ENSCAFG00000014185	18	52350547	52350919	+	0.412826
MAP4K2	ENSCAFG00000014216	18	52355693	52355774	+	0.130867
MAP4K2	ENSCAFG00000014216	18	52355906	52355986	+	0.119086
SF1	ENSCAFG00000014239	18	52384811	52387816	+	0.175708
PYGM	ENSCAFG00000014281	18	52398723	52399754	+	0.207102
PYGM	ENSCAFG00000014281	18	52402464	52403008	+	0.236164
PYGM	ENSCAFG00000014281	18	52403583	52403819	+	0.121333
PYGM	ENSCAFG00000014281	18	52404283	52404585	+	0.103448
RASGRP2	ENSCAFG00000014309	18	52414401	52415065	+	0.272116
RASGRP2	ENSCAFG00000014309	18	52415168	52415875	+	0.122474
RPS6KA4	ENSCAFG00000031793	18	52718209	52718434	-	0.153676
RPS6KA4	ENSCAFG00000031793	18	52718542	52719105	-	0.112863
CCDC88B	ENSCAFG00000014400	18	52724037	52724586	-	0.233981
CCDC88B	ENSCAFG00000014400	18	52724753	52724937	-	0.14799
TRMT112	ENSCAFG00000014445	18	52755017	52755140	+	0.159454
TRMT112	ENSCAFG00000014445	18	52755230	52755319	+	0.102877
ESRRA	ENSCAFG00000014455	18	52757296	52757395	-	0.190092
ESRRA	ENSCAFG00000014455	18	52758106	52758247	-	0.134326
ESRRA	ENSCAFG00000014455	18	52758364	52761004	-	0.386582
ESRRA	ENSCAFG00000014455	18	52761341	52762794	-	0.413092
PLCB3	ENSCAFG00000014542	18	52794625	52794867	-	0.110796
PLCB3	ENSCAFG00000014542	18	52795110	52795190	-	0.349387
PLCB3	ENSCAFG00000014542	18	52795267	52795358	-	0.153146
PLCB3	ENSCAFG00000014542	18	52795500	52795965	-	0.129952
PLCB3	ENSCAFG00000014542	18	52799526	52799851	-	0.391651
PLCB3	ENSCAFG00000014542	18	52799976	52800269	-	0.241091
PLCB3	ENSCAFG00000014542	18	52802596	52802677	-	0.105833
PLCB3	ENSCAFG00000014542	18	52802762	52802908	-	0.159475
NUDT22	ENSCAFG00000014585	18	52829136	52829423	-	0.531505
TRPT1	ENSCAFG00000014591	18	52833754	52833876	+	0.214286
FERMT3	ENSCAFG00000014609	18	52835395	52835736	-	0.224057
FERMT3	ENSCAFG00000014609	18	52836860	52837014	-	0.242377
STIP1	ENSCAFG00000014672	18	52861430	52861713	-	0.134081
OTUB1	ENSCAFG00000014729	18	53035031	53035147	-	0.146703
OTUB1	ENSCAFG00000014729	18	53035232	53035443	-	0.196151
OTUB1	ENSCAFG00000014729	18	53035562	53039320	-	0.176072
ATL3	ENSCAFG00000015073	18	53358194	53359644	+	0.209229
SLC3A2	ENSCAFG00000015495	18	53811116	53812442	-	0.101252
SLC3A2	ENSCAFG00000015495	18	53812586	53812700	-	0.124459
SLC3A2	ENSCAFG00000015495	18	53812881	53813042	-	0.101975
SLC3A2	ENSCAFG00000015495	18	53818056	53818434	-	0.150616
WDR74	ENSCAFG00000015523	18	53855348	53855431	+	0.367347
WDR74	ENSCAFG00000015523	18	53860069	53860156	+	0.166667
WDR74	ENSCAFG00000015523	18	53860212	53860908	+	0.279467
WDR74	ENSCAFG00000015523	18	53861054	53861137	+	0.149314
WDR74	ENSCAFG00000015523	18	53861194	53861487	+	0.205228
NXF1	ENSCAFG00000015594	18	53889333	53891130	+	0.438956
NXF1	ENSCAFG00000015594	18	53891167	53891467	+	0.141664
NXF1	ENSCAFG00000015594	18	53891536	53891619	+	0.106229
NXF1	ENSCAFG00000015594	18	53892317	53892436	+	0.102396
NXF1	ENSCAFG00000015594	18	53892479	53893045	+	0.116698
TMEM179B	ENSCAFG00000015636	18	53896872	53897079	-	0.118144
TAF6L	ENSCAFG00000015646	18	53899554	53899679	-	0.133197
TAF6L	ENSCAFG00000015646	18	53902427	53902792	-	0.263333
TAF6L	ENSCAFG00000015646	18	53903013	53903158	-	0.106037
TAF6L	ENSCAFG00000015646	18	53903233	53904646	-	0.13481
POLR2G	ENSCAFG00000015461	18	53919395	53919514	-	0.138856
BSCL2	ENSCAFG00000023629	18	53969531	53969712	+	0.262985
BSCL2	ENSCAFG00000023629	18	53970077	53970230	+	0.10182
BSCL2	ENSCAFG00000023629	18	53970548	53970640	+	0.131031
UBXN1	ENSCAFG00000015710	18	53978293	53978430	+	0.146813
UBXN1	ENSCAFG00000015710	18	53978680	53978763	+	0.140422
UBXN1	ENSCAFG00000015710	18	53979472	53979566	+	0.215595
UBXN1	ENSCAFG00000015710	18	53979618	53979764	+	0.137644
	ENSCAFG00000015719	18	53992515	53992661	+	0.211268
GANAB	ENSCAFG00000015767	18	54008699	54010043	+	0.213321
GANAB	ENSCAFG00000015767	18	54013191	54013291	+	0.124097
B3GAT3	ENSCAFG00000015783	18	54020817	54021942	+	0.30984
EML3	ENSCAFG00000015795	18	54028209	54029005	+	0.170002
EML3	ENSCAFG00000015795	18	54030831	54030990	+	0.124931
EML3	ENSCAFG00000015795	18	54031506	54031700	+	0.190584
EML3	ENSCAFG00000015795	18	54036453	54036730	+	0.116197
MTA2	ENSCAFG00000015809	18	54042780	54042889	+	0.259154
MTA2	ENSCAFG00000015809	18	54043161	54043352	+	0.107376
	ENSCAFG00000015822	18	54056254	54056439	+	0.10772
	ENSCAFG00000015822	18	54058423	54058989	+	0.176874
	ENSCAFG00000015834	18	54062578	54063685	+	0.324624
ASRGL1	ENSCAFG00000015868	18	54217224	54217666	-	0.203661
FADS3	ENSCAFG00000015963	18	54543658	54544262	+	0.181127
FADS3	ENSCAFG00000015963	18	54544339	54544727	+	0.212144
DAGLA	ENSCAFG00000016070	18	54735934	54736270	-	0.113618
DAK	ENSCAFG00000016197	18	55054089	55054408	-	0.120388
DAK	ENSCAFG00000016197	18	55055335	55055414	-	0.110624
DAK	ENSCAFG00000016197	18	55058554	55058627	-	0.244755
DDB1	ENSCAFG00000016264	18	55094585	55094810	+	0.139351
VPS37C	ENSCAFG00000016326	18	55209074	55209699	+	0.199964
VPS37C	ENSCAFG00000016326	18	55209782	55210539	+	0.230668
CD5	ENSCAFG00000016332	18	55219752	55220398	-	0.141551
CD5	ENSCAFG00000016332	18	55224107	55226485	-	0.211314
CD6	ENSCAFG00000016378	18	55308260	55309216	-	0.267377
USP38	ENSCAFG00000003622	19	229920	235754	-	0.425069
USP38	ENSCAFG00000003622	19	235890	237641	-	0.680205
SLC7A11	ENSCAFG00000003749	19	4290191	4293733	+	0.348842
SLC7A11	ENSCAFG00000003749	19	4293860	4297383	+	0.412667
SLC7A11	ENSCAFG00000003749	19	4297499	4305710	+	0.259069
EXOSC9	ENSCAFG00000004139	19	18324261	18324588	-	0.277938
EXOSC9	ENSCAFG00000004139	19	18327208	18327778	-	0.490177
EXOSC9	ENSCAFG00000004139	19	18333255	18334155	-	0.158288
EXOSC9	ENSCAFG00000004139	19	18334499	18335444	-	0.184053
ANXA5	ENSCAFG00000004151	19	18440689	18441127	+	0.135397
TNIP3	ENSCAFG00000004160	19	18948372	18949318	+	0.269903
AMMECR1L	ENSCAFG00000004306	19	22739600	22740237	+	0.125309
MAP3K2	ENSCAFG00000004528	19	23293640	23294360	+	0.198552
	ENSCAFG00000028785	19	24015987	24016167	-	0.824468
NIFK	ENSCAFG00000004710	19	28495447	28496269	+	0.121535
[truncated: 4,339 more rows]

## Sheet: Chicken retained introns
Chicken retained introns
Gene Symbol	ENSEMBL ID	Chromosome	Intron Start	Intron End	Strand	IR ratio
	ENSGALG00000009771	1	14799	15007	+	0.458516
	ENSGALG00000009771	1	15189	15391	+	0.244646
	ENSGALG00000009771	1	15498	15587	+	0.150175
GOLGB1	ENSGALG00000009783	1	71378	72181	+	0.406017
GOLGB1	ENSGALG00000009783	1	73233	73924	+	0.202413
HCLS1	ENSGALG00000009778	1	82353	83944	+	0.169514
RABL2B	ENSGALG00000009770	1	106769	107726	+	0.3665
RABL2B	ENSGALG00000009770	1	107806	108583	+	0.626243
ARSA	ENSGALG00000009746	1	117008	117422	-	0.397272
GCC1	ENSGALG00000013502	1	430322	431588	+	0.296212
DENND6B	ENSGALG00000013772	1	440691	441133	-	0.252983
PPP6R2	ENSGALG00000013499	1	508275	508519	+	0.386777
NCAPH2	ENSGALG00000013811	1	615931	616039	+	0.178434
NCAPH2	ENSGALG00000013811	1	616147	616246	+	0.104408
IRF5	ENSGALG00000028368	1	623111	625150	+	0.256405
TNPO3	ENSGALG00000013823	1	646102	646658	-	0.14962
AHCYL2	ENSGALG00000007960	1	697966	698526	+	0.184178
AHCYL2	ENSGALG00000007960	1	702972	703703	+	0.215222
AHCYL2	ENSGALG00000007960	1	705420	705527	+	0.189877
AHCYL2	ENSGALG00000007960	1	705596	705666	+	0.207073
STRIP2	ENSGALG00000026181	1	715331	716003	+	0.318218
STRIP2	ENSGALG00000026181	1	717184	717398	+	0.158787
STRIP2	ENSGALG00000026181	1	717473	718034	+	0.116883
STRIP2	ENSGALG00000026181	1	718132	718331	+	0.148281
STRIP2	ENSGALG00000026181	1	720459	722457	+	0.195418
F	ENSGALG00000007973	1	762016	762591	+	0.159663
ZC3HC1	ENSGALG00000008003	1	853566	854258	-	0.111955
ZC3HC1	ENSGALG00000008003	1	856321	857089	-	0.109131
KLHDC10	ENSGALG00000008013	1	868469	869054	+	0.169201
KLHDC10	ENSGALG00000008013	1	870710	871300	+	0.181882
TMEM209	ENSGALG00000008036	1	893275	894051	-	0.116038
CEP41	ENSGALG00000008103	1	923117	923956	-	0.221683
CEP41	ENSGALG00000008103	1	924468	924653	-	0.133442
CEP41	ENSGALG00000008103	1	924798	925263	-	0.107317
CEP41	ENSGALG00000008103	1	925333	925700	-	0.105505
COPG2	ENSGALG00000008144	1	950557	951374	-	0.127754
COPG2	ENSGALG00000008144	1	951455	952012	-	0.203103
COPG2	ENSGALG00000008144	1	952065	953948	-	0.118152
	ENSGALG00000008153	1	965242	966871	+	0.134062
	ENSGALG00000008153	1	968452	968556	+	0.108108
FBXO18	ENSGALG00000008162	1	971530	972443	-	0.170807
FBXO18	ENSGALG00000008162	1	973393	974872	-	0.306509
FAM208B	ENSGALG00000008171	1	1029108	1029443	-	0.345995
FAM208B	ENSGALG00000008171	1	1029619	1030197	-	0.307216
FAM208B	ENSGALG00000008171	1	1031005	1031268	-	0.124096
FAM208B	ENSGALG00000008171	1	1031394	1031824	-	0.104967
FAM208B	ENSGALG00000008171	1	1044561	1044673	-	0.123957
CALML3	ENSGALG00000008424	1	1084505	1084692	-	0.18578
SLC35B4	ENSGALG00000008463	1	1291826	1295870	+	0.215095
SLC35B4	ENSGALG00000008463	1	1295984	1296991	+	0.224135
SLC35B4	ENSGALG00000008463	1	1300377	1301170	+	0.138439
MKLN1	ENSGALG00000006356	1	3054770	3055796	-	0.105548
MKLN1	ENSGALG00000006356	1	3091436	3092603	-	0.124621
K123	ENSGALG00000006337	1	3368879	3369566	+	0.700387
IL2RA	ENSGALG00000006335	1	3377576	3380313	-	0.212787
IL2RA	ENSGALG00000006335	1	3381245	3381459	-	0.13001
RBM17	ENSGALG00000006332	1	3423276	3423772	+	0.358206
PFKFB3	ENSGALG00000006324	1	3467475	3468364	+	0.205607
PRKCQ	ENSGALG00000023876	1	3562581	3563332	-	0.10179
PRKCQ	ENSGALG00000023876	1	3569813	3571795	-	0.123243
PRKCQ	ENSGALG00000023876	1	3577112	3579286	-	0.109308
PRKCQ	ENSGALG00000023876	1	3579465	3581523	-	0.107002
PRKCQ	ENSGALG00000023876	1	3583073	3583417	-	0.124335
	ENSGALG00000026622	1	4030193	4037174	+	0.148731
KIN	ENSGALG00000006769	1	4135670	4138385	-	0.239672
ATP5C1	ENSGALG00000006753	1	4149725	4150574	+	0.140532
ATP5C1	ENSGALG00000006753	1	4150612	4151135	+	0.115159
CELF2	ENSGALG00000006713	1	5831027	5834412	+	0.150725
USP6NL	ENSGALG00000006706	1	5904100	5914173	-	0.100619
USP6NL	ENSGALG00000006706	1	5916032	5916115	-	0.270192
USP6NL	ENSGALG00000006706	1	5916181	5916403	-	0.139656
USP6NL	ENSGALG00000006706	1	5916498	5917966	-	0.298767
ECHDC3	ENSGALG00000006690	1	6030941	6031176	+	0.133708
OPTN	ENSGALG00000013738	1	6576502	6577440	+	0.205075
OPTN	ENSGALG00000013738	1	6577520	6577754	+	0.177598
	ENSGALG00000005870	1	6590050	6591054	+	0.118331
PHYH	ENSGALG00000014565	1	6613410	6613566	-	0.123661
BEND7	ENSGALG00000006682	1	6662952	6668160	-	0.10514
	ENSGALG00000006671	1	6720926	6722338	+	0.118652
	ENSGALG00000006671	1	6730531	6731214	+	0.160173
	ENSGALG00000006671	1	6731355	6731842	+	0.121275
	ENSGALG00000006671	1	6731914	6734135	+	0.232189
FAM107B	ENSGALG00000028708	1	7163478	7164903	-	0.149763
HSPA14	ENSGALG00000006643	1	7306304	7307150	+	0.121784
HSPA14	ENSGALG00000006643	1	7308852	7309314	+	0.26921
HSPA14	ENSGALG00000006643	1	7311374	7312820	+	0.261647
HSPA14	ENSGALG00000006643	1	7314686	7316127	+	0.131655
SUV39H2	ENSGALG00000013920	1	7318325	7318985	+	0.341131
SUV39H2	ENSGALG00000013920	1	7319131	7320092	+	0.190653
SUV39H2	ENSGALG00000013920	1	7323858	7324926	+	0.152935
DCLRE1C	ENSGALG00000013926	1	7335303	7335464	-	0.106525
DCLRE1C	ENSGALG00000013926	1	7335537	7335824	-	0.151592
DCLRE1C	ENSGALG00000013926	1	7335926	7336203	-	0.118616
DMTF1	ENSGALG00000006628	1	7367120	7367775	-	0.199965
DMTF1	ENSGALG00000006628	1	7367934	7368601	-	0.205425
DMTF1	ENSGALG00000006628	1	7371444	7372918	-	0.12938
SEMA3C	ENSGALG00000008455	1	10980331	10982248	+	0.207096
CD36	ENSGALG00000008439	1	11008540	11009552	-	0.12496
GNAI1	ENSGALG00000008382	1	11191193	11192015	-	0.186772
GNAI1	ENSGALG00000008382	1	11192169	11193451	-	0.194726
PHTF2	ENSGALG00000008335	1	12263764	12264733	-	0.188423
RSBN1L	ENSGALG00000008328	1	12327890	12332535	-	0.162409
GSAP	ENSGALG00000008312	1	12530285	12532073	+	0.17532
NAPEPLD	ENSGALG00000008285	1	12738277	12740170	-	0.118224
NAPEPLD	ENSGALG00000008285	1	12740285	12741198	-	0.138765
PMPCB	ENSGALG00000008280	1	12784829	12786130	+	0.149775
PMPCB	ENSGALG00000008280	1	12786216	12786293	+	0.197362
DNAJC2	ENSGALG00000008249	1	12793053	12793333	-	0.136274
DNAJC2	ENSGALG00000008249	1	12794225	12794322	-	0.196946
PSMC2	ENSGALG00000008236	1	12808557	12808782	+	0.118835
KMT2E	ENSGALG00000008167	1	13619362	13622022	+	0.10619
KMT2E	ENSGALG00000008167	1	13624720	13625526	+	0.197019
PUS7	ENSGALG00000008132	1	13789105	13789883	+	0.296389
PUS7	ENSGALG00000008132	1	13789955	13790569	+	0.118233
PUS7	ENSGALG00000008132	1	13799509	13801188	+	0.113078
PUS7	ENSGALG00000008132	1	13801317	13801591	+	0.192715
RINT1	ENSGALG00000008123	1	13810741	13810810	+	0.336493
RINT1	ENSGALG00000008123	1	13811052	13811918	+	0.392739
RINT1	ENSGALG00000008123	1	13812092	13812168	+	0.162679
RINT1	ENSGALG00000008123	1	13814969	13815174	+	0.194973
RINT1	ENSGALG00000008123	1	13818474	13819644	+	0.171206
RINT1	ENSGALG00000008123	1	13819859	13820399	+	0.428879
RINT1	ENSGALG00000008123	1	13820580	13820665	+	0.667093
RINT1	ENSGALG00000008123	1	13820784	13821417	+	0.21327
EFCAB10	ENSGALG00000027028	1	13822601	13823034	-	0.142857
EFCAB10	ENSGALG00000027028	1	13823119	13823318	-	0.169811
ATXN7L1	ENSGALG00000008115	1	13831471	13834170	-	0.24115
ATXN7L1	ENSGALG00000008115	1	13847765	13848596	-	0.132841
PBEF1	ENSGALG00000008098	1	14039802	14039940	-	0.228822
PBEF1	ENSGALG00000008098	1	14052278	14053478	-	0.171134
PIK3CG	ENSGALG00000008081	1	14220337	14223508	+	0.131371
PRKAR2B	ENSGALG00000008060	1	14342738	14344861	+	0.131894
PRKAR2B	ENSGALG00000008060	1	14345214	14346666	+	0.278616
HBP1	ENSGALG00000008050	1	14360143	14360241	+	0.129617
HBP1	ENSGALG00000008050	1	14360354	14360690	+	0.142733
DUS4L	ENSGALG00000023661	1	14553328	14553555	+	0.197872
CBLL1	ENSGALG00000027723	1	14621838	14624143	+	0.219035
CBLL1	ENSGALG00000027723	1	14624751	14624991	+	0.122825
CBLL1	ENSGALG00000027723	1	14625075	14625910	+	0.14131
DLD	ENSGALG00000007931	1	14666228	14666478	+	0.220346
DLD	ENSGALG00000007931	1	14677052	14677462	+	0.10393
DLD	ENSGALG00000007931	1	14679008	14679518	+	0.922983
LAMB1	ENSGALG00000007905	1	14703392	14704490	-	0.194482
LRRK2	ENSGALG00000007161	1	14817676	14818777	-	0.555923
LRRK2	ENSGALG00000007161	1	14818972	14819601	-	0.423907
LRRK2	ENSGALG00000007161	1	14821487	14821962	-	0.127128
LRRK2	ENSGALG00000007161	1	14823005	14823156	-	0.101719
LRRK2	ENSGALG00000007161	1	14839439	14839830	-	0.136754
LRRK2	ENSGALG00000007161	1	14841691	14841910	-	0.12844
LRRK2	ENSGALG00000007161	1	14852863	14853457	-	0.162382
ABCD2	ENSGALG00000007142	1	15081209	15082568	+	0.173182
KIF21A	ENSGALG00000007098	1	15231900	15233042	+	0.132978
GTSE1	ENSGALG00000004897	1	15515680	15516069	+	0.125714
GTSE1	ENSGALG00000004897	1	15517580	15518677	+	0.110657
GTSE1	ENSGALG00000004897	1	15518818	15519725	+	0.189713
TRMU	ENSGALG00000004208	1	15520806	15520924	+	0.100292
TRMU	ENSGALG00000004208	1	15521090	15522779	+	0.105724
TRMU	ENSGALG00000004208	1	15522886	15523337	+	0.124296
TRMU	ENSGALG00000004208	1	15523460	15524834	+	0.16987
GRAMD4	ENSGALG00000013182	1	15805825	15807478	+	0.189077
GRAMD4	ENSGALG00000013182	1	15807547	15808312	+	0.166408
CERK	ENSGALG00000019397	1	15933499	15935465	-	0.233553
BRD1	ENSGALG00000008526	1	18541647	18542791	-	0.104037
BRD1	ENSGALG00000008526	1	18542946	18545034	-	0.11474
ALG12	ENSGALG00000008539	1	18647241	18647706	-	0.34703
CRELD2	ENSGALG00000008551	1	18662171	18662973	+	0.102875
PIM3	ENSGALG00000023576	1	18950958	18951050	-	0.112146
TRABD	ENSGALG00000008705	1	20014653	20017266	+	0.11982
TRABD	ENSGALG00000008705	1	20017345	20019456	+	0.258369
SELO	ENSGALG00000008694	1	20078043	20078433	+	0.202698
SELO	ENSGALG00000008694	1	20078714	20079027	+	0.30019
TUBGCP6	ENSGALG00000008657	1	20086861	20088657	-	0.127612
TUBGCP6	ENSGALG00000008657	1	20088857	20089740	-	0.132549
TUBGCP6	ENSGALG00000008657	1	20089954	20090337	-	0.29216
TUBGCP6	ENSGALG00000008657	1	20101850	20102387	-	0.117723
TUBGCP6	ENSGALG00000008657	1	20105761	20107158	-	0.330922
HDAC10	ENSGALG00000008641	1	20110957	20111419	-	0.160517
HDAC10	ENSGALG00000008641	1	20112180	20112718	-	0.144365
MAPK12	ENSGALG00000019384	1	20151800	20152423	-	0.210195
MAPK11	ENSGALG00000008612	1	20191274	20192580	-	0.116806
MAPK11	ENSGALG00000008612	1	20195948	20197549	-	0.251828
MAPK11	ENSGALG00000008612	1	20203058	20204211	-	0.21099
ZNF800	ENSGALG00000028694	1	20647985	20651537	+	0.216841
ZNF800	ENSGALG00000028694	1	20651681	20654360	+	0.258083
POT1	ENSGALG00000008740	1	21565089	21567625	+	0.159713
POT1	ENSGALG00000008740	1	21570661	21572934	+	0.343497
POT1	ENSGALG00000008740	1	21574203	21574358	+	0.520735
WASL	ENSGALG00000008797	1	22007745	22008278	+	0.304319
WASL	ENSGALG00000008797	1	22025910	22027268	+	0.30584
FAM3C	ENSGALG00000008975	1	22997212	22997399	+	0.160694
FAM3C	ENSGALG00000008975	1	23002760	23004133	+	0.150821
CPED1	ENSGALG00000009002	1	23112781	23113094	-	0.104703
ING3	ENSGALG00000009023	1	23198099	23199567	-	0.147914
ING3	ENSGALG00000009023	1	23202221	23202554	-	0.118227
	ENSGALG00000009104	1	24091586	24093575	+	0.117169
	ENSGALG00000009104	1	24102340	24103311	+	0.211702
LSM8	ENSGALG00000009110	1	24122951	24124548	-	0.102713
CORTBP2	ENSGALG00000009134	1	24313589	24313811	+	0.188679
CORTBP2	ENSGALG00000009134	1	24318215	24319821	+	0.144538
ST7	ENSGALG00000009380	1	24607250	24611494	-	0.176753
CAPZA2	ENSGALG00000009385	1	24744428	24745329	-	0.105976
TES	ENSGALG00000009398	1	25115226	25115863	-	0.110416
TFEC	ENSGALG00000009411	1	25288126	25289056	+	0.104011
C1H7ORF60	ENSGALG00000009440	1	26728366	26733165	+	0.103281
C1H7ORF60	ENSGALG00000009440	1	26733280	26736964	+	0.210298
LSMEM1	ENSGALG00000009446	1	26848731	26850584	-	0.357365
IFRD1	ENSGALG00000009448	1	26858210	26859756	-	0.246826
IFRD1	ENSGALG00000009448	1	26859865	26859965	-	0.143033
IFRD1	ENSGALG00000009448	1	26862611	26863515	-	0.103092
DOCK4	ENSGALG00000009480	1	27046317	27050025	+	0.210092
THAP5	ENSGALG00000009494	1	28392795	28396587	+	0.244605
THAP5	ENSGALG00000009494	1	28396777	28397614	+	0.146556
GXYLT1	ENSGALG00000009532	1	29424961	29425763	-	0.52476
ZCRB1	ENSGALG00000009544	1	29515312	29518480	-	0.112467
PRICKLE1	ENSGALG00000009556	1	29600927	29601498	-	0.315375
PRICKLE1	ENSGALG00000009556	1	29601636	29602469	-	0.196467
IRAK4	ENSGALG00000009586	1	30012993	30013868	+	0.315871
ARID2	ENSGALG00000009665	1	30694987	30695145	+	0.237098
ARID2	ENSGALG00000009665	1	30796191	30798546	+	0.223401
SLC38A1	ENSGALG00000009698	1	30880784	30881298	-	0.173099
SLC38A1	ENSGALG00000009698	1	30881417	30884494	-	0.192923
SLC38A1	ENSGALG00000009698	1	30885865	30888075	-	0.360034
SLC38A2	ENSGALG00000008497	1	30932415	30932715	-	0.121144
SLC38A2	ENSGALG00000008497	1	30932840	30933216	-	0.12891
SLC38A2	ENSGALG00000008497	1	30935587	30938631	-	0.293903
SLC38A2	ENSGALG00000008497	1	30939176	30941653	-	0.257878
SLC38A2	ENSGALG00000008497	1	30941973	30942109	-	0.152367
RPAP3	ENSGALG00000009743	1	31369890	31370985	-	0.178559
RPAP3	ENSGALG00000009743	1	31371086	31371876	-	0.150785
RPAP3	ENSGALG00000009743	1	31377100	31378417	-	0.245786
RPAP3	ENSGALG00000009743	1	31380945	31381299	-	0.135289
XRCC6BP1	ENSGALG00000009747	1	31385174	31385270	+	0.121311
USP15	ENSGALG00000009773	1	32917232	32917871	+	0.121459
USP15	ENSGALG00000009773	1	32918096	32919942	+	0.364367
USP15	ENSGALG00000009773	1	32920026	32920116	+	0.267283
USP15	ENSGALG00000009773	1	32921501	32921609	+	0.105202
USP15	ENSGALG00000009773	1	32924867	32925412	+	0.302281
USP15	ENSGALG00000009773	1	32925501	32925771	+	0.121203
MON2	ENSGALG00000009795	1	32986595	32988084	+	0.165952
MON2	ENSGALG00000009795	1	32989922	32991010	+	0.111281
MON2	ENSGALG00000009795	1	33007339	33008118	+	0.234457
TMEM5	ENSGALG00000009815	1	33357858	33362536	+	0.104608
SRGAP1	ENSGALG00000009825	1	33526164	33526844	+	0.138541
SRGAP1	ENSGALG00000009825	1	33535885	33537916	+	0.207979
XPOT	ENSGALG00000009835	1	33577074	33578277	+	0.104774
XPOT	ENSGALG00000009835	1	33591446	33591955	+	0.125225
TBK1	ENSGALG00000009840	1	33615024	33615421	+	0.128542
TBK1	ENSGALG00000009840	1	33615523	33617972	+	0.318909
TBK1	ENSGALG00000009840	1	33619157	33619504	+	0.117303
TBK1	ENSGALG00000009840	1	33619544	33620448	+	0.3701
TBK1	ENSGALG00000009840	1	33620758	33621733	+	0.111589
RASSF3	ENSGALG00000009842	1	33721698	33723286	+	0.113197
GNS	ENSGALG00000009856	1	33741513	33742006	-	0.241613
LEMD3	ENSGALG00000009873	1	33938156	33943089	+	0.18353
LEMD3	ENSGALG00000009873	1	33943195	33943277	+	0.365672
LEMD3	ENSGALG00000009873	1	33943356	33943615	+	0.468311
LLPH	ENSGALG00000019358	1	34329603	34329681	-	0.153267
HELB	ENSGALG00000009885	1	34378455	34379834	+	0.132908
HELB	ENSGALG00000009885	1	34380058	34380931	+	0.189113
CAND1	ENSGALG00000009899	1	34758667	34760027	+	0.10937
CAND1	ENSGALG00000009899	1	34768187	34769082	+	0.142323
IFNG	ENSGALG00000009903	1	35014560	35015203	-	0.299451
NUP107	ENSGALG00000009934	1	35218171	35219046	+	0.2423
NUP107	ENSGALG00000009934	1	35229942	35230584	+	0.123518
NUP107	ENSGALG00000009934	1	35230687	35230927	+	0.204152
NUP107	ENSGALG00000009934	1	35231441	35231879	+	0.174414
NUP107	ENSGALG00000009934	1	35231993	35232289	+	0.280892
NUP107	ENSGALG00000009934	1	35232457	35233279	+	0.227245
SLC35E3	ENSGALG00000009940	1	35234991	35236709	+	0.132936
MDM2	ENSGALG00000009942	1	35257821	35258641	+	0.113529
MDM2	ENSGALG00000009942	1	35263579	35264844	+	0.17921
LYZ	ENSGALG00000009963	1	35386742	35386823	+	0.255319
GAS41	ENSGALG00000029135	1	35387614	35387710	+	0.271854
GAS41	ENSGALG00000029135	1	35387777	35387854	+	0.148513
GAS41	ENSGALG00000029135	1	35388633	35388716	+	0.243117
FRS2	ENSGALG00000009966	1	35448876	35450946	+	0.121736
KCNMB4	ENSGALG00000010044	1	35784354	35788850	+	0.374341
PTPRB	ENSGALG00000010049	1	35818667	35819587	-	0.128385
PTPRB	ENSGALG00000010049	1	35821296	35821752	-	0.175766
ZFC3H1	ENSGALG00000010177	1	36295723	36295847	-	0.287178
ZFC3H1	ENSGALG00000010177	1	36295910	36297988	-	0.174813
ZFC3H1	ENSGALG00000010177	1	36298028	36298615	-	0.20251
ZFC3H1	ENSGALG00000010177	1	36298717	36299849	-	0.136258
ZFC3H1	ENSGALG00000010177	1	36300813	36300903	-	0.21675
ZFC3H1	ENSGALG00000010177	1	36327711	36331926	-	0.119235
TMEM19	ENSGALG00000027799	1	36359087	36360401	+	0.216776
TMEM19	ENSGALG00000027799	1	36360539	36360818	+	0.120701
TMEM19	ENSGALG00000027799	1	36361073	36362423	+	0.128092
TMEM19	ENSGALG00000027799	1	36362633	36365296	+	0.10237
TBC1D15	ENSGALG00000010190	1	36415524	36422187	+	0.111437
TBC1D15	ENSGALG00000010190	1	36431379	36433657	+	0.282821
TBC1D15	ENSGALG00000010190	1	36433761	36433928	+	0.110918
TBC1D15	ENSGALG00000010190	1	36437889	36438237	+	0.370165
TBC1D15	ENSGALG00000010190	1	36438335	36439882	+	0.207283
TBC1D15	ENSGALG00000010190	1	36439999	36440548	+	0.231839
	ENSGALG00000021897	1	37702766	37704035	-	0.120488
KRR1	ENSGALG00000010227	1	37739357	37739780	-	0.348587
KRR1	ENSGALG00000010227	1	37740738	37741096	-	0.20856
KRR1	ENSGALG00000010227	1	37741231	37741587	-	0.139324
OSBPL8	ENSGALG00000010246	1	37972331	37973484	-	0.159521
ZDHHC17	ENSGALG00000010253	1	38147809	38148651	+	0.113142
ZDHHC17	ENSGALG00000010253	1	38148745	38152380	+	0.157951
ZDHHC17	ENSGALG00000010253	1	38152464	38152850	+	0.276846
NAV3	ENSGALG00000010311	1	38837747	38838518	+	0.17502
CCDC59	ENSGALG00000028648	1	40618934	40619205	-	0.258714
C12orf29	ENSGALG00000011168	1	42683963	42684531	+	0.113222
CEP290	ENSGALG00000011177	1	42709290	42710043	-	0.215738
CEP290	ENSGALG00000011177	1	42715159	42716639	-	0.220559
CEP290	ENSGALG00000011177	1	42729467	42729540	-	0.112329
TMTC3	ENSGALG00000011198	1	42752495	42753190	+	0.158274
TMTC3	ENSGALG00000011198	1	42755100	42756409	+	0.225673
TMTC3	ENSGALG00000011198	1	42756662	42761575	+	0.478853
TMTC3	ENSGALG00000011198	1	42765628	42766343	+	0.138025
TMTC3	ENSGALG00000011198	1	42767784	42769448	+	0.115471
MKP3	ENSGALG00000011207	1	43173155	43174531	-	0.122854
MKP3	ENSGALG00000011207	1	43174969	43175429	-	0.250863
WDR51B	ENSGALG00000011215	1	43236208	43236941	-	0.115005
WDR51B	ENSGALG00000011215	1	43239500	43253597	-	0.182608
WDR51B	ENSGALG00000011215	1	43253682	43253758	-	0.226824
ATP2B1	ENSGALG00000011258	1	43276653	43281284	-	0.210971
BTG1	ENSGALG00000011276	1	44272626	44273620	-	0.435162
EEA1	ENSGALG00000011280	1	44500703	44500994	-	0.185658
EEA1	ENSGALG00000011280	1	44513545	44514147	-	0.133306
UBE2N	ENSGALG00000011292	1	44719145	44719319	-	0.123414
CEP83	ENSGALG00000019336	1	45007819	45008716	-	0.398496
CEP83	ENSGALG00000019336	1	45011122	45012191	-	0.221736
CEP83	ENSGALG00000019336	1	45012267	45012910	-	0.409494
FGD6	ENSGALG00000011342	1	45247922	45249262	-	0.535441
FGD6	ENSGALG00000011342	1	45249391	45250042	-	0.338582
FGD6	ENSGALG00000011342	1	45258504	45259644	-	0.192228
FGD6	ENSGALG00000011342	1	45259728	45261101	-	0.127746
VEZT	ENSGALG00000011357	1	45333505	45336140	+	0.272357
METAP2	ENSGALG00000011377	1	45417362	45419877	+	0.103023
USP44	ENSGALG00000011400	1	45426319	45426713	-	0.45485
USP44	ENSGALG00000011400	1	45426919	45427754	-	0.156929
AMDHD1	ENSGALG00000011414	1	45548014	45548500	+	0.27982
ELK3	ENSGALG00000011435	1	45652072	45654270	+	0.161268
CDK17	ENSGALG00000011456	1	45666104	45666569	-	0.215079
CDK17	ENSGALG00000011456	1	45666690	45667993	-	0.207371
NEDD1	ENSGALG00000011479	1	45899797	45900265	+	0.330626
SLC25A3	ENSGALG00000011514	1	46514964	46515101	+	0.13014
SLC25A3	ENSGALG00000011514	1	46515255	46517712	+	0.121024
APAF1	ENSGALG00000011531	1	46554341	46555087	+	0.141509
UHRF1BP1L	ENSGALG00000011557	1	47005335	47006056	-	0.151552
UHRF1BP1L	ENSGALG00000011557	1	47006226	47007797	-	0.184663
UHRF1BP1L	ENSGALG00000011557	1	47040014	47041080	-	0.115377
ACTR6	ENSGALG00000011559	1	47062467	47063019	+	0.201493
ACTR6	ENSGALG00000011559	1	47066263	47066920	+	0.120966
ACTR6	ENSGALG00000011559	1	47066977	47067391	+	0.202565
SCYL2	ENSGALG00000011569	1	47082079	47085718	+	0.335404
SCYL2	ENSGALG00000011569	1	47088354	47089941	+	0.107212
SCYL2	ENSGALG00000011569	1	47094643	47095861	+	0.215227
SCYL2	ENSGALG00000011569	1	47096567	47098209	+	0.136044
UTP20	ENSGALG00000011643	1	47530615	47531197	+	0.176842
UTP20	ENSGALG00000011643	1	47559565	47560333	+	0.123945
ARL1	ENSGALG00000011651	1	47566638	47567300	-	0.2208
ARL1	ENSGALG00000011651	1	47569958	47570660	-	0.106109
NUP205	ENSGALG00000011662	1	47580433	47581969	-	0.167282
WDR91	ENSGALG00000011724	1	47774081	47774845	+	0.116206
WDR91	ENSGALG00000011724	1	47774958	47775698	+	0.301577
WBP11	ENSGALG00000011745	1	47916208	47916400	+	0.42643
	ENSGALG00000011747	1	48009448	48009530	+	0.975736
DDX47	ENSGALG00000011794	1	48062635	48062939	+	0.283745
DDX47	ENSGALG00000011794	1	48063077	48064374	+	0.469921
DDX47	ENSGALG00000011794	1	48064445	48064948	+	0.269154
KIAA1467	ENSGALG00000011800	1	48133352	48134020	+	0.172178
KIAA1467	ENSGALG00000011800	1	48134168	48134529	+	0.175974
KIAA1467	ENSGALG00000011800	1	48134671	48135100	+	0.341229
TTC26	ENSGALG00000011847	1	48896018	48898187	+	0.108683
TTC26	ENSGALG00000011847	1	48898294	48902349	+	0.176154
C7orf55	ENSGALG00000011856	1	48974372	48974464	+	0.171001
LUC7L2	ENSGALG00000011857	1	49001212	49002018	+	0.115364
	ENSGALG00000028016	1	49025766	49026046	-	0.140176
	ENSGALG00000028016	1	49026218	49026536	-	0.127006
	ENSGALG00000019325	1	49035643	49036049	+	0.418659
	ENSGALG00000019325	1	49036127	49037191	+	0.253318
POLDIP3	ENSGALG00000011863	1	49043221	49045398	+	0.133794
POLDIP3	ENSGALG00000011863	1	49048828	49049704	+	0.169555
POLDIP3	ENSGALG00000011863	1	49049782	49050350	+	0.191141
RRP7A	ENSGALG00000011866	1	49059192	49059562	+	0.104427
SERHL2	ENSGALG00000011867	1	49062286	49062729	-	0.128464
SERHL2	ENSGALG00000011867	1	49066478	49066683	-	0.249613
FAM109B	ENSGALG00000011898	1	49283770	49284303	-	0.338278
WBP2NL	ENSGALG00000011908	1	49294881	49295402	-	0.142853
CENPM	ENSGALG00000011914	1	49318803	49320045	+	0.21549
CENPM	ENSGALG00000011914	1	49320144	49320907	+	0.172433
CENPM	ENSGALG00000011914	1	49320987	49322019	+	0.321834
CENPM	ENSGALG00000011914	1	49322111	49322915	+	0.109244
TNFRSF13C	ENSGALG00000019322	1	49333532	49334202	+	0.149766
SREBF2	ENSGALG00000011916	1	49360942	49361630	-	0.159918
CCDC134	ENSGALG00000011918	1	49370978	49371586	-	0.10672
MEI1	ENSGALG00000011919	1	49374344	49375559	-	0.251252
MEI1	ENSGALG00000011919	1	49377068	49378886	-	0.276072
XRCC6	ENSGALG00000011932	1	49416594	49417533	-	0.105213
XRCC6	ENSGALG00000011932	1	49417634	49418862	-	0.175676
XRCC6	ENSGALG00000011932	1	49428338	49428435	-	0.111111
POLR3H	ENSGALG00000011947	1	49459721	49461261	+	0.171906
POLR3H	ENSGALG00000011947	1	49461348	49462207	+	0.175455
POLR3H	ENSGALG00000011947	1	49462271	49462851	+	0.608407
POLR3H	ENSGALG00000011947	1	49463059	49463729	+	0.119839
PHF5A	ENSGALG00000011953	1	49486810	49488346	+	0.18242
TOB2	ENSGALG00000011957	1	49497343	49500169	+	0.113534
TEF	ENSGALG00000011958	1	49521464	49523331	-	0.379096
ZC3H7B	ENSGALG00000011965	1	49547416	49548026	-	0.156468
RANGAP1	ENSGALG00000011966	1	49606046	49607891	+	0.136909
L3MBTL2	ENSGALG00000011976	1	49625175	49625952	-	0.220861
L3MBTL2	ENSGALG00000011976	1	49628919	49630896	-	0.20475
EP300	ENSGALG00000011992	1	49661404	49662283	-	0.168179
XPNPEP3	ENSGALG00000012003	1	49751732	49752336	-	0.12983
XPNPEP3	ENSGALG00000012003	1	49757554	49758018	-	0.15073
SLC25A17	ENSGALG00000012013	1	49798386	49799520	+	0.104836
MKL1	ENSGALG00000012024	1	49915697	49916091	+	0.316679
SGSM3	ENSGALG00000012033	1	49921828	49923016	-	0.238832
SGSM3	ENSGALG00000012033	1	49923139	49923424	-	0.163811
SGSM3	ENSGALG00000012033	1	49924279	49924378	-	0.134925
SGSM3	ENSGALG00000012033	1	49926291	49926909	-	0.129831
SGSM3	ENSGALG00000012033	1	49927065	49927359	-	0.193453
SGSM3	ENSGALG00000012033	1	49927487	49931494	-	0.202041
SGSM3	ENSGALG00000012033	1	49931549	49932686	-	0.250187
TNRC6B	ENSGALG00000012050	1	49979142	49980969	-	0.248509
TNRC6B	ENSGALG00000012050	1	49996315	50000557	-	0.160339
FAM83F	ENSGALG00000012053	1	50124872	50125391	-	0.163103
RPS19BP1	ENSGALG00000012132	1	50448635	50448706	+	0.515312
RPS19BP1	ENSGALG00000012132	1	50448847	50449020	+	0.125252
ATF4	ENSGALG00000012135	1	50457632	50458183	-	0.170168
MIEF1	ENSGALG00000012144	1	50476697	50476816	-	0.343066
TAB1	ENSGALG00000012150	1	50518042	50519010	-	0.152948
PDGFB	ENSGALG00000012178	1	50590570	50590793	+	0.162119
PDGFB	ENSGALG00000012178	1	50590999	50592689	+	0.135188
	ENSGALG00000012204	1	50662370	50662642	+	0.211407
	ENSGALG00000012204	1	50663137	50663245	+	0.213584
	ENSGALG00000012204	1	50664010	50664080	+	0.221321
SUN2	ENSGALG00000028230	1	50666142	50666451	+	0.315199
SUN2	ENSGALG00000028230	1	50666612	50666729	+	0.218591
SUN2	ENSGALG00000028230	1	50669459	50670019	+	0.120632
GTPBP1	ENSGALG00000012215	1	50675910	50677454	-	0.105895
GTPBP1	ENSGALG00000012215	1	50677652	50678166	-	0.110161
GTPBP1	ENSGALG00000012215	1	50679052	50679532	-	0.20942
GTPBP1	ENSGALG00000012215	1	50684375	50686491	-	0.105519
GTPBP1	ENSGALG00000012215	1	50686603	50690653	-	0.271171
CBY1	ENSGALG00000012218	1	50705387	50705468	-	0.279096
DDX17	ENSGALG00000012247	1	50750091	50750761	+	0.160892
TMEM184B	ENSGALG00000012272	1	50807164	50817157	+	0.200446
TMEM184B	ENSGALG00000012272	1	50820136	50823258	+	0.139966
MAFF	ENSGALG00000012277	1	50835181	50835831	-	0.558463
PLA2G6	ENSGALG00000012281	1	50847070	50848705	+	0.178409
PLA2G6	ENSGALG00000012281	1	50852836	50853837	+	0.118086
BAIAP2L2	ENSGALG00000012285	1	50859037	50859352	+	0.143942
PICK1	ENSGALG00000019313	1	50877696	50878192	-	0.153829
PICK1	ENSGALG00000019313	1	50881796	50882130	-	0.11675
RPB6	ENSGALG00000012291	1	50924190	50925492	-	0.16504
RPB6	ENSGALG00000012291	1	50925564	50927155	-	0.117722
RPB6	ENSGALG00000012291	1	50927436	50927532	-	0.137218
MICALL1	ENSGALG00000012265	1	50934502	50934844	-	0.108903
MICALL1	ENSGALG00000012265	1	50935358	50935529	-	0.100618
MICALL1	ENSGALG00000012265	1	50944733	50949946	-	0.111103
ANKRD54	ENSGALG00000012299	1	50965402	50965804	+	0.130824
	ENSGALG00000012312	1	50986933	50987235	-	0.118992
	ENSGALG00000012312	1	50989180	50989577	-	0.158752
	ENSGALG00000012416	1	51004060	51004406	+	0.162218
PDXP	ENSGALG00000023131	1	51027759	51029010	-	0.359418
	ENSGALG00000012422	1	51032584	51032658	-	0.404144
	ENSGALG00000012422	1	51033513	51034110	-	0.181003
	ENSGALG00000012422	1	51034758	51034833	-	0.16177
	ENSGALG00000012422	1	51034945	51035214	-	0.103876
	ENSGALG00000028164	1	51041483	51041690	-	0.212076
	ENSGALG00000028164	1	51042693	51042836	-	0.152883
CDC42EP1	ENSGALG00000026968	1	51065994	51066670	-	0.265157
MFNG	ENSGALG00000012442	1	51104297	51105988	+	0.156891
MFNG	ENSGALG00000012442	1	51106341	51106963	+	0.137123
CYTH4	ENSGALG00000012454	1	51232609	51234593	-	0.272549
CYTH4	ENSGALG00000012454	1	51240419	51240663	-	0.129131
IL2RB	ENSGALG00000012472	1	51302775	51304127	+	0.123409
IL2RB	ENSGALG00000012472	1	51305515	51306442	+	0.164984
IL2RB	ENSGALG00000012472	1	51306591	51307249	+	0.123986
MPST	ENSGALG00000012487	1	51353178	51353728	-	0.113356
MPST	ENSGALG00000012487	1	51354362	51354956	-	0.117784
	ENSGALG00000012518	1	51415808	51416712	-	0.294789
	ENSGALG00000012518	1	51416822	51416901	-	0.171549
NCF4	ENSGALG00000012520	1	51421109	51421895	-	0.101496
NCF4	ENSGALG00000012520	1	51421961	51422052	-	0.230156
NCF4	ENSGALG00000012520	1	51422183	51422922	-	0.321596
NCF4	ENSGALG00000012520	1	51424694	51425949	-	0.114144
NCF4	ENSGALG00000012520	1	51426077	51427222	-	0.291256
NCF4	ENSGALG00000012520	1	51427293	51427628	-	0.102355
NCF4	ENSGALG00000012520	1	51429209	51430079	-	0.109518
IFT27	ENSGALG00000012523	1	51476401	51477460	+	0.281213
FOXRED2	ENSGALG00000012530	1	51567952	51568447	+	0.175393
FOXRED2	ENSGALG00000012530	1	51568689	51569554	+	0.115817
MCM5	ENSGALG00000012546	1	51941147	51941439	-	0.140838
HMOX1	ENSGALG00000012550	1	51949823	51951457	-	0.138841
HMOX1	ENSGALG00000012550	1	51951566	51952068	-	0.117274
HMOX1	ENSGALG00000012550	1	51952560	51954731	-	0.163742
TOM1	ENSGALG00000012552	1	51963878	51963975	-	0.112589
TOM1	ENSGALG00000012552	1	51964012	51964220	-	0.204532
TOM1	ENSGALG00000012552	1	51972362	51973372	-	0.133765
HMGXB4	ENSGALG00000012556	1	51987254	51988203	-	0.193971
HMGXB4	ENSGALG00000012556	1	51995224	51997308	-	0.322091
PWP1	ENSGALG00000012631	1	53309169	53309638	-	0.117137
PWP1	ENSGALG00000012631	1	53309760	53310779	-	0.21757
PWP1	ENSGALG00000012631	1	53310870	53311341	-	0.186462
PWP1	ENSGALG00000012631	1	53315768	53316916	-	0.11546
PWP1	ENSGALG00000012631	1	53317027	53317580	-	0.113111
PWP1	ENSGALG00000012631	1	53319666	53321068	-	0.131814
BTBD11	ENSGALG00000012635	1	53348751	53350215	-	0.146452
BTBD11	ENSGALG00000012635	1	53364368	53366015	-	0.225266
BTBD11	ENSGALG00000012635	1	53374167	53387305	-	0.158858
CRY1	ENSGALG00000012638	1	53559067	53561329	-	0.256697
TMEM263	ENSGALG00000012640	1	53600460	53604753	-	0.123914
TMEM263	ENSGALG00000012640	1	53608152	53609202	-	0.152638
TMEM263	ENSGALG00000012640	1	53609267	53610604	-	0.169524
RIC8B	ENSGALG00000012642	1	53637427	53644159	-	0.100548
RIC8B	ENSGALG00000012642	1	53648559	53648884	-	0.202578
POLR3B	ENSGALG00000012655	1	53785725	53786664	-	0.143209
POLR3B	ENSGALG00000012655	1	53795579	53796727	-	0.105547
TCP11L2	ENSGALG00000012658	1	53847576	53848264	-	0.31633
TCP11L2	ENSGALG00000012658	1	53852514	53853440	-	0.123959
TXNRD1	ENSGALG00000012714	1	54744384	54747534	-	0.175718
TXNRD1	ENSGALG00000012714	1	54749060	54750141	-	0.334216
TXNRD1	ENSGALG00000012714	1	54750249	54753785	-	0.240868
TXNRD1	ENSGALG00000012714	1	54759607	54761698	-	0.20789
TXNRD1	ENSGALG00000012714	1	54763173	54766478	-	0.502593
TXNRD1	ENSGALG00000012714	1	54766601	54768784	-	0.156166
HCFC2	ENSGALG00000012718	1	54822844	54824027	-	0.128181
HCFC2	ENSGALG00000012718	1	54828145	54828689	-	0.154856
HCFC2	ENSGALG00000012718	1	54828793	54829846	-	0.105272
HCFC2	ENSGALG00000012718	1	54830629	54831448	-	0.370574
5-MCDG	ENSGALG00000012722	1	54855533	54856676	-	0.200916
5-MCDG	ENSGALG00000012722	1	54857099	54858559	-	0.107996
5-MCDG	ENSGALG00000012722	1	54858654	54858731	-	0.128447
C1H12ORF73	ENSGALG00000027808	1	54864283	54864529	+	0.279171
DRAM1	ENSGALG00000012761	1	55648315	55649327	-	0.213423
GNPTAB	ENSGALG00000012763	1	55700783	55701843	+	0.283736
TBXAS1	ENSGALG00000012791	1	55907777	55910115	-	0.230709
HIPK2	ENSGALG00000012792	1	56266077	56267144	+	0.110659
KIAA1549	ENSGALG00000012796	1	56446617	56448231	+	0.102754
	ENSGALG00000012847	1	56788943	56791456	-	0.101704
	ENSGALG00000012847	1	56791606	56792402	-	0.145773
	ENSGALG00000012847	1	56794411	56795144	-	0.109832
	ENSGALG00000012847	1	56797924	56798149	-	0.112245
KDM7A	ENSGALG00000012848	1	56828403	56829400	-	0.116638
KDM7A	ENSGALG00000012848	1	56829677	56830578	-	0.119492
KDM7A	ENSGALG00000012848	1	56840410	56841790	-	0.131509
KDM7A	ENSGALG00000012848	1	56842906	56846889	-	0.109578
KDM7A	ENSGALG00000012848	1	56853132	56854917	-	0.110566
SLC37A3	ENSGALG00000012849	1	56906336	56907242	-	0.204356
SLC37A3	ENSGALG00000012849	1	56907290	56908659	-	0.143284
SLC37A3	ENSGALG00000012849	1	56908761	56909990	-	0.130409
SLC37A3	ENSGALG00000012849	1	56910132	56912552	-	0.514141
SLC37A3	ENSGALG00000012849	1	56912734	56913801	-	0.205362
SLC37A3	ENSGALG00000012849	1	56915829	56916921	-	0.361442
SLC37A3	ENSGALG00000012849	1	56917005	56917836	-	0.176303
SLC37A3	ENSGALG00000012849	1	56917929	56919457	-	0.101868
RAB19	ENSGALG00000012850	1	56922519	56922612	+	0.166667
MKRN1	ENSGALG00000012852	1	56932623	56933024	-	0.251735
MKRN1	ENSGALG00000012852	1	56933139	56933598	-	0.373794
MKRN1	ENSGALG00000012852	1	56933709	56934422	-	0.111297
MKRN1	ENSGALG00000012852	1	56934637	56935117	-	0.138766
ADCK2	ENSGALG00000012863	1	57043381	57044076	+	0.133778
ADCK2	ENSGALG00000012863	1	57044223	57045659	+	0.468952
ADCK2	ENSGALG00000012863	1	57048537	57051325	+	0.101872
ADCK2	ENSGALG00000012863	1	57051454	57052067	+	0.153358
ADCK2	ENSGALG00000012863	1	57052121	57052603	+	0.146707
BRAF	ENSGALG00000012865	1	57088400	57089468	-	0.178255
BRAF	ENSGALG00000012865	1	57109256	57110332	-	0.260401
BRAF	ENSGALG00000012865	1	57111740	57112412	-	0.133866
MRPS33	ENSGALG00000028879	1	57167990	57170506	-	0.171166
AGK	ENSGALG00000012870	1	57441898	57443525	+	0.143113
KIAA1147	ENSGALG00000012874	1	57464553	57465637	-	0.142854
WEE2	ENSGALG00000012875	1	57487422	57487509	+	0.321168
WEE2	ENSGALG00000012875	1	57487652	57488549	+	0.327312
FGD4	ENSGALG00000012932	1	59116037	59116223	-	0.26147
FGD4	ENSGALG00000012932	1	59116364	59117337	-	0.168528
FGD4	ENSGALG00000012932	1	59125100	59125926	-	0.138388
METTL20	ENSGALG00000027056	1	59547728	59549091	-	0.169799
METTL20	ENSGALG00000027056	1	59549222	59551294	-	0.124382
DENND5B	ENSGALG00000012944	1	59653900	59654359	+	0.143637
FAM60A	ENSGALG00000012946	1	59695705	59697577	+	0.308642
FAM60A	ENSGALG00000012946	1	59697677	59698703	+	0.21643
FAM60A	ENSGALG00000012946	1	59698830	59700241	+	0.23258
FAM60A	ENSGALG00000012946	1	59700392	59701253	+	0.40863
CAPRIN2	ENSGALG00000012947	1	59750553	59751986	+	0.292149
IPO8	ENSGALG00000012953	1	59765441	59767594	+	0.129284
IPO8	ENSGALG00000012953	1	59767753	59768700	+	0.205406
IPO8	ENSGALG00000012953	1	59787892	59788869	+	0.453897
DDX11	ENSGALG00000012969	1	60061415	60061753	+	0.172846
KDM5A	ENSGALG00000012986	1	60376150	60376483	-	0.264542
KDM5A	ENSGALG00000012986	1	60383738	60384268	-	0.127051
KDM5A	ENSGALG00000012986	1	60392427	60393397	-	0.279785
KDM5A	ENSGALG00000012986	1	60394470	60395955	-	0.103349
WNK1	ENSGALG00000012992	1	60609228	60611241	+	0.116852
WNK1	ENSGALG00000012992	1	60670670	60670971	+	0.297499
ERC1	ENSGALG00000012994	1	60773465	60775449	+	0.123887
ADIPOR2	ENSGALG00000013000	1	61103489	61104544	+	0.107183
ADIPOR2	ENSGALG00000013000	1	61104732	61105971	+	0.121853
ADIPOR2	ENSGALG00000013000	1	61106165	61107631	+	0.172414
IL17RA	ENSGALG00000013024	1	61758983	61760142	+	0.13667
IL17RA	ENSGALG00000013024	1	61760267	61761191	+	0.123174
IL17RA	ENSGALG00000013024	1	61763541	61763624	+	0.113272
IL17RA	ENSGALG00000013024	1	61765121	61765545	+	0.164836
IL17RA	ENSGALG00000013024	1	61766630	61767632	+	0.245703
CECR1	ENSGALG00000013031	1	61803808	61804950	-	0.198234
BID	ENSGALG00000013039	1	61986121	61987396	-	0.154134
MICAL3	ENSGALG00000013042	1	62010919	62011821	-	0.171296
PEX26	ENSGALG00000019286	1	62186213	62186449	+	0.248857
	ENSGALG00000013057	1	62224133	62224586	+	0.112444
	ENSGALG00000013057	1	62224636	62225136	+	0.214125
	ENSGALG00000019284	1	62264805	62265370	-	0.272215
	ENSGALG00000019284	1	62265448	62266628	-	0.137552
	ENSGALG00000019284	1	62268066	62268469	-	0.420684
BPGM	ENSGALG00000013069	1	62299653	62300107	+	0.141054
STRAP	ENSGALG00000013092	1	63253923	63256239	+	0.205231
AEBP2	ENSGALG00000013136	1	64730350	64733836	+	0.106406
PYROXD1	ENSGALG00000013173	1	65459153	65460143	+	0.104114
PYROXD1	ENSGALG00000013173	1	65462527	65463152	+	0.10366
PYROXD1	ENSGALG00000013173	1	65463265	65463967	+	0.10826
RECQL	ENSGALG00000013174	1	65475013	65475096	-	0.108512
RECQL	ENSGALG00000013174	1	65479832	65481291	-	0.194265
BCAT1	ENSGALG00000013177	1	65511657	65531474	+	0.177179
BCAT1	ENSGALG00000013177	1	65564173	65570538	+	0.100049
ETNK1	ENSGALG00000013205	1	66604810	66606857	-	0.117687
ETNK1	ENSGALG00000013205	1	66606941	66612885	-	0.106414
ETNK1	ENSGALG00000013205	1	66615042	66626950	-	0.116516
C2CD5	ENSGALG00000013210	1	66712820	66715461	+	0.208647
C2CD5	ENSGALG00000013210	1	66715608	66716378	+	0.102346
CMAS	ENSGALG00000013229	1	66991963	66992616	-	0.149425
CMAS	ENSGALG00000013229	1	66992767	66994630	-	0.331139
CMAS	ENSGALG00000013229	1	66996036	66996842	-	0.106787
LRMP	ENSGALG00000014011	1	67296396	67297255	+	0.112814
LRMP	ENSGALG00000014011	1	67298569	67299349	+	0.123067
LRMP	ENSGALG00000014011	1	67302684	67304613	+	0.165363
LRMP	ENSGALG00000014011	1	67304898	67305677	+	0.12191
LRMP	ENSGALG00000014011	1	67305845	67306440	+	0.226717
LRMP	ENSGALG00000014011	1	67309735	67309840	+	0.192697
KRAS	ENSGALG00000014033	1	67352151	67358620	-	0.150687
ITPR2	ENSGALG00000014071	1	67847019	67848538	-	0.130153
ITPR2	ENSGALG00000014071	1	67986038	67986669	-	0.202927
ITPR2	ENSGALG00000014071	1	67987076	67989298	-	0.125607
ITPR2	ENSGALG00000014071	1	67989471	67990408	-	0.114354
FGFR1OP2	ENSGALG00000014084	1	68134443	68136887	+	0.161407
FGFR1OP2	ENSGALG00000014084	1	68137024	68138231	+	0.271061
TM7SF3	ENSGALG00000014085	1	68151793	68152362	-	0.132036
TM7SF3	ENSGALG00000014085	1	68153002	68154325	-	0.203123
TM7SF3	ENSGALG00000014085	1	68158266	68158708	-	0.250784
MED21	ENSGALG00000027435	1	68167637	68167907	+	0.19912
STK38L	ENSGALG00000014094	1	68264018	68264152	+	0.231238
STK38L	ENSGALG00000014094	1	68265807	68266901	+	0.196862
ARNTL2	ENSGALG00000014096	1	68306652	68307660	+	0.173361
PPFIBP1	ENSGALG00000014106	1	68432070	68432237	+	0.102868
CYB5R3	ENSGALG00000014122	1	68454259	68454599	-	0.153826
CYB5R3	ENSGALG00000014122	1	68455471	68457694	-	0.154704
ARFGAP3	ENSGALG00000014140	1	68517235	68517839	-	0.149738
PACSIN2	ENSGALG00000014159	1	68570233	68570866	-	0.149586
MCAT	ENSGALG00000014165	1	68668965	68669705	-	0.119603
MCAT	ENSGALG00000014165	1	68669923	68670584	-	0.319552
MPPED1	ENSGALG00000014186	1	69025307	69029438	+	0.135863
SAMM50	ENSGALG00000014194	1	69256528	69257456	+	0.100494
PARVG	ENSGALG00000014203	1	69339771	69341223	+	0.113714
PARVG	ENSGALG00000014203	1	69342234	69346088	+	0.141986
PRR5	ENSGALG00000014213	1	69933027	69936516	+	0.104306
KIAA0930	ENSGALG00000014226	1	70409197	70411774	-	0.105204
ATXN10	ENSGALG00000014234	1	70795124	70796514	+	0.12198
	ENSGALG00000014551	1	71480497	71481627	+	0.187575
	ENSGALG00000014551	1	71482462	71484221	+	0.13374
	ENSGALG00000009702	1	71515005	71515885	+	0.223147
ZC3HAV1	ENSGALG00000013911	1	71556004	71556541	-	0.111777
ZC3HAV1	ENSGALG00000013911	1	71560390	71562803	-	0.227614
CDKN1B	ENSGALG00000022980	1	72274765	72275151	+	0.305235
MRPS35	ENSGALG00000028453	1	72460309	72462871	+	0.1041
RAD51AP1	ENSGALG00000017290	1	73180306	73181372	-	0.139199
RAD51AP1	ENSGALG00000017290	1	73184780	73186218	-	0.12757
C1H12ORF4	ENSGALG00000017289	1	73186468	73188352	+	0.223892
C1H12ORF4	ENSGALG00000017289	1	73210301	73211515	+	0.121764
C1H12ORF4	ENSGALG00000017289	1	73211583	73212597	+	0.161148
C12orf5	ENSGALG00000026776	1	73272974	73273391	-	0.182463
C12orf5	ENSGALG00000026776	1	73273502	73275642	-	0.255741
VWF	ENSGALG00000017272	1	74339278	74341144	-	0.102456
PARP11	ENSGALG00000014347	1	74812361	74813797	-	0.10823
PARP11	ENSGALG00000014347	1	74814302	74814397	-	0.28143
PARP11	ENSGALG00000014347	1	74814526	74817774	-	0.438281
TULP3	ENSGALG00000013424	1	75075413	75075913	-	0.126909
TULP3	ENSGALG00000013424	1	75080848	75082790	-	0.175921
ITFG2	ENSGALG00000014335	1	75160011	75160611	-	0.112988
ITFG2	ENSGALG00000014335	1	75160729	75161860	-	0.234878
FKBP4	ENSGALG00000014331	1	75181899	75182213	-	0.108355
NECAP1	ENSGALG00000014330	1	75227064	75227441	-	0.137093
NECAP1	ENSGALG00000014330	1	75227546	75227696	-	0.269689
SLC2A3	ENSGALG00000014324	1	75326538	75327974	+	0.281187
SLC2A3	ENSGALG00000014324	1	75328135	75328372	+	0.217999
SLC2A3	ENSGALG00000014324	1	75328613	75328760	+	0.133769
SLC2A3	ENSGALG00000014324	1	75329742	75330103	+	0.121804
SLC2A3	ENSGALG00000014324	1	75330208	75330595	+	0.342011
PHC1	ENSGALG00000014263	1	75650321	75651418	+	0.157288
PHC1	ENSGALG00000014263	1	75656024	75656698	+	0.23609
M6PR	ENSGALG00000014256	1	75663774	75664243	-	0.140465
M6PR	ENSGALG00000014256	1	75664374	75664582	-	0.105629
CCDC58	ENSGALG00000014413	1	76268160	76271558	-	0.143391
CCDC58	ENSGALG00000014413	1	76276309	76277017	-	0.30025
KPNA1	ENSGALG00000014426	1	76291630	76293016	-	0.130495
KPNA1	ENSGALG00000014426	1	76303798	76309420	-	0.10075
TAPBPL	ENSGALG00000014428	1	76364124	76364468	+	0.251795
VAMP1	ENSGALG00000022955	1	76396780	76397034	-	0.18197
NCAPD2	ENSGALG00000014439	1	76402072	76402178	+	0.26087
NCAPD2	ENSGALG00000014439	1	76403928	76404011	+	0.188628
NCAPD2	ENSGALG00000014439	1	76405052	76405608	+	0.105816
NCAPD2	ENSGALG00000014439	1	76416998	76417302	+	0.243741
NCAPD2	ENSGALG00000014439	1	76422077	76424013	+	0.169734
NCAPD2	ENSGALG00000014439	1	76424200	76424448	+	0.465804
NCAPD2	ENSGALG00000014439	1	76424861	76425253	+	0.211916
IFFO1	ENSGALG00000014443	1	76450047	76450878	-	0.250953
NOP2	ENSGALG00000014445	1	76463966	76464057	-	0.120121
NOP2	ENSGALG00000014445	1	76464155	76464229	-	0.362022
NOP2	ENSGALG00000014445	1	76464352	76464660	-	0.184845
NOP2	ENSGALG00000014445	1	76465163	76465339	-	0.351342
NOP2	ENSGALG00000014445	1	76465480	76465580	-	0.287807
NOP2	ENSGALG00000014445	1	76465668	76465747	-	0.341997
NOP2	ENSGALG00000014445	1	76465837	76465932	-	0.26884
NOP2	ENSGALG00000014445	1	76468210	76468289	-	0.104035
CHD4	ENSGALG00000013565	1	76469370	76469470	-	0.27216
CHD4	ENSGALG00000013565	1	76469963	76470903	-	0.229805
CHD4	ENSGALG00000013565	1	76471036	76471355	-	0.351097
ACRBP	ENSGALG00000014456	1	76520877	76521463	-	0.182877
ACRBP	ENSGALG00000014456	1	76521789	76521895	-	0.555556
ING4	ENSGALG00000014457	1	76549153	76549368	-	0.158701
ING4	ENSGALG00000014457	1	76549430	76549826	-	0.114461
ING4	ENSGALG00000014457	1	76549974	76550300	-	0.116641
ING4	ENSGALG00000014457	1	76550839	76551018	-	0.417586
ING4	ENSGALG00000014457	1	76551185	76551369	-	0.15035
ZNF384	ENSGALG00000014459	1	76573194	76573347	-	0.166173
ZNF384	ENSGALG00000014459	1	76573506	76574352	-	0.208896
CD4	ENSGALG00000014477	1	76693418	76694892	+	0.20966
CD4	ENSGALG00000014477	1	76695296	76695534	+	0.218576
CD4	ENSGALG00000014477	1	76697154	76697401	+	0.136473
GPR162	ENSGALG00000022926	1	76711454	76711609	+	0.179044
CDCA3	ENSGALG00000014513	1	76737846	76737914	-	0.1
CDCA3	ENSGALG00000014513	1	76738035	76738107	-	0.131313
USP5	ENSGALG00000014525	1	76750842	76751047	+	0.113812
USP5	ENSGALG00000014525	1	76751891	76752015	+	0.261302
USP5	ENSGALG00000014525	1	76752161	76752240	+	0.142825
ENO2	ENSGALG00000014528	1	76774977	76775244	+	0.243943
ATN1	ENSGALG00000014554	1	76800793	76800868	+	0.169463
C12ORF57	ENSGALG00000014555	1	76805730	76805800	+	0.147976
C12ORF57	ENSGALG00000014555	1	76805977	76806060	+	0.190296
PTPN6	ENSGALG00000014561	1	76823735	76824121	+	0.258534
PTPN6	ENSGALG00000014561	1	76825963	76826332	+	0.137401
EMG1	ENSGALG00000014568	1	76834578	76834656	+	0.237593
EMG1	ENSGALG00000014568	1	76834758	76835083	+	0.227738
EMG1	ENSGALG00000014568	1	76835664	76835817	+	0.156106
EMG1	ENSGALG00000014568	1	76835967	76836340	+	0.135841
LPCAT3	ENSGALG00000014570	1	76837188	76837319	-	0.113524
LPCAT3	ENSGALG00000014570	1	76843197	76852330	-	0.100261
CLSTN3	ENSGALG00000014674	1	76891684	76892118	+	0.121301
CLSTN3	ENSGALG00000014674	1	76896059	76897333	+	0.306817
CLSTN3	ENSGALG00000014674	1	76897504	76898065	+	0.10701
CLSTN3	ENSGALG00000014674	1	76898477	76899950	+	0.100432
PEX5	ENSGALG00000014683	1	76923139	76923510	+	0.402043
CASP2	ENSGALG00000014698	1	77176361	77176611	-	0.426621
KEL	ENSGALG00000014736	1	77352322	77352769	+	0.11145
	ENSGALG00000014722	1	77922962	77924034	-	0.322874
WDR3	ENSGALG00000014791	1	78535139	78535714	-	0.343943
WDR3	ENSGALG00000014791	1	78535808	78536293	-	0.253431
WDR3	ENSGALG00000014791	1	78536422	78536909	-	0.189088
WDR3	ENSGALG00000014791	1	78536953	78538416	-	0.332703
WDR3	ENSGALG00000014791	1	78538464	78538998	-	0.402813
WDR3	ENSGALG00000014791	1	78548123	78548413	-	0.165817
DUSP12	ENSGALG00000007084	1	78614366	78614450	+	0.620493
DUSP12	ENSGALG00000007084	1	78614564	78614637	+	0.528482
DUSP12	ENSGALG00000007084	1	78614756	78615969	+	0.15032
ATP6V1A	ENSGALG00000014800	1	78624462	78625298	-	0.104359
SPICE1	ENSGALG00000014816	1	78750960	78751446	+	0.330899
SPICE1	ENSGALG00000014816	1	78761443	78762232	+	0.12364
SPICE1	ENSGALG00000014816	1	78776081	78776800	+	0.123597
TRIM45	ENSGALG00000014818	1	78797717	78798363	+	0.303177
CTC1	ENSGALG00000014822	1	78820780	78821597	-	0.187275
CTC1	ENSGALG00000014822	1	78824016	78824265	-	0.203411
CTC1	ENSGALG00000014822	1	78831152	78833084	-	0.171709
TNFRSF1A	ENSGALG00000014890	1	78842104	78842398	+	0.144521
TNFRSF1A	ENSGALG00000014890	1	78842989	78844565	+	0.342355
TNFRSF1A	ENSGALG00000014890	1	78844647	78844965	+	0.259654
TNFRSF1A	ENSGALG00000014890	1	78845033	78845256	+	0.101372
RABL3	ENSGALG00000014949	1	79209578	79210603	+	0.188261
RABL3	ENSGALG00000014949	1	79210733	79213454	+	0.16133
RABL3	ENSGALG00000014949	1	79214742	79216282	+	0.14707
PLA1A	ENSGALG00000014997	1	79613920	79614854	-	0.712531
PLA1A	ENSGALG00000014997	1	79616615	79619404	-	0.232232
CHD1L	ENSGALG00000015038	1	79971368	79972058	-	0.121412
CHD1L	ENSGALG00000015038	1	79972167	79972393	-	0.15964
CHD1L	ENSGALG00000015038	1	79972839	79973541	-	0.166602
	ENSGALG00000015059	1	80005384	80006655	+	0.106075
	ENSGALG00000015059	1	80006804	80007253	+	0.28319
TMEM39A	ENSGALG00000015073	1	80012124	80012637	-	0.280573
TMEM39A	ENSGALG00000015073	1	80012758	80013282	-	0.160216
TMEM39A	ENSGALG00000015073	1	80013470	80014285	-	0.102206
TMEM39A	ENSGALG00000015073	1	80015189	80016877	-	0.128814
B4GALT3	ENSGALG00000022891	1	80066161	80066963	-	0.109889
ARHGAP31	ENSGALG00000015077	1	80191294	80192925	+	0.155077
ARHGAP31	ENSGALG00000015077	1	80193071	80194215	+	0.19306
ARHGAP31	ENSGALG00000015077	1	80196256	80198642	+	0.112035
ARHGAP31	ENSGALG00000015077	1	80198702	80199494	+	0.159192
ARHGAP31	ENSGALG00000015077	1	80200730	80201614	+	0.203473
CLDND1	ENSGALG00000027337	1	82580240	82580605	-	0.104882
CLDND1	ENSGALG00000027337	1	82587567	82587913	-	0.282592
ILDR1	ENSGALG00000015136	1	82618682	82620313	-	0.14283
GTPBP8	ENSGALG00000015190	1	82809610	82809999	-	0.355239
ATG3	ENSGALG00000015204	1	83001721	83002860	+	0.150089
F5	ENSGALG00000015207	1	83032953	83034125	+	0.117963
F5	ENSGALG00000015207	1	83038859	83040170	+	0.500898
F5	ENSGALG00000015207	1	83040326	83041118	+	0.150381
BLZF1	ENSGALG00000015225	1	83083604	83084178	-	0.187155
BLZF1	ENSGALG00000015225	1	83086847	83087808	-	0.116829
TIPRL	ENSGALG00000015246	1	83523757	83524620	-	0.1847
TIPRL	ENSGALG00000015246	1	83524800	83526875	-	0.231741
TTF2	ENSGALG00000015249	1	83552380	83553029	+	0.250182
TTF2	ENSGALG00000015249	1	83554089	83554563	+	0.133769
CPOX	ENSGALG00000015240	1	83573364	83573442	-	0.107612
ST3GAL6	ENSGALG00000015252	1	83647925	83649503	+	0.108829
DCBLD2	ENSGALG00000015258	1	83963077	83965461	+	0.12033
DCBLD2	ENSGALG00000015258	1	83971929	83973464	+	0.275923
TBC1D23	ENSGALG00000015273	1	84240003	84242196	+	0.115369
NIT2	ENSGALG00000015275	1	84259367	84260062	+	0.12148
TFG	ENSGALG00000015299	1	84378326	84380463	+	0.142493
TXNL4B	ENSGALG00000015327	1	84708960	84709389	-	0.142878
ZBTB11	ENSGALG00000015334	1	84730357	84731310	-	0.191561
ZBTB11	ENSGALG00000015334	1	84733067	84733903	-	0.371877
CEP97	ENSGALG00000015342	1	84755968	84756402	+	0.164619
CEP97	ENSGALG00000015342	1	84758907	84759800	+	0.169281
NFKBIZ	ENSGALG00000015346	1	84808546	84809450	+	0.232692
NFKBIZ	ENSGALG00000015346	1	84811609	84811948	+	0.27292
CBLB	ENSGALG00000015351	1	86045450	86046642	-	0.135562
CBLB	ENSGALG00000015351	1	86158225	86159000	-	0.136656
BBX	ENSGALG00000015353	1	86705816	86706729	+	0.145466
CD47	ENSGALG00000015355	1	86817521	86818142	-	0.200047
IFT57	ENSGALG00000015356	1	86864994	86865946	-	0.373308
KIAA1524	ENSGALG00000015360	1	86953709	86955155	-	0.106145
KIAA1524	ENSGALG00000015360	1	86958382	86958788	-	0.110239
HJURP	ENSGALG00000015363	1	87060373	87061387	-	0.121489
TAGLN3	ENSGALG00000015379	1	87951869	87952303	+	0.109481
C3orf52	ENSGALG00000026299	1	88043391	88045088	+	0.222518
C3orf52	ENSGALG00000026299	1	88045288	88046427	+	0.122822
	ENSGALG00000015395	1	88086715	88087938	+	0.14711
	ENSGALG00000015395	1	88088217	88088418	+	0.100629
	ENSGALG00000015395	1	88088539	88091450	+	0.281281
CD200	ENSGALG00000015396	1	88101693	88102464	+	0.156517
CD200	ENSGALG00000015396	1	88102731	88104348	+	0.714298
ZNF654	ENSGALG00000022866	1	88190371	88191702	+	0.22417
ARL13B	ENSGALG00000015412	1	89116200	89117622	+	0.36683
MINA	ENSGALG00000015420	1	90707852	90708101	-	0.113028
DCAF6	ENSGALG00000015435	1	90828910	90829966	-	0.159323
CREG1	ENSGALG00000026184	1	90955908	90957684	+	0.107503
CD247	ENSGALG00000015441	1	91008187	91009436	+	0.194144
CD247	ENSGALG00000015441	1	91010595	91011293	+	0.116591
CD247	ENSGALG00000015441	1	91011329	91011984	+	0.250759
CD247	ENSGALG00000015441	1	91012041	91013666	+	0.274444
CD247	ENSGALG00000015441	1	91013705	91014150	+	0.490537
CHOCT-1	ENSGALG00000015446	1	91028061	91029343	-	0.269592
ZFP92	ENSGALG00000015459	1	91250008	91250448	-	0.319755
	ENSGALG00000015461	1	91288155	91290760	+	0.136303
	ENSGALG00000015461	1	91294279	91294853	+	0.270104
CD2	ENSGALG00000015463	1	91314582	91316236	+	0.246531
CD101	ENSGALG00000015467	1	91437111	91437863	+	0.198745
POGLUT1	ENSGALG00000015480	1	91659889	91662471	-	0.122039
POGLUT1	ENSGALG00000015480	1	91662530	91663327	-	0.103649
POGLUT1	ENSGALG00000015480	1	91663427	91664994	-	0.209724
ACP6	ENSGALG00000015485	1	91761532	91762883	-	0.226082
ACP6	ENSGALG00000015485	1	91767337	91767583	-	0.169035
GPR89	ENSGALG00000015491	1	91859721	91863018	+	0.301526
GPR89	ENSGALG00000015491	1	91865666	91867599	+	0.129142
GPR89	ENSGALG00000015491	1	91868476	91868811	+	0.122966
	ENSGALG00000015675	1	97397547	97398560	+	0.131955
HSPA13	ENSGALG00000019201	1	97415929	97416463	-	0.168529
SAMSN1	ENSGALG00000015679	1	97463670	97464220	-	0.448946
USP25	ENSGALG00000015693	1	98006845	98007462	+	0.10862
USP25	ENSGALG00000015693	1	98016953	98018830	+	0.135867
USP25	ENSGALG00000015693	1	98018910	98023563	+	0.150455
C1H21ORF91	ENSGALG00000028290	1	98704005	98704470	-	0.200432
C1H21ORF91	ENSGALG00000028290	1	98704533	98707606	-	0.369345
MRPL39	ENSGALG00000015742	1	101835542	101836414	-	0.118746
JAM2	ENSGALG00000015746	1	101877657	101878455	+	0.153445
JAM2	ENSGALG00000015746	1	101878471	101878776	+	0.206336
JAM2	ENSGALG00000015746	1	101878807	101879122	+	0.137447
GABPA	ENSGALG00000015763	1	101884484	101887214	+	0.306092
LTN1	ENSGALG00000015804	1	103287328	103287814	-	0.206744
LTN1	ENSGALG00000015804	1	103288035	103289259	-	0.225051
LTN1	ENSGALG00000015804	1	103289431	103289887	-	0.249535
LTN1	ENSGALG00000015804	1	103290074	103290993	-	0.100629
LTN1	ENSGALG00000015804	1	103295640	103295923	-	0.118348
LTN1	ENSGALG00000015804	1	103304022	103305442	-	0.299995
LTN1	ENSGALG00000015804	1	103306716	103307089	-	0.486553
LTN1	ENSGALG00000015804	1	103307270	103307613	-	0.263393
LTN1	ENSGALG00000015804	1	103307666	103308444	-	0.135414
RWDD2B	ENSGALG00000015807	1	103313250	103313977	-	0.286715
USP16	ENSGALG00000015813	1	103332320	103333128	+	0.586718
USP16	ENSGALG00000015813	1	103334500	103335790	+	0.107867
USP16	ENSGALG00000015813	1	103335877	103336142	+	0.229184
TIAM1	ENSGALG00000015842	1	103794690	103795425	-	0.155508
TIAM1	ENSGALG00000015842	1	103795528	103796507	-	0.165684
TIAM1	ENSGALG00000015842	1	103796566	103797708	-	0.185951
TIAM1	ENSGALG00000015842	1	103797817	103799588	-	0.142838
TIAM1	ENSGALG00000015842	1	103804528	103804827	-	0.126159
TIAM1	ENSGALG00000015842	1	103847895	103849330	-	0.157926
SCAF4	ENSGALG00000015850	1	103997408	103997507	-	0.123259
SCAF4	ENSGALG00000015850	1	103997588	103997712	-	0.161655
MIS18A	ENSGALG00000015884	1	104210221	104210342	-	0.277302
MIS18A	ENSGALG00000015884	1	104210409	104210483	-	0.196629
URB1	ENSGALG00000015887	1	104233298	104234213	-	0.38875
URB1	ENSGALG00000015887	1	104236593	104237118	-	0.206667
URB1	ENSGALG00000015887	1	104237225	104238428	-	0.134368
C1H21ORF59	ENSGALG00000015891	1	104406357	104406841	-	0.39545
C1H21ORF59	ENSGALG00000015891	1	104410678	104410888	-	0.266896
SYNJ1	ENSGALG00000015907	1	104436364	104437183	-	0.223327
SYNJ1	ENSGALG00000015907	1	104437342	104438619	-	0.381976
PAXBP1	ENSGALG00000015933	1	104491535	104496399	-	0.37192
IFNAR2	ENSGALG00000015938	1	104621920	104626217	+	0.130397
IFNAR2	ENSGALG00000015938	1	104628725	104629438	+	0.168383
IL10R2	ENSGALG00000015941	1	104640865	104642435	+	0.123833
IFNAR1	ENSGALG00000015942	1	104660605	104661512	+	0.238031
IFNAR1	ENSGALG00000015942	1	104664768	104666960	+	0.18298
IFNAR1	ENSGALG00000015942	1	104667115	104669438	+	0.125974
IFNGR2	ENSGALG00000015972	1	104683975	104685790	+	0.335714
IFNGR2	ENSGALG00000015972	1	104685917	104686384	+	0.148691
GART	ENSGALG00000015983	1	104742881	104743232	-	0.11436
GART	ENSGALG00000015983	1	104759433	104764066	-	0.158233
DONSON	ENSGALG00000015986	1	104814984	104815237	-	0.203112
DONSON	ENSGALG00000015986	1	104815453	104816065	-	0.279762
DONSON	ENSGALG00000015986	1	104816264	104816787	-	0.294082
CRYZL1	ENSGALG00000015992	1	104829798	104830603	-	0.170111
ITSN1	ENSGALG00000016006	1	104893982	104894154	+	0.194171
ITSN1	ENSGALG00000016006	1	104950824	104952431	+	0.199616
RUNX1	ENSGALG00000016022	1	105397862	105400255	-	0.107907
DOPEY2	ENSGALG00000016036	1	105969309	105971603	+	0.51839
DOPEY2	ENSGALG00000016036	1	105971793	105972612	+	0.155693
DOPEY2	ENSGALG00000016036	1	105972711	105973419	+	0.182699
MORC3	ENSGALG00000016040	1	106019352	106020496	+	0.109748
MORC3	ENSGALG00000016040	1	106020711	106020987	+	0.172016
MORC3	ENSGALG00000016040	1	106030841	106032176	+	0.112369
CHAF1B	ENSGALG00000016042	1	106040408	106042915	+	0.162743
CHAF1B	ENSGALG00000016042	1	106043862	106045317	+	0.109703
CHAF1B	ENSGALG00000016042	1	106045421	106047420	+	0.136939
CHAF1B	ENSGALG00000016042	1	106047517	106049233	+	0.15822
CHAF1B	ENSGALG00000016042	1	106049318	106050314	+	0.236913
CHAF1B	ENSGALG00000016042	1	106051105	106051189	+	0.510604
HLCS	ENSGALG00000016047	1	106241922	106242408	-	0.135791
HLCS	ENSGALG00000016047	1	106343003	106345869	-	0.34026
HLCS	ENSGALG00000016047	1	106346819	106348400	-	0.155492
HLCS	ENSGALG00000016047	1	106350923	106353703	-	0.176677
TTC3	ENSGALG00000016050	1	106386689	106387638	+	0.506038
TTC3	ENSGALG00000016050	1	106411811	106412528	+	0.111659
TTC3	ENSGALG00000016050	1	106417275	106418098	+	0.575225
TTC3	ENSGALG00000016050	1	106436004	106436143	+	0.302203
DSCR3	ENSGALG00000016052	1	106442885	106443204	-	0.17153
DSCR3	ENSGALG00000016052	1	106446248	106446820	-	0.109616
DYRK1A	ENSGALG00000016053	1	106554703	106556130	+	0.198967
ETS2	ENSGALG00000016059	1	107167587	107170553	+	0.158791
ETS2	ENSGALG00000016059	1	107177949	107178076	+	0.108914
ETS2	ENSGALG00000016059	1	107178340	107178999	+	0.22441
PSMG1	ENSGALG00000016062	1	107303493	107303883	-	0.115576
PSMG1	ENSGALG00000016062	1	107304035	107305457	-	0.111636
BRWD1	ENSGALG00000016065	1	107339574	107340881	-	0.204157
BRWD1	ENSGALG00000016065	1	107348251	107348948	-	0.10915
BRWD1	ENSGALG00000016065	1	107349049	107352309	-	0.316481
BRWD1	ENSGALG00000016065	1	107352531	107353027	-	0.154941
BRWD1	ENSGALG00000016065	1	107353866	107355534	-	0.159529
BRWD1	ENSGALG00000016065	1	107355685	107358503	-	0.143845
BRWD1	ENSGALG00000016065	1	107358563	107358698	-	0.353919
BRWD1	ENSGALG00000016065	1	107358878	107359005	-	0.394664
WRB	ENSGALG00000016070	1	107370061	107371457	+	0.113318
WRB	ENSGALG00000016070	1	107371525	107372404	+	0.286991
MX	ENSGALG00000016142	1	108283465	108285157	+	0.243773
MX	ENSGALG00000016142	1	108286651	108287115	+	0.158116
MX	ENSGALG00000016142	1	108288358	108289236	+	0.104329
PRDM15	ENSGALG00000019178	1	108427111	108427619	-	0.157275
PRDM15	ENSGALG00000019178	1	108427832	108428227	-	0.162903
PRDM15	ENSGALG00000019178	1	108428308	108429552	-	0.209444
PRDM15	ENSGALG00000019178	1	108429946	108430394	-	0.114033
PRDM15	ENSGALG00000019178	1	108431308	108431926	-	0.124487
PRDM15	ENSGALG00000019178	1	108434605	108435543	-	0.216251
PRDM15	ENSGALG00000019178	1	108438362	108439845	-	0.291685
C2CD2	ENSGALG00000016148	1	108462372	108467457	-	0.157646
C2CD2	ENSGALG00000016148	1	108467773	108468720	-	0.16332
ABCG1	ENSGALG00000016164	1	108692232	108692415	+	0.125741
ABCG1	ENSGALG00000016164	1	108696206	108697474	+	0.496542
ABCG1	ENSGALG00000016164	1	108697593	108699123	+	0.17047
UBASH3A	ENSGALG00000016173	1	108753002	108756819	+	0.126784
UBASH3A	ENSGALG00000016173	1	108756873	108757451	+	0.128381
UBASH3A	ENSGALG00000016173	1	108757638	108758774	+	0.110725
UBASH3A	ENSGALG00000016173	1	108758973	108760510	+	0.229366
UBASH3A	ENSGALG00000016173	1	108761764	108762658	+	0.518961
WDR4	ENSGALG00000016187	1	108908688	108909145	-	0.372056
WDR4	ENSGALG00000016187	1	108909329	108910796	-	0.301796
WDR4	ENSGALG00000016187	1	108922771	108925247	-	0.179402
WDR4	ENSGALG00000016187	1	108925310	108925742	-	0.305493
U2AF1	ENSGALG00000016198	1	109068614	109070549	-	0.15931
SIK1	ENSGALG00000016200	1	109238536	109239042	-	0.142608
SIK1	ENSGALG00000016200	1	109240215	109240480	-	0.17754
SIK1	ENSGALG00000016200	1	109240603	109241195	-	0.113719
SIK1	ENSGALG00000016200	1	109242936	109243050	-	0.121639
SIK1	ENSGALG00000016200	1	109243175	109243432	-	0.245122
SIK1	ENSGALG00000016200	1	109243594	109243797	-	0.306501
RRP1B	ENSGALG00000022808	1	109372122	109372875	+	0.131969
RRP1B	ENSGALG00000022808	1	109373618	109377337	+	0.111473
RRP1B	ENSGALG00000022808	1	109377484	109378156	+	0.212674
RRP1B	ENSGALG00000022808	1	109378223	109379271	+	0.240228
	ENSGALG00000022804	1	109616050	109617028	+	0.145925
	ENSGALG00000022804	1	109617276	109619550	+	0.166213
	ENSGALG00000022804	1	109626802	109628225	+	0.104066
	ENSGALG00000022804	1	109629818	109631558	+	0.410376
	ENSGALG00000022804	1	109635457	109636303	+	0.270373
	ENSGALG00000022802	1	109643391	109643462	+	0.237805
	ENSGALG00000022802	1	109643575	109644382	+	0.37218
	ENSGALG00000022802	1	109649273	109650209	+	0.332429
	ENSGALG00000022802	1	109650346	109651464	+	0.103113
	ENSGALG00000022802	1	109653443	109653806	+	0.115275
	ENSGALG00000022802	1	109654522	109655620	+	0.336369
	ENSGALG00000022802	1	109659278	109659449	+	0.186537
	ENSGALG00000016211	1	109675627	109677917	-	0.167883
	ENSGALG00000016217	1	110204299	110206906	-	0.466979
MAOA	ENSGALG00000016224	1	110620386	110620814	-	0.244944
MAOA	ENSGALG00000016224	1	110620872	110622099	-	0.252984
CASK	ENSGALG00000016226	1	111303278	111304507	+	0.471117
DDX3X	ENSGALG00000016231	1	111362628	111362979	-	0.178133
DDX3X	ENSGALG00000016231	1	111366533	111366604	-	0.292526
DDX3X	ENSGALG00000016231	1	111366703	111367273	-	0.177246
	ENSGALG00000016236	1	111422973	111424857	-	0.120597
	ENSGALG00000016236	1	111433580	111434811	-	0.112697
	ENSGALG00000016236	1	111449910	111452164	-	0.162814
	ENSGALG00000016236	1	111454102	111455796	-	0.15954
	ENSGALG00000016236	1	111459206	111460697	-	0.272081
	ENSGALG00000016236	1	111478534	111478610	-	0.11202
	ENSGALG00000016236	1	111481393	111487658	-	0.14441
MED14	ENSGALG00000016238	1	111578510	111579352	+	0.12059
MED14	ENSGALG00000016238	1	111587323	111589092	+	0.123028
MED14	ENSGALG00000016238	1	111589253	111589524	+	0.278754
MED14	ENSGALG00000016238	1	111589671	111589757	+	0.174281
MED14	ENSGALG00000016238	1	111589849	111590972	+	0.176523
MED14	ENSGALG00000016238	1	111591125	111591364	+	0.174716
MED14	ENSGALG00000016238	1	111596490	111596923	+	0.226389
MED14	ENSGALG00000016238	1	111597779	111600649	+	0.515885
BCOR	ENSGALG00000016245	1	111748843	111749177	+	0.195512
BCOR	ENSGALG00000016245	1	111749438	111753766	+	0.146363
BCOR	ENSGALG00000016245	1	111758868	111759762	+	0.170364
PDK3	ENSGALG00000016323	1	117536617	117536827	-	0.199261
PDK3	ENSGALG00000016323	1	117536929	117538095	-	0.300236
	ENSGALG00000016327	1	117635424	117642975	-	0.105618
	ENSGALG00000016327	1	117643542	117644002	-	0.122369
SAT1	ENSGALG00000016348	1	117759873	117760193	-	0.226926
SAT1	ENSGALG00000016348	1	117760446	117761583	-	0.206297
SAT1	ENSGALG00000016348	1	117761667	117761750	-	0.163456
SMS	ENSGALG00000016379	1	118452670	118453042	-	0.183513
MBTPS2	ENSGALG00000016382	1	118506480	118507658	-	0.187243
RPS6KA3	ENSGALG00000016406	1	119221743	119222566	+	0.103864
RPS6KA3	ENSGALG00000016406	1	119230931	119234644	+	0.106366
RPS6KA3	ENSGALG00000016406	1	119234806	119234998	+	0.170385
RPS6KA3	ENSGALG00000016406	1	119235075	119235641	+	0.176252
EIF1AY	ENSGALG00000016410	1	119245214	119246649	+	0.107616
EIF1AY	ENSGALG00000016410	1	119246700	119247603	+	0.119324
CXorf23	ENSGALG00000016418	1	119371471	119371814	+	0.631988
PDHA1	ENSGALG00000016430	1	119708644	119709277	-	0.264863
PDHA1	ENSGALG00000016430	1	119709370	119709731	-	0.490281
PHKA2	ENSGALG00000016518	1	119854836	119856400	+	0.109219
PHKA2	ENSGALG00000016518	1	119870175	119871488	+	0.167257
BEND2	ENSGALG00000016541	1	120335162	120336089	-	0.125217
BEND2	ENSGALG00000016541	1	120342577	120343654	-	0.123953
RBBP7	ENSGALG00000016546	1	120801849	120804090	+	0.137442
RBBP7	ENSGALG00000016546	1	120805288	120805748	+	0.157128
RBBP7	ENSGALG00000016546	1	120807651	120808444	+	0.144151
TXLNG	ENSGALG00000016547	1	120813972	120815219	-	0.100386
TXLNG	ENSGALG00000016547	1	120821445	120824617	-	0.210963
CTPS2	ENSGALG00000016549	1	120862526	120862830	+	0.14549
[truncated: 12,824 more rows]

## Sheet: Zebrafish retained introns
Zebrafish retained introns
[truncated: 2,326 more rows]
