# Supplementary material for: Intron retention enhances gene regulatory complexity in vertebrates
Source: Genome Biol. 2017 Nov 16;18:216. doi: 10.1186/s13059-017-1339-3 (PMC5688624; doi:10.1186/s13059-017-1339-3)
Supplement: Supplementary file 3 — Sheets 1–7: All enriched functional annotations for each cluster of intron-retaining orthologs illustrated in Additional file 2: Figure S1. Sheet 8: List of homologous genes used as background. Sheets 9–13: All enriched functional annotations of all intron-retaining genes using expressed genes as background in each species. (XLSX 913 kb) [file 13059_2017_1339_MOESM3_ESM.xlsx]

## Sheet: Human cluster
Human cluster - David funcional annotation chart
Category	Term	%	PValue	Genes	List Total	Pop Hits	Pop Total	Fold Enrichment	Bonferroni	Benjamini	FDR
UP_SEQ_FEATURE	mutagenesis site	28.866	1.75e-06	ENSG00000167208, ENSG00000161016, ENSG00000144744, ENSG00000083799, ENSG00000140398, ENSG00000100151, ENSG00000100299, ENSG00000099917, ENSG00000165233, ENSG00000136935, ENSG00000088970, ENSG00000109689, ENSG00000115267, ENSG00000171302, ENSG00000160710, ENSG00000160299, ENSG00000121022, ENSG00000184007, ENSG00000148356, ENSG00000112096, ENSG00000185359, ENSG00000135679, ENSG00000079134, ENSG0000…	97	2045	19113	2.69788	0.000638	0.000638	0.00241219
SP_PIR_KEYWORDS	ubl conjugation pathway	11.3402	0.000227	ENSG00000007944, ENSG00000148356, ENSG00000135722, ENSG00000144744, ENSG00000135679, ENSG00000089094, ENSG00000083799, ENSG00000136485, ENSG00000148331, ENSG00000130177, ENSG00000175063	97	509	19235	4.28544	0.0369681	0.0369681	0.275346
SP_PIR_KEYWORDS	cytoplasm	31.9588	0.000595	ENSG00000167208, ENSG00000161016, ENSG00000083799, ENSG00000115241, ENSG00000130177, ENSG00000100151, ENSG00000099917, ENSG00000160294, ENSG00000088970, ENSG00000134602, ENSG00000115267, ENSG00000160710, ENSG00000177169, ENSG00000160299, ENSG00000121022, ENSG00000130254, ENSG00000196405, ENSG00000184007, ENSG00000148356, ENSG00000185359, ENSG00000116213, ENSG00000135679, ENSG00000104880, ENSG0000…	97	3332	19235	1.84492	0.0940229	0.0481717	0.720155
GOTERM_CC_FAT	cytosol	18.5567	0.000659	ENSG00000185359, ENSG00000161016, ENSG00000135679, ENSG00000104880, ENSG00000126934, ENSG00000117448, ENSG00000130177, ENSG00000125691, ENSG00000102871, ENSG00000204351, ENSG00000147416, ENSG00000160294, ENSG00000165233, ENSG00000134602, ENSG00000177169, ENSG00000160299, ENSG00000196405, ENSG00000175063	71	1330	12782	2.43647	0.111273	0.111273	0.807715
SP_PIR_KEYWORDS	phosphoprotein	54.6392	0.00077	ENSG00000112739, ENSG00000103168, ENSG00000161016, ENSG00000107862, ENSG00000126934, ENSG00000083799, ENSG00000089094, ENSG00000115241, ENSG00000130177, ENSG00000125691, ENSG00000204351, ENSG00000099917, ENSG00000160294, ENSG00000165233, ENSG00000136935, ENSG00000088970, ENSG00000109689, ENSG00000033050, ENSG00000177169, ENSG00000160299, ENSG00000162613, ENSG00000134294, ENSG00000185359, ENSG0000…	97	7263	19235	1.44704	0.120015	0.0417217	0.931471
GOTERM_BP_FAT	protein modification by small protein conjugation or removal	6.18557	0.00242319	ENSG00000007944, ENSG00000148356, ENSG00000144744, ENSG00000135679, ENSG00000121022, ENSG00000175063	80	160	13528	6.34125	0.879145	0.879145	3.69569
INTERPRO	IPR002290:Serine/threonine protein kinase	7.21649	0.00249314	ENSG00000112739, ENSG00000126934, ENSG00000134602, ENSG00000145632, ENSG00000177169, ENSG00000185324, ENSG00000118515	89	259	16659	5.05891	0.422574	0.422574	3.12762
INTERPRO	IPR017442:Serine/threonine protein kinase-related	8.24742	0.00289946	ENSG00000112739, ENSG00000126934, ENSG00000134602, ENSG00000145632, ENSG00000177169, ENSG00000185324, ENSG00000173334, ENSG00000118515	89	359	16659	4.17114	0.472079	0.273418	3.62872
GOTERM_BP_FAT	regulation of I-kappaB kinase/NF-kappaB cascade	5.15464	0.00352718	ENSG00000102871, ENSG00000165233, ENSG00000187796, ENSG00000171302, ENSG00000145632	80	107	13528	7.90187	0.953931	0.785362	5.3367
SMART	SM00220:S_TKc	7.21649	0.00417053	ENSG00000112739, ENSG00000126934, ENSG00000134602, ENSG00000145632, ENSG00000177169, ENSG00000185324, ENSG00000118515	55	259	9079	4.46143	0.208668	0.208668	4.04276
GOTERM_MF_FAT	RNA binding	11.3402	0.00602096	ENSG00000162613, ENSG00000204351, ENSG00000099783, ENSG00000161016, ENSG00000214026, ENSG00000089094, ENSG00000079134, ENSG00000115267, ENSG00000160710, ENSG00000163728, ENSG00000130254	73	718	12983	2.72471	0.756628	0.756628	7.47003
GOTERM_BP_FAT	modification-dependent macromolecule catabolic process	10.3093	0.00612033	ENSG00000007944, ENSG00000148356, ENSG00000135722, ENSG00000144744, ENSG00000135679, ENSG00000089094, ENSG00000083799, ENSG00000148331, ENSG00000130177, ENSG00000175063	80	574	13528	2.94599	0.995238	0.831765	9.08892
GOTERM_BP_FAT	modification-dependent protein catabolic process	10.3093	0.00612033	ENSG00000007944, ENSG00000148356, ENSG00000135722, ENSG00000144744, ENSG00000135679, ENSG00000089094, ENSG00000083799, ENSG00000148331, ENSG00000130177, ENSG00000175063	80	574	13528	2.94599	0.995238	0.831765	9.08892
GOTERM_CC_FAT	cytoplasmic vesicle membrane	5.15464	0.00705379	ENSG00000135679, ENSG00000089818, ENSG00000157191, ENSG00000177169, ENSG00000100151	71	139	12782	6.47583	0.718353	0.469296	8.34253
GOTERM_BP_FAT	protein modification by small protein conjugation	5.15464	0.00740258	ENSG00000007944, ENSG00000148356, ENSG00000144744, ENSG00000135679, ENSG00000175063	80	132	13528	6.4053	0.998453	0.801687	10.8925
GOTERM_BP_FAT	proteolysis involved in cellular protein catabolic process	10.3093	0.0080954	ENSG00000007944, ENSG00000148356, ENSG00000135722, ENSG00000144744, ENSG00000135679, ENSG00000089094, ENSG00000083799, ENSG00000148331, ENSG00000130177, ENSG00000175063	80	600	13528	2.81833	0.999158	0.757307	11.853
GOTERM_BP_FAT	cellular protein catabolic process	10.3093	0.00835147	ENSG00000007944, ENSG00000148356, ENSG00000135722, ENSG00000144744, ENSG00000135679, ENSG00000089094, ENSG00000083799, ENSG00000148331, ENSG00000130177, ENSG00000175063	80	603	13528	2.80431	0.999328	0.704015	12.2055
UP_SEQ_FEATURE	compositionally biased region:Pro-rich	12.3711	0.00866416	ENSG00000132471, ENSG00000162613, ENSG00000099917, ENSG00000185359, ENSG00000107862, ENSG00000187961, ENSG00000126934, ENSG00000089094, ENSG00000104880, ENSG00000167302, ENSG00000196405, ENSG00000146083	97	960	19113	2.46302	0.957891	0.794795	11.2821
GOTERM_BP_FAT	cellular macromolecule catabolic process	11.3402	0.00932311	ENSG00000007944, ENSG00000148356, ENSG00000135722, ENSG00000144744, ENSG00000188827, ENSG00000135679, ENSG00000089094, ENSG00000083799, ENSG00000148331, ENSG00000130177, ENSG00000175063	80	725	13528	2.56566	0.999714	0.688234	13.5312
UP_SEQ_FEATURE	domain:Protein kinase	8.24742	0.00937522	ENSG00000112739, ENSG00000126934, ENSG00000134602, ENSG00000145632, ENSG00000177169, ENSG00000185324, ENSG00000173334, ENSG00000118515	97	469	19113	3.36104	0.96757	0.681105	12.1535
GOTERM_CC_FAT	vesicle membrane	5.15464	0.00938811	ENSG00000135679, ENSG00000089818, ENSG00000157191, ENSG00000177169, ENSG00000100151	71	151	12782	5.9612	0.815187	0.43039	10.9592
GOTERM_MF_FAT	protein domain specific binding	7.21649	0.0100025	ENSG00000102871, ENSG00000099783, ENSG00000185359, ENSG00000165233, ENSG00000187796, ENSG00000196405, ENSG00000100151	73	331	12983	3.76116	0.904858	0.691548	12.1234
GOTERM_BP_FAT	protein catabolic process	10.3093	0.0101202	ENSG00000007944, ENSG00000148356, ENSG00000135722, ENSG00000144744, ENSG00000135679, ENSG00000089094, ENSG00000083799, ENSG00000148331, ENSG00000130177, ENSG00000175063	80	622	13528	2.71865	0.999858	0.669601	14.6049
INTERPRO	IPR012466:Adaptin ear-binding coat-associated protein 1 NECAP-1	2.06186	0.0105373	ENSG00000089818, ENSG00000157191	89	2	16659	187.18	0.902753	0.54014	12.6148
INTERPRO	active site	7.21649	0.0111161	ENSG00000112739, ENSG00000126934, ENSG00000134602, ENSG00000145632, ENSG00000177169, ENSG00000185324, ENSG00000118515	89	354	16659	3.70129	0.9145	0.459257	13.2634
SP_PIR_KEYWORDS	serine/threonine-protein kinase	7.21649	0.0120951	ENSG00000112739, ENSG00000126934, ENSG00000134602, ENSG00000145632, ENSG00000177169, ENSG00000185324, ENSG00000118515	97	381	19235	3.64329	0.867348	0.396499	13.7449
GOTERM_BP_FAT	regulation of cell cycle	7.21649	0.0127756	ENSG00000108465, ENSG00000144744, ENSG00000135679, ENSG00000121022, ENSG00000185324, ENSG00000130177, ENSG00000175063	80	331	13528	3.57613	0.999986	0.711874	18.092
INTERPRO	core	8.24742	0.0129458	ENSG00000112739, ENSG00000126934, ENSG00000134602, ENSG00000145632, ENSG00000177169, ENSG00000185324, ENSG00000173334, ENSG00000118515	89	476	16659	3.14588	0.943112	0.436358	15.2842
GOTERM_MF_FAT	structural constituent of ribosome	5.15464	0.0140764	ENSG00000161016, ENSG00000214026, ENSG00000083799, ENSG00000132313, ENSG00000125691	73	168	12983	5.29313	0.963748	0.66904	16.6605
GOTERM_BP_FAT	cell cycle	11.3402	0.0145401	ENSG00000144744, ENSG00000135679, ENSG00000083799, ENSG00000088970, ENSG00000115241, ENSG00000105821, ENSG00000145632, ENSG00000160299, ENSG00000185324, ENSG00000130177, ENSG00000175063	80	776	13528	2.39704	0.999997	0.720775	20.335
UP_SEQ_FEATURE	short sequence motif:WXXF motif 2	2.06186	0.0149935	ENSG00000089818, ENSG00000157191	97	3	19113	131.361	0.995909	0.747095	18.7647
UP_SEQ_FEATURE	short sequence motif:WXXF motif 1	2.06186	0.0149935	ENSG00000089818, ENSG00000157191	97	3	19113	131.361	0.995909	0.747095	18.7647
GOTERM_CC_FAT	organelle membrane	13.4021	0.0151351	ENSG00000112096, ENSG00000107862, ENSG00000089818, ENSG00000135679, ENSG00000100151, ENSG00000165282, ENSG00000140983, ENSG00000078668, ENSG00000130714, ENSG00000058262, ENSG00000157191, ENSG00000169733, ENSG00000177169	71	1096	12782	2.13537	0.934774	0.494636	17.1118
GOTERM_BP_FAT	macromolecule catabolic process	11.3402	0.0151505	ENSG00000007944, ENSG00000148356, ENSG00000135722, ENSG00000144744, ENSG00000188827, ENSG00000135679, ENSG00000089094, ENSG00000083799, ENSG00000148331, ENSG00000130177, ENSG00000175063	80	781	13528	2.38169	0.999998	0.701452	21.0975
GOTERM_BP_FAT	regulation of protein kinase cascade	6.18557	0.0151687	ENSG00000102871, ENSG00000185359, ENSG00000165233, ENSG00000187796, ENSG00000171302, ENSG00000145632	80	249	13528	4.0747	0.999998	0.670254	21.1202
GOTERM_MF_FAT	kinase binding	5.15464	0.0173783	ENSG00000102871, ENSG00000108465, ENSG00000088970, ENSG00000173334, ENSG00000100151	73	179	12983	4.96786	0.983465	0.641407	20.1782
SP_PIR_KEYWORDS	alternative splicing	50.5155	0.0176264	ENSG00000167208, ENSG00000103168, ENSG00000099783, ENSG00000089094, ENSG00000083799, ENSG00000172057, ENSG00000170638, ENSG00000185324, ENSG00000130177, ENSG00000140398, ENSG00000099917, ENSG00000165233, ENSG00000130714, ENSG00000088970, ENSG00000157191, ENSG00000058262, ENSG00000115267, ENSG00000160710, ENSG00000171302, ENSG00000167302, ENSG00000196405, ENSG00000162613, ENSG00000184007, ENSG0000…	97	7488	19235	1.29763	0.947769	0.445903	19.4333
GOTERM_MF_FAT	nucleotide binding	21.6495	0.0177676	ENSG00000112739, ENSG00000099783, ENSG00000214026, ENSG00000144744, ENSG00000108405, ENSG00000126934, ENSG00000185324, ENSG00000173334, ENSG00000140983, ENSG00000078668, ENSG00000204351, ENSG00000121281, ENSG00000134602, ENSG00000115267, ENSG00000033050, ENSG00000145632, ENSG00000122971, ENSG00000177169, ENSG00000130254, ENSG00000118515, ENSG00000175063	73	2245	12983	1.66362	0.984929	0.567857	20.5839
SP_PIR_KEYWORDS	rna-binding	8.24742	0.0184473	ENSG00000204351, ENSG00000099783, ENSG00000161016, ENSG00000089094, ENSG00000079134, ENSG00000115267, ENSG00000160710, ENSG00000130254	97	540	19235	2.93776	0.954537	0.402584	20.2475
UP_SEQ_FEATURE	splice variant	50.5155	0.0184547	ENSG00000167208, ENSG00000103168, ENSG00000099783, ENSG00000089094, ENSG00000083799, ENSG00000172057, ENSG00000170638, ENSG00000185324, ENSG00000130177, ENSG00000140398, ENSG00000099917, ENSG00000165233, ENSG00000130714, ENSG00000088970, ENSG00000157191, ENSG00000058262, ENSG00000115267, ENSG00000160710, ENSG00000171302, ENSG00000167302, ENSG00000196405, ENSG00000162613, ENSG00000184007, ENSG0000…	97	7458	19113	1.29459	0.998864	0.742324	22.6047
GOTERM_CC_FAT	intracellular non-membrane-bounded organelle	23.7113	0.0185444	ENSG00000162613, ENSG00000112739, ENSG00000099783, ENSG00000161016, ENSG00000214026, ENSG00000188827, ENSG00000135679, ENSG00000089094, ENSG00000083799, ENSG00000132313, ENSG00000185963, ENSG00000130177, ENSG00000100151, ENSG00000125691, ENSG00000007944, ENSG00000102871, ENSG00000187961, ENSG00000088970, ENSG00000160710, ENSG00000121022, ENSG00000160299, ENSG00000127483, ENSG00000196405	71	2596	12782	1.59501	0.964937	0.488353	20.5744
GOTERM_CC_FAT	non-membrane-bounded organelle	23.7113	0.0185444	ENSG00000162613, ENSG00000112739, ENSG00000099783, ENSG00000161016, ENSG00000214026, ENSG00000188827, ENSG00000135679, ENSG00000089094, ENSG00000083799, ENSG00000132313, ENSG00000185963, ENSG00000130177, ENSG00000100151, ENSG00000125691, ENSG00000007944, ENSG00000102871, ENSG00000187961, ENSG00000088970, ENSG00000160710, ENSG00000121022, ENSG00000160299, ENSG00000127483, ENSG00000196405	71	2596	12782	1.59501	0.964937	0.488353	20.5744
GOTERM_BP_FAT	positive regulation of I-kappaB kinase/NF-kappaB cascade	4.12371	0.0190849	ENSG00000102871, ENSG00000187796, ENSG00000171302, ENSG00000145632	80	97	13528	6.9732	1	0.725017	25.8506
GOTERM_CC_FAT	cytoplasmic vesicle part	5.15464	0.0192311	ENSG00000135679, ENSG00000089818, ENSG00000157191, ENSG00000177169, ENSG00000100151	71	187	12782	4.81359	0.969066	0.439719	21.2557
GOTERM_BP_FAT	mitotic cell cycle	7.21649	0.0209706	ENSG00000144744, ENSG00000135679, ENSG00000105821, ENSG00000145632, ENSG00000185324, ENSG00000130177, ENSG00000175063	80	370	13528	3.19919	1	0.732476	28.0325
GOTERM_MF_FAT	adenyl nucleotide binding	16.4948	0.0245208	ENSG00000112739, ENSG00000144744, ENSG00000108405, ENSG00000126934, ENSG00000185324, ENSG00000173334, ENSG00000204351, ENSG00000121281, ENSG00000134602, ENSG00000115267, ENSG00000033050, ENSG00000145632, ENSG00000122971, ENSG00000177169, ENSG00000175063, ENSG00000118515	73	1577	12983	1.80443	0.997001	0.620247	27.3242
GOTERM_MF_FAT	acid-amino acid ligase activity	5.15464	0.0253421	ENSG00000007944, ENSG00000148356, ENSG00000144744, ENSG00000135679, ENSG00000175063	73	201	12983	4.42411	0.997537	0.57602	28.1068
GOTERM_BP_FAT	phosphorus metabolic process	12.3711	0.0253428	ENSG00000112739, ENSG00000184007, ENSG00000147416, ENSG00000126934, ENSG00000134602, ENSG00000115241, ENSG00000145632, ENSG00000177169, ENSG00000185324, ENSG00000173334, ENSG00000118515, ENSG00000100151	80	973	13528	2.08551	1	0.774749	32.8625
GOTERM_BP_FAT	phosphate metabolic process	12.3711	0.0253428	ENSG00000112739, ENSG00000184007, ENSG00000147416, ENSG00000126934, ENSG00000134602, ENSG00000115241, ENSG00000145632, ENSG00000177169, ENSG00000185324, ENSG00000173334, ENSG00000118515, ENSG00000100151	80	973	13528	2.08551	1	0.774749	32.8625
GOTERM_CC_FAT	endomembrane system	10.3093	0.0262312	ENSG00000165282, ENSG00000107862, ENSG00000135679, ENSG00000089818, ENSG00000130714, ENSG00000058262, ENSG00000169733, ENSG00000157191, ENSG00000177169, ENSG00000100151	71	782	12782	2.30215	0.991418	0.493243	27.8997
GOTERM_MF_FAT	purine nucleoside binding	16.4948	0.0276772	ENSG00000112739, ENSG00000144744, ENSG00000108405, ENSG00000126934, ENSG00000185324, ENSG00000173334, ENSG00000204351, ENSG00000121281, ENSG00000134602, ENSG00000115267, ENSG00000033050, ENSG00000145632, ENSG00000122971, ENSG00000177169, ENSG00000175063, ENSG00000118515	73	1601	12983	1.77738	0.998595	0.559997	30.2901
SP_PIR_KEYWORDS	ubl conjugation	8.24742	0.0277568	ENSG00000162613, ENSG00000007944, ENSG00000099783, ENSG00000134294, ENSG00000135679, ENSG00000160710, ENSG00000118515, ENSG00000175063	97	588	19235	2.69795	0.990654	0.487032	28.9678
GOTERM_MF_FAT	nucleoside binding	16.4948	0.0292227	ENSG00000112739, ENSG00000144744, ENSG00000108405, ENSG00000126934, ENSG00000185324, ENSG00000173334, ENSG00000204351, ENSG00000121281, ENSG00000134602, ENSG00000115267, ENSG00000033050, ENSG00000145632, ENSG00000122971, ENSG00000177169, ENSG00000175063, ENSG00000118515	73	1612	12983	1.76525	0.999032	0.537501	31.7011
GOTERM_CC_FAT	ribosome	5.15464	0.0301407	ENSG00000161016, ENSG00000214026, ENSG00000083799, ENSG00000132313, ENSG00000125691	71	215	12782	4.1867	0.995823	0.495794	31.3821
GOTERM_MF_FAT	ATP binding	15.4639	0.0305842	ENSG00000112739, ENSG00000144744, ENSG00000108405, ENSG00000126934, ENSG00000185324, ENSG00000173334, ENSG00000204351, ENSG00000121281, ENSG00000134602, ENSG00000115267, ENSG00000033050, ENSG00000145632, ENSG00000177169, ENSG00000175063, ENSG00000118515	73	1477	12983	1.80619	0.999303	0.516567	32.9223
GOTERM_MF_FAT	protein serine/threonine kinase activity	7.21649	0.0317584	ENSG00000112739, ENSG00000126934, ENSG00000134602, ENSG00000145632, ENSG00000177169, ENSG00000185324, ENSG00000118515	73	430	12983	2.89522	0.999475	0.49669	33.9594
GOTERM_BP_FAT	protein localization	11.3402	0.0320398	ENSG00000167208, ENSG00000148356, ENSG00000160294, ENSG00000185359, ENSG00000089818, ENSG00000058262, ENSG00000157191, ENSG00000158411, ENSG00000177169, ENSG00000125691, ENSG00000100151	80	882	13528	2.10896	1	0.83013	39.6763
SP_PIR_KEYWORDS	atp-binding	13.4021	0.0321305	ENSG00000112739, ENSG00000204351, ENSG00000144744, ENSG00000121281, ENSG00000126934, ENSG00000134602, ENSG00000115267, ENSG00000145632, ENSG00000033050, ENSG00000177169, ENSG00000185324, ENSG00000118515, ENSG00000175063	97	1326	19235	1.94411	0.995578	0.492193	32.7545
GOTERM_BP_FAT	protein ubiquitination	4.12371	0.0323746	ENSG00000007944, ENSG00000148356, ENSG00000135679, ENSG00000175063	80	119	13528	5.68403	1	0.814771	39.9993
GOTERM_BP_FAT	protein transport	10.3093	0.0330505	ENSG00000167208, ENSG00000148356, ENSG00000160294, ENSG00000185359, ENSG00000089818, ENSG00000058262, ENSG00000157191, ENSG00000158411, ENSG00000125691, ENSG00000100151	80	762	13528	2.21916	1	0.803345	40.6466
INTERPRO	ATP binding site	7.21649	0.0333236	ENSG00000112739, ENSG00000126934, ENSG00000134602, ENSG00000145632, ENSG00000177169, ENSG00000185324, ENSG00000118515	89	455	16659	2.87969	0.999422	0.711392	35.0412
GOTERM_MF_FAT	adenyl ribonucleotide binding	15.4639	0.0338099	ENSG00000112739, ENSG00000144744, ENSG00000108405, ENSG00000126934, ENSG00000185324, ENSG00000173334, ENSG00000204351, ENSG00000121281, ENSG00000134602, ENSG00000115267, ENSG00000033050, ENSG00000145632, ENSG00000177169, ENSG00000175063, ENSG00000118515	73	1497	12983	1.78206	0.99968	0.488648	35.7359
SP_PIR_KEYWORDS	protein transport	7.21649	0.0345243	ENSG00000167208, ENSG00000148356, ENSG00000185359, ENSG00000089818, ENSG00000058262, ENSG00000157191, ENSG00000158411	97	485	19235	2.86205	0.997069	0.476927	34.7478
GOTERM_BP_FAT	traversing start control point of mitotic cell cycle	2.06186	0.0345372	ENSG00000135679, ENSG00000185324	80	6	13528	56.3667	1	0.800361	42.0473
GOTERM_BP_FAT	establishment of protein localization	10.3093	0.034748	ENSG00000167208, ENSG00000148356, ENSG00000160294, ENSG00000185359, ENSG00000089818, ENSG00000058262, ENSG00000157191, ENSG00000158411, ENSG00000125691, ENSG00000100151	80	769	13528	2.19896	1	0.78566	42.2434
GOTERM_MF_FAT	CARD domain binding	2.06186	0.0381888	ENSG00000165233, ENSG00000187796	73	7	12983	50.8141	0.99989	0.503845	39.3811
GOTERM_MF_FAT	ligase activity	5.15464	0.0392684	ENSG00000007944, ENSG00000148356, ENSG00000144744, ENSG00000135679, ENSG00000175063	73	231	12983	3.84955	0.999915	0.488076	40.2501
SP_PIR_KEYWORDS	nucleotide-binding	15.4639	0.0399957	ENSG00000112739, ENSG00000144744, ENSG00000126934, ENSG00000185324, ENSG00000140983, ENSG00000078668, ENSG00000204351, ENSG00000121281, ENSG00000134602, ENSG00000115267, ENSG00000033050, ENSG00000145632, ENSG00000177169, ENSG00000175063, ENSG00000118515	97	1686	19235	1.76423	0.998859	0.492151	39.1017
GOTERM_BP_FAT	protein amino acid phosphorylation	9.27835	0.0403944	ENSG00000112739, ENSG00000126934, ENSG00000134602, ENSG00000145632, ENSG00000177169, ENSG00000185324, ENSG00000173334, ENSG00000118515, ENSG00000100151	80	667	13528	2.28171	1	0.819167	47.2705
SP_PIR_KEYWORDS	mrna processing	5.15464	0.0412874	ENSG00000112739, ENSG00000099783, ENSG00000079134, ENSG00000160710, ENSG00000124380	97	260	19235	3.81344	0.999087	0.470749	40.0899
GOTERM_BP_FAT	phosphorylation	10.3093	0.0429971	ENSG00000112739, ENSG00000147416, ENSG00000126934, ENSG00000134602, ENSG00000145632, ENSG00000177169, ENSG00000185324, ENSG00000173334, ENSG00000118515, ENSG00000100151	80	800	13528	2.11375	1	0.824475	49.4471
GOTERM_BP_FAT	translation	6.18557	0.0441538	ENSG00000161016, ENSG00000214026, ENSG00000083799, ENSG00000132313, ENSG00000121022, ENSG00000125691	80	331	13528	3.06526	1	0.819157	50.3872
GOTERM_BP_FAT	negative regulation of molecular function	6.18557	0.0455944	ENSG00000121281, ENSG00000109689, ENSG00000173334, ENSG00000130177, ENSG00000140398, ENSG00000175063	80	334	13528	3.03772	1	0.816145	51.5353
GOTERM_BP_FAT	cell cycle process	8.24742	0.0466349	ENSG00000135679, ENSG00000088970, ENSG00000115241, ENSG00000105821, ENSG00000160299, ENSG00000185324, ENSG00000130177, ENSG00000175063	80	565	13528	2.39434	1	0.810595	52.3489
UP_SEQ_FEATURE	active site:Proton acceptor	8.24742	0.0477341	ENSG00000112739, ENSG00000126934, ENSG00000134602, ENSG00000145632, ENSG00000122971, ENSG00000177169, ENSG00000185324, ENSG00000118515	97	658	19113	2.39564	1	0.948556	48.9745
GOTERM_MF_FAT	ubiquitin-protein ligase activity	4.12371	0.0481571	ENSG00000007944, ENSG00000148356, ENSG00000135679, ENSG00000175063	73	147	12983	4.83944	0.99999	0.53696	46.9798
GOTERM_MF_FAT	protein kinase binding	4.12371	0.0481571	ENSG00000108465, ENSG00000088970, ENSG00000173334, ENSG00000100151	73	147	12983	4.83944	0.99999	0.53696	46.9798

## Sheet: Mouse cluster
Mouse cluster - David funcional annotation chart
Category	Term	Count	%	PValue	Genes	List Total	Pop Hits	Pop Total	Fold Enrichment	Bonferroni	Benjamini	FDR
SP_PIR_KEYWORDS	phosphoprotein	88	53.012	4.12e-08	ENSMUSG00000074358, ENSMUSG00000029817, ENSMUSG00000024423, ENSMUSG00000029175, ENSMUSG00000022433, ENSMUSG00000036769, ENSMUSG00000046032, ENSMUSG00000036270, ENSMUSG00000025060, ENSMUSG00000066440, ENSMUSG00000021725, ENSMUSG00000031505, ENSMUSG00000041268, ENSMUSG00000042594, ENSMUSG00000059866, ENSMUSG00000002413, ENSMUSG00000029580, ENSMUSG00000026199, ENSMUSG00000020536, ENSMUSG00000024052,…	154	6311	17854	1.61659	7.62e-06	7.62e-06	5.09e-05
GOTERM_MF_FAT	purine nucleotide binding	35	21.0843	2.18e-06	ENSMUSG00000022433, ENSMUSG00000025060, ENSMUSG00000040565, ENSMUSG00000026773, ENSMUSG00000053158, ENSMUSG00000035722, ENSMUSG00000005534, ENSMUSG00000002413, ENSMUSG00000026277, ENSMUSG00000021240, ENSMUSG00000029580, ENSMUSG00000019039, ENSMUSG00000004864, ENSMUSG00000033021, ENSMUSG00000021282, ENSMUSG00000038145, ENSMUSG00000024301, ENSMUSG00000060090, ENSMUSG00000053877, ENSMUSG00000028680,…	108	1871	13288	2.3016	0.000563	0.000563	0.00285036
GOTERM_MF_FAT	purine ribonucleotide binding	34	20.4819	2.57e-06	ENSMUSG00000022433, ENSMUSG00000025060, ENSMUSG00000040565, ENSMUSG00000026773, ENSMUSG00000053158, ENSMUSG00000035722, ENSMUSG00000005534, ENSMUSG00000002413, ENSMUSG00000026277, ENSMUSG00000021240, ENSMUSG00000029580, ENSMUSG00000019039, ENSMUSG00000004864, ENSMUSG00000033021, ENSMUSG00000021282, ENSMUSG00000038145, ENSMUSG00000024301, ENSMUSG00000060090, ENSMUSG00000053877, ENSMUSG00000028680,…	108	1796	13288	2.32921	0.000663	0.000332	0.00335782
GOTERM_MF_FAT	ribonucleotide binding	34	20.4819	2.57e-06	ENSMUSG00000022433, ENSMUSG00000025060, ENSMUSG00000040565, ENSMUSG00000026773, ENSMUSG00000053158, ENSMUSG00000035722, ENSMUSG00000005534, ENSMUSG00000002413, ENSMUSG00000026277, ENSMUSG00000021240, ENSMUSG00000029580, ENSMUSG00000019039, ENSMUSG00000004864, ENSMUSG00000033021, ENSMUSG00000021282, ENSMUSG00000038145, ENSMUSG00000024301, ENSMUSG00000060090, ENSMUSG00000053877, ENSMUSG00000028680,…	108	1796	13288	2.32921	0.000663	0.000332	0.00335782
GOTERM_MF_FAT	nucleotide binding	38	22.8916	3.45e-06	ENSMUSG00000029817, ENSMUSG00000022433, ENSMUSG00000025060, ENSMUSG00000040565, ENSMUSG00000026773, ENSMUSG00000053158, ENSMUSG00000035722, ENSMUSG00000005534, ENSMUSG00000002413, ENSMUSG00000026277, ENSMUSG00000021240, ENSMUSG00000029580, ENSMUSG00000019039, ENSMUSG00000004864, ENSMUSG00000033021, ENSMUSG00000021282, ENSMUSG00000038145, ENSMUSG00000024301, ENSMUSG00000060090, ENSMUSG00000053877,…	108	2183	13288	2.14173	0.000891	0.000297	0.00450851
GOTERM_MF_FAT	ATP binding	28	16.8675	2.05e-05	ENSMUSG00000022433, ENSMUSG00000040565, ENSMUSG00000025060, ENSMUSG00000026773, ENSMUSG00000053158, ENSMUSG00000035722, ENSMUSG00000005534, ENSMUSG00000002413, ENSMUSG00000026277, ENSMUSG00000021240, ENSMUSG00000029580, ENSMUSG00000019039, ENSMUSG00000004864, ENSMUSG00000038145, ENSMUSG00000024301, ENSMUSG00000060090, ENSMUSG00000053877, ENSMUSG00000028680, ENSMUSG00000020752, ENSMUSG00000001630,…	108	1443	13288	2.38741	0.0052673	0.00131944	0.0267205
GOTERM_MF_FAT	adenyl nucleotide binding	29	17.4699	2.2e-05	ENSMUSG00000022433, ENSMUSG00000025060, ENSMUSG00000040565, ENSMUSG00000026773, ENSMUSG00000053158, ENSMUSG00000035722, ENSMUSG00000005534, ENSMUSG00000002413, ENSMUSG00000026277, ENSMUSG00000021240, ENSMUSG00000029580, ENSMUSG00000019039, ENSMUSG00000004864, ENSMUSG00000038145, ENSMUSG00000024301, ENSMUSG00000060090, ENSMUSG00000053877, ENSMUSG00000028680, ENSMUSG00000020752, ENSMUSG00000001630,…	108	1535	13288	2.32448	0.00566094	0.00113476	0.0287228
GOTERM_MF_FAT	adenyl ribonucleotide binding	28	16.8675	2.53e-05	ENSMUSG00000022433, ENSMUSG00000040565, ENSMUSG00000025060, ENSMUSG00000026773, ENSMUSG00000053158, ENSMUSG00000035722, ENSMUSG00000005534, ENSMUSG00000002413, ENSMUSG00000026277, ENSMUSG00000021240, ENSMUSG00000029580, ENSMUSG00000019039, ENSMUSG00000004864, ENSMUSG00000038145, ENSMUSG00000024301, ENSMUSG00000060090, ENSMUSG00000053877, ENSMUSG00000028680, ENSMUSG00000020752, ENSMUSG00000001630,…	108	1460	13288	2.35961	0.00649699	0.00108577	0.0329779
GOTERM_MF_FAT	purine nucleoside binding	29	17.4699	2.57e-05	ENSMUSG00000022433, ENSMUSG00000025060, ENSMUSG00000040565, ENSMUSG00000026773, ENSMUSG00000053158, ENSMUSG00000035722, ENSMUSG00000005534, ENSMUSG00000002413, ENSMUSG00000026277, ENSMUSG00000021240, ENSMUSG00000029580, ENSMUSG00000019039, ENSMUSG00000004864, ENSMUSG00000038145, ENSMUSG00000024301, ENSMUSG00000060090, ENSMUSG00000053877, ENSMUSG00000028680, ENSMUSG00000020752, ENSMUSG00000001630,…	108	1548	13288	2.30496	0.00660993	0.000947	0.033553
GOTERM_MF_FAT	nucleoside binding	29	17.4699	2.89e-05	ENSMUSG00000022433, ENSMUSG00000025060, ENSMUSG00000040565, ENSMUSG00000026773, ENSMUSG00000053158, ENSMUSG00000035722, ENSMUSG00000005534, ENSMUSG00000002413, ENSMUSG00000026277, ENSMUSG00000021240, ENSMUSG00000029580, ENSMUSG00000019039, ENSMUSG00000004864, ENSMUSG00000038145, ENSMUSG00000024301, ENSMUSG00000060090, ENSMUSG00000053877, ENSMUSG00000028680, ENSMUSG00000020752, ENSMUSG00000001630,…	108	1558	13288	2.29016	0.00743597	0.000933	0.0377609
SP_PIR_KEYWORDS	alternative splicing	62	37.3494	3.88e-05	ENSMUSG00000019734, ENSMUSG00000036270, ENSMUSG00000036769, ENSMUSG00000066440, ENSMUSG00000025060, ENSMUSG00000031505, ENSMUSG00000041268, ENSMUSG00000023764, ENSMUSG00000013858, ENSMUSG00000002413, ENSMUSG00000041528, ENSMUSG00000026199, ENSMUSG00000024052, ENSMUSG00000029022, ENSMUSG00000041264, ENSMUSG00000027829, ENSMUSG00000025858, ENSMUSG00000028060, ENSMUSG00000060090, ENSMUSG00000024220,…	154	4481	17854	1.6041	0.00714936	0.00358109	0.0479791
INTERPRO	IPR019782:WD40 repeat 2	9	5.42169	0.000454	ENSMUSG00000025737, ENSMUSG00000020536, ENSMUSG00000036769, ENSMUSG00000036270, ENSMUSG00000041268, ENSMUSG00000019952, ENSMUSG00000036661, ENSMUSG00000045374, ENSMUSG00000040506	150	214	17763	4.98028	0.144484	0.144484	0.616923
UP_SEQ_FEATURE	splice variant	62	37.3494	0.000631	ENSMUSG00000019734, ENSMUSG00000036270, ENSMUSG00000036769, ENSMUSG00000066440, ENSMUSG00000025060, ENSMUSG00000031505, ENSMUSG00000041268, ENSMUSG00000023764, ENSMUSG00000013858, ENSMUSG00000002413, ENSMUSG00000041528, ENSMUSG00000026199, ENSMUSG00000024052, ENSMUSG00000029022, ENSMUSG00000041264, ENSMUSG00000027829, ENSMUSG00000025858, ENSMUSG00000028060, ENSMUSG00000060090, ENSMUSG00000024220,…	153	4448	16021	1.45957	0.262191	0.262191	0.899694
SP_PIR_KEYWORDS	nucleotide-binding	28	16.8675	0.000651	ENSMUSG00000022433, ENSMUSG00000025060, ENSMUSG00000053158, ENSMUSG00000035722, ENSMUSG00000005534, ENSMUSG00000002413, ENSMUSG00000026277, ENSMUSG00000021240, ENSMUSG00000029580, ENSMUSG00000004864, ENSMUSG00000033021, ENSMUSG00000021282, ENSMUSG00000038145, ENSMUSG00000024301, ENSMUSG00000028680, ENSMUSG00000001630, ENSMUSG00000046707, ENSMUSG00000023460, ENSMUSG00000033434, ENSMUSG00000031229,…	154	1631	17854	1.9903	0.113534	0.0393745	0.802811
SP_PIR_KEYWORDS	transferase	25	15.0602	0.000716	ENSMUSG00000022433, ENSMUSG00000025060, ENSMUSG00000021725, ENSMUSG00000026773, ENSMUSG00000009640, ENSMUSG00000036073, ENSMUSG00000053158, ENSMUSG00000005534, ENSMUSG00000002413, ENSMUSG00000026277, ENSMUSG00000004864, ENSMUSG00000033021, ENSMUSG00000038145, ENSMUSG00000015335, ENSMUSG00000028680, ENSMUSG00000001630, ENSMUSG00000026810, ENSMUSG00000025137, ENSMUSG00000046707, ENSMUSG00000035798,…	154	1385	17854	2.09269	0.12405	0.0325694	0.881964
INTERPRO	IPR019781:WD40 repeat, subgroup	9	5.42169	0.000838	ENSMUSG00000025737, ENSMUSG00000020536, ENSMUSG00000036769, ENSMUSG00000036270, ENSMUSG00000041268, ENSMUSG00000019952, ENSMUSG00000036661, ENSMUSG00000045374, ENSMUSG00000040506	150	235	17763	4.53523	0.250494	0.13426	1.13693
INTERPRO	IPR015943:WD40/YVTN repeat-like	10	6.0241	0.00110344	ENSMUSG00000025737, ENSMUSG00000020536, ENSMUSG00000036769, ENSMUSG00000036270, ENSMUSG00000014418, ENSMUSG00000041268, ENSMUSG00000019952, ENSMUSG00000036661, ENSMUSG00000045374, ENSMUSG00000040506	150	305	17763	3.88262	0.315998	0.118912	1.49482
GOTERM_BP_FAT	regulation of cell cycle	8	4.81928	0.00142172	ENSMUSG00000024042, ENSMUSG00000046707, ENSMUSG00000027933, ENSMUSG00000025499, ENSMUSG00000046861, ENSMUSG00000023067, ENSMUSG00000024137, ENSMUSG00000031622	107	214	13588	4.74731	0.655488	0.655488	2.14173
SP_PIR_KEYWORDS	atp-binding	23	13.8554	0.00144782	ENSMUSG00000028680, ENSMUSG00000020752, ENSMUSG00000001630, ENSMUSG00000022433, ENSMUSG00000025060, ENSMUSG00000046707, ENSMUSG00000053158, ENSMUSG00000035722, ENSMUSG00000005534, ENSMUSG00000002413, ENSMUSG00000026277, ENSMUSG00000031229, ENSMUSG00000021240, ENSMUSG00000029580, ENSMUSG00000001755, ENSMUSG00000028107, ENSMUSG00000079553, ENSMUSG00000022779, ENSMUSG00000004864, ENSMUSG00000024042,…	154	1287	17854	2.07188	0.235124	0.0521967	1.77683
SP_PIR_KEYWORDS	zinc-finger	22	13.253	0.00145997	ENSMUSG00000003581, ENSMUSG00000037243, ENSMUSG00000028309, ENSMUSG00000028952, ENSMUSG00000026283, ENSMUSG00000066440, ENSMUSG00000035798, ENSMUSG00000031229, ENSMUSG00000041528, ENSMUSG00000036989, ENSMUSG00000026199, ENSMUSG00000058756, ENSMUSG00000054823, ENSMUSG00000052253, ENSMUSG00000024750, ENSMUSG00000051149, ENSMUSG00000002250, ENSMUSG00000021819, ENSMUSG00000024137, ENSMUSG00000023067,…	154	1204	17854	2.11841	0.236843	0.044049	1.79162
INTERPRO	IPR019775:WD40 repeat, conserved site	9	5.42169	0.00152211	ENSMUSG00000025737, ENSMUSG00000020536, ENSMUSG00000036769, ENSMUSG00000036270, ENSMUSG00000041268, ENSMUSG00000019952, ENSMUSG00000036661, ENSMUSG00000045374, ENSMUSG00000040506	150	258	17763	4.13093	0.407855	0.122783	2.05654
INTERPRO	IPR001680:WD40 repeat	9	5.42169	0.00155969	ENSMUSG00000025737, ENSMUSG00000020536, ENSMUSG00000036769, ENSMUSG00000036270, ENSMUSG00000041268, ENSMUSG00000019952, ENSMUSG00000036661, ENSMUSG00000045374, ENSMUSG00000040506	150	259	17763	4.11498	0.415472	0.101825	2.10682
UP_SEQ_FEATURE	repeat:WD 3	9	5.42169	0.0016386	ENSMUSG00000025737, ENSMUSG00000020536, ENSMUSG00000036769, ENSMUSG00000036270, ENSMUSG00000041268, ENSMUSG00000019952, ENSMUSG00000036661, ENSMUSG00000045374, ENSMUSG00000040506	153	231	16021	4.0797	0.54636	0.326472	2.32202
UP_SEQ_FEATURE	repeat:WD 1	9	5.42169	0.00182513	ENSMUSG00000025737, ENSMUSG00000020536, ENSMUSG00000036769, ENSMUSG00000036270, ENSMUSG00000041268, ENSMUSG00000019952, ENSMUSG00000036661, ENSMUSG00000045374, ENSMUSG00000040506	153	235	16021	4.01026	0.585432	0.254355	2.58316
UP_SEQ_FEATURE	repeat:WD 2	9	5.42169	0.00182513	ENSMUSG00000025737, ENSMUSG00000020536, ENSMUSG00000036769, ENSMUSG00000036270, ENSMUSG00000041268, ENSMUSG00000019952, ENSMUSG00000036661, ENSMUSG00000045374, ENSMUSG00000040506	153	235	16021	4.01026	0.585432	0.254355	2.58316
SP_PIR_KEYWORDS	wd repeat	9	5.42169	0.00196593	ENSMUSG00000025737, ENSMUSG00000020536, ENSMUSG00000036769, ENSMUSG00000036270, ENSMUSG00000041268, ENSMUSG00000019952, ENSMUSG00000036661, ENSMUSG00000045374, ENSMUSG00000040506	154	263	17854	3.96736	0.305147	0.0506786	2.40559
INTERPRO	IPR017441:Protein kinase, ATP binding site	12	7.22892	0.00196658	ENSMUSG00000028680, ENSMUSG00000001630, ENSMUSG00000022433, ENSMUSG00000004864, ENSMUSG00000025060, ENSMUSG00000024042, ENSMUSG00000046707, ENSMUSG00000038145, ENSMUSG00000053158, ENSMUSG00000005534, ENSMUSG00000002413, ENSMUSG00000026277	150	467	17763	3.04291	0.491947	0.106726	2.64964
INTERPRO	IPR000719:Protein kinase, core	12	7.22892	0.00289493	ENSMUSG00000028680, ENSMUSG00000001630, ENSMUSG00000022433, ENSMUSG00000004864, ENSMUSG00000025060, ENSMUSG00000024042, ENSMUSG00000046707, ENSMUSG00000038145, ENSMUSG00000053158, ENSMUSG00000005534, ENSMUSG00000002413, ENSMUSG00000026277	150	491	17763	2.89418	0.631126	0.132788	3.87769
SP_PIR_KEYWORDS	kinase	15	9.03614	0.00307433	ENSMUSG00000028680, ENSMUSG00000001630, ENSMUSG00000022433, ENSMUSG00000025060, ENSMUSG00000046707, ENSMUSG00000026773, ENSMUSG00000053158, ENSMUSG00000005534, ENSMUSG00000002413, ENSMUSG00000026277, ENSMUSG00000001755, ENSMUSG00000004864, ENSMUSG00000024042, ENSMUSG00000038145, ENSMUSG00000023067	154	707	17854	2.45973	0.434264	0.0687275	3.73831
INTERPRO	IPR017986:WD40 repeat, region	8	4.81928	0.00315044	ENSMUSG00000025737, ENSMUSG00000036769, ENSMUSG00000036270, ENSMUSG00000041268, ENSMUSG00000019952, ENSMUSG00000036661, ENSMUSG00000045374, ENSMUSG00000040506	150	228	17763	4.15509	0.662254	0.12688	4.21317
SMART	SM00320:WD40	9	5.42169	0.00317594	ENSMUSG00000025737, ENSMUSG00000020536, ENSMUSG00000036769, ENSMUSG00000036270, ENSMUSG00000041268, ENSMUSG00000019952, ENSMUSG00000036661, ENSMUSG00000045374, ENSMUSG00000040506	88	259	9131	3.60561	0.246562	0.246562	3.39413
INTERPRO	IPR008271:Serine/threonine protein kinase, active site	10	6.0241	0.00339423	ENSMUSG00000028680, ENSMUSG00000001630, ENSMUSG00000022433, ENSMUSG00000004864, ENSMUSG00000025060, ENSMUSG00000024042, ENSMUSG00000046707, ENSMUSG00000038145, ENSMUSG00000002413, ENSMUSG00000026277	150	360	17763	3.28944	0.689509	0.121866	4.53224
GOTERM_MF_FAT	zinc ion binding	29	17.4699	0.00406855	ENSMUSG00000066440, ENSMUSG00000036073, ENSMUSG00000002413, ENSMUSG00000041528, ENSMUSG00000036989, ENSMUSG00000026199, ENSMUSG00000058756, ENSMUSG00000052253, ENSMUSG00000024750, ENSMUSG00000023067, ENSMUSG00000024137, ENSMUSG00000024220, ENSMUSG00000015335, ENSMUSG00000003581, ENSMUSG00000037243, ENSMUSG00000028309, ENSMUSG00000028952, ENSMUSG00000026283, ENSMUSG00000035798, ENSMUSG00000026269,…	108	2105	13288	1.69505	0.650701	0.110299	5.1833
INTERPRO	IPR017442:Serine/threonine protein kinase-related	10	6.0241	0.00435353	ENSMUSG00000028680, ENSMUSG00000001630, ENSMUSG00000022433, ENSMUSG00000004864, ENSMUSG00000025060, ENSMUSG00000024042, ENSMUSG00000046707, ENSMUSG00000038145, ENSMUSG00000002413, ENSMUSG00000026277	150	374	17763	3.16631	0.777067	0.139368	5.77823
UP_SEQ_FEATURE	domain:Protein kinase	12	7.22892	0.00574389	ENSMUSG00000028680, ENSMUSG00000001630, ENSMUSG00000022433, ENSMUSG00000004864, ENSMUSG00000025060, ENSMUSG00000024042, ENSMUSG00000046707, ENSMUSG00000038145, ENSMUSG00000053158, ENSMUSG00000005534, ENSMUSG00000002413, ENSMUSG00000026277	153	476	16021	2.63981	0.937746	0.500493	7.92118
SP_PIR_KEYWORDS	serine/threonine-protein kinase	10	6.0241	0.00592434	ENSMUSG00000028680, ENSMUSG00000001630, ENSMUSG00000022433, ENSMUSG00000004864, ENSMUSG00000025060, ENSMUSG00000024042, ENSMUSG00000046707, ENSMUSG00000038145, ENSMUSG00000002413, ENSMUSG00000026277	154	384	17854	3.01914	0.666883	0.114976	7.08868
SP_PIR_KEYWORDS	chromatin regulator	7	4.21687	0.00627629	ENSMUSG00000028309, ENSMUSG00000054823, ENSMUSG00000020232, ENSMUSG00000026283, ENSMUSG00000009640, ENSMUSG00000027569, ENSMUSG00000066900	154	192	17854	4.2268	0.688007	0.10995	7.49491
GOTERM_MF_FAT	protein serine/threonine kinase activity	10	6.0241	0.00686099	ENSMUSG00000028680, ENSMUSG00000001630, ENSMUSG00000022433, ENSMUSG00000004864, ENSMUSG00000025060, ENSMUSG00000024042, ENSMUSG00000046707, ENSMUSG00000038145, ENSMUSG00000002413, ENSMUSG00000026277	108	421	13288	2.92249	0.830726	0.162742	8.59601
INTERPRO	IPR002290:Serine/threonine protein kinase	8	4.81928	0.0070901	ENSMUSG00000028680, ENSMUSG00000001630, ENSMUSG00000004864, ENSMUSG00000025060, ENSMUSG00000024042, ENSMUSG00000046707, ENSMUSG00000038145, ENSMUSG00000026277	150	265	17763	3.57494	0.913506	0.199498	9.2503
GOTERM_MF_FAT	protein kinase activity	12	7.22892	0.0072244	ENSMUSG00000028680, ENSMUSG00000001630, ENSMUSG00000022433, ENSMUSG00000004864, ENSMUSG00000025060, ENSMUSG00000024042, ENSMUSG00000046707, ENSMUSG00000038145, ENSMUSG00000053158, ENSMUSG00000005534, ENSMUSG00000002413, ENSMUSG00000026277	108	583	13288	2.53249	0.845978	0.156386	9.03171
GOTERM_BP_FAT	regulation of fat cell differentiation	3	1.80723	0.00759561	ENSMUSG00000045294, ENSMUSG00000002250, ENSMUSG00000023980	107	17	13588	22.4101	0.99669	0.942468	10.9547
GOTERM_CC_FAT	Golgi apparatus	12	7.22892	0.00886569	ENSMUSG00000035382, ENSMUSG00000036769, ENSMUSG00000021504, ENSMUSG00000023460, ENSMUSG00000038181, ENSMUSG00000024581, ENSMUSG00000025499, ENSMUSG00000035798, ENSMUSG00000035722, ENSMUSG00000031266, ENSMUSG00000039308, ENSMUSG00000026277	90	682	12504	2.44457	0.777979	0.777979	10.2852
GOTERM_BP_FAT	cellular lipid catabolic process	4	2.40964	0.00948043	ENSMUSG00000021003, ENSMUSG00000002250, ENSMUSG00000031266, ENSMUSG00000024960	107	56	13588	9.07076	0.999203	0.907286	13.4937
SP_PIR_KEYWORDS	zinc	27	16.2651	0.00991047	ENSMUSG00000066440, ENSMUSG00000036073, ENSMUSG00000002413, ENSMUSG00000041528, ENSMUSG00000036989, ENSMUSG00000026199, ENSMUSG00000058756, ENSMUSG00000052253, ENSMUSG00000024750, ENSMUSG00000023067, ENSMUSG00000024137, ENSMUSG00000024220, ENSMUSG00000015335, ENSMUSG00000037243, ENSMUSG00000003581, ENSMUSG00000028309, ENSMUSG00000026283, ENSMUSG00000028952, ENSMUSG00000035798, ENSMUSG00000024299,…	154	1886	17854	1.65973	0.841592	0.15423	11.595
UP_SEQ_FEATURE	compositionally biased region:Poly-Ser	10	6.0241	0.0102391	ENSMUSG00000021725, ENSMUSG00000049339, ENSMUSG00000038831, ENSMUSG00000026203, ENSMUSG00000009640, ENSMUSG00000024299, ENSMUSG00000022414, ENSMUSG00000002413, ENSMUSG00000040506, ENSMUSG00000031229	153	379	16021	2.76286	0.992992	0.629218	13.7089
GOTERM_BP_FAT	chromatin modification	7	4.21687	0.010396	ENSMUSG00000028309, ENSMUSG00000054823, ENSMUSG00000020232, ENSMUSG00000026283, ENSMUSG00000009640, ENSMUSG00000027569, ENSMUSG00000066900	107	236	13588	3.76667	0.999601	0.858697	14.7026
UP_SEQ_FEATURE	active site:Proton acceptor	14	8.43373	0.0103964	ENSMUSG00000028680, ENSMUSG00000001630, ENSMUSG00000022433, ENSMUSG00000025060, ENSMUSG00000046707, ENSMUSG00000053158, ENSMUSG00000005534, ENSMUSG00000002413, ENSMUSG00000031969, ENSMUSG00000026277, ENSMUSG00000053510, ENSMUSG00000004864, ENSMUSG00000024042, ENSMUSG00000038145	153	662	16021	2.21446	0.993509	0.568094	13.9051
GOTERM_BP_FAT	protein amino acid phosphorylation	12	7.22892	0.0111674	ENSMUSG00000028680, ENSMUSG00000001630, ENSMUSG00000022433, ENSMUSG00000004864, ENSMUSG00000025060, ENSMUSG00000024042, ENSMUSG00000046707, ENSMUSG00000038145, ENSMUSG00000053158, ENSMUSG00000005534, ENSMUSG00000002413, ENSMUSG00000026277	107	640	13588	2.38107	0.999778	0.814052	15.7088
UP_SEQ_FEATURE	nucleotide phosphate-binding region:ATP	17	10.241	0.0123233	ENSMUSG00000028680, ENSMUSG00000001630, ENSMUSG00000022433, ENSMUSG00000025060, ENSMUSG00000046707, ENSMUSG00000053158, ENSMUSG00000005534, ENSMUSG00000002413, ENSMUSG00000026277, ENSMUSG00000031229, ENSMUSG00000021240, ENSMUSG00000001755, ENSMUSG00000079553, ENSMUSG00000004864, ENSMUSG00000024042, ENSMUSG00000038145, ENSMUSG00000002763, ENSMUSG00000024301	153	907	16021	1.96264	0.997463	0.574214	16.2758
GOTERM_MF_FAT	transition metal ion binding	32	19.2771	0.0127105	ENSMUSG00000066440, ENSMUSG00000036073, ENSMUSG00000002413, ENSMUSG00000041528, ENSMUSG00000036989, ENSMUSG00000026199, ENSMUSG00000058756, ENSMUSG00000052253, ENSMUSG00000024750, ENSMUSG00000023707, ENSMUSG00000023067, ENSMUSG00000024137, ENSMUSG00000024220, ENSMUSG00000015335, ENSMUSG00000003581, ENSMUSG00000037243, ENSMUSG00000028309, ENSMUSG00000028952, ENSMUSG00000026283, ENSMUSG00000035798,…	108	2608	13288	1.50966	0.963129	0.240449	15.3804
SMART	SM00220:S_TKc	8	4.81928	0.0130068	ENSMUSG00000028680, ENSMUSG00000001630, ENSMUSG00000004864, ENSMUSG00000025060, ENSMUSG00000024042, ENSMUSG00000046707, ENSMUSG00000038145, ENSMUSG00000026277	88	265	9131	3.13242	0.688139	0.441555	13.2482
SP_PIR_KEYWORDS	cytoplasm	38	22.8916	0.013939	ENSMUSG00000022433, ENSMUSG00000036769, ENSMUSG00000036270, ENSMUSG00000025060, ENSMUSG00000021661, ENSMUSG00000039536, ENSMUSG00000023764, ENSMUSG00000059866, ENSMUSG00000026277, ENSMUSG00000041528, ENSMUSG00000036989, ENSMUSG00000029580, ENSMUSG00000024052, ENSMUSG00000020536, ENSMUSG00000058756, ENSMUSG00000014418, ENSMUSG00000027829, ENSMUSG00000027615, ENSMUSG00000022973, ENSMUSG00000052253,…	154	3029	17854	1.45445	0.925493	0.194591	15.9445
UP_SEQ_FEATURE	binding site:ATP	12	7.22892	0.0148683	ENSMUSG00000028680, ENSMUSG00000001630, ENSMUSG00000022433, ENSMUSG00000004864, ENSMUSG00000025060, ENSMUSG00000024042, ENSMUSG00000046707, ENSMUSG00000038145, ENSMUSG00000053158, ENSMUSG00000005534, ENSMUSG00000002413, ENSMUSG00000026277	153	545	16021	2.30559	0.999268	0.594462	19.314
GOTERM_CC_FAT	histone acetyltransferase complex	3	1.80723	0.0156657	ENSMUSG00000026283, ENSMUSG00000009640, ENSMUSG00000027569	90	27	12504	15.437	0.930641	0.736639	17.5056
SP_PIR_KEYWORDS	Aminopeptidase	3	1.80723	0.0177972	ENSMUSG00000026958, ENSMUSG00000026269, ENSMUSG00000039263	154	24	17854	14.4919	0.963924	0.225508	19.9246
UP_SEQ_FEATURE	repeat:WD 4	7	4.21687	0.0178221	ENSMUSG00000025737, ENSMUSG00000020536, ENSMUSG00000036769, ENSMUSG00000036270, ENSMUSG00000041268, ENSMUSG00000019952, ENSMUSG00000045374	153	218	16021	3.36233	0.999828	0.618285	22.7115
GOTERM_CC_FAT	chromosome	8	4.81928	0.0180474	ENSMUSG00000028309, ENSMUSG00000020232, ENSMUSG00000022779, ENSMUSG00000009640, ENSMUSG00000031622, ENSMUSG00000027342, ENSMUSG00000066900, ENSMUSG00000031229	90	378	12504	2.94039	0.953942	0.641546	19.9056
SP_PIR_KEYWORDS	metal-binding	34	20.4819	0.0186109	ENSMUSG00000066440, ENSMUSG00000036073, ENSMUSG00000005534, ENSMUSG00000002413, ENSMUSG00000026277, ENSMUSG00000041528, ENSMUSG00000036989, ENSMUSG00000026199, ENSMUSG00000058756, ENSMUSG00000052253, ENSMUSG00000024750, ENSMUSG00000023707, ENSMUSG00000038145, ENSMUSG00000023067, ENSMUSG00000024137, ENSMUSG00000024220, ENSMUSG00000015335, ENSMUSG00000003581, ENSMUSG00000037243, ENSMUSG00000028309,…	154	2682	17854	1.46972	0.969053	0.219833	20.7417
GOTERM_MF_FAT	aminopeptidase activity	3	1.80723	0.0211886	ENSMUSG00000026958, ENSMUSG00000026269, ENSMUSG00000039263	108	28	13288	13.1825	0.996016	0.346251	24.3912
SP_PIR_KEYWORDS	coiled coil	24	14.4578	0.0226444	ENSMUSG00000074358, ENSMUSG00000036769, ENSMUSG00000036270, ENSMUSG00000066440, ENSMUSG00000025060, ENSMUSG00000041268, ENSMUSG00000009640, ENSMUSG00000059866, ENSMUSG00000036989, ENSMUSG00000026199, ENSMUSG00000024301, ENSMUSG00000028309, ENSMUSG00000047417, ENSMUSG00000020640, ENSMUSG00000019952, ENSMUSG00000066900, ENSMUSG00000019814, ENSMUSG00000079553, ENSMUSG00000054823, ENSMUSG00000020232,…	154	1732	17854	1.60649	0.985554	0.246097	24.6796
GOTERM_BP_FAT	glycosylceramide catabolic process	2	1.20482	0.0232226	ENSMUSG00000021003, ENSMUSG00000031266	107	3	13588	84.6604	1	0.946771	30.0612
SP_PIR_KEYWORDS	acetylation	30	18.0723	0.0232907	ENSMUSG00000046985, ENSMUSG00000036769, ENSMUSG00000036270, ENSMUSG00000027342, ENSMUSG00000005534, ENSMUSG00000000826, ENSMUSG00000002413, ENSMUSG00000036989, ENSMUSG00000029580, ENSMUSG00000025858, ENSMUSG00000038145, ENSMUSG00000023067, ENSMUSG00000024960, ENSMUSG00000040532, ENSMUSG00000006304, ENSMUSG00000028309, ENSMUSG00000001630, ENSMUSG00000026283, ENSMUSG00000046707, ENSMUSG00000026288,…	154	2325	17854	1.49594	0.987218	0.238515	25.2936
SP_PIR_KEYWORDS	nucleotidyltransferase	4	2.40964	0.0239336	ENSMUSG00000001755, ENSMUSG00000025137, ENSMUSG00000033021, ENSMUSG00000036073	154	72	17854	6.44084	0.988684	0.231736	25.8998
GOTERM_MF_FAT	PTB domain binding	2	1.20482	0.0239649	ENSMUSG00000026288, ENSMUSG00000005534	108	3	13288	82.0247	0.998085	0.360467	27.1436
GOTERM_BP_FAT	phosphorylation	12	7.22892	0.0241731	ENSMUSG00000028680, ENSMUSG00000001630, ENSMUSG00000022433, ENSMUSG00000004864, ENSMUSG00000025060, ENSMUSG00000024042, ENSMUSG00000046707, ENSMUSG00000038145, ENSMUSG00000053158, ENSMUSG00000005534, ENSMUSG00000002413, ENSMUSG00000026277	107	718	13588	2.12241	1	0.927073	31.0897
GOTERM_BP_FAT	intracellular signaling cascade	14	8.43373	0.0255653	ENSMUSG00000001630, ENSMUSG00000041354, ENSMUSG00000023460, ENSMUSG00000038831, ENSMUSG00000026288, ENSMUSG00000042594, ENSMUSG00000002413, ENSMUSG00000059866, ENSMUSG00000004864, ENSMUSG00000022973, ENSMUSG00000024042, ENSMUSG00000025499, ENSMUSG00000024960, ENSMUSG00000022414	107	915	13588	1.94303	1	0.911494	32.5707
GOTERM_CC_FAT	intracellular non-membrane-bounded organelle	22	13.253	0.0263829	ENSMUSG00000028309, ENSMUSG00000006304, ENSMUSG00000001630, ENSMUSG00000021661, ENSMUSG00000037415, ENSMUSG00000009640, ENSMUSG00000023764, ENSMUSG00000027342, ENSMUSG00000024451, ENSMUSG00000066900, ENSMUSG00000031229, ENSMUSG00000029580, ENSMUSG00000020536, ENSMUSG00000079553, ENSMUSG00000020232, ENSMUSG00000025474, ENSMUSG00000022779, ENSMUSG00000024590, ENSMUSG00000031622, ENSMUSG00000024137,…	90	1919	12504	1.59277	0.989095	0.676852	27.8097
GOTERM_CC_FAT	non-membrane-bounded organelle	22	13.253	0.0263829	ENSMUSG00000028309, ENSMUSG00000006304, ENSMUSG00000001630, ENSMUSG00000021661, ENSMUSG00000037415, ENSMUSG00000009640, ENSMUSG00000023764, ENSMUSG00000027342, ENSMUSG00000024451, ENSMUSG00000066900, ENSMUSG00000031229, ENSMUSG00000029580, ENSMUSG00000020536, ENSMUSG00000079553, ENSMUSG00000020232, ENSMUSG00000025474, ENSMUSG00000022779, ENSMUSG00000024590, ENSMUSG00000031622, ENSMUSG00000024137,…	90	1919	12504	1.59277	0.989095	0.676852	27.8097
GOTERM_CC_FAT	nucleoplasm	10	6.0241	0.026391	ENSMUSG00000027829, ENSMUSG00000026283, ENSMUSG00000027933, ENSMUSG00000009640, ENSMUSG00000024137, ENSMUSG00000042354, ENSMUSG00000027569, ENSMUSG00000007850, ENSMUSG00000066900, ENSMUSG00000023980	90	599	12504	2.31942	0.989111	0.595053	27.817
INTERPRO	IPR000330:SNF2-related	3	1.80723	0.0277238	ENSMUSG00000040565, ENSMUSG00000053877, ENSMUSG00000031229	150	31	17763	11.46	0.999937	0.553347	31.8554
KEGG_PATHWAY	mmu05215:Prostate cancer	4	2.40964	0.0293225	ENSMUSG00000021270, ENSMUSG00000025499, ENSMUSG00000023067, ENSMUSG00000002413	44	90	5738	5.79596	0.933347	0.933347	27.7077
GOTERM_BP_FAT	dolichol metabolic process	2	1.20482	0.0308441	ENSMUSG00000026810, ENSMUSG00000051149	107	4	13588	63.4953	1	0.926269	37.9203
GOTERM_BP_FAT	polyprenol metabolic process	2	1.20482	0.0308441	ENSMUSG00000026810, ENSMUSG00000051149	107	4	13588	63.4953	1	0.926269	37.9203
GOTERM_BP_FAT	prenol metabolic process	2	1.20482	0.0308441	ENSMUSG00000026810, ENSMUSG00000051149	107	4	13588	63.4953	1	0.926269	37.9203
GOTERM_MF_FAT	dolichyl-phosphate beta-D-mannosyltransferase activity	2	1.20482	0.0318261	ENSMUSG00000026810, ENSMUSG00000051149	108	4	13288	61.5185	0.999762	0.426679	34.4433
INTERPRO	IPR004821:Cytidyltransferase-related	2	1.20482	0.0331358	ENSMUSG00000001755, ENSMUSG00000025137	150	4	17763	59.21	0.999991	0.590034	36.8518
GOTERM_CC_FAT	endosome	6	3.61446	0.0337922	ENSMUSG00000036989, ENSMUSG00000079553, ENSMUSG00000036769, ENSMUSG00000034190, ENSMUSG00000035722, ENSMUSG00000024301, ENSMUSG00000005534	90	252	12504	3.30794	0.997001	0.620259	34.2274
GOTERM_BP_FAT	chromatin organization	7	4.21687	0.0367106	ENSMUSG00000028309, ENSMUSG00000054823, ENSMUSG00000020232, ENSMUSG00000026283, ENSMUSG00000009640, ENSMUSG00000027569, ENSMUSG00000066900	107	315	13588	2.82201	1	0.939273	43.399
GOTERM_BP_FAT	phosphate metabolic process	13	7.83133	0.037127	ENSMUSG00000028680, ENSMUSG00000001630, ENSMUSG00000022433, ENSMUSG00000025060, ENSMUSG00000046707, ENSMUSG00000053158, ENSMUSG00000005534, ENSMUSG00000002413, ENSMUSG00000026277, ENSMUSG00000004864, ENSMUSG00000022973, ENSMUSG00000024042, ENSMUSG00000038145	107	866	13588	1.90633	1	0.923933	43.7702
GOTERM_BP_FAT	phosphorus metabolic process	13	7.83133	0.037127	ENSMUSG00000028680, ENSMUSG00000001630, ENSMUSG00000022433, ENSMUSG00000025060, ENSMUSG00000046707, ENSMUSG00000053158, ENSMUSG00000005534, ENSMUSG00000002413, ENSMUSG00000026277, ENSMUSG00000004864, ENSMUSG00000022973, ENSMUSG00000024042, ENSMUSG00000038145	107	866	13588	1.90633	1	0.923933	43.7702
SP_PIR_KEYWORDS	Proto-oncogene	4	2.40964	0.0376923	ENSMUSG00000058756, ENSMUSG00000025499, ENSMUSG00000053158, ENSMUSG00000002413	154	86	17854	5.39233	0.999181	0.326241	37.8373
GOTERM_BP_FAT	ceramide catabolic process	2	1.20482	0.0384067	ENSMUSG00000021003, ENSMUSG00000031266	107	5	13588	50.7963	1	0.913228	44.8967
GOTERM_BP_FAT	sphingoid catabolic process	2	1.20482	0.0384067	ENSMUSG00000021003, ENSMUSG00000031266	107	5	13588	50.7963	1	0.913228	44.8967
COG_ONTOLOGY	Transcription / DNA replication, recombination, and repair	2	1.20482	0.0386427	ENSMUSG00000020752, ENSMUSG00000040565	17	5	2040	48	0.325707	0.325707	21.0724
GOTERM_BP_FAT	phospholipid metabolic process	5	3.01205	0.0386645	ENSMUSG00000026810, ENSMUSG00000025137, ENSMUSG00000022973, ENSMUSG00000051149, ENSMUSG00000024960	107	163	13588	3.89542	1	0.896882	45.1211
KEGG_PATHWAY	mmu05219:Bladder cancer	3	1.80723	0.0390908	ENSMUSG00000025499, ENSMUSG00000023067, ENSMUSG00000002413	44	42	5738	9.31494	0.973448	0.837053	35.2553
SP_PIR_KEYWORDS	ATP	5	3.01205	0.0410598	ENSMUSG00000028680, ENSMUSG00000024042, ENSMUSG00000053158, ENSMUSG00000005534, ENSMUSG00000002413	154	151	17854	3.83891	0.999572	0.335176	40.4761
GOTERM_CC_FAT	cytosol	9	5.42169	0.0414224	ENSMUSG00000029580, ENSMUSG00000058756, ENSMUSG00000036769, ENSMUSG00000011179, ENSMUSG00000021270, ENSMUSG00000023067, ENSMUSG00000053158, ENSMUSG00000024960, ENSMUSG00000005534	90	549	12504	2.2776	0.999215	0.639895	40.2856
GOTERM_CC_FAT	spindle	4	2.40964	0.0426626	ENSMUSG00000079553, ENSMUSG00000025474, ENSMUSG00000024137, ENSMUSG00000024301, ENSMUSG00000027263	90	109	12504	5.09847	0.999369	0.601894	41.2204
UP_SEQ_FEATURE	repeat:WD 5	6	3.61446	0.0435376	ENSMUSG00000025737, ENSMUSG00000020536, ENSMUSG00000036769, ENSMUSG00000041268, ENSMUSG00000019952, ENSMUSG00000045374	153	202	16021	3.11027	1	0.882998	47.15
GOTERM_BP_FAT	glycosylceramide metabolic process	2	1.20482	0.0459109	ENSMUSG00000021003, ENSMUSG00000031266	107	6	13588	42.3302	1	0.919089	51.0896
GOTERM_BP_FAT	glycolipid catabolic process	2	1.20482	0.0459109	ENSMUSG00000021003, ENSMUSG00000031266	107	6	13588	42.3302	1	0.919089	51.0896
GOTERM_BP_FAT	DNA metabolic process	8	4.81928	0.0464717	ENSMUSG00000020752, ENSMUSG00000022779, ENSMUSG00000025060, ENSMUSG00000026283, ENSMUSG00000027933, ENSMUSG00000024137, ENSMUSG00000027342, ENSMUSG00000031229	107	421	13588	2.41312	1	0.907091	51.5252
GOTERM_CC_FAT	nuclear lumen	12	7.22892	0.0482875	ENSMUSG00000027829, ENSMUSG00000026283, ENSMUSG00000024590, ENSMUSG00000027933, ENSMUSG00000009640, ENSMUSG00000024137, ENSMUSG00000027342, ENSMUSG00000042354, ENSMUSG00000027569, ENSMUSG00000007850, ENSMUSG00000066900, ENSMUSG00000023980	90	883	12504	1.88811	0.999767	0.605191	45.2939
GOTERM_BP_FAT	organophosphate metabolic process	5	3.01205	0.048872	ENSMUSG00000026810, ENSMUSG00000025137, ENSMUSG00000022973, ENSMUSG00000051149, ENSMUSG00000024960	107	176	13588	3.60769	1	0.904212	53.3492
INTERPRO	IPR007259:Spc97/Spc98	2	1.20482	0.0492924	ENSMUSG00000025474, ENSMUSG00000027263	150	6	17763	39.4733	1	0.71121	49.8207

## Sheet: Dog cluster
Dog cluster - David funcional annotation chart
Category	Term	Count	%	PValue	Genes	List Total	Pop Hits	Pop Total	Fold Enrichment	Bonferroni	Benjamini	FDR
SP_PIR_KEYWORDS	phosphoprotein	70	63.0631	9.22e-08	ENSG00000169220, ENSG00000071189, ENSG00000064393, ENSG00000080503, ENSG00000008130, ENSG00000115207, ENSG00000119397, ENSG00000132275, ENSG00000033011, ENSG00000166377, ENSG00000146247, ENSG00000136878, ENSG00000165271, ENSG00000085872, ENSG00000127419, ENSG00000164244, ENSG00000128604, ENSG00000166471, ENSG00000149679, ENSG00000118503, ENSG00000138002, ENSG00000105866, ENSG00000168564, ENSG0000…	111	7263	19235	1.67013	1.5e-05	1.5e-05	0.000112
UP_SEQ_FEATURE	compositionally biased region:Poly-Glu	13	11.7117	2.76e-05	ENSG00000105866, ENSG00000135148, ENSG00000080503, ENSG00000008130, ENSG00000185658, ENSG00000132275, ENSG00000170776, ENSG00000101407, ENSG00000146247, ENSG00000123636, ENSG00000198952, ENSG00000128604, ENSG00000148400	111	494	19113	4.53129	0.0122983	0.0122983	0.0390796
UP_SEQ_FEATURE	repeat:WD 8	5	4.5045	0.000395	ENSG00000183751, ENSG00000138002, ENSG00000146247, ENSG00000185658, ENSG00000161996	111	60	19113	14.3491	0.16262	0.0849153	0.559025
UP_SEQ_FEATURE	compositionally biased region:Poly-Arg	7	6.30631	0.000527	ENSG00000198952, ENSG00000099899, ENSG00000080503, ENSG00000105851, ENSG00000047578, ENSG00000114416, ENSG00000148400	111	175	19113	6.88757	0.210934	0.0759308	0.745513
INTERPRO	IPR018359:Bromodomain, conserved site	4	3.6036	0.00133554	ENSG00000146247, ENSG00000123636, ENSG00000080503, ENSG00000185658	102	36	16659	18.1471	0.295415	0.295415	1.73375
SMART	SM00297:BROMO	4	3.6036	0.00142517	ENSG00000146247, ENSG00000123636, ENSG00000080503, ENSG00000185658	52	40	9079	17.4596	0.0898342	0.0898342	1.44761
SP_PIR_KEYWORDS	bromodomain	4	3.6036	0.00143164	ENSG00000146247, ENSG00000123636, ENSG00000080503, ENSG00000185658	111	39	19235	17.7732	0.208262	0.110203	1.72044
INTERPRO	IPR001487:Bromodomain	4	3.6036	0.00181594	ENSG00000146247, ENSG00000123636, ENSG00000080503, ENSG00000185658	102	40	16659	16.3324	0.378866	0.21188	2.35057
UP_SEQ_FEATURE	compositionally biased region:Poly-Ala	9	8.10811	0.00196892	ENSG00000105866, ENSG00000170322, ENSG00000116863, ENSG00000064393, ENSG00000008130, ENSG00000127481, ENSG00000149679, ENSG00000011114, ENSG00000148400	111	393	19113	3.94326	0.587252	0.198467	2.75647
GOTERM_CC_FAT	intracellular organelle lumen	20	18.018	0.00218933	ENSG00000183751, ENSG00000013573, ENSG00000172053, ENSG00000168564, ENSG00000064393, ENSG00000080503, ENSG00000125901, ENSG00000114416, ENSG00000115207, ENSG00000132275, ENSG00000099622, ENSG00000112855, ENSG00000095574, ENSG00000023330, ENSG00000171703, ENSG00000132664, ENSG00000100429, ENSG00000165271, ENSG00000105819, ENSG00000121741	70	1779	12782	2.05284	0.288029	0.288029	2.59779
INTERPRO	IPR015943:WD40/YVTN repeat-like	8	7.20721	0.00232721	ENSG00000183751, ENSG00000138002, ENSG00000146247, ENSG00000185658, ENSG00000161996, ENSG00000115207, ENSG00000069248, ENSG00000164091	102	300	16659	4.35529	0.456888	0.184114	3.0031
GOTERM_CC_FAT	organelle lumen	20	18.018	0.00285155	ENSG00000183751, ENSG00000013573, ENSG00000172053, ENSG00000168564, ENSG00000064393, ENSG00000080503, ENSG00000125901, ENSG00000114416, ENSG00000115207, ENSG00000132275, ENSG00000099622, ENSG00000112855, ENSG00000095574, ENSG00000023330, ENSG00000171703, ENSG00000132664, ENSG00000100429, ENSG00000165271, ENSG00000105819, ENSG00000121741	70	1820	12782	2.00659	0.35765	0.198533	3.37129
UP_SEQ_FEATURE	repeat:WD 4	7	6.30631	0.00332035	ENSG00000183751, ENSG00000138002, ENSG00000146247, ENSG00000185658, ENSG00000161996, ENSG00000115207, ENSG00000164091	111	251	19113	4.80209	0.775374	0.258191	4.60739
SMART	SM00320:WD40	7	6.30631	0.00356179	ENSG00000183751, ENSG00000138002, ENSG00000146247, ENSG00000185658, ENSG00000161996, ENSG00000115207, ENSG00000164091	52	266	9079	4.59464	0.209823	0.111081	3.58248
GOTERM_CC_FAT	membrane-enclosed lumen	20	18.018	0.00356635	ENSG00000183751, ENSG00000013573, ENSG00000172053, ENSG00000168564, ENSG00000064393, ENSG00000080503, ENSG00000125901, ENSG00000114416, ENSG00000115207, ENSG00000132275, ENSG00000099622, ENSG00000112855, ENSG00000095574, ENSG00000023330, ENSG00000171703, ENSG00000132664, ENSG00000100429, ENSG00000165271, ENSG00000105819, ENSG00000121741	70	1856	12782	1.96767	0.425222	0.168555	4.19987
GOTERM_BP_FAT	ATP metabolic process	5	4.5045	0.00428728	ENSG00000166377, ENSG00000165240, ENSG00000008130, ENSG00000099331, ENSG00000040531	86	105	13528	7.49059	0.984511	0.984511	6.53843
UP_SEQ_FEATURE	repeat:WD 3	7	6.30631	0.00432563	ENSG00000183751, ENSG00000138002, ENSG00000146247, ENSG00000185658, ENSG00000161996, ENSG00000115207, ENSG00000164091	111	265	19113	4.54839	0.857216	0.277042	5.96294
UP_SEQ_FEATURE	repeat:WD 6	6	5.40541	0.00507733	ENSG00000183751, ENSG00000138002, ENSG00000146247, ENSG00000185658, ENSG00000161996, ENSG00000164091	111	192	19113	5.38091	0.89828	0.278558	6.96481
UP_SEQ_FEATURE	repeat:WD 1	7	6.30631	0.0050809	ENSG00000183751, ENSG00000138002, ENSG00000146247, ENSG00000185658, ENSG00000161996, ENSG00000115207, ENSG00000164091	111	274	19113	4.39899	0.898443	0.248656	6.96955
UP_SEQ_FEATURE	repeat:WD 2	7	6.30631	0.0050809	ENSG00000183751, ENSG00000138002, ENSG00000146247, ENSG00000185658, ENSG00000161996, ENSG00000115207, ENSG00000164091	111	274	19113	4.39899	0.898443	0.248656	6.96955
SP_PIR_KEYWORDS	wd repeat	7	6.30631	0.00510411	ENSG00000183751, ENSG00000138002, ENSG00000146247, ENSG00000185658, ENSG00000161996, ENSG00000115207, ENSG00000164091	111	276	19235	4.39499	0.565735	0.242728	6.01033
INTERPRO	IPR001680:WD40 repeat	7	6.30631	0.00560908	ENSG00000183751, ENSG00000138002, ENSG00000146247, ENSG00000185658, ENSG00000161996, ENSG00000115207, ENSG00000164091	102	266	16659	4.29799	0.770927	0.30818	7.09671
SMART	SM00109:C1	4	3.6036	0.0062133	ENSG00000170776, ENSG00000149091, ENSG00000099331, ENSG00000180448	52	67	9079	10.4237	0.33725	0.128133	6.17374
GOTERM_BP_FAT	purine ribonucleoside triphosphate metabolic process	5	4.5045	0.00628271	ENSG00000166377, ENSG00000165240, ENSG00000008130, ENSG00000099331, ENSG00000040531	86	117	13528	6.72232	0.997787	0.952959	9.44308
GOTERM_BP_FAT	ribonucleoside triphosphate metabolic process	5	4.5045	0.00647254	ENSG00000166377, ENSG00000165240, ENSG00000008130, ENSG00000099331, ENSG00000040531	86	118	13528	6.66535	0.998161	0.877493	9.71495
INTERPRO	IPR019775:WD40 repeat, conserved site	7	6.30631	0.00679932	ENSG00000183751, ENSG00000138002, ENSG00000146247, ENSG00000185658, ENSG00000161996, ENSG00000115207, ENSG00000164091	102	277	16659	4.12731	0.832623	0.300578	8.54149
SP_PIR_KEYWORDS	nucleotide-binding	19	17.1171	0.00709036	ENSG00000099875, ENSG00000108771, ENSG00000013573, ENSG00000149091, ENSG00000172053, ENSG00000157353, ENSG00000064393, ENSG00000080503, ENSG00000008130, ENSG00000164896, ENSG00000099331, ENSG00000105851, ENSG00000170445, ENSG00000132591, ENSG00000160695, ENSG00000112855, ENSG00000166377, ENSG00000101181, ENSG00000165240	111	1686	19235	1.95283	0.686465	0.251708	8.25827
GOTERM_BP_FAT	purine nucleoside triphosphate metabolic process	5	4.5045	0.00726993	ENSG00000166377, ENSG00000165240, ENSG00000008130, ENSG00000099331, ENSG00000040531	86	122	13528	6.44682	0.999156	0.829564	10.8487
GOTERM_MF_FAT	diacylglycerol binding	4	3.6036	0.00762529	ENSG00000170776, ENSG00000149091, ENSG00000099331, ENSG00000180448	78	68	12983	9.7911	0.805645	0.805645	9.24473
INTERPRO	IPR002219:Protein kinase C-like, phorbol ester/diacylglycerol binding	4	3.6036	0.00782588	ENSG00000170776, ENSG00000149091, ENSG00000099331, ENSG00000180448	102	67	16659	9.75066	0.872348	0.290414	9.77089
SP_PIR_KEYWORDS	atp-binding	16	14.4144	0.00846531	ENSG00000099875, ENSG00000108771, ENSG00000013573, ENSG00000149091, ENSG00000172053, ENSG00000157353, ENSG00000064393, ENSG00000080503, ENSG00000008130, ENSG00000099331, ENSG00000105851, ENSG00000164896, ENSG00000170445, ENSG00000112855, ENSG00000166377, ENSG00000165240	111	1326	19235	2.09096	0.749856	0.242054	9.78535
GOTERM_BP_FAT	nucleoside triphosphate metabolic process	5	4.5045	0.00929512	ENSG00000166377, ENSG00000165240, ENSG00000008130, ENSG00000099331, ENSG00000040531	86	131	13528	6.00391	0.999884	0.836622	13.6684
GOTERM_MF_FAT	RNA binding	11	9.90991	0.0096291	ENSG00000108771, ENSG00000013573, ENSG00000165271, ENSG00000168564, ENSG00000099899, ENSG00000173559, ENSG00000085872, ENSG00000125351, ENSG00000114416, ENSG00000132591, ENSG00000099622	78	718	12983	2.55005	0.873891	0.644882	11.5399
PIR_SUPERFAMILY	PIRSF001549:histidyl-tRNA synthetase	2	1.8018	0.0105191	ENSG00000170445, ENSG00000112855	40	2	7396	184.9	0.441006	0.441006	9.8786
PIR_SUPERFAMILY	PIRSF001549:His-tRNA_synth	2	1.8018	0.0105191	ENSG00000170445, ENSG00000112855	40	2	7396	184.9	0.441006	0.441006	9.8786
UP_SEQ_FEATURE	repeat:WD 7	5	4.5045	0.0110717	ENSG00000183751, ENSG00000138002, ENSG00000146247, ENSG00000185658, ENSG00000161996	111	150	19113	5.73964	0.993255	0.426179	14.6065
GOTERM_BP_FAT	purine ribonucleotide metabolic process	5	4.5045	0.0111022	ENSG00000166377, ENSG00000165240, ENSG00000008130, ENSG00000099331, ENSG00000040531	86	138	13528	5.69936	0.99998	0.835508	16.1137
SP_PIR_KEYWORDS	cytoplasm	30	27.027	0.0111867	ENSG00000116863, ENSG00000172053, ENSG00000064393, ENSG00000099331, ENSG00000119397, ENSG00000112855, ENSG00000010322, ENSG00000136878, ENSG00000198952, ENSG00000130066, ENSG00000085872, ENSG00000118503, ENSG00000108771, ENSG00000111790, ENSG00000149091, ENSG00000126001, ENSG00000185658, ENSG00000125351, ENSG00000170445, ENSG00000114416, ENSG00000169180, ENSG00000102890, ENSG00000099622, ENSG0000…	111	3332	19235	1.56022	0.840181	0.263333	12.7394
UP_SEQ_FEATURE	repeat:WD 5	6	5.40541	0.0112193	ENSG00000183751, ENSG00000138002, ENSG00000146247, ENSG00000185658, ENSG00000161996, ENSG00000164091	111	233	19113	4.43406	0.993692	0.397456	14.7871
GOTERM_CC_FAT	microtubule organizing center	6	5.40541	0.0117344	ENSG00000126001, ENSG00000064393, ENSG00000119397, ENSG00000184381, ENSG00000125124, ENSG00000118503	70	253	12782	4.33043	0.83952	0.36707	13.2167
GOTERM_MF_FAT	histidine-tRNA ligase activity	2	1.8018	0.0118269	ENSG00000170445, ENSG00000112855	78	2	12983	166.449	0.921609	0.572022	13.9957
INTERPRO	IPR004516:Histidyl-tRNA synthetase, class IIa	2	1.8018	0.0120892	ENSG00000170445, ENSG00000112855	102	2	16659	163.324	0.958691	0.365703	14.715
INTERPRO	IPR015807:Histidyl-tRNA synthetase, class IIa, subgroup	2	1.8018	0.0120892	ENSG00000170445, ENSG00000112855	102	2	16659	163.324	0.958691	0.365703	14.715
INTERPRO	IPR019782:WD40 repeat 2	6	5.40541	0.0121586	ENSG00000183751, ENSG00000146247, ENSG00000185658, ENSG00000161996, ENSG00000115207, ENSG00000164091	102	226	16659	4.33602	0.959444	0.330105	14.7934
SP_PIR_KEYWORDS	rna-binding	9	8.10811	0.0123516	ENSG00000108771, ENSG00000013573, ENSG00000165271, ENSG00000168564, ENSG00000099899, ENSG00000125351, ENSG00000114416, ENSG00000132591, ENSG00000099622	111	540	19235	2.88814	0.868118	0.251293	13.9764
GOTERM_BP_FAT	histidyl-tRNA aminoacylation	2	1.8018	0.0125275	ENSG00000170445, ENSG00000112855	86	2	13528	157.302	0.999995	0.82569	17.9965
SP_PIR_KEYWORDS	nucleus	36	32.4324	0.0130025	ENSG00000183751, ENSG00000116863, ENSG00000159086, ENSG00000064393, ENSG00000080503, ENSG00000118263, ENSG00000115207, ENSG00000132275, ENSG00000095574, ENSG00000132664, ENSG00000123636, ENSG00000165271, ENSG00000198952, ENSG00000128604, ENSG00000121741, ENSG00000118503, ENSG00000105866, ENSG00000013573, ENSG00000149091, ENSG00000168564, ENSG00000173559, ENSG00000125351, ENSG00000185658, ENSG0000…	111	4283	19235	1.45654	0.881555	0.234069	14.6607
GOTERM_BP_FAT	ribonucleotide metabolic process	5	4.5045	0.0137396	ENSG00000166377, ENSG00000165240, ENSG00000008130, ENSG00000099331, ENSG00000040531	86	147	13528	5.35042	0.999999	0.813156	19.5664
INTERPRO	IPR017986:WD40 repeat, region	6	5.40541	0.0149183	ENSG00000183751, ENSG00000146247, ENSG00000185658, ENSG00000161996, ENSG00000115207, ENSG00000164091	102	238	16659	4.1174	0.980514	0.354391	17.8565
KEGG_PATHWAY	hsa00970:Aminoacyl-tRNA biosynthesis	3	2.7027	0.0156501	ENSG00000172053, ENSG00000170445, ENSG00000112855	25	41	5085	14.8829	0.657891	0.657891	14.9795
INTERPRO	IPR019781:WD40 repeat, subgroup	6	5.40541	0.0159244	ENSG00000183751, ENSG00000146247, ENSG00000185658, ENSG00000161996, ENSG00000115207, ENSG00000164091	102	242	16659	4.04934	0.985091	0.343332	18.9477
GOTERM_MF_FAT	nucleotide binding	22	19.8198	0.0189109	ENSG00000099875, ENSG00000108771, ENSG00000013573, ENSG00000149091, ENSG00000172053, ENSG00000099899, ENSG00000157353, ENSG00000064393, ENSG00000080503, ENSG00000008130, ENSG00000164896, ENSG00000099331, ENSG00000105851, ENSG00000125351, ENSG00000170445, ENSG00000132591, ENSG00000160695, ENSG00000099622, ENSG00000112855, ENSG00000166377, ENSG00000101181, ENSG00000165240	78	2245	12983	1.63112	0.983188	0.639917	21.4903
COG_ONTOLOGY	Translation, ribosomal structure and biogenesis	4	3.6036	0.0202002	ENSG00000099899, ENSG00000170445, ENSG00000112855, ENSG00000115211	18	69	1950	6.28019	0.150626	0.150626	10.5705
SP_PIR_KEYWORDS	Aminoacyl-tRNA synthetase	3	2.7027	0.0209258	ENSG00000172053, ENSG00000170445, ENSG00000112855	111	39	19235	13.3299	0.968162	0.318194	22.5988
GOTERM_CC_FAT	nuclear lumen	15	13.5135	0.0212985	ENSG00000183751, ENSG00000013573, ENSG00000168564, ENSG00000064393, ENSG00000080503, ENSG00000114416, ENSG00000115207, ENSG00000132275, ENSG00000099622, ENSG00000095574, ENSG00000171703, ENSG00000132664, ENSG00000100429, ENSG00000165271, ENSG00000121741	70	1450	12782	1.88897	0.964454	0.486953	22.7826
GOTERM_MF_FAT	ATPase activity, coupled	6	5.40541	0.0226217	ENSG00000166377, ENSG00000108771, ENSG00000013573, ENSG00000165240, ENSG00000080503, ENSG00000099331	78	272	12983	3.67166	0.992528	0.624436	25.1714
SP_PIR_KEYWORDS	zinc	21	18.9189	0.0227869	ENSG00000099875, ENSG00000108771, ENSG00000140400, ENSG00000105866, ENSG00000149091, ENSG00000135148, ENSG00000118263, ENSG00000099331, ENSG00000180448, ENSG00000160695, ENSG00000095574, ENSG00000170776, ENSG00000171703, ENSG00000163659, ENSG00000136878, ENSG00000123636, ENSG00000127481, ENSG00000105819, ENSG00000121741, ENSG00000118503, ENSG00000172262	111	2189	19235	1.66243	0.976652	0.313208	24.3623
GOTERM_MF_FAT	ATP binding	16	14.4144	0.025399	ENSG00000099875, ENSG00000108771, ENSG00000013573, ENSG00000149091, ENSG00000172053, ENSG00000157353, ENSG00000064393, ENSG00000080503, ENSG00000008130, ENSG00000099331, ENSG00000105851, ENSG00000164896, ENSG00000170445, ENSG00000112855, ENSG00000166377, ENSG00000165240	78	1477	12983	1.8031	0.995936	0.600523	27.8218
UP_SEQ_FEATURE	zinc finger region:Phorbol-ester/DAG-type	3	2.7027	0.0254245	ENSG00000170776, ENSG00000099331, ENSG00000180448	111	43	19113	12.0132	0.99999	0.650483	30.5974
UP_SEQ_FEATURE	repeat:WD 9	3	2.7027	0.0265367	ENSG00000183751, ENSG00000138002, ENSG00000161996	111	44	19113	11.7402	0.999994	0.634441	31.7122
SP_PIR_KEYWORDS	metal-binding	26	23.4234	0.0278663	ENSG00000140400, ENSG00000116863, ENSG00000135148, ENSG00000008130, ENSG00000118263, ENSG00000099331, ENSG00000095574, ENSG00000166377, ENSG00000136878, ENSG00000123636, ENSG00000121741, ENSG00000118503, ENSG00000108771, ENSG00000099875, ENSG00000105866, ENSG00000149091, ENSG00000180448, ENSG00000160695, ENSG00000170776, ENSG00000171703, ENSG00000165240, ENSG00000163659, ENSG00000105819, ENSG0000…	111	2972	19235	1.51598	0.990015	0.342158	28.9894
GOTERM_MF_FAT	adenyl ribonucleotide binding	16	14.4144	0.0282678	ENSG00000099875, ENSG00000108771, ENSG00000013573, ENSG00000149091, ENSG00000172053, ENSG00000157353, ENSG00000064393, ENSG00000080503, ENSG00000008130, ENSG00000099331, ENSG00000105851, ENSG00000164896, ENSG00000170445, ENSG00000112855, ENSG00000166377, ENSG00000165240	78	1497	12983	1.77901	0.997837	0.583819	30.4685
GOTERM_BP_FAT	purine nucleotide metabolic process	5	4.5045	0.0296012	ENSG00000166377, ENSG00000165240, ENSG00000008130, ENSG00000099331, ENSG00000040531	86	186	13528	4.22856	1	0.960778	37.6813
SP_PIR_KEYWORDS	hydrolase	16	14.4144	0.0313512	ENSG00000170185, ENSG00000108771, ENSG00000140400, ENSG00000013573, ENSG00000116863, ENSG00000080503, ENSG00000112855, ENSG00000166377, ENSG00000142102, ENSG00000171298, ENSG00000165240, ENSG00000136878, ENSG00000100429, ENSG00000184381, ENSG00000105819, ENSG00000118503	111	1555	19235	1.78303	0.994439	0.351227	32.0123
GOTERM_MF_FAT	aminoacyl-tRNA ligase activity	3	2.7027	0.0316017	ENSG00000172053, ENSG00000170445, ENSG00000112855	78	47	12983	10.6244	0.998964	0.576411	33.4319
GOTERM_MF_FAT	ligase activity, forming aminoacyl-tRNA and related compounds	3	2.7027	0.0316017	ENSG00000172053, ENSG00000170445, ENSG00000112855	78	47	12983	10.6244	0.998964	0.576411	33.4319
GOTERM_MF_FAT	ligase activity, forming carbon-oxygen bonds	3	2.7027	0.0316017	ENSG00000172053, ENSG00000170445, ENSG00000112855	78	47	12983	10.6244	0.998964	0.576411	33.4319
GOTERM_CC_FAT	centrosome	5	4.5045	0.0327639	ENSG00000126001, ENSG00000064393, ENSG00000119397, ENSG00000184381, ENSG00000118503	70	224	12782	4.07589	0.994278	0.577082	32.9723
GOTERM_BP_FAT	amino acid activation	3	2.7027	0.0337798	ENSG00000172053, ENSG00000170445, ENSG00000112855	86	46	13528	10.2588	1	0.964323	41.7732
GOTERM_BP_FAT	tRNA aminoacylation	3	2.7027	0.0337798	ENSG00000172053, ENSG00000170445, ENSG00000112855	86	46	13528	10.2588	1	0.964323	41.7732
GOTERM_BP_FAT	tRNA aminoacylation for protein translation	3	2.7027	0.0337798	ENSG00000172053, ENSG00000170445, ENSG00000112855	86	46	13528	10.2588	1	0.964323	41.7732
GOTERM_CC_FAT	mitochondrial lumen	5	4.5045	0.0341586	ENSG00000023330, ENSG00000172053, ENSG00000125901, ENSG00000105819, ENSG00000112855	70	227	12782	4.02203	0.995425	0.536797	34.1238
GOTERM_CC_FAT	mitochondrial matrix	5	4.5045	0.0341586	ENSG00000023330, ENSG00000172053, ENSG00000125901, ENSG00000105819, ENSG00000112855	70	227	12782	4.02203	0.995425	0.536797	34.1238
SP_PIR_KEYWORDS	zinc-finger	17	15.3153	0.0350712	ENSG00000105866, ENSG00000149091, ENSG00000135148, ENSG00000118263, ENSG00000099331, ENSG00000180448, ENSG00000160695, ENSG00000095574, ENSG00000171703, ENSG00000170776, ENSG00000163659, ENSG00000136878, ENSG00000123636, ENSG00000127481, ENSG00000121741, ENSG00000118503, ENSG00000172262	111	1718	19235	1.71473	0.99703	0.360862	35.1085
GOTERM_CC_FAT	late endosome	3	2.7027	0.0366817	ENSG00000184056, ENSG00000165240, ENSG00000040531	70	56	12782	9.78214	0.99695	0.515225	36.1611
GOTERM_CC_FAT	vacuolar membrane	3	2.7027	0.0366817	ENSG00000184056, ENSG00000160695, ENSG00000040531	70	56	12782	9.78214	0.99695	0.515225	36.1611
INTERPRO	IPR002219:Protein kinase C, phorbol ester/diacylglycerol binding	3	2.7027	0.0369249	ENSG00000149091, ENSG00000099331, ENSG00000180448	102	50	16659	9.79941	0.999948	0.591855	38.8826
GOTERM_MF_FAT	purine ribonucleotide binding	18	16.2162	0.0385284	ENSG00000099875, ENSG00000108771, ENSG00000013573, ENSG00000149091, ENSG00000172053, ENSG00000157353, ENSG00000064393, ENSG00000080503, ENSG00000008130, ENSG00000164896, ENSG00000099331, ENSG00000105851, ENSG00000170445, ENSG00000132591, ENSG00000112855, ENSG00000166377, ENSG00000101181, ENSG00000165240	78	1836	12983	1.63185	0.999777	0.607114	39.2203
GOTERM_MF_FAT	ribonucleotide binding	18	16.2162	0.0385284	ENSG00000099875, ENSG00000108771, ENSG00000013573, ENSG00000149091, ENSG00000172053, ENSG00000157353, ENSG00000064393, ENSG00000080503, ENSG00000008130, ENSG00000164896, ENSG00000099331, ENSG00000105851, ENSG00000170445, ENSG00000132591, ENSG00000112855, ENSG00000166377, ENSG00000101181, ENSG00000165240	78	1836	12983	1.63185	0.999777	0.607114	39.2203
SP_PIR_KEYWORDS	acetylation	23	20.7207	0.0418964	ENSG00000183751, ENSG00000111790, ENSG00000135148, ENSG00000126001, ENSG00000172053, ENSG00000168564, ENSG00000080503, ENSG00000170445, ENSG00000114416, ENSG00000101161, ENSG00000180448, ENSG00000164091, ENSG00000112855, ENSG00000010322, ENSG00000184056, ENSG00000146247, ENSG00000170322, ENSG00000123636, ENSG00000130066, ENSG00000085872, ENSG00000127481, ENSG00000018189, ENSG00000069248	111	2635	19235	1.51257	0.999066	0.392441	40.4549
GOTERM_MF_FAT	adenyl nucleotide binding	16	14.4144	0.0422275	ENSG00000099875, ENSG00000108771, ENSG00000013573, ENSG00000149091, ENSG00000172053, ENSG00000157353, ENSG00000064393, ENSG00000080503, ENSG00000008130, ENSG00000099331, ENSG00000105851, ENSG00000164896, ENSG00000170445, ENSG00000112855, ENSG00000166377, ENSG00000165240	78	1577	12983	1.68876	0.999902	0.602795	42.1181
SP_PIR_KEYWORDS	kinase	9	8.10811	0.043707	ENSG00000099875, ENSG00000170776, ENSG00000149091, ENSG00000157353, ENSG00000064393, ENSG00000008130, ENSG00000105851, ENSG00000164896, ENSG00000090581	111	688	19235	2.26685	0.999314	0.384698	41.8038
GOTERM_MF_FAT	zinc ion binding	21	18.9189	0.0464511	ENSG00000099875, ENSG00000108771, ENSG00000140400, ENSG00000105866, ENSG00000149091, ENSG00000135148, ENSG00000118263, ENSG00000099331, ENSG00000180448, ENSG00000160695, ENSG00000095574, ENSG00000170776, ENSG00000171703, ENSG00000163659, ENSG00000136878, ENSG00000123636, ENSG00000127481, ENSG00000105819, ENSG00000121741, ENSG00000118503, ENSG00000172262	78	2311	12983	1.51252	0.999962	0.603606	45.2708
GOTERM_CC_FAT	vacuolar part	3	2.7027	0.0467229	ENSG00000184056, ENSG00000160695, ENSG00000040531	70	64	12782	8.55937	0.999399	0.56136	43.7095
GOTERM_MF_FAT	purine nucleoside binding	16	14.4144	0.0472564	ENSG00000099875, ENSG00000108771, ENSG00000013573, ENSG00000149091, ENSG00000172053, ENSG00000157353, ENSG00000064393, ENSG00000080503, ENSG00000008130, ENSG00000099331, ENSG00000105851, ENSG00000164896, ENSG00000170445, ENSG00000112855, ENSG00000166377, ENSG00000165240	78	1601	12983	1.66345	0.999968	0.578233	45.8537
GOTERM_MF_FAT	ATPase activity	6	5.40541	0.0480955	ENSG00000166377, ENSG00000108771, ENSG00000013573, ENSG00000165240, ENSG00000080503, ENSG00000099331	78	334	12983	2.9901	0.999974	0.555764	46.4549
GOTERM_MF_FAT	nucleoside binding	16	14.4144	0.0496998	ENSG00000099875, ENSG00000108771, ENSG00000013573, ENSG00000149091, ENSG00000172053, ENSG00000157353, ENSG00000064393, ENSG00000080503, ENSG00000008130, ENSG00000099331, ENSG00000105851, ENSG00000164896, ENSG00000170445, ENSG00000112855, ENSG00000166377, ENSG00000165240	78	1612	12983	1.6521	0.999982	0.541239	47.5874

## Sheet: Chicken cluster
Chicken cluster - David funcional annotation chart
Category	Term	Count	%	PValue	Genes	List Total	Pop Hits	Pop Total	Fold Enrichment	Bonferroni	Benjamini	FDR
SP_PIR_KEYWORDS	phosphoprotein	142	58.9212	2.79e-11	ENSG00000144747, ENSG00000180182, ENSG00000156256, ENSG00000160688, ENSG00000126775, ENSG00000165102, ENSG00000197321, ENSG00000136699, ENSG00000099246, ENSG00000101158, ENSG00000160255, ENSG00000135541, ENSG00000148688, ENSG00000172375, ENSG00000204160, ENSG00000136807, ENSG00000205531, ENSG00000170606, ENSG00000126062, ENSG00000132740, ENSG00000135945, ENSG00000198862, ENSG00000172046, ENSG0000…	241	7263	19235	1.56044	7.15e-09	7.15e-09	3.64e-08
SP_PIR_KEYWORDS	transferase	37	15.3527	2.49e-05	ENSG00000083223, ENSG00000173418, ENSG00000133056, ENSG00000104365, ENSG00000135002, ENSG00000160688, ENSG00000173085, ENSG00000108479, ENSG00000114956, ENSG00000124151, ENSG00000165102, ENSG00000188906, ENSG00000214160, ENSG00000100784, ENSG00000204160, ENSG00000101247, ENSG00000096968, ENSG00000137200, ENSG00000165025, ENSG00000136807, ENSG00000178607, ENSG00000103319, ENSG00000110721, ENSG0000…	241	1394	19235	2.11843	0.00636097	0.00318556	0.0324979
SP_PIR_KEYWORDS	nucleus	81	33.61	4.94e-05	ENSG00000010292, ENSG00000167881, ENSG00000180182, ENSG00000144747, ENSG00000197498, ENSG00000173418, ENSG00000066117, ENSG00000156256, ENSG00000143384, ENSG00000124151, ENSG00000147050, ENSG00000125347, ENSG00000101158, ENSG00000107175, ENSG00000148688, ENSG00000136875, ENSG00000160633, ENSG00000133789, ENSG00000168566, ENSG00000164754, ENSG00000136807, ENSG00000104221, ENSG00000177030, ENSG0000…	241	4283	19235	1.50943	0.0125736	0.0042089	0.0644293
GOTERM_CC_FAT	membrane-enclosed lumen	43	17.8423	4.97e-05	ENSG00000180182, ENSG00000167881, ENSG00000197498, ENSG00000129197, ENSG00000066117, ENSG00000197601, ENSG00000112282, ENSG00000143384, ENSG00000110713, ENSG00000167491, ENSG00000147050, ENSG00000142082, ENSG00000101158, ENSG00000100784, ENSG00000148688, ENSG00000035928, ENSG00000114767, ENSG00000109917, ENSG00000136875, ENSG00000102931, ENSG00000160633, ENSG00000198734, ENSG00000123737, ENSG0000…	159	1856	12782	1.86248	0.0121509	0.0121509	0.0643757
SP_PIR_KEYWORDS	cytoplasm	67	27.8008	5.26e-05	ENSG00000010292, ENSG00000056586, ENSG00000144747, ENSG00000167881, ENSG00000173418, ENSG00000168172, ENSG00000067248, ENSG00000143384, ENSG00000124151, ENSG00000197321, ENSG00000188906, ENSG00000172239, ENSG00000166971, ENSG00000133789, ENSG00000188559, ENSG00000177030, ENSG00000031823, ENSG00000144589, ENSG00000170606, ENSG00000132740, ENSG00000197223, ENSG00000126216, ENSG00000116701, ENSG0000…	241	3332	19235	1.60489	0.0133857	0.00336337	0.0686175
GOTERM_CC_FAT	organelle lumen	42	17.4274	6.99e-05	ENSG00000180182, ENSG00000167881, ENSG00000197498, ENSG00000129197, ENSG00000066117, ENSG00000197601, ENSG00000112282, ENSG00000143384, ENSG00000110713, ENSG00000167491, ENSG00000147050, ENSG00000142082, ENSG00000101158, ENSG00000100784, ENSG00000148688, ENSG00000035928, ENSG00000114767, ENSG00000109917, ENSG00000136875, ENSG00000160633, ENSG00000198734, ENSG00000123737, ENSG00000131828, ENSG0000…	159	1820	12782	1.85515	0.0170603	0.00856682	0.0905988
GOTERM_CC_FAT	intracellular organelle lumen	41	17.0124	9.22e-05	ENSG00000180182, ENSG00000167881, ENSG00000197498, ENSG00000129197, ENSG00000066117, ENSG00000197601, ENSG00000112282, ENSG00000143384, ENSG00000110713, ENSG00000167491, ENSG00000147050, ENSG00000142082, ENSG00000101158, ENSG00000100784, ENSG00000148688, ENSG00000035928, ENSG00000114767, ENSG00000109917, ENSG00000136875, ENSG00000160633, ENSG00000123737, ENSG00000131828, ENSG00000091009, ENSG0000…	159	1779	12782	1.85272	0.0224211	0.00753027	0.119375
GOTERM_CC_FAT	nuclear lumen	35	14.5228	0.000161	ENSG00000180182, ENSG00000167881, ENSG00000197498, ENSG00000129197, ENSG00000066117, ENSG00000112282, ENSG00000143384, ENSG00000110713, ENSG00000167491, ENSG00000147050, ENSG00000101158, ENSG00000100784, ENSG00000035928, ENSG00000148688, ENSG00000114767, ENSG00000109917, ENSG00000136875, ENSG00000160633, ENSG00000123737, ENSG00000091009, ENSG00000096968, ENSG00000104221, ENSG00000136807, ENSG0000…	159	1450	12782	1.94045	0.0388479	0.00985675	0.208493
SP_PIR_KEYWORDS	alternative splicing	122	50.6224	0.000182	ENSG00000144747, ENSG00000156256, ENSG00000160688, ENSG00000126775, ENSG00000197321, ENSG00000188906, ENSG00000136699, ENSG00000172239, ENSG00000101158, ENSG00000135541, ENSG00000166971, ENSG00000153975, ENSG00000172375, ENSG00000136875, ENSG00000146576, ENSG00000136807, ENSG00000070476, ENSG00000135945, ENSG00000172046, ENSG00000145734, ENSG00000138231, ENSG00000164944, ENSG00000007264, ENSG0000…	241	7488	19235	1.30038	0.0455715	0.00928513	0.237293
UP_SEQ_FEATURE	short sequence motif:Nuclear localization signal	14	5.80913	0.00025	ENSG00000177030, ENSG00000205531, ENSG00000132740, ENSG00000135945, ENSG00000082074, ENSG00000035928, ENSG00000085274, ENSG00000023287, ENSG00000114767, ENSG00000011405, ENSG00000160633, ENSG00000139687, ENSG00000108799, ENSG00000100644	241	325	19113	3.4163	0.177552	0.177552	0.381815
UP_SEQ_FEATURE	splice variant	121	50.2075	0.000331	ENSG00000144747, ENSG00000156256, ENSG00000160688, ENSG00000126775, ENSG00000197321, ENSG00000188906, ENSG00000136699, ENSG00000172239, ENSG00000101158, ENSG00000135541, ENSG00000166971, ENSG00000153975, ENSG00000172375, ENSG00000136875, ENSG00000146576, ENSG00000136807, ENSG00000070476, ENSG00000135945, ENSG00000172046, ENSG00000145734, ENSG00000138231, ENSG00000164944, ENSG00000163029, ENSG0000…	241	7458	19113	1.28669	0.228226	0.121494	0.505718
SP_PIR_KEYWORDS	acetylation	53	21.9917	0.000457	ENSG00000144747, ENSG00000167881, ENSG00000197498, ENSG00000124151, ENSG00000138614, ENSG00000136699, ENSG00000099246, ENSG00000108094, ENSG00000148688, ENSG00000153975, ENSG00000136875, ENSG00000160633, ENSG00000143793, ENSG00000164754, ENSG00000114784, ENSG00000031823, ENSG00000205531, ENSG00000170606, ENSG00000132740, ENSG00000198862, ENSG00000101473, ENSG00000138231, ENSG00000164944, ENSG0000…	241	2635	19235	1.60535	0.110467	0.0193207	0.594466
SP_PIR_KEYWORDS	atp-binding	32	13.278	0.000549	ENSG00000163029, ENSG00000151611, ENSG00000104365, ENSG00000133056, ENSG00000160179, ENSG00000135002, ENSG00000160688, ENSG00000067248, ENSG00000108479, ENSG00000114956, ENSG00000159363, ENSG00000188906, ENSG00000150990, ENSG00000105671, ENSG00000100784, ENSG00000035928, ENSG00000112249, ENSG00000096968, ENSG00000165025, ENSG00000136807, ENSG00000119778, ENSG00000178607, ENSG00000103319, ENSG0000…	241	1326	19235	1.92611	0.131075	0.0198712	0.71308
GOTERM_BP_FAT	protein transport	23	9.54357	0.000584	ENSG00000129197, ENSG00000160179, ENSG00000168172, ENSG00000031823, ENSG00000051009, ENSG00000062725, ENSG00000131381, ENSG00000110713, ENSG00000113569, ENSG00000082074, ENSG00000099246, ENSG00000085415, ENSG00000135249, ENSG00000166971, ENSG00000129083, ENSG00000141252, ENSG00000107651, ENSG00000197969, ENSG00000168434, ENSG00000072849, ENSG00000149823, ENSG00000025772, ENSG00000096968	183	762	13528	2.23129	0.538502	0.538502	0.951836
SMART	SM00320:WD40	12	4.97925	0.000617	ENSG00000128815, ENSG00000085415, ENSG00000135541, ENSG00000163625, ENSG00000114767, ENSG00000162923, ENSG00000136875, ENSG00000119402, ENSG00000035681, ENSG00000073350, ENSG00000148835, ENSG00000188906	118	266	9079	3.47101	0.0661956	0.0661956	0.695846
GOTERM_BP_FAT	establishment of protein localization	23	9.54357	0.00066	ENSG00000129197, ENSG00000160179, ENSG00000168172, ENSG00000031823, ENSG00000051009, ENSG00000062725, ENSG00000131381, ENSG00000110713, ENSG00000113569, ENSG00000082074, ENSG00000099246, ENSG00000085415, ENSG00000135249, ENSG00000166971, ENSG00000129083, ENSG00000141252, ENSG00000107651, ENSG00000197969, ENSG00000168434, ENSG00000072849, ENSG00000149823, ENSG00000025772, ENSG00000096968	183	769	13528	2.21098	0.582571	0.353912	1.07471
INTERPRO	IPR001680:WD40 repeat	12	4.97925	0.000753	ENSG00000128815, ENSG00000085415, ENSG00000135541, ENSG00000163625, ENSG00000114767, ENSG00000162923, ENSG00000136875, ENSG00000119402, ENSG00000035681, ENSG00000073350, ENSG00000148835, ENSG00000188906	218	266	16659	3.4474	0.29813	0.29813	1.06945
INTERPRO	IPR019782:WD40 repeat 2	11	4.56432	0.000778	ENSG00000128815, ENSG00000085415, ENSG00000135541, ENSG00000163625, ENSG00000114767, ENSG00000162923, ENSG00000136875, ENSG00000119402, ENSG00000035681, ENSG00000073350, ENSG00000148835	218	226	16659	3.71943	0.306514	0.167242	1.10555
GOTERM_BP_FAT	chromosome organization	17	7.05394	0.000859	ENSG00000010292, ENSG00000066117, ENSG00000156256, ENSG00000205531, ENSG00000147050, ENSG00000188895, ENSG00000085415, ENSG00000163939, ENSG00000035928, ENSG00000100784, ENSG00000055609, ENSG00000104885, ENSG00000160633, ENSG00000148835, ENSG00000139687, ENSG00000108799, ENSG00000128513	183	485	13528	2.59113	0.679123	0.315385	1.39604
GOTERM_MF_FAT	endonuclease activity, active with either ribo- or deoxyribonucleic acids and producing 5'-phosphomonoesters	5	2.07469	0.000968	ENSG00000138231, ENSG00000178607, ENSG00000203705, ENSG00000148688, ENSG00000167272	171	34	12983	11.1653	0.333686	0.333686	1.35142
SP_PIR_KEYWORDS	protein transport	16	6.639	0.00119651	ENSG00000168172, ENSG00000031823, ENSG00000051009, ENSG00000131381, ENSG00000062725, ENSG00000110713, ENSG00000113569, ENSG00000099246, ENSG00000135249, ENSG00000085415, ENSG00000166971, ENSG00000129083, ENSG00000141252, ENSG00000197969, ENSG00000168434, ENSG00000149823	241	485	19235	2.63302	0.263974	0.0375866	1.54899
INTERPRO	IPR019781:WD40 repeat, subgroup	11	4.56432	0.00131088	ENSG00000128815, ENSG00000085415, ENSG00000135541, ENSG00000163625, ENSG00000114767, ENSG00000162923, ENSG00000136875, ENSG00000119402, ENSG00000035681, ENSG00000073350, ENSG00000148835	218	242	16659	3.47352	0.460179	0.185765	1.8551
UP_SEQ_FEATURE	repeat:WD 4	11	4.56432	0.00132368	ENSG00000128815, ENSG00000085415, ENSG00000135541, ENSG00000163625, ENSG00000114767, ENSG00000162923, ENSG00000136875, ENSG00000119402, ENSG00000035681, ENSG00000073350, ENSG00000148835	241	251	19113	3.47561	0.645058	0.291969	2.00671
GOTERM_BP_FAT	intracellular transport	20	8.29876	0.00137444	ENSG00000129197, ENSG00000160179, ENSG00000141458, ENSG00000168172, ENSG00000031823, ENSG00000051009, ENSG00000175727, ENSG00000062725, ENSG00000131381, ENSG00000110713, ENSG00000113569, ENSG00000082074, ENSG00000166971, ENSG00000129083, ENSG00000107651, ENSG00000197969, ENSG00000168434, ENSG00000072849, ENSG00000025772, ENSG00000096968	183	657	13528	2.25033	0.837916	0.365495	2.22541
GOTERM_MF_FAT	ATP binding	34	14.1079	0.00142739	ENSG00000163029, ENSG00000151611, ENSG00000133056, ENSG00000104365, ENSG00000160179, ENSG00000135002, ENSG00000160688, ENSG00000067248, ENSG00000108479, ENSG00000114956, ENSG00000159363, ENSG00000188906, ENSG00000099246, ENSG00000150990, ENSG00000105671, ENSG00000100784, ENSG00000035928, ENSG00000112249, ENSG00000096968, ENSG00000133789, ENSG00000165025, ENSG00000136807, ENSG00000119778, ENSG0000…	171	1477	12983	1.74774	0.450366	0.258627	1.98582
GOTERM_CC_FAT	FHF complex	3	1.24481	0.00148169	ENSG00000168172, ENSG00000166971, ENSG00000051009	159	5	12782	48.234	0.305641	0.0703557	1.90306
GOTERM_BP_FAT	protein kinase cascade	14	5.80913	0.00150469	ENSG00000150455, ENSG00000104365, ENSG00000133056, ENSG00000121879, ENSG00000135587, ENSG00000188906, ENSG00000082074, ENSG00000121966, ENSG00000100784, ENSG00000023287, ENSG00000136280, ENSG00000138834, ENSG00000096968, ENSG00000165025	183	370	13528	2.79711	0.863606	0.328634	2.43386
GOTERM_BP_FAT	protein localization	24	9.95851	0.00171859	ENSG00000129197, ENSG00000160179, ENSG00000168172, ENSG00000031823, ENSG00000051009, ENSG00000062725, ENSG00000131381, ENSG00000110713, ENSG00000113569, ENSG00000082074, ENSG00000099246, ENSG00000085415, ENSG00000135249, ENSG00000166971, ENSG00000129083, ENSG00000141252, ENSG00000107651, ENSG00000197969, ENSG00000168434, ENSG00000138834, ENSG00000072849, ENSG00000149823, ENSG00000025772, ENSG0000…	183	882	13528	2.01152	0.89727	0.315642	2.7753
GOTERM_MF_FAT	adenyl ribonucleotide binding	34	14.1079	0.0017849	ENSG00000163029, ENSG00000151611, ENSG00000133056, ENSG00000104365, ENSG00000160179, ENSG00000135002, ENSG00000160688, ENSG00000067248, ENSG00000108479, ENSG00000114956, ENSG00000159363, ENSG00000188906, ENSG00000099246, ENSG00000150990, ENSG00000105671, ENSG00000100784, ENSG00000035928, ENSG00000112249, ENSG00000096968, ENSG00000133789, ENSG00000165025, ENSG00000136807, ENSG00000119778, ENSG0000…	171	1497	12983	1.72439	0.526944	0.22082	2.47743
SP_PIR_KEYWORDS	nucleotide-binding	36	14.9378	0.00194912	ENSG00000163029, ENSG00000151611, ENSG00000133056, ENSG00000104365, ENSG00000160179, ENSG00000135002, ENSG00000160688, ENSG00000067248, ENSG00000108479, ENSG00000114956, ENSG00000159363, ENSG00000188906, ENSG00000214087, ENSG00000099246, ENSG00000150990, ENSG00000105671, ENSG00000100784, ENSG00000035928, ENSG00000112249, ENSG00000143622, ENSG00000096968, ENSG00000165025, ENSG00000136807, ENSG0000…	241	1686	19235	1.7042	0.393143	0.053984	2.51193
INTERPRO	IPR015943:WD40/YVTN repeat-like	12	4.97925	0.00197052	ENSG00000128815, ENSG00000085415, ENSG00000135541, ENSG00000163625, ENSG00000114767, ENSG00000162923, ENSG00000136875, ENSG00000119402, ENSG00000035681, ENSG00000073350, ENSG00000148835, ENSG00000188906	218	300	16659	3.0567	0.604284	0.206867	2.77644
UP_SEQ_FEATURE	repeat:WD 3	11	4.56432	0.00198376	ENSG00000128815, ENSG00000085415, ENSG00000135541, ENSG00000163625, ENSG00000114767, ENSG00000162923, ENSG00000136875, ENSG00000119402, ENSG00000035681, ENSG00000073350, ENSG00000148835	241	265	19113	3.29199	0.788354	0.321731	2.99328
GOTERM_BP_FAT	transcription, DNA-dependent	12	4.97925	0.00200854	ENSG00000144747, ENSG00000180182, ENSG00000125347, ENSG00000136807, ENSG00000104221, ENSG00000177030, ENSG00000085274, ENSG00000112282, ENSG00000185507, ENSG00000136603, ENSG00000148835, ENSG00000100644	183	292	13528	3.03795	0.930049	0.316135	3.23634
SP_PIR_KEYWORDS	congenital disorder of glycosylation	4	1.65975	0.00216076	ENSG00000214160, ENSG00000168434, ENSG00000086848, ENSG00000163933	241	21	19235	15.2025	0.425212	0.05387	2.78115
GOTERM_MF_FAT	adenyl nucleotide binding	35	14.5228	0.00218442	ENSG00000163029, ENSG00000151611, ENSG00000133056, ENSG00000104365, ENSG00000160179, ENSG00000135002, ENSG00000160688, ENSG00000067248, ENSG00000108479, ENSG00000114956, ENSG00000159363, ENSG00000188906, ENSG00000099246, ENSG00000150990, ENSG00000105671, ENSG00000100784, ENSG00000035928, ENSG00000112249, ENSG00000096968, ENSG00000133789, ENSG00000165025, ENSG00000136807, ENSG00000119778, ENSG0000…	171	1577	12983	1.68506	0.599992	0.204725	3.02409
GOTERM_BP_FAT	RNA biosynthetic process	12	4.97925	0.00223564	ENSG00000144747, ENSG00000180182, ENSG00000125347, ENSG00000136807, ENSG00000104221, ENSG00000177030, ENSG00000085274, ENSG00000112282, ENSG00000185507, ENSG00000136603, ENSG00000148835, ENSG00000100644	183	296	13528	2.9969	0.948236	0.309357	3.59601
UP_SEQ_FEATURE	nucleotide phosphate-binding region:ATP	24	9.95851	0.00233842	ENSG00000163029, ENSG00000136807, ENSG00000151611, ENSG00000119778, ENSG00000104365, ENSG00000178607, ENSG00000160179, ENSG00000103319, ENSG00000067248, ENSG00000108479, ENSG00000110721, ENSG00000114956, ENSG00000132740, ENSG00000188906, ENSG00000150990, ENSG00000105671, ENSG00000065883, ENSG00000100784, ENSG00000035928, ENSG00000112249, ENSG00000007264, ENSG00000105053, ENSG00000096968, ENSG0000…	241	962	19113	1.97855	0.839712	0.306606	3.51951
GOTERM_CC_FAT	nucleolus	19	7.88382	0.00245487	ENSG00000167881, ENSG00000136807, ENSG00000197498, ENSG00000066117, ENSG00000187051, ENSG00000167491, ENSG00000147050, ENSG00000197223, ENSG00000116701, ENSG00000148688, ENSG00000080608, ENSG00000114767, ENSG00000109917, ENSG00000167272, ENSG00000160633, ENSG00000123737, ENSG00000148835, ENSG00000108799, ENSG00000100644	159	698	12782	2.18826	0.453729	0.095862	3.13474
UP_SEQ_FEATURE	repeat:WD 2	11	4.56432	0.00251791	ENSG00000128815, ENSG00000085415, ENSG00000135541, ENSG00000163625, ENSG00000114767, ENSG00000162923, ENSG00000136875, ENSG00000119402, ENSG00000035681, ENSG00000073350, ENSG00000148835	241	274	19113	3.18386	0.860751	0.280056	3.78482
UP_SEQ_FEATURE	repeat:WD 1	11	4.56432	0.00251791	ENSG00000128815, ENSG00000085415, ENSG00000135541, ENSG00000163625, ENSG00000114767, ENSG00000162923, ENSG00000136875, ENSG00000119402, ENSG00000035681, ENSG00000073350, ENSG00000148835	241	274	19113	3.18386	0.860751	0.280056	3.78482
SP_PIR_KEYWORDS	wd repeat	11	4.56432	0.00254544	ENSG00000128815, ENSG00000085415, ENSG00000135541, ENSG00000163625, ENSG00000114767, ENSG00000162923, ENSG00000136875, ENSG00000119402, ENSG00000035681, ENSG00000073350, ENSG00000148835	241	276	19235	3.18096	0.479238	0.0575899	3.26872
SP_PIR_KEYWORDS	kinase	19	7.88382	0.00259836	ENSG00000136807, ENSG00000104365, ENSG00000133056, ENSG00000178607, ENSG00000103319, ENSG00000135002, ENSG00000108479, ENSG00000110721, ENSG00000114956, ENSG00000121879, ENSG00000188906, ENSG00000065883, ENSG00000100784, ENSG00000023287, ENSG00000011405, ENSG00000007264, ENSG00000105053, ENSG00000096968, ENSG00000165025	241	688	19235	2.20415	0.486264	0.0539916	3.33562
GOTERM_MF_FAT	purine nucleoside binding	35	14.5228	0.0028007	ENSG00000163029, ENSG00000151611, ENSG00000133056, ENSG00000104365, ENSG00000160179, ENSG00000135002, ENSG00000160688, ENSG00000067248, ENSG00000108479, ENSG00000114956, ENSG00000159363, ENSG00000188906, ENSG00000099246, ENSG00000150990, ENSG00000105671, ENSG00000100784, ENSG00000035928, ENSG00000112249, ENSG00000096968, ENSG00000133789, ENSG00000165025, ENSG00000136807, ENSG00000119778, ENSG0000…	171	1601	12983	1.6598	0.691225	0.209451	3.86179
UP_SEQ_FEATURE	repeat:WD 5	10	4.14938	0.00281435	ENSG00000128815, ENSG00000085415, ENSG00000135541, ENSG00000163625, ENSG00000114767, ENSG00000162923, ENSG00000136875, ENSG00000035681, ENSG00000073350, ENSG00000148835	241	233	19113	3.40374	0.889631	0.270099	4.2215
GOTERM_CC_FAT	nucleoplasm	22	9.12863	0.00282196	ENSG00000180182, ENSG00000136807, ENSG00000104221, ENSG00000177030, ENSG00000129197, ENSG00000066117, ENSG00000187051, ENSG00000104613, ENSG00000112282, ENSG00000143384, ENSG00000110713, ENSG00000167491, ENSG00000197223, ENSG00000101158, ENSG00000100784, ENSG00000035928, ENSG00000136875, ENSG00000091009, ENSG00000148835, ENSG00000139687, ENSG00000128513, ENSG00000100644	159	882	12782	2.00519	0.501017	0.0945398	3.59563
GOTERM_MF_FAT	nucleoside binding	35	14.5228	0.00313008	ENSG00000163029, ENSG00000151611, ENSG00000133056, ENSG00000104365, ENSG00000160179, ENSG00000135002, ENSG00000160688, ENSG00000067248, ENSG00000108479, ENSG00000114956, ENSG00000159363, ENSG00000188906, ENSG00000099246, ENSG00000150990, ENSG00000105671, ENSG00000100784, ENSG00000035928, ENSG00000112249, ENSG00000096968, ENSG00000133789, ENSG00000165025, ENSG00000136807, ENSG00000119778, ENSG0000…	171	1612	12983	1.64847	0.731139	0.19662	4.30674
SP_PIR_KEYWORDS	host-virus interaction	11	4.56432	0.00319119	ENSG00000107175, ENSG00000121966, ENSG00000108094, ENSG00000129083, ENSG00000185507, ENSG00000166266, ENSG00000110713, ENSG00000148835, ENSG00000139687, ENSG00000165025, ENSG00000101473	241	285	19235	3.08051	0.558797	0.0610024	4.08212
SMART	SM00144:PI3K_rbd	3	1.24481	0.00331476	ENSG00000133056, ENSG00000011405, ENSG00000121879	118	7	9079	32.9746	0.308263	0.168293	3.68786
INTERPRO	IPR000341:Phosphoinositide 3-kinase, ras-binding	3	1.24481	0.0033973	ENSG00000133056, ENSG00000011405, ENSG00000121879	218	7	16659	32.7503	0.797992	0.273771	4.74182
INTERPRO	IPR019775:WD40 repeat, conserved site	11	4.56432	0.00349617	ENSG00000128815, ENSG00000085415, ENSG00000135541, ENSG00000163625, ENSG00000114767, ENSG00000162923, ENSG00000136875, ENSG00000119402, ENSG00000035681, ENSG00000073350, ENSG00000148835	218	277	16659	3.03463	0.807196	0.239931	4.87664
SP_PIR_KEYWORDS	phosphotransferase	9	3.73444	0.00382864	ENSG00000136807, ENSG00000133056, ENSG00000065883, ENSG00000100784, ENSG00000011405, ENSG00000114956, ENSG00000007264, ENSG00000121879, ENSG00000165025	241	201	19235	3.57373	0.625444	0.0677402	4.87887
GOTERM_BP_FAT	chromatin modification	11	4.56432	0.00399387	ENSG00000188895, ENSG00000163939, ENSG00000066117, ENSG00000156256, ENSG00000100784, ENSG00000055609, ENSG00000104885, ENSG00000148835, ENSG00000139687, ENSG00000108799, ENSG00000147050	183	274	13528	2.96773	0.994981	0.444716	6.33844
INTERPRO	IPR017986:WD40 repeat, region	10	4.14938	0.00406234	ENSG00000128815, ENSG00000085415, ENSG00000135541, ENSG00000163625, ENSG00000114767, ENSG00000162923, ENSG00000136875, ENSG00000119402, ENSG00000035681, ENSG00000148835	218	238	16659	3.21082	0.852391	0.239145	5.64523
GOTERM_BP_FAT	cellular response to stress	17	7.05394	0.00408999	ENSG00000164754, ENSG00000163029, ENSG00000129197, ENSG00000178607, ENSG00000132740, ENSG00000135945, ENSG00000159388, ENSG00000135249, ENSG00000035928, ENSG00000023287, ENSG00000136280, ENSG00000185507, ENSG00000138834, ENSG00000072849, ENSG00000096968, ENSG00000165025, ENSG00000100644	183	566	13528	2.22032	0.995582	0.418541	6.48623
UP_SEQ_FEATURE	domain:BEACH	3	1.24481	0.00418276	ENSG00000128815, ENSG00000163625, ENSG00000035681	241	8	19113	29.7401	0.962288	0.336165	6.21336
SMART	SM00142:PI3K_C2	3	1.24481	0.00438254	ENSG00000133056, ENSG00000011405, ENSG00000121879	118	8	9079	28.8528	0.385859	0.149993	4.84915
GOTERM_BP_FAT	transcription from RNA polymerase II promoter	10	4.14938	0.00441494	ENSG00000144747, ENSG00000180182, ENSG00000125347, ENSG00000136807, ENSG00000177030, ENSG00000112282, ENSG00000185507, ENSG00000136603, ENSG00000148835, ENSG00000100644	183	234	13528	3.15912	0.997131	0.412673	6.98426
GOTERM_BP_FAT	lysosomal transport	4	1.65975	0.00443055	ENSG00000168172, ENSG00000141458, ENSG00000166971, ENSG00000051009	183	25	13528	11.8278	0.99719	0.3871	7.00812
INTERPRO	IPR002420:Phosphoinositide 3-kinase, C2	3	1.24481	0.00449096	ENSG00000133056, ENSG00000011405, ENSG00000121879	218	8	16659	28.6565	0.879428	0.232363	6.22325
INTERPRO	IPR000409:Beige/BEACH	3	1.24481	0.00449096	ENSG00000128815, ENSG00000163625, ENSG00000035681	218	8	16659	28.6565	0.879428	0.232363	6.22325
GOTERM_MF_FAT	nuclease activity	8	3.3195	0.00476201	ENSG00000138231, ENSG00000178607, ENSG00000203705, ENSG00000148688, ENSG00000006744, ENSG00000167272, ENSG00000123737, ENSG00000081177	171	158	12983	3.84425	0.864671	0.248528	6.48319
GOTERM_BP_FAT	cofactor metabolic process	9	3.73444	0.00488466	ENSG00000001084, ENSG00000144659, ENSG00000103415, ENSG00000160688, ENSG00000173085, ENSG00000117305, ENSG00000122729, ENSG00000091140, ENSG00000101473	183	195	13528	3.41185	0.998463	0.392453	7.69974
GOTERM_MF_FAT	endoribonuclease activity, producing 5'-phosphomonoesters	4	1.65975	0.00512131	ENSG00000138231, ENSG00000178607, ENSG00000148688, ENSG00000167272	171	27	12983	11.248	0.883672	0.235794	6.95616
GOTERM_BP_FAT	chromatin organization	13	5.39419	0.00513364	ENSG00000066117, ENSG00000156256, ENSG00000205531, ENSG00000147050, ENSG00000188895, ENSG00000163939, ENSG00000100784, ENSG00000055609, ENSG00000104885, ENSG00000160633, ENSG00000148835, ENSG00000139687, ENSG00000108799	183	378	13528	2.54234	0.998897	0.385151	8.07691
GOTERM_BP_FAT	transcription initiation	6	2.48963	0.00519717	ENSG00000180182, ENSG00000136807, ENSG00000104221, ENSG00000112282, ENSG00000185507, ENSG00000148835	183	83	13528	5.34387	0.998986	0.368455	8.1729
SP_PIR_KEYWORDS	chromatin regulator	9	3.73444	0.00540889	ENSG00000188895, ENSG00000163939, ENSG00000066117, ENSG00000156256, ENSG00000055609, ENSG00000104885, ENSG00000139687, ENSG00000108799, ENSG00000147050	241	213	19235	3.37239	0.750534	0.0884075	6.82774
GOTERM_BP_FAT	phosphorylation	21	8.71369	0.00550805	ENSG00000136807, ENSG00000104365, ENSG00000133056, ENSG00000178607, ENSG00000103319, ENSG00000108479, ENSG00000114956, ENSG00000121879, ENSG00000188906, ENSG00000082074, ENSG00000065883, ENSG00000121966, ENSG00000100784, ENSG00000091140, ENSG00000011405, ENSG00000138834, ENSG00000007264, ENSG00000105053, ENSG00000096968, ENSG00000108798, ENSG00000165025	183	800	13528	1.94049	0.999329	0.366634	8.64134
SP_PIR_KEYWORDS	activator	15	6.22407	0.00590832	ENSG00000180182, ENSG00000104221, ENSG00000156256, ENSG00000070476, ENSG00000175727, ENSG00000112282, ENSG00000132740, ENSG00000124151, ENSG00000125347, ENSG00000145734, ENSG00000107175, ENSG00000035928, ENSG00000055609, ENSG00000185507, ENSG00000100644	241	520	19235	2.30231	0.780635	0.0904575	7.43597
SMART	SM00145:PI3Ka	3	1.24481	0.00692565	ENSG00000133056, ENSG00000011405, ENSG00000121879	118	10	9079	23.0822	0.537645	0.175399	7.56375
INTERPRO	IPR001263:Phosphoinositide 3-kinase accessory region PIK	3	1.24481	0.00709477	ENSG00000133056, ENSG00000011405, ENSG00000121879	218	10	16659	22.9252	0.96479	0.310525	9.66448
INTERPRO	IPR015433:Phosphatidylinositol Kinase	3	1.24481	0.00709477	ENSG00000133056, ENSG00000011405, ENSG00000121879	218	10	16659	22.9252	0.96479	0.310525	9.66448
SP_PIR_KEYWORDS	ubl conjugation	16	6.639	0.00721448	ENSG00000163029, ENSG00000104365, ENSG00000163481, ENSG00000129197, ENSG00000197063, ENSG00000143384, ENSG00000166266, ENSG00000134107, ENSG00000125347, ENSG00000108094, ENSG00000116580, ENSG00000163374, ENSG00000185721, ENSG00000091009, ENSG00000145495, ENSG00000165025, ENSG00000100644	241	588	19235	2.17179	0.843328	0.103301	9.00937
GOTERM_MF_FAT	transcription factor binding	15	6.22407	0.00752717	ENSG00000180182, ENSG00000144747, ENSG00000066117, ENSG00000156256, ENSG00000112282, ENSG00000132740, ENSG00000136603, ENSG00000124151, ENSG00000197223, ENSG00000099246, ENSG00000066084, ENSG00000107175, ENSG00000185721, ENSG00000139687, ENSG00000100644	171	513	12983	2.22	0.95782	0.296549	10.0664
GOTERM_BP_FAT	early endosome to late endosome transport	3	1.24481	0.0075454	ENSG00000168172, ENSG00000166971, ENSG00000051009	183	10	13528	22.177	0.999956	0.44536	11.6561
UP_SEQ_FEATURE	repeat:TPR 4	6	2.48963	0.0075709	ENSG00000062725, ENSG00000197969, ENSG00000198363, ENSG00000025772, ENSG00000143643, ENSG00000147050	241	97	19113	4.90559	0.997376	0.483319	10.9798
GOTERM_BP_FAT	endosome transport	5	2.07469	0.00764172	ENSG00000168172, ENSG00000166971, ENSG00000051009, ENSG00000131381, ENSG00000197969	183	58	13528	6.37272	0.999961	0.430971	11.7963
GOTERM_MF_FAT	purine ribonucleotide binding	37	15.3527	0.0076676	ENSG00000163029, ENSG00000151611, ENSG00000133056, ENSG00000104365, ENSG00000160179, ENSG00000135002, ENSG00000160688, ENSG00000067248, ENSG00000108479, ENSG00000114956, ENSG00000159363, ENSG00000188906, ENSG00000214087, ENSG00000099246, ENSG00000150990, ENSG00000105671, ENSG00000100784, ENSG00000035928, ENSG00000112249, ENSG00000143622, ENSG00000096968, ENSG00000133789, ENSG00000165025, ENSG0000…	171	1836	12983	1.53006	0.960248	0.275672	10.2449
GOTERM_MF_FAT	ribonucleotide binding	37	15.3527	0.0076676	ENSG00000163029, ENSG00000151611, ENSG00000133056, ENSG00000104365, ENSG00000160179, ENSG00000135002, ENSG00000160688, ENSG00000067248, ENSG00000108479, ENSG00000114956, ENSG00000159363, ENSG00000188906, ENSG00000214087, ENSG00000099246, ENSG00000150990, ENSG00000105671, ENSG00000100784, ENSG00000035928, ENSG00000112249, ENSG00000143622, ENSG00000096968, ENSG00000133789, ENSG00000165025, ENSG0000…	171	1836	12983	1.53006	0.960248	0.275672	10.2449
UP_SEQ_FEATURE	repeat:TPR 3	7	2.90456	0.0080038	ENSG00000116701, ENSG00000062725, ENSG00000197969, ENSG00000198363, ENSG00000025772, ENSG00000143643, ENSG00000147050	241	138	19113	4.02282	0.998134	0.466564	11.5722
GOTERM_MF_FAT	1-phosphatidylinositol-3-kinase activity	3	1.24481	0.00867466	ENSG00000133056, ENSG00000011405, ENSG00000121879	171	11	12983	20.7065	0.974023	0.282417	11.5155
GOTERM_MF_FAT	nucleotide binding	43	17.8423	0.00868008	ENSG00000163029, ENSG00000151611, ENSG00000133056, ENSG00000104365, ENSG00000160179, ENSG00000135002, ENSG00000160688, ENSG00000067248, ENSG00000108479, ENSG00000114956, ENSG00000136603, ENSG00000159363, ENSG00000188906, ENSG00000142082, ENSG00000214087, ENSG00000150990, ENSG00000099246, ENSG00000105671, ENSG00000100784, ENSG00000035928, ENSG00000112249, ENSG00000160633, ENSG00000143622, ENSG0000…	171	2245	12983	1.45422	0.974082	0.262436	11.5223
GOTERM_MF_FAT	purine nucleotide binding	38	15.7676	0.00883984	ENSG00000163029, ENSG00000151611, ENSG00000133056, ENSG00000104365, ENSG00000160179, ENSG00000135002, ENSG00000160688, ENSG00000067248, ENSG00000108479, ENSG00000114956, ENSG00000159363, ENSG00000188906, ENSG00000214087, ENSG00000099246, ENSG00000150990, ENSG00000105671, ENSG00000100784, ENSG00000035928, ENSG00000112249, ENSG00000143622, ENSG00000096968, ENSG00000133789, ENSG00000165025, ENSG0000…	171	1918	12983	1.50423	0.975775	0.248874	11.7223
GOTERM_BP_FAT	vacuolar transport	4	1.65975	0.00892	ENSG00000168172, ENSG00000141458, ENSG00000166971, ENSG00000051009	183	32	13528	9.24044	0.999993	0.46415	13.6371
GOTERM_CC_FAT	phosphoinositide 3-kinase complex	3	1.24481	0.00923861	ENSG00000133056, ENSG00000011405, ENSG00000121879	159	12	12782	20.0975	0.898049	0.248292	11.3319
GOTERM_MF_FAT	endonuclease activity	6	2.48963	0.0100621	ENSG00000138231, ENSG00000178607, ENSG00000203705, ENSG00000148688, ENSG00000006744, ENSG00000167272	171	100	12983	4.55544	0.985555	0.261157	13.2387
SP_PIR_KEYWORDS	methyltransferase	7	2.90456	0.0101058	ENSG00000055609, ENSG00000104885, ENSG00000101247, ENSG00000108799, ENSG00000126814, ENSG00000137200, ENSG00000124713	241	146	19235	3.82666	0.925745	0.134509	12.4049
GOTERM_MF_FAT	phosphoinositide 3-kinase activity	3	1.24481	0.0103206	ENSG00000133056, ENSG00000011405, ENSG00000121879	171	12	12983	18.981	0.987052	0.251577	13.5564
UP_SEQ_FEATURE	repeat:TPR 6	5	2.07469	0.0105447	ENSG00000062725, ENSG00000197969, ENSG00000025772, ENSG00000143643, ENSG00000147050	241	68	19113	5.8314	0.999749	0.529337	14.9758
UP_SEQ_FEATURE	sequence variant	169	70.1245	0.0107085	ENSG00000144747, ENSG00000180182, ENSG00000197498, ENSG00000156256, ENSG00000126775, ENSG00000165102, ENSG00000197321, ENSG00000188906, ENSG00000099246, ENSG00000160255, ENSG00000135541, ENSG00000148688, ENSG00000153975, ENSG00000182552, ENSG00000172375, ENSG00000035681, ENSG00000136807, ENSG00000146576, ENSG00000141458, ENSG00000070476, ENSG00000119929, ENSG00000132740, ENSG00000135945, ENSG0000…	241	11992	19113	1.11765	0.999779	0.504208	15.1909
UP_SEQ_FEATURE	repeat:WD 6	8	3.3195	0.0108899	ENSG00000085415, ENSG00000135541, ENSG00000114767, ENSG00000162923, ENSG00000136875, ENSG00000035681, ENSG00000073350, ENSG00000148835	241	192	19113	3.30446	0.999809	0.482456	15.4286
GOTERM_MF_FAT	ribonuclease activity	5	2.07469	0.0108944	ENSG00000138231, ENSG00000178607, ENSG00000148688, ENSG00000167272, ENSG00000123737	171	66	12983	5.75182	0.989845	0.249385	14.2575
GOTERM_MF_FAT	ubiquitin protein ligase binding	4	1.65975	0.0114737	ENSG00000108094, ENSG00000166266, ENSG00000136603, ENSG00000139687	171	36	12983	8.436	0.992056	0.247556	14.96
SP_PIR_KEYWORDS	transcription regulation	38	15.7676	0.0115967	ENSG00000144747, ENSG00000198546, ENSG00000180182, ENSG00000156256, ENSG00000175727, ENSG00000197063, ENSG00000112282, ENSG00000124151, ENSG00000167491, ENSG00000159388, ENSG00000130856, ENSG00000125347, ENSG00000101158, ENSG00000107175, ENSG00000035928, ENSG00000023287, ENSG00000112249, ENSG00000160633, ENSG00000104221, ENSG00000136807, ENSG00000177030, ENSG00000178607, ENSG00000070476, ENSG0000…	241	2026	19235	1.49699	0.949516	0.145436	14.1096
UP_SEQ_FEATURE	repeat:TPR 1	7	2.90456	0.0121402	ENSG00000116701, ENSG00000062725, ENSG00000197969, ENSG00000198363, ENSG00000025772, ENSG00000143643, ENSG00000147050	241	151	19113	3.67649	0.999929	0.494529	17.05
UP_SEQ_FEATURE	repeat:TPR 2	7	2.90456	0.0121402	ENSG00000116701, ENSG00000062725, ENSG00000197969, ENSG00000198363, ENSG00000025772, ENSG00000143643, ENSG00000147050	241	151	19113	3.67649	0.999929	0.494529	17.05
GOTERM_BP_FAT	transcription initiation from RNA polymerase II promoter	5	2.07469	0.0132291	ENSG00000180182, ENSG00000136807, ENSG00000112282, ENSG00000185507, ENSG00000148835	183	68	13528	5.43555	1	0.58561	19.5804
GOTERM_BP_FAT	ncRNA processing	8	3.3195	0.0133072	ENSG00000197223, ENSG00000148688, ENSG00000114767, ENSG00000006744, ENSG00000104613, ENSG00000167272, ENSG00000123737, ENSG00000126814	183	187	13528	3.1625	1	0.570005	19.6844
GOTERM_BP_FAT	lipid transport	7	2.90456	0.0136386	ENSG00000006025, ENSG00000172345, ENSG00000160179, ENSG00000141458, ENSG00000110721, ENSG00000149823, ENSG00000163933	183	145	13528	3.56872	1	0.562125	20.1247
GOTERM_BP_FAT	lipid modification	5	2.07469	0.0138993	ENSG00000133056, ENSG00000011405, ENSG00000121879, ENSG00000127884, ENSG00000101473	183	69	13528	5.35678	1	0.552967	20.4695
GOTERM_BP_FAT	endosome to lysosome transport	3	1.24481	0.0147295	ENSG00000168172, ENSG00000166971, ENSG00000051009	183	14	13528	15.8407	1	0.558689	21.558
UP_SEQ_FEATURE	compositionally biased region:Poly-Lys	8	3.3195	0.0151567	ENSG00000066117, ENSG00000135541, ENSG00000116580, ENSG00000163374, ENSG00000085274, ENSG00000198363, ENSG00000132740, ENSG00000148835, ENSG00000133789	241	205	19113	3.09491	0.999993	0.548968	20.8429
SP_PIR_KEYWORDS	tpr repeat	7	2.90456	0.0153388	ENSG00000116701, ENSG00000062725, ENSG00000197969, ENSG00000198363, ENSG00000025772, ENSG00000143643, ENSG00000147050	241	160	19235	3.49183	0.980883	0.179514	18.2545
UP_SEQ_FEATURE	repeat:TPR 5	5	2.07469	0.0153771	ENSG00000062725, ENSG00000197969, ENSG00000025772, ENSG00000143643, ENSG00000147050	241	76	19113	5.21757	0.999995	0.531113	21.1136
SP_PIR_KEYWORDS	Transcription	38	15.7676	0.0159817	ENSG00000144747, ENSG00000198546, ENSG00000180182, ENSG00000156256, ENSG00000175727, ENSG00000197063, ENSG00000112282, ENSG00000124151, ENSG00000167491, ENSG00000159388, ENSG00000130856, ENSG00000125347, ENSG00000101158, ENSG00000107175, ENSG00000035928, ENSG00000023287, ENSG00000112249, ENSG00000160633, ENSG00000104221, ENSG00000136807, ENSG00000177030, ENSG00000178607, ENSG00000070476, ENSG0000…	241	2071	19235	1.46446	0.983826	0.178315	18.9477
GOTERM_BP_FAT	endosome organization	3	1.24481	0.0168468	ENSG00000168172, ENSG00000166971, ENSG00000051009	183	15	13528	14.7847	1	0.593075	24.2712
GOTERM_BP_FAT	phosphoinositide phosphorylation	3	1.24481	0.0168468	ENSG00000133056, ENSG00000011405, ENSG00000121879	183	15	13528	14.7847	1	0.593075	24.2712
SMART	SM00028:TPR	6	2.48963	0.0168559	ENSG00000116701, ENSG00000062725, ENSG00000198363, ENSG00000025772, ENSG00000143643, ENSG00000147050	118	116	9079	3.97969	0.848468	0.314352	17.5012
INTERPRO	IPR011990:Tetratricopeptide-like helical	7	2.90456	0.0169887	ENSG00000116701, ENSG00000103319, ENSG00000062725, ENSG00000198363, ENSG00000025772, ENSG00000143643, ENSG00000147050	218	157	16659	3.40715	0.999682	0.553059	21.6981
GOTERM_BP_FAT	regulation of transcription	48	19.917	0.0170581	ENSG00000180182, ENSG00000144747, ENSG00000066117, ENSG00000156256, ENSG00000124151, ENSG00000142082, ENSG00000125347, ENSG00000099246, ENSG00000101158, ENSG00000107175, ENSG00000160633, ENSG00000136807, ENSG00000104221, ENSG00000177030, ENSG00000070476, ENSG00000132740, ENSG00000001084, ENSG00000145734, ENSG00000197223, ENSG00000163939, ENSG00000116809, ENSG00000116580, ENSG00000185507, ENSG0000…	183	2601	13528	1.36422	1	0.583339	24.537
GOTERM_BP_FAT	coenzyme metabolic process	7	2.90456	0.0173538	ENSG00000001084, ENSG00000160688, ENSG00000173085, ENSG00000117305, ENSG00000122729, ENSG00000091140, ENSG00000101473	183	153	13528	3.38212	1	0.575905	24.9076
SP_PIR_KEYWORDS	coiled coil	37	15.3527	0.0179125	ENSG00000144747, ENSG00000163029, ENSG00000066117, ENSG00000168172, ENSG00000067248, ENSG00000126775, ENSG00000136603, ENSG00000186815, ENSG00000167491, ENSG00000018610, ENSG00000188906, ENSG00000137656, ENSG00000135249, ENSG00000131351, ENSG00000135541, ENSG00000153975, ENSG00000112249, ENSG00000023287, ENSG00000165046, ENSG00000141252, ENSG00000039523, ENSG00000168944, ENSG00000149823, ENSG0000…	241	2019	19235	1.46265	0.990218	0.18968	20.9971
GOTERM_BP_FAT	protein amino acid phosphorylation	17	7.05394	0.0180113	ENSG00000136807, ENSG00000104365, ENSG00000178607, ENSG00000103319, ENSG00000114956, ENSG00000121879, ENSG00000188906, ENSG00000082074, ENSG00000065883, ENSG00000121966, ENSG00000100784, ENSG00000138834, ENSG00000007264, ENSG00000105053, ENSG00000096968, ENSG00000108798, ENSG00000165025	183	667	13528	1.88411	1	0.576326	25.7256
INTERPRO	IPR019734:Tetratricopeptide repeat	6	2.48963	0.0185252	ENSG00000116701, ENSG00000062725, ENSG00000198363, ENSG00000025772, ENSG00000143643, ENSG00000147050	218	117	16659	3.91884	0.999848	0.550201	23.4272
UP_SEQ_FEATURE	compositionally biased region:Pro-rich	21	8.71369	0.0186397	ENSG00000164754, ENSG00000056586, ENSG00000180182, ENSG00000166889, ENSG00000177030, ENSG00000133056, ENSG00000100599, ENSG00000110721, ENSG00000113569, ENSG00000188895, ENSG00000172239, ENSG00000163939, ENSG00000107175, ENSG00000164944, ENSG00000116514, ENSG00000107651, ENSG00000055609, ENSG00000039523, ENSG00000091009, ENSG00000204160, ENSG00000108798	241	960	19113	1.73484	1	0.579166	25.0206
GOTERM_BP_FAT	protein complex assembly	14	5.80913	0.0190366	ENSG00000180182, ENSG00000104221, ENSG00000136807, ENSG00000156256, ENSG00000112282, ENSG00000170606, ENSG00000132740, ENSG00000136603, ENSG00000110713, ENSG00000124713, ENSG00000185507, ENSG00000148835, ENSG00000101247, ENSG00000165025	183	505	13528	2.04936	1	0.583902	26.9845
GOTERM_BP_FAT	protein complex biogenesis	14	5.80913	0.0190366	ENSG00000180182, ENSG00000104221, ENSG00000136807, ENSG00000156256, ENSG00000112282, ENSG00000170606, ENSG00000132740, ENSG00000136603, ENSG00000110713, ENSG00000124713, ENSG00000185507, ENSG00000148835, ENSG00000101247, ENSG00000165025	183	505	13528	2.04936	1	0.583902	26.9845
GOTERM_BP_FAT	lipid phosphorylation	3	1.24481	0.019085	ENSG00000133056, ENSG00000011405, ENSG00000121879	183	16	13528	13.8607	1	0.572493	27.0434
SP_PIR_KEYWORDS	isopeptide bond	10	4.14938	0.0190953	ENSG00000125347, ENSG00000104365, ENSG00000108094, ENSG00000129197, ENSG00000116580, ENSG00000163374, ENSG00000197063, ENSG00000143384, ENSG00000166266, ENSG00000091009, ENSG00000100644	241	319	19235	2.50198	0.992814	0.193132	22.2289
GOTERM_BP_FAT	lipid localization	7	2.90456	0.0194229	ENSG00000006025, ENSG00000172345, ENSG00000160179, ENSG00000141458, ENSG00000110721, ENSG00000149823, ENSG00000163933	183	157	13528	3.29595	1	0.567025	27.4535
GOTERM_CC_FAT	nucleoplasm part	14	5.80913	0.0201612	ENSG00000180182, ENSG00000197223, ENSG00000136807, ENSG00000104221, ENSG00000177030, ENSG00000129197, ENSG00000104613, ENSG00000136875, ENSG00000112282, ENSG00000167491, ENSG00000148835, ENSG00000091009, ENSG00000139687, ENSG00000100644	159	555	12782	2.02785	0.993331	0.426905	23.1963
GOTERM_BP_FAT	transcription	40	16.5975	0.0205965	ENSG00000144747, ENSG00000198546, ENSG00000180182, ENSG00000156256, ENSG00000175727, ENSG00000197063, ENSG00000112282, ENSG00000124151, ENSG00000136603, ENSG00000167491, ENSG00000159388, ENSG00000130856, ENSG00000125347, ENSG00000107175, ENSG00000101158, ENSG00000035928, ENSG00000112249, ENSG00000023287, ENSG00000160633, ENSG00000104221, ENSG00000136807, ENSG00000177030, ENSG00000178607, ENSG0000…	183	2101	13528	1.4074	1	0.57702	28.8613
UP_SEQ_FEATURE	domain:PI3K/PI4K	3	1.24481	0.0210464	ENSG00000133056, ENSG00000011405, ENSG00000121879	241	18	19113	13.2178	1	0.603114	27.7859
INTERPRO	IPR013026:Tetratricopeptide region	6	2.48963	0.0210923	ENSG00000116701, ENSG00000062725, ENSG00000198363, ENSG00000025772, ENSG00000143643, ENSG00000147050	218	121	16659	3.78929	0.999955	0.566105	26.2372
GOTERM_CC_FAT	organelle envelope	15	6.22407	0.0214582	ENSG00000178607, ENSG00000141458, ENSG00000175727, ENSG00000143384, ENSG00000110713, ENSG00000113569, ENSG00000188906, ENSG00000144659, ENSG00000085415, ENSG00000117305, ENSG00000165046, ENSG00000102931, ENSG00000025772, ENSG00000174106, ENSG00000101247	159	620	12782	1.94492	0.995186	0.413521	24.5034
GOTERM_CC_FAT	envelope	15	6.22407	0.0219897	ENSG00000178607, ENSG00000141458, ENSG00000175727, ENSG00000143384, ENSG00000110713, ENSG00000113569, ENSG00000188906, ENSG00000144659, ENSG00000085415, ENSG00000117305, ENSG00000165046, ENSG00000102931, ENSG00000025772, ENSG00000174106, ENSG00000101247	159	622	12782	1.93866	0.995788	0.391803	25.033
SMART	SM00146:PI3Kc	3	1.24481	0.0220195	ENSG00000133056, ENSG00000011405, ENSG00000121879	118	18	9079	12.8234	0.91554	0.337618	22.2741
INTERPRO	IPR000403:Phosphatidylinositol 3- and 4-kinase, catalytic	3	1.24481	0.0225297	ENSG00000133056, ENSG00000011405, ENSG00000121879	218	18	16659	12.7362	0.999978	0.561261	27.7684
INTERPRO	IPR018936:Phosphatidylinositol 3- and 4-kinase, conserved site	3	1.24481	0.0225297	ENSG00000133056, ENSG00000011405, ENSG00000121879	218	18	16659	12.7362	0.999978	0.561261	27.7684
GOTERM_MF_FAT	acetyltransferase activity	5	2.07469	0.022532	ENSG00000173418, ENSG00000124151, ENSG00000165102, ENSG00000148835, ENSG00000169710	171	82	12983	4.62951	0.999929	0.411686	27.3865
UP_SEQ_FEATURE	mutagenesis site	37	15.3527	0.0232754	ENSG00000144747, ENSG00000010292, ENSG00000104365, ENSG00000129197, ENSG00000156256, ENSG00000197063, ENSG00000143384, ENSG00000124151, ENSG00000142082, ENSG00000147050, ENSG00000125347, ENSG00000108094, ENSG00000100784, ENSG00000166971, ENSG00000143622, ENSG00000145495, ENSG00000073350, ENSG00000133789, ENSG00000164754, ENSG00000150455, ENSG00000136807, ENSG00000177030, ENSG00000178607, ENSG0000…	241	2045	19113	1.4349	1	0.620648	30.2617
GOTERM_MF_FAT	endoribonuclease activity	4	1.65975	0.0234798	ENSG00000138231, ENSG00000178607, ENSG00000148688, ENSG00000167272	171	47	12983	6.46162	0.999953	0.407833	28.3689
INTERPRO	IPR016135:Ubiquitin-conjugating enzyme/RWD-like	4	1.65975	0.0245358	ENSG00000115760, ENSG00000163481, ENSG00000166971, ENSG00000182552	218	48	16659	6.36812	0.999992	0.565681	29.8559
OMIM_DISEASE	Budd-Chiari syndrome	2	0.829876	0.0249076	ENSG00000198734, ENSG00000096968	47	2	3671	78.1064	0.899269	0.899269	24.0413
UP_SEQ_FEATURE	site:Breakpoint for translocation to form PCM1-JAK2 fusion protein	2	0.829876	0.0249568	ENSG00000078674, ENSG00000096968	241	2	19113	79.3071	1	0.627751	32.0765
UP_SEQ_FEATURE	binding site:S-adenosyl-L-methionine	4	1.65975	0.0261719	ENSG00000055609, ENSG00000104885, ENSG00000137200, ENSG00000124713	241	51	19113	6.22016	1	0.627519	33.3605
GOTERM_BP_FAT	riboflavin and derivative biosynthetic process	2	0.829876	0.0267271	ENSG00000135002, ENSG00000160688	183	2	13528	73.9235	1	0.662468	35.8076
GOTERM_BP_FAT	riboflavin and derivative metabolic process	2	0.829876	0.0267271	ENSG00000135002, ENSG00000160688	183	2	13528	73.9235	1	0.662468	35.8076
SP_PIR_KEYWORDS	polymorphism	160	66.39	0.0273274	ENSG00000144747, ENSG00000180182, ENSG00000197498, ENSG00000156256, ENSG00000126775, ENSG00000197321, ENSG00000188906, ENSG00000099246, ENSG00000148688, ENSG00000153975, ENSG00000182552, ENSG00000172375, ENSG00000035681, ENSG00000136807, ENSG00000146576, ENSG00000141458, ENSG00000070476, ENSG00000119929, ENSG00000132740, ENSG00000135945, ENSG00000198862, ENSG00000172046, ENSG00000145734, ENSG0000…	241	11550	19235	1.10564	0.999169	0.255878	30.3225
PIR_SUPERFAMILY	PIRSF000588:C2 phosphatidylinositol 3-kinase	2	0.829876	0.0277315	ENSG00000133056, ENSG00000011405	70	3	7396	70.4381	0.928894	0.928894	26.5459
UP_SEQ_FEATURE	short sequence motif:LXXLL motif 2	3	1.24481	0.0281859	ENSG00000180182, ENSG00000107175, ENSG00000124151	241	21	19113	11.3296	1	0.638059	35.4389
UP_SEQ_FEATURE	short sequence motif:LXXLL motif 1	3	1.24481	0.0281859	ENSG00000180182, ENSG00000107175, ENSG00000124151	241	21	19113	11.3296	1	0.638059	35.4389
GOTERM_BP_FAT	macromolecular complex subunit organization	17	7.05394	0.0300203	ENSG00000180182, ENSG00000136807, ENSG00000104221, ENSG00000160179, ENSG00000156256, ENSG00000205531, ENSG00000112282, ENSG00000170606, ENSG00000132740, ENSG00000136603, ENSG00000110713, ENSG00000124713, ENSG00000085415, ENSG00000185507, ENSG00000148835, ENSG00000101247, ENSG00000165025	183	710	13528	1.77	1	0.694571	39.2708
GOTERM_BP_FAT	lipid biosynthetic process	10	4.14938	0.0307631	ENSG00000133935, ENSG00000172345, ENSG00000173085, ENSG00000197601, ENSG00000011405, ENSG00000110721, ENSG00000086848, ENSG00000169710, ENSG00000135587, ENSG00000165025	183	323	13528	2.28865	1	0.693061	40.0272
GOTERM_MF_FAT	N-methyltransferase activity	4	1.65975	0.0320587	ENSG00000055609, ENSG00000104885, ENSG00000108799, ENSG00000124713	171	53	12983	5.73011	0.999999	0.494715	36.7168
SP_PIR_KEYWORDS	unfolded protein response	3	1.24481	0.0330206	ENSG00000178607, ENSG00000072849, ENSG00000088298	241	23	19235	10.4104	0.999815	0.290958	35.457
GOTERM_BP_FAT	RNA processing	14	5.80913	0.0335656	ENSG00000083223, ENSG00000168566, ENSG00000197223, ENSG00000138231, ENSG00000164944, ENSG00000178607, ENSG00000148688, ENSG00000114767, ENSG00000104613, ENSG00000006744, ENSG00000136875, ENSG00000167272, ENSG00000123737, ENSG00000126814	183	547	13528	1.89201	1	0.714843	42.8026
GOTERM_BP_FAT	ncRNA metabolic process	8	3.3195	0.0360409	ENSG00000197223, ENSG00000148688, ENSG00000114767, ENSG00000006744, ENSG00000104613, ENSG00000167272, ENSG00000123737, ENSG00000126814	183	230	13528	2.57125	1	0.730854	45.1531
UP_SEQ_FEATURE	region of interest:Interaction with POLR2A	2	0.829876	0.0372016	ENSG00000160633, ENSG00000137200	241	3	19113	52.8714	1	0.724449	44.0213
GOTERM_BP_FAT	MAPKKK cascade	7	2.90456	0.0378407	ENSG00000121966, ENSG00000023287, ENSG00000136280, ENSG00000138834, ENSG00000096968, ENSG00000188906, ENSG00000165025	183	184	13528	2.81231	1	0.738946	46.8049
UP_SEQ_FEATURE	repeat:TPR 7	4	1.65975	0.0380038	ENSG00000062725, ENSG00000197969, ENSG00000143643, ENSG00000147050	241	59	19113	5.37675	1	0.717036	44.7309
GOTERM_BP_FAT	phosphate metabolic process	21	8.71369	0.0380481	ENSG00000136807, ENSG00000104365, ENSG00000133056, ENSG00000178607, ENSG00000103319, ENSG00000108479, ENSG00000114956, ENSG00000121879, ENSG00000188906, ENSG00000082074, ENSG00000065883, ENSG00000121966, ENSG00000100784, ENSG00000091140, ENSG00000011405, ENSG00000138834, ENSG00000007264, ENSG00000105053, ENSG00000096968, ENSG00000108798, ENSG00000165025	183	973	13528	1.59547	1	0.731769	46.9923
GOTERM_BP_FAT	phosphorus metabolic process	21	8.71369	0.0380481	ENSG00000136807, ENSG00000104365, ENSG00000133056, ENSG00000178607, ENSG00000103319, ENSG00000108479, ENSG00000114956, ENSG00000121879, ENSG00000188906, ENSG00000082074, ENSG00000065883, ENSG00000121966, ENSG00000100784, ENSG00000091140, ENSG00000011405, ENSG00000138834, ENSG00000007264, ENSG00000105053, ENSG00000096968, ENSG00000108798, ENSG00000165025	183	973	13528	1.59547	1	0.731769	46.9923
SMART	SM00382:AAA	6	2.48963	0.0381932	ENSG00000151611, ENSG00000119778, ENSG00000160179, ENSG00000035928, ENSG00000112249, ENSG00000132740	118	144	9079	3.20586	0.986734	0.460711	35.6419
GOTERM_MF_FAT	phosphatidylinositol-4-phosphate 3-kinase activity	2	0.829876	0.038773	ENSG00000133056, ENSG00000011405	171	3	12983	50.616	1	0.545706	42.6097
SP_PIR_KEYWORDS	s-adenosyl-l-methionine	5	2.07469	0.0401288	ENSG00000055609, ENSG00000104885, ENSG00000108799, ENSG00000137200, ENSG00000124713	241	103	19235	3.87443	0.999972	0.331862	41.3771
INTERPRO	IPR003593:ATPase, AAA+ type, core	6	2.48963	0.0403181	ENSG00000151611, ENSG00000119778, ENSG00000160179, ENSG00000035928, ENSG00000112249, ENSG00000132740	218	144	16659	3.18406	1	0.724584	44.4267
SP_PIR_KEYWORDS	disease mutation	29	12.0332	0.0405931	ENSG00000151611, ENSG00000173085, ENSG00000108479, ENSG00000114956, ENSG00000165102, ENSG00000163933, ENSG00000188906, ENSG00000144659, ENSG00000214160, ENSG00000160255, ENSG00000135541, ENSG00000136280, ENSG00000197969, ENSG00000198734, ENSG00000131828, ENSG00000096968, ENSG00000101247, ENSG00000177030, ENSG00000141458, ENSG00000006744, ENSG00000132740, ENSG00000086848, ENSG00000121879, ENSG0000…	241	1591	19235	1.4548	0.999975	0.324912	41.7458
GOTERM_CC_FAT	Golgi apparatus	18	7.46888	0.0412487	ENSG00000144747, ENSG00000160179, ENSG00000168172, ENSG00000157593, ENSG00000126062, ENSG00000124151, ENSG00000188906, ENSG00000147050, ENSG00000136699, ENSG00000107175, ENSG00000129083, ENSG00000122729, ENSG00000141252, ENSG00000168434, ENSG00000011405, ENSG00000138834, ENSG00000149823, ENSG00000169710	159	872	12782	1.65943	0.999968	0.57833	42.0643
GOTERM_BP_FAT	cofactor biosynthetic process	5	2.07469	0.0418354	ENSG00000001084, ENSG00000144659, ENSG00000160688, ENSG00000173085, ENSG00000091140	183	97	13528	3.81049	1	0.756705	50.3058
SP_PIR_KEYWORDS	lipid transport	4	1.65975	0.0423629	ENSG00000006025, ENSG00000172345, ENSG00000160179, ENSG00000149823	241	62	19235	5.14924	0.999985	0.326832	43.1315
GOTERM_BP_FAT	steroid hormone receptor signaling pathway	4	1.65975	0.0431131	ENSG00000180182, ENSG00000124151, ENSG00000139687, ENSG00000096968	183	58	13528	5.09817	1	0.758785	51.3791
GOTERM_BP_FAT	DNA replication	7	2.90456	0.0435121	ENSG00000129197, ENSG00000035928, ENSG00000109079, ENSG00000132740, ENSG00000110713, ENSG00000135945, ENSG00000128513	183	190	13528	2.7235	1	0.753735	51.7098
GOTERM_BP_FAT	phospholipid metabolic process	7	2.90456	0.0435121	ENSG00000136699, ENSG00000133056, ENSG00000011405, ENSG00000110721, ENSG00000086848, ENSG00000121879, ENSG00000135587	183	190	13528	2.7235	1	0.753735	51.7098
GOTERM_BP_FAT	lysosome organization	3	1.24481	0.0441046	ENSG00000168172, ENSG00000166971, ENSG00000051009	183	25	13528	8.87082	1	0.750381	52.1969
BIOCARTA	h_tidPathway:Chaperones modulate interferon Signaling Pathway	3	1.24481	0.0443497	ENSG00000104365, ENSG00000139687, ENSG00000096968	30	17	1437	8.45294	0.98879	0.98879	39.5013
GOTERM_CC_FAT	intrinsic to endoplasmic reticulum membrane	4	1.65975	0.0446544	ENSG00000178607, ENSG00000198363, ENSG00000072849, ENSG00000086848	159	64	12782	5.02437	0.999987	0.578715	44.6752
GOTERM_MF_FAT	thiolester hydrolase activity	5	2.07469	0.0449032	ENSG00000156256, ENSG00000135913, ENSG00000169710, ENSG00000172046, ENSG00000101473	171	102	12983	3.72176	1	0.583137	47.5409
GOTERM_BP_FAT	homeostatic process	17	7.05394	0.0462476	ENSG00000104365, ENSG00000160179, ENSG00000141458, ENSG00000197063, ENSG00000119929, ENSG00000166266, ENSG00000143384, ENSG00000001084, ENSG00000144659, ENSG00000121966, ENSG00000035928, ENSG00000122729, ENSG00000091140, ENSG00000139687, ENSG00000096968, ENSG00000128513, ENSG00000100644	183	751	13528	1.67337	1	0.759194	53.9207
SMART	SM00384:AT_hook	3	1.24481	0.0468747	ENSG00000025293, ENSG00000055609, ENSG00000104885	118	27	9079	8.54896	0.995151	0.486304	41.9184
GOTERM_BP_FAT	protein localization in organelle	6	2.48963	0.0473313	ENSG00000082074, ENSG00000129197, ENSG00000168434, ENSG00000110713, ENSG00000025772, ENSG00000096968	183	146	13528	3.03795	1	0.759624	54.7699
INTERPRO	IPR017956:AT hook, DNA-binding, conserved site	3	1.24481	0.0478973	ENSG00000025293, ENSG00000055609, ENSG00000104885	218	27	16659	8.49083	1	0.763497	50.374
GOTERM_BP_FAT	microtubule cytoskeleton organization	6	2.48963	0.048487	ENSG00000126216, ENSG00000131351, ENSG00000085415, ENSG00000168172, ENSG00000168944, ENSG00000078674	183	147	13528	3.01729	1	0.760564	55.6594
OMIM_DISEASE	Breast cancer, somatic	2	0.829876	0.0492081	ENSG00000023287, ENSG00000121879	47	4	3671	39.0532	0.989866	0.899332	42.3114
GOTERM_MF_FAT	transcription cofactor activity	10	4.14938	0.0494437	ENSG00000144747, ENSG00000180182, ENSG00000197223, ENSG00000107175, ENSG00000066117, ENSG00000156256, ENSG00000112282, ENSG00000136603, ENSG00000124151, ENSG00000139687	171	363	12983	2.09157	1	0.602979	50.9364
GOTERM_CC_FAT	endoplasmic reticulum	19	7.88382	0.0497863	ENSG00000167881, ENSG00000133056, ENSG00000178607, ENSG00000160179, ENSG00000141458, ENSG00000086848, ENSG00000133935, ENSG00000136699, ENSG00000135249, ENSG00000214160, ENSG00000107175, ENSG00000103415, ENSG00000080608, ENSG00000122729, ENSG00000107651, ENSG00000198363, ENSG00000138834, ENSG00000072849, ENSG00000145495	159	960	12782	1.59105	0.999996	0.592349	48.4049

## Sheet: Zebrafish cluster
Zebrafish cluster - David funcional annotation chart
Category	Term	Count	%	PValue	Genes	List Total	Pop Hits	Pop Total	Fold Enrichment	Bonferroni	Benjamini	FDR
SP_PIR_KEYWORDS	phosphoprotein	150	62.7615	5.31e-15	ENSG00000084070, ENSG00000114268, ENSG00000174177, ENSG00000078142, ENSG00000113240, ENSG00000100201, ENSG00000175193, ENSG00000132424, ENSG00000005007, ENSG00000147010, ENSG00000161813, ENSG00000124193, ENSG00000023892, ENSG00000115977, ENSG00000117868, ENSG00000007202, ENSG00000100139, ENSG00000135365, ENSG00000130560, ENSG00000168411, ENSG00000105963, ENSG00000099956, ENSG00000124831, ENSG0000…	239	7263	19235	1.66215	1.45e-12	1.45e-12	7.02e-12
UP_SEQ_FEATURE	splice variant	136	56.9038	1.46e-08	ENSG00000084070, ENSG00000071243, ENSG00000174177, ENSG00000073921, ENSG00000100201, ENSG00000175193, ENSG00000155256, ENSG00000005007, ENSG00000132424, ENSG00000088448, ENSG00000147010, ENSG00000161813, ENSG00000124193, ENSG00000117868, ENSG00000007202, ENSG00000135365, ENSG00000107521, ENSG00000113597, ENSG00000099956, ENSG00000124831, ENSG00000146376, ENSG00000182670, ENSG00000196712, ENSG0000…	238	7458	19113	1.46443	1.11e-05	1.11e-05	2.23e-05
SP_PIR_KEYWORDS	alternative splicing	136	56.9038	1.76e-08	ENSG00000084070, ENSG00000071243, ENSG00000174177, ENSG00000073921, ENSG00000100201, ENSG00000175193, ENSG00000155256, ENSG00000005007, ENSG00000132424, ENSG00000088448, ENSG00000147010, ENSG00000161813, ENSG00000124193, ENSG00000117868, ENSG00000007202, ENSG00000135365, ENSG00000107521, ENSG00000113597, ENSG00000099956, ENSG00000124831, ENSG00000146376, ENSG00000182670, ENSG00000196712, ENSG0000…	239	7488	19235	1.46173	4.82e-06	2.41e-06	2.32e-05
SP_PIR_KEYWORDS	acetylation	64	26.7782	1.17e-07	ENSG00000125703, ENSG00000071243, ENSG00000151726, ENSG00000160213, ENSG00000123130, ENSG00000124193, ENSG00000161813, ENSG00000023892, ENSG00000163946, ENSG00000168310, ENSG00000137776, ENSG00000136450, ENSG00000105963, ENSG00000155097, ENSG00000124160, ENSG00000101972, ENSG00000090060, ENSG00000149187, ENSG00000133422, ENSG00000196712, ENSG00000131473, ENSG00000141699, ENSG00000102893, ENSG0000…	239	2635	19235	1.95476	3.21e-05	1.07e-05	0.000155
SP_PIR_KEYWORDS	mrna processing	17	7.11297	1.64e-07	ENSG00000011304, ENSG00000112531, ENSG00000165494, ENSG00000064607, ENSG00000112081, ENSG00000135250, ENSG00000130332, ENSG00000149187, ENSG00000090060, ENSG00000108848, ENSG00000108654, ENSG00000124193, ENSG00000132485, ENSG00000096746, ENSG00000115524, ENSG00000136450, ENSG00000061936	239	260	19235	5.26223	4.47e-05	1.12e-05	0.000215
GOTERM_BP_FAT	RNA splicing	18	7.53138	1.75e-07	ENSG00000011304, ENSG00000112531, ENSG00000064607, ENSG00000165494, ENSG00000112081, ENSG00000135250, ENSG00000130332, ENSG00000149187, ENSG00000090060, ENSG00000108848, ENSG00000108654, ENSG00000124193, ENSG00000132485, ENSG00000096746, ENSG00000115524, ENSG00000138668, ENSG00000136450, ENSG00000061936	177	284	13528	4.84412	0.000238	0.000238	0.000287
GOTERM_BP_FAT	mRNA processing	19	7.94979	1.98e-07	ENSG00000011304, ENSG00000112531, ENSG00000064607, ENSG00000165494, ENSG00000112081, ENSG00000135250, ENSG00000130332, ENSG00000149187, ENSG00000090060, ENSG00000108848, ENSG00000108654, ENSG00000124193, ENSG00000132485, ENSG00000096746, ENSG00000115524, ENSG00000138668, ENSG00000121774, ENSG00000136450, ENSG00000061936	177	321	13528	4.52386	0.00027	0.000135	0.000326
GOTERM_BP_FAT	mRNA metabolic process	20	8.3682	3.48e-07	ENSG00000011304, ENSG00000112531, ENSG00000064607, ENSG00000165494, ENSG00000112081, ENSG00000135250, ENSG00000130332, ENSG00000149187, ENSG00000005007, ENSG00000090060, ENSG00000108848, ENSG00000108654, ENSG00000124193, ENSG00000132485, ENSG00000096746, ENSG00000138668, ENSG00000115524, ENSG00000121774, ENSG00000136450, ENSG00000061936	177	370	13528	4.13132	0.000474	0.000158	0.000572
GOTERM_BP_FAT	nuclear mRNA splicing, via spliceosome	13	5.43933	7.26e-07	ENSG00000011304, ENSG00000124193, ENSG00000165494, ENSG00000112081, ENSG00000096746, ENSG00000138668, ENSG00000115524, ENSG00000135250, ENSG00000136450, ENSG00000130332, ENSG00000090060, ENSG00000149187, ENSG00000061936	177	153	13528	6.494	0.000989	0.000247	0.0011928
GOTERM_BP_FAT	RNA splicing, via transesterification reactions	13	5.43933	7.26e-07	ENSG00000011304, ENSG00000124193, ENSG00000165494, ENSG00000112081, ENSG00000096746, ENSG00000138668, ENSG00000115524, ENSG00000135250, ENSG00000136450, ENSG00000130332, ENSG00000090060, ENSG00000149187, ENSG00000061936	177	153	13528	6.494	0.000989	0.000247	0.0011928
GOTERM_BP_FAT	RNA splicing, via transesterification reactions with bulged adenosine as nucleophile	13	5.43933	7.26e-07	ENSG00000011304, ENSG00000124193, ENSG00000165494, ENSG00000112081, ENSG00000096746, ENSG00000138668, ENSG00000115524, ENSG00000135250, ENSG00000136450, ENSG00000130332, ENSG00000090060, ENSG00000149187, ENSG00000061936	177	153	13528	6.494	0.000989	0.000247	0.0011928
GOTERM_CC_FAT	intracellular organelle lumen	45	18.8285	8.06e-07	ENSG00000125703, ENSG00000071243, ENSG00000165494, ENSG00000119596, ENSG00000198042, ENSG00000160213, ENSG00000122884, ENSG00000072609, ENSG00000140043, ENSG00000157212, ENSG00000132424, ENSG00000122257, ENSG00000067369, ENSG00000147010, ENSG00000126746, ENSG00000125482, ENSG00000125821, ENSG00000135929, ENSG00000103479, ENSG00000136450, ENSG00000110955, ENSG00000101882, ENSG00000135365, ENSG0000…	152	1779	12782	2.12712	0.000198	0.000198	0.00104469
GOTERM_CC_FAT	organelle lumen	45	18.8285	1.51e-06	ENSG00000125703, ENSG00000071243, ENSG00000165494, ENSG00000119596, ENSG00000198042, ENSG00000160213, ENSG00000122884, ENSG00000072609, ENSG00000140043, ENSG00000157212, ENSG00000132424, ENSG00000122257, ENSG00000067369, ENSG00000147010, ENSG00000126746, ENSG00000125482, ENSG00000125821, ENSG00000135929, ENSG00000103479, ENSG00000136450, ENSG00000110955, ENSG00000101882, ENSG00000135365, ENSG0000…	152	1820	12782	2.0792	0.000372	0.000186	0.0019601
GOTERM_BP_FAT	RNA processing	23	9.62343	2.48e-06	ENSG00000011304, ENSG00000112531, ENSG00000174177, ENSG00000064607, ENSG00000165494, ENSG00000112081, ENSG00000100201, ENSG00000107614, ENSG00000135250, ENSG00000130332, ENSG00000149187, ENSG00000090060, ENSG00000108848, ENSG00000108654, ENSG00000124193, ENSG00000132485, ENSG00000163684, ENSG00000096746, ENSG00000138668, ENSG00000115524, ENSG00000121774, ENSG00000136450, ENSG00000061936	177	547	13528	3.21367	0.00337654	0.000676	0.00407783
GOTERM_CC_FAT	membrane-enclosed lumen	45	18.8285	2.58e-06	ENSG00000125703, ENSG00000071243, ENSG00000165494, ENSG00000119596, ENSG00000198042, ENSG00000160213, ENSG00000122884, ENSG00000072609, ENSG00000140043, ENSG00000157212, ENSG00000132424, ENSG00000122257, ENSG00000067369, ENSG00000147010, ENSG00000126746, ENSG00000125482, ENSG00000125821, ENSG00000135929, ENSG00000103479, ENSG00000136450, ENSG00000110955, ENSG00000101882, ENSG00000135365, ENSG0000…	152	1856	12782	2.03887	0.000634	0.000211	0.00333902
GOTERM_CC_FAT	nuclear lumen	38	15.8996	3.94e-06	ENSG00000125703, ENSG00000071243, ENSG00000165494, ENSG00000119596, ENSG00000198042, ENSG00000160213, ENSG00000072609, ENSG00000140043, ENSG00000157212, ENSG00000132424, ENSG00000122257, ENSG00000067369, ENSG00000147010, ENSG00000126746, ENSG00000125482, ENSG00000103479, ENSG00000136450, ENSG00000101882, ENSG00000135365, ENSG00000130560, ENSG00000127870, ENSG00000011304, ENSG00000112531, ENSG0000…	152	1450	12782	2.20379	0.000968	0.000242	0.00510291
GOTERM_MF_FAT	RNA binding	27	11.2971	4.66e-06	ENSG00000064607, ENSG00000112081, ENSG00000100201, ENSG00000107614, ENSG00000005007, ENSG00000130332, ENSG00000171865, ENSG00000124193, ENSG00000161813, ENSG00000103248, ENSG00000132485, ENSG00000163684, ENSG00000137776, ENSG00000136450, ENSG00000011304, ENSG00000112531, ENSG00000124831, ENSG00000149187, ENSG00000090060, ENSG00000108654, ENSG00000108848, ENSG00000143486, ENSG00000184863, ENSG0000…	178	718	12983	2.7428	0.00184033	0.00184033	0.00649237
SP_PIR_KEYWORDS	mrna splicing	13	5.43933	1.2e-05	ENSG00000011304, ENSG00000124193, ENSG00000112531, ENSG00000064607, ENSG00000112081, ENSG00000132485, ENSG00000115524, ENSG00000135250, ENSG00000136450, ENSG00000130332, ENSG00000061936, ENSG00000108848, ENSG00000108654	239	209	19235	5.00601	0.003263	0.000653	0.0157666
SP_PIR_KEYWORDS	nucleus	81	33.8912	3.56e-05	ENSG00000071243, ENSG00000064607, ENSG00000185504, ENSG00000119596, ENSG00000113240, ENSG00000160213, ENSG00000100201, ENSG00000175193, ENSG00000130332, ENSG00000132424, ENSG00000124193, ENSG00000023892, ENSG00000126746, ENSG00000168310, ENSG00000125482, ENSG00000163684, ENSG00000103479, ENSG00000137776, ENSG00000136450, ENSG00000163840, ENSG00000135365, ENSG00000134452, ENSG00000105963, ENSG0000…	239	4283	19235	1.52206	0.00967659	0.00161931	0.0469004
SP_PIR_KEYWORDS	atp-binding	35	14.6444	4.18e-05	ENSG00000114268, ENSG00000013441, ENSG00000078142, ENSG00000151726, ENSG00000160703, ENSG00000138071, ENSG00000113240, ENSG00000100201, ENSG00000005007, ENSG00000067057, ENSG00000125821, ENSG00000182578, ENSG00000115977, ENSG00000106733, ENSG00000051382, ENSG00000110955, ENSG00000172992, ENSG00000028116, ENSG00000102763, ENSG00000134452, ENSG00000120694, ENSG00000004700, ENSG00000107643, ENSG0000…	239	1326	19235	2.12431	0.0113343	0.0016271	0.0549786
SP_PIR_KEYWORDS	rna-binding	20	8.3682	4.56e-05	ENSG00000011304, ENSG00000112531, ENSG00000112081, ENSG00000100201, ENSG00000107614, ENSG00000130332, ENSG00000149187, ENSG00000090060, ENSG00000108654, ENSG00000161813, ENSG00000124193, ENSG00000184863, ENSG00000103248, ENSG00000132485, ENSG00000096746, ENSG00000138668, ENSG00000137776, ENSG00000121774, ENSG00000136450, ENSG00000061936	239	540	19235	2.98078	0.0123592	0.00155332	0.0599798
SP_PIR_KEYWORDS	kinase	23	9.62343	4.86e-05	ENSG00000114268, ENSG00000109046, ENSG00000013441, ENSG00000078142, ENSG00000107643, ENSG00000113240, ENSG00000135250, ENSG00000067057, ENSG00000147010, ENSG00000068745, ENSG00000139163, ENSG00000102893, ENSG00000127914, ENSG00000182578, ENSG00000115825, ENSG00000115977, ENSG00000118507, ENSG00000100266, ENSG00000051382, ENSG00000106733, ENSG00000028116, ENSG00000166548, ENSG00000111276	239	688	19235	2.6905	0.0131835	0.00147349	0.0640055
GOTERM_CC_FAT	nucleolus	22	9.20502	7.12e-05	ENSG00000011304, ENSG00000112531, ENSG00000125703, ENSG00000005889, ENSG00000099956, ENSG00000162772, ENSG00000198042, ENSG00000160213, ENSG00000163635, ENSG00000140043, ENSG00000135250, ENSG00000090060, ENSG00000108654, ENSG00000122257, ENSG00000135698, ENSG00000147010, ENSG00000126746, ENSG00000125482, ENSG00000115827, ENSG00000198900, ENSG00000101882, ENSG00000130560	152	698	12782	2.65047	0.0173628	0.00349692	0.0922186
GOTERM_MF_FAT	ATP binding	39	16.318	7.66e-05	ENSG00000114268, ENSG00000078142, ENSG00000013441, ENSG00000151726, ENSG00000160703, ENSG00000138071, ENSG00000113240, ENSG00000100201, ENSG00000005007, ENSG00000067057, ENSG00000125821, ENSG00000103248, ENSG00000182578, ENSG00000115977, ENSG00000106733, ENSG00000051382, ENSG00000110955, ENSG00000172992, ENSG00000028116, ENSG00000102763, ENSG00000166548, ENSG00000134452, ENSG00000120694, ENSG0000…	178	1477	12983	1.92592	0.0297905	0.0150079	0.106541
GOTERM_MF_FAT	nucleotide binding	52	21.7573	9.25e-05	ENSG00000114268, ENSG00000078142, ENSG00000151726, ENSG00000100201, ENSG00000113240, ENSG00000005007, ENSG00000124193, ENSG00000115977, ENSG00000137776, ENSG00000136450, ENSG00000051382, ENSG00000106733, ENSG00000172992, ENSG00000102763, ENSG00000134452, ENSG00000124160, ENSG00000149187, ENSG00000133422, ENSG00000090060, ENSG00000131473, ENSG00000133657, ENSG00000096746, ENSG00000138668, ENSG0000…	178	2245	12983	1.68944	0.0358845	0.0121075	0.128724
GOTERM_MF_FAT	adenyl ribonucleotide binding	39	16.318	0.000102	ENSG00000114268, ENSG00000078142, ENSG00000013441, ENSG00000151726, ENSG00000160703, ENSG00000138071, ENSG00000113240, ENSG00000100201, ENSG00000005007, ENSG00000067057, ENSG00000125821, ENSG00000103248, ENSG00000182578, ENSG00000115977, ENSG00000106733, ENSG00000051382, ENSG00000110955, ENSG00000172992, ENSG00000028116, ENSG00000102763, ENSG00000166548, ENSG00000134452, ENSG00000120694, ENSG0000…	178	1497	12983	1.90019	0.0394657	0.0100159	0.141823
GOTERM_MF_FAT	adenyl nucleotide binding	40	16.7364	0.000141	ENSG00000114268, ENSG00000078142, ENSG00000013441, ENSG00000151726, ENSG00000160703, ENSG00000138071, ENSG00000113240, ENSG00000100201, ENSG00000005007, ENSG00000067057, ENSG00000125821, ENSG00000103248, ENSG00000182578, ENSG00000115977, ENSG00000106733, ENSG00000051382, ENSG00000110955, ENSG00000172992, ENSG00000028116, ENSG00000102763, ENSG00000166548, ENSG00000134452, ENSG00000120694, ENSG0000…	178	1577	12983	1.85005	0.0543171	0.0111074	0.196653
GOTERM_MF_FAT	purine nucleoside binding	40	16.7364	0.000194	ENSG00000114268, ENSG00000078142, ENSG00000013441, ENSG00000151726, ENSG00000160703, ENSG00000138071, ENSG00000113240, ENSG00000100201, ENSG00000005007, ENSG00000067057, ENSG00000125821, ENSG00000103248, ENSG00000182578, ENSG00000115977, ENSG00000106733, ENSG00000051382, ENSG00000110955, ENSG00000172992, ENSG00000028116, ENSG00000102763, ENSG00000166548, ENSG00000134452, ENSG00000120694, ENSG0000…	178	1601	12983	1.82232	0.0739087	0.0127155	0.270268
GOTERM_MF_FAT	nucleoside binding	40	16.7364	0.000224	ENSG00000114268, ENSG00000078142, ENSG00000013441, ENSG00000151726, ENSG00000160703, ENSG00000138071, ENSG00000113240, ENSG00000100201, ENSG00000005007, ENSG00000067057, ENSG00000125821, ENSG00000103248, ENSG00000182578, ENSG00000115977, ENSG00000106733, ENSG00000051382, ENSG00000110955, ENSG00000172992, ENSG00000028116, ENSG00000102763, ENSG00000166548, ENSG00000134452, ENSG00000120694, ENSG0000…	178	1612	12983	1.80988	0.0847567	0.0125725	0.311679
SP_PIR_KEYWORDS	cytoplasm	64	26.7782	0.000248	ENSG00000084070, ENSG00000125703, ENSG00000174177, ENSG00000160213, ENSG00000140043, ENSG00000005007, ENSG00000171865, ENSG00000147010, ENSG00000023892, ENSG00000138594, ENSG00000118507, ENSG00000136450, ENSG00000163840, ENSG00000174799, ENSG00000100139, ENSG00000130560, ENSG00000150681, ENSG00000105963, ENSG00000118308, ENSG00000124831, ENSG00000090060, ENSG00000149187, ENSG00000085832, ENSG0000…	239	3332	19235	1.54586	0.065531	0.00675476	0.32645
SMART	SM00360:RRM	11	4.60251	0.000407	ENSG00000011304, ENSG00000124193, ENSG00000161813, ENSG00000184863, ENSG00000103248, ENSG00000112081, ENSG00000096746, ENSG00000138668, ENSG00000137776, ENSG00000136450, ENSG00000149187	119	211	9079	3.97742	0.0437762	0.0437762	0.458715
INTERPRO	IPR000504:RNA recognition motif, RNP-1	11	4.60251	0.000456	ENSG00000011304, ENSG00000124193, ENSG00000161813, ENSG00000184863, ENSG00000103248, ENSG00000112081, ENSG00000096746, ENSG00000138668, ENSG00000137776, ENSG00000136450, ENSG00000149187	218	211	16659	3.98385	0.193703	0.193703	0.649433
UP_SEQ_FEATURE	compositionally biased region:Gln-rich	9	3.76569	0.000603	ENSG00000126746, ENSG00000127914, ENSG00000119596, ENSG00000157212, ENSG00000163635, ENSG00000115977, ENSG00000132424, ENSG00000140332, ENSG00000135365	238	151	19113	4.78649	0.366027	0.203775	0.91428
GOTERM_BP_FAT	mRNA splice site selection	4	1.67364	0.000709	ENSG00000124193, ENSG00000136450, ENSG00000149187, ENSG00000061936	177	14	13528	21.837	0.619429	0.14872	1.15803
GOTERM_BP_FAT	spliceosome assembly	5	2.09205	0.000749	ENSG00000124193, ENSG00000135250, ENSG00000136450, ENSG00000149187, ENSG00000061936	177	32	13528	11.9421	0.639609	0.135665	1.22293
UP_SEQ_FEATURE	compositionally biased region:Lys-rich	8	3.34728	0.000749	ENSG00000150776, ENSG00000165494, ENSG00000167323, ENSG00000124831, ENSG00000123200, ENSG00000196642, ENSG00000198900, ENSG00000101882	238	120	19113	5.35378	0.432343	0.172003	1.13467
UP_SEQ_FEATURE	compositionally biased region:Arg/Ser-rich (RS domain)	4	1.67364	0.000936	ENSG00000124193, ENSG00000112081, ENSG00000136450, ENSG00000061936	238	16	19113	20.0767	0.507197	0.162146	1.41602
SP_PIR_KEYWORDS	nucleotide-binding	36	15.0628	0.00168706	ENSG00000114268, ENSG00000013441, ENSG00000078142, ENSG00000151726, ENSG00000160703, ENSG00000138071, ENSG00000113240, ENSG00000100201, ENSG00000196642, ENSG00000005007, ENSG00000067057, ENSG00000125821, ENSG00000182578, ENSG00000115977, ENSG00000106733, ENSG00000051382, ENSG00000110955, ENSG00000172992, ENSG00000028116, ENSG00000102763, ENSG00000134452, ENSG00000120694, ENSG00000004700, ENSG0000…	239	1686	19235	1.71846	0.36932	0.0410392	2.19931
SP_PIR_KEYWORDS	ubl conjugation pathway	16	6.69456	0.00176853	ENSG00000138592, ENSG00000125703, ENSG00000109046, ENSG00000109775, ENSG00000132128, ENSG00000128731, ENSG00000072609, ENSG00000198742, ENSG00000115827, ENSG00000163840, ENSG00000162607, ENSG00000108306, ENSG00000138629, ENSG00000130560, ENSG00000116663, ENSG00000134452	239	509	19235	2.52986	0.383216	0.0394696	2.30437
GOTERM_CC_FAT	intracellular non-membrane-bounded organelle	47	19.6653	0.00192777	ENSG00000125703, ENSG00000137100, ENSG00000198042, ENSG00000138071, ENSG00000160213, ENSG00000140043, ENSG00000005007, ENSG00000122257, ENSG00000067369, ENSG00000147010, ENSG00000126746, ENSG00000138594, ENSG00000145703, ENSG00000125482, ENSG00000103479, ENSG00000110955, ENSG00000174799, ENSG00000100139, ENSG00000101882, ENSG00000130560, ENSG00000011304, ENSG00000139350, ENSG00000112531, ENSG0000…	152	2596	12782	1.52247	0.377922	0.0760663	2.46942
GOTERM_CC_FAT	non-membrane-bounded organelle	47	19.6653	0.00192777	ENSG00000125703, ENSG00000137100, ENSG00000198042, ENSG00000138071, ENSG00000160213, ENSG00000140043, ENSG00000005007, ENSG00000122257, ENSG00000067369, ENSG00000147010, ENSG00000126746, ENSG00000138594, ENSG00000145703, ENSG00000125482, ENSG00000103479, ENSG00000110955, ENSG00000174799, ENSG00000100139, ENSG00000101882, ENSG00000130560, ENSG00000011304, ENSG00000139350, ENSG00000112531, ENSG0000…	152	2596	12782	1.52247	0.377922	0.0760663	2.46942
GOTERM_MF_FAT	SH3 domain binding	7	2.92887	0.00198502	ENSG00000147010, ENSG00000138592, ENSG00000126746, ENSG00000112531, ENSG00000051523, ENSG00000121774, ENSG00000085832	178	96	12983	5.31841	0.543818	0.093449	2.72849
GOTERM_BP_FAT	DNA metabolic process	16	6.69456	0.0025303	ENSG00000101773, ENSG00000009413, ENSG00000099956, ENSG00000185504, ENSG00000107614, ENSG00000005007, ENSG00000171865, ENSG00000067369, ENSG00000103423, ENSG00000152457, ENSG00000162607, ENSG00000198900, ENSG00000166548, ENSG00000116663, ENSG00000134452, ENSG00000004700	177	506	13528	2.41674	0.968275	0.350355	4.07501
GOTERM_MF_FAT	purine ribonucleotide binding	40	16.7364	0.00278151	ENSG00000114268, ENSG00000078142, ENSG00000013441, ENSG00000151726, ENSG00000160703, ENSG00000138071, ENSG00000113240, ENSG00000100201, ENSG00000196642, ENSG00000005007, ENSG00000067057, ENSG00000125821, ENSG00000103248, ENSG00000182578, ENSG00000115977, ENSG00000106733, ENSG00000051382, ENSG00000110955, ENSG00000172992, ENSG00000028116, ENSG00000102763, ENSG00000166548, ENSG00000134452, ENSG0000…	178	1836	12983	1.58907	0.667204	0.11507	3.80372
GOTERM_MF_FAT	ribonucleotide binding	40	16.7364	0.00278151	ENSG00000114268, ENSG00000078142, ENSG00000013441, ENSG00000151726, ENSG00000160703, ENSG00000138071, ENSG00000113240, ENSG00000100201, ENSG00000196642, ENSG00000005007, ENSG00000067057, ENSG00000125821, ENSG00000103248, ENSG00000182578, ENSG00000115977, ENSG00000106733, ENSG00000051382, ENSG00000110955, ENSG00000172992, ENSG00000028116, ENSG00000102763, ENSG00000166548, ENSG00000134452, ENSG0000…	178	1836	12983	1.58907	0.667204	0.11507	3.80372
SP_PIR_KEYWORDS	hydrolase	33	13.8075	0.00307654	ENSG00000168092, ENSG00000198408, ENSG00000214013, ENSG00000114268, ENSG00000125703, ENSG00000151726, ENSG00000100201, ENSG00000175193, ENSG00000005007, ENSG00000171865, ENSG00000100985, ENSG00000123130, ENSG00000138592, ENSG00000147687, ENSG00000152457, ENSG00000125821, ENSG00000163684, ENSG00000140876, ENSG00000196396, ENSG00000100614, ENSG00000110955, ENSG00000134452, ENSG00000004700, ENSG0000…	239	1555	19235	1.70796	0.568803	0.0626579	3.97702
GOTERM_BP_FAT	mitochondrial DNA replication	3	1.25523	0.00338587	ENSG00000103423, ENSG00000166548, ENSG00000171865	177	7	13528	32.7554	0.990141	0.401462	5.41724
GOTERM_MF_FAT	purine nucleotide binding	41	17.1548	0.00338685	ENSG00000114268, ENSG00000078142, ENSG00000013441, ENSG00000151726, ENSG00000160703, ENSG00000138071, ENSG00000113240, ENSG00000100201, ENSG00000196642, ENSG00000005007, ENSG00000067057, ENSG00000125821, ENSG00000103248, ENSG00000182578, ENSG00000115977, ENSG00000106733, ENSG00000051382, ENSG00000110955, ENSG00000172992, ENSG00000028116, ENSG00000102763, ENSG00000166548, ENSG00000134452, ENSG0000…	178	1918	12983	1.55916	0.738174	0.125417	4.61354
GOTERM_BP_FAT	phospholipid metabolic process	9	3.76569	0.00342151	ENSG00000068745, ENSG00000134255, ENSG00000139163, ENSG00000078142, ENSG00000197943, ENSG00000051382, ENSG00000116711, ENSG00000153395, ENSG00000197563	177	190	13528	3.62034	0.99061	0.373	5.47277
SP_PIR_KEYWORDS	magnesium	14	5.85774	0.00356117	ENSG00000151726, ENSG00000148459, ENSG00000131473, ENSG00000067057, ENSG00000171865, ENSG00000133657, ENSG00000134255, ENSG00000009830, ENSG00000152457, ENSG00000182578, ENSG00000140876, ENSG00000115825, ENSG00000100614, ENSG00000106733	239	442	19235	2.54918	0.622406	0.0672022	4.59
GOTERM_BP_FAT	intracellular protein transport	13	5.43933	0.00361106	ENSG00000198408, ENSG00000125703, ENSG00000125149, ENSG00000133704, ENSG00000083312, ENSG00000128731, ENSG00000143486, ENSG00000166037, ENSG00000198742, ENSG00000196961, ENSG00000118873, ENSG00000008952, ENSG00000111450	177	374	13528	2.65664	0.992753	0.361047	5.76757
SP_PIR_KEYWORDS	phosphotransferase	9	3.76569	0.00362387	ENSG00000114268, ENSG00000078142, ENSG00000013441, ENSG00000102893, ENSG00000107643, ENSG00000182578, ENSG00000115825, ENSG00000051382, ENSG00000067057	239	201	19235	3.60363	0.628837	0.0639386	4.66904
KEGG_PATHWAY	hsa04144:Endocytosis	9	3.76569	0.00381515	ENSG00000084070, ENSG00000147010, ENSG00000138592, ENSG00000100385, ENSG00000182578, ENSG00000196961, ENSG00000198742, ENSG00000147168, ENSG00000085832	72	184	5085	3.45448	0.312435	0.312435	4.13844
GOTERM_BP_FAT	coenzyme metabolic process	8	3.34728	0.00386751	ENSG00000123130, ENSG00000169738, ENSG00000103248, ENSG00000148459, ENSG00000007202, ENSG00000106733, ENSG00000172992, ENSG00000131473	177	153	13528	3.99631	0.994896	0.355843	6.16506
SP_PIR_KEYWORDS	transferase	30	12.5523	0.0041458	ENSG00000198408, ENSG00000114268, ENSG00000009413, ENSG00000013441, ENSG00000078142, ENSG00000107614, ENSG00000113240, ENSG00000067057, ENSG00000182578, ENSG00000115977, ENSG00000111726, ENSG00000051382, ENSG00000106733, ENSG00000028116, ENSG00000153395, ENSG00000197563, ENSG00000132330, ENSG00000107643, ENSG00000135250, ENSG00000148459, ENSG00000090060, ENSG00000131473, ENSG00000134255, ENSG0000…	239	1394	19235	1.73202	0.678307	0.0684308	5.32466
UP_SEQ_FEATURE	nucleotide phosphate-binding region:ATP	23	9.62343	0.00429661	ENSG00000114268, ENSG00000013441, ENSG00000138071, ENSG00000107643, ENSG00000160703, ENSG00000100201, ENSG00000113240, ENSG00000135250, ENSG00000005007, ENSG00000066933, ENSG00000131473, ENSG00000108654, ENSG00000067057, ENSG00000182578, ENSG00000115825, ENSG00000115977, ENSG00000106733, ENSG00000110955, ENSG00000172992, ENSG00000028116, ENSG00000102763, ENSG00000004700, ENSG00000197208	238	962	19113	1.92002	0.961428	0.478501	6.34982
GOTERM_BP_FAT	mitochondrial DNA metabolic process	3	1.25523	0.00447598	ENSG00000103423, ENSG00000166548, ENSG00000171865	177	8	13528	28.661	0.997779	0.374996	7.10187
GOTERM_BP_FAT	organophosphate metabolic process	9	3.76569	0.00464685	ENSG00000068745, ENSG00000134255, ENSG00000139163, ENSG00000078142, ENSG00000197943, ENSG00000051382, ENSG00000116711, ENSG00000153395, ENSG00000197563	177	200	13528	3.43932	0.998242	0.364362	7.36336
GOTERM_BP_FAT	intracellular transport	18	7.53138	0.00534634	ENSG00000198408, ENSG00000125703, ENSG00000125149, ENSG00000133704, ENSG00000083312, ENSG00000128731, ENSG00000070540, ENSG00000005007, ENSG00000143486, ENSG00000126746, ENSG00000109854, ENSG00000166037, ENSG00000196961, ENSG00000198742, ENSG00000118873, ENSG00000008952, ENSG00000111450, ENSG00000157184	177	657	13528	2.09396	0.999325	0.385379	8.42663
UP_SEQ_FEATURE	compositionally biased region:Arg/Ser-rich	3	1.25523	0.00645266	ENSG00000132485, ENSG00000123200, ENSG00000108848	238	10	19113	24.092	0.992509	0.557657	9.39229
GOTERM_BP_FAT	DNA-dependent DNA replication	5	2.09205	0.00680263	ENSG00000009413, ENSG00000103423, ENSG00000198900, ENSG00000166548, ENSG00000171865	177	58	13528	6.58874	0.999908	0.440691	10.6036
GOTERM_CC_FAT	cytosol	27	11.2971	0.00683603	ENSG00000114268, ENSG00000125703, ENSG00000078142, ENSG00000137100, ENSG00000151726, ENSG00000067057, ENSG00000147010, ENSG00000088356, ENSG00000196396, ENSG00000118507, ENSG00000051382, ENSG00000174799, ENSG00000127191, ENSG00000139350, ENSG00000132330, ENSG00000107643, ENSG00000074054, ENSG00000085832, ENSG00000116711, ENSG00000131473, ENSG00000103423, ENSG00000127914, ENSG00000166037, ENSG0000…	152	1330	12782	1.70713	0.815007	0.214207	8.50495
SP_PIR_KEYWORDS	sh3-binding	5	2.09205	0.00687207	ENSG00000147010, ENSG00000138592, ENSG00000112531, ENSG00000121774, ENSG00000085832	239	61	19235	6.59682	0.847799	0.104827	8.68202
INTERPRO	IPR012677:Nucleotide-binding, alpha-beta plait	9	3.76569	0.00689495	ENSG00000011304, ENSG00000124193, ENSG00000103248, ENSG00000112081, ENSG00000096746, ENSG00000138668, ENSG00000137776, ENSG00000136450, ENSG00000149187	218	213	16659	3.22891	0.961829	0.804627	9.41001
UP_SEQ_FEATURE	mutagenesis site	39	16.318	0.00726742	ENSG00000100385, ENSG00000167323, ENSG00000113240, ENSG00000122884, ENSG00000072609, ENSG00000175193, ENSG00000005007, ENSG00000070540, ENSG00000067369, ENSG00000100985, ENSG00000023892, ENSG00000152457, ENSG00000051523, ENSG00000109854, ENSG00000168310, ENSG00000196396, ENSG00000136450, ENSG00000106733, ENSG00000004700, ENSG00000105963, ENSG00000101773, ENSG00000107643, ENSG00000124160, ENSG0000…	238	2045	19113	1.53152	0.995971	0.545132	10.5178
GOTERM_BP_FAT	cellular protein localization	13	5.43933	0.0075364	ENSG00000198408, ENSG00000125703, ENSG00000125149, ENSG00000133704, ENSG00000083312, ENSG00000128731, ENSG00000143486, ENSG00000166037, ENSG00000198742, ENSG00000196961, ENSG00000118873, ENSG00000008952, ENSG00000111450	177	411	13528	2.41747	0.999966	0.454518	11.682
UP_SEQ_FEATURE	active site:Tele-phosphohistidine intermediate	3	1.25523	0.00782245	ENSG00000114268, ENSG00000078237, ENSG00000131473	238	11	19113	21.9018	0.99736	0.5239	11.277
GOTERM_CC_FAT	nucleoplasm	20	8.3682	0.0078902	ENSG00000011304, ENSG00000071243, ENSG00000165494, ENSG00000099956, ENSG00000119596, ENSG00000107643, ENSG00000157212, ENSG00000072609, ENSG00000132424, ENSG00000108848, ENSG00000067369, ENSG00000100425, ENSG00000125482, ENSG00000115524, ENSG00000103479, ENSG00000136450, ENSG00000162607, ENSG00000198900, ENSG00000135365, ENSG00000127870	152	882	12782	1.90685	0.857539	0.216188	9.75542
GOTERM_BP_FAT	cellular macromolecule localization	13	5.43933	0.00796295	ENSG00000198408, ENSG00000125703, ENSG00000125149, ENSG00000133704, ENSG00000083312, ENSG00000128731, ENSG00000143486, ENSG00000166037, ENSG00000198742, ENSG00000196961, ENSG00000118873, ENSG00000008952, ENSG00000111450	177	414	13528	2.39996	0.999981	0.453894	12.3033
UP_SEQ_FEATURE	domain:RRM 1	6	2.51046	0.00849397	ENSG00000011304, ENSG00000124193, ENSG00000096746, ENSG00000138668, ENSG00000136450, ENSG00000149187	238	101	19113	4.7707	0.998418	0.511561	12.1875
UP_SEQ_FEATURE	domain:RRM 2	6	2.51046	0.00849397	ENSG00000011304, ENSG00000124193, ENSG00000096746, ENSG00000138668, ENSG00000136450, ENSG00000149187	238	101	19113	4.7707	0.998418	0.511561	12.1875
GOTERM_BP_FAT	mitochondrial genome maintenance	3	1.25523	0.00856944	ENSG00000103423, ENSG00000166548, ENSG00000171865	177	11	13528	20.8444	0.999992	0.460407	13.1796
UP_SEQ_FEATURE	compositionally biased region:Glu-rich	10	4.1841	0.00903966	ENSG00000184863, ENSG00000023892, ENSG00000127914, ENSG00000167323, ENSG00000157212, ENSG00000137776, ENSG00000108848, ENSG00000134884, ENSG00000135842, ENSG00000198160	238	283	19113	2.83769	0.998956	0.496668	12.921
INTERPRO	IPR013078:Phosphoglycerate mutase	3	1.25523	0.0102289	ENSG00000114268, ENSG00000154127, ENSG00000078237	218	12	16659	19.1044	0.992194	0.801634	13.6585
GOTERM_BP_FAT	DNA repair	10	4.1841	0.0120854	ENSG00000101773, ENSG00000009413, ENSG00000152457, ENSG00000185504, ENSG00000162607, ENSG00000005007, ENSG00000116663, ENSG00000004700, ENSG00000134452, ENSG00000067369	177	284	13528	2.69118	1	0.56309	18.0997
GOTERM_BP_FAT	ribonucleoprotein complex assembly	5	2.09205	0.0124194	ENSG00000124193, ENSG00000135250, ENSG00000136450, ENSG00000149187, ENSG00000061936	177	69	13528	5.53836	1	0.555378	18.5532
GOTERM_BP_FAT	macromolecule catabolic process	19	7.94979	0.013134	ENSG00000198408, ENSG00000125703, ENSG00000109046, ENSG00000132128, ENSG00000128731, ENSG00000072609, ENSG00000005007, ENSG00000171865, ENSG00000138592, ENSG00000109775, ENSG00000138668, ENSG00000198742, ENSG00000162607, ENSG00000108306, ENSG00000127870, ENSG00000116663, ENSG00000130560, ENSG00000138629, ENSG00000134452	177	781	13528	1.85936	1	0.558909	19.5157
GOTERM_BP_FAT	cellular macromolecule catabolic process	18	7.53138	0.0135182	ENSG00000125703, ENSG00000109046, ENSG00000132128, ENSG00000128731, ENSG00000072609, ENSG00000005007, ENSG00000171865, ENSG00000138592, ENSG00000109775, ENSG00000138668, ENSG00000198742, ENSG00000162607, ENSG00000108306, ENSG00000127870, ENSG00000116663, ENSG00000130560, ENSG00000138629, ENSG00000134452	177	725	13528	1.89756	1	0.553347	20.0286
GOTERM_BP_FAT	cofactor metabolic process	8	3.34728	0.0137264	ENSG00000123130, ENSG00000169738, ENSG00000103248, ENSG00000148459, ENSG00000007202, ENSG00000106733, ENSG00000172992, ENSG00000131473	177	195	13528	3.13556	1	0.543592	20.3053
GOTERM_CC_FAT	nuclear body	7	2.92887	0.0147717	ENSG00000119596, ENSG00000115524, ENSG00000072609, ENSG00000136450, ENSG00000132424, ENSG00000108848, ENSG00000127870	152	168	12782	3.50384	0.974292	0.334204	17.5386
GOTERM_CC_FAT	coated pit	4	1.67364	0.0150286	ENSG00000073921, ENSG00000115977, ENSG00000196961, ENSG00000085832	152	44	12782	7.64474	0.975889	0.310997	17.8168
GOTERM_BP_FAT	phosphoinositide phosphorylation	3	1.25523	0.0158118	ENSG00000068745, ENSG00000078142, ENSG00000051382	177	15	13528	15.2859	1	0.580339	23.0277
GOTERM_BP_FAT	nucleocytoplasmic transport	7	2.92887	0.0162998	ENSG00000126746, ENSG00000109854, ENSG00000133704, ENSG00000166037, ENSG00000083312, ENSG00000198742, ENSG00000005007	177	156	13528	3.42952	1	0.577216	23.6522
GOTERM_MF_FAT	cysteine-type endopeptidase activity	5	2.09205	0.0167451	ENSG00000003402, ENSG00000125703, ENSG00000138592, ENSG00000163131, ENSG00000162607	178	72	12983	5.06515	0.998732	0.454685	20.9514
GOTERM_CC_FAT	heterogeneous nuclear ribonucleoprotein complex	3	1.25523	0.0167859	ENSG00000011304, ENSG00000096746, ENSG00000138668	152	17	12782	14.8398	0.984461	0.315166	19.6965
GOTERM_BP_FAT	nuclear transport	7	2.92887	0.0172572	ENSG00000126746, ENSG00000109854, ENSG00000133704, ENSG00000166037, ENSG00000083312, ENSG00000198742, ENSG00000005007	177	158	13528	3.38611	1	0.584441	24.8633
GOTERM_BP_FAT	modification-dependent macromolecule catabolic process	15	6.27615	0.01781	ENSG00000138592, ENSG00000125703, ENSG00000109046, ENSG00000109775, ENSG00000132128, ENSG00000128731, ENSG00000072609, ENSG00000198742, ENSG00000162607, ENSG00000108306, ENSG00000138629, ENSG00000130560, ENSG00000116663, ENSG00000127870, ENSG00000134452	177	574	13528	1.99728	1	0.582778	25.5543
GOTERM_BP_FAT	modification-dependent protein catabolic process	15	6.27615	0.01781	ENSG00000138592, ENSG00000125703, ENSG00000109046, ENSG00000109775, ENSG00000132128, ENSG00000128731, ENSG00000072609, ENSG00000198742, ENSG00000162607, ENSG00000108306, ENSG00000138629, ENSG00000130560, ENSG00000116663, ENSG00000127870, ENSG00000134452	177	574	13528	1.99728	1	0.582778	25.5543
GOTERM_BP_FAT	lipid phosphorylation	3	1.25523	0.0179177	ENSG00000068745, ENSG00000078142, ENSG00000051382	177	16	13528	14.3305	1	0.572219	25.6882
GOTERM_BP_FAT	cellular macromolecular complex subunit organization	11	4.60251	0.0184477	ENSG00000124193, ENSG00000051523, ENSG00000125482, ENSG00000133704, ENSG00000083312, ENSG00000073921, ENSG00000135250, ENSG00000167862, ENSG00000136450, ENSG00000149187, ENSG00000061936	177	357	13528	2.35497	1	0.570591	26.344
GOTERM_BP_FAT	glycerophospholipid metabolic process	6	2.51046	0.0189582	ENSG00000068745, ENSG00000139163, ENSG00000078142, ENSG00000051382, ENSG00000116711, ENSG00000197563	177	118	13528	3.88624	1	0.568692	26.9706
GOTERM_BP_FAT	glycerolipid metabolic process	7	2.92887	0.0192649	ENSG00000068745, ENSG00000139163, ENSG00000078142, ENSG00000051382, ENSG00000116711, ENSG00000197563, ENSG00000197208	177	162	13528	3.3025	1	0.563062	27.3446
UP_SEQ_FEATURE	compositionally biased region:Pro/Ser-rich	3	1.25523	0.0205566	ENSG00000064607, ENSG00000167323, ENSG00000140332	238	18	19113	13.3845	1	0.760097	27.1277
UP_SEQ_FEATURE	compositionally biased region:Poly-Glu	13	5.43933	0.0207418	ENSG00000101773, ENSG00000107521, ENSG00000133704, ENSG00000198042, ENSG00000103479, ENSG00000115827, ENSG00000100139, ENSG00000090060, ENSG00000061936, ENSG00000103978, ENSG00000204070, ENSG00000135698, ENSG00000067369	238	494	19113	2.11333	1	0.732991	27.3374
GOTERM_BP_FAT	purine nucleoside triphosphate metabolic process	6	2.51046	0.0215589	ENSG00000198408, ENSG00000133657, ENSG00000155097, ENSG00000110955, ENSG00000131473, ENSG00000185883	177	122	13528	3.75882	1	0.593238	30.0856
GOTERM_BP_FAT	proteolysis involved in cellular protein catabolic process	15	6.27615	0.0249443	ENSG00000138592, ENSG00000125703, ENSG00000109046, ENSG00000109775, ENSG00000132128, ENSG00000128731, ENSG00000072609, ENSG00000198742, ENSG00000162607, ENSG00000108306, ENSG00000138629, ENSG00000130560, ENSG00000116663, ENSG00000127870, ENSG00000134452	177	600	13528	1.91073	1	0.636477	33.9538
SP_PIR_KEYWORDS	host-virus interaction	9	3.76569	0.0257299	ENSG00000003402, ENSG00000100385, ENSG00000109854, ENSG00000099956, ENSG00000160703, ENSG00000083312, ENSG00000147168, ENSG00000198900, ENSG00000185883	239	285	19235	2.54151	0.999188	0.326552	29.0586
GOTERM_BP_FAT	cellular protein catabolic process	15	6.27615	0.0258878	ENSG00000138592, ENSG00000125703, ENSG00000109046, ENSG00000109775, ENSG00000132128, ENSG00000128731, ENSG00000072609, ENSG00000198742, ENSG00000162607, ENSG00000108306, ENSG00000138629, ENSG00000130560, ENSG00000116663, ENSG00000127870, ENSG00000134452	177	603	13528	1.90123	1	0.639648	34.9954
INTERPRO	IPR011989:Armadillo-like helical	6	2.51046	0.0261221	ENSG00000133704, ENSG00000074054, ENSG00000083312, ENSG00000115524, ENSG00000196961, ENSG00000163507	218	128	16659	3.58207	0.999996	0.955992	31.4824
BIOCARTA	h_il2rbPathway:IL-2 Receptor Beta Chain in T cell Activation	4	1.67364	0.026854	ENSG00000003402, ENSG00000100385, ENSG00000051382, ENSG00000147168	30	33	1437	5.80606	0.922602	0.922602	25.8154
GOTERM_BP_FAT	cofactor transport	3	1.25523	0.0274242	ENSG00000164933, ENSG00000157184, ENSG00000197208	177	20	13528	11.4644	1	0.650776	36.6588
SP_PIR_KEYWORDS	ATP	8	3.34728	0.027772	ENSG00000107643, ENSG00000100201, ENSG00000182578, ENSG00000115825, ENSG00000108654, ENSG00000067057, ENSG00000004700, ENSG00000185883	239	236	19235	2.72818	0.999542	0.332813	30.9923
GOTERM_BP_FAT	nucleoside triphosphate metabolic process	6	2.51046	0.0282318	ENSG00000198408, ENSG00000133657, ENSG00000155097, ENSG00000110955, ENSG00000131473, ENSG00000185883	177	131	13528	3.50058	1	0.651524	37.5169
GOTERM_CC_FAT	microtubule organizing center part	4	1.67364	0.0284053	ENSG00000139350, ENSG00000127914, ENSG00000074054, ENSG00000174799	152	56	12782	6.00658	0.999166	0.446082	31.1613
KEGG_PATHWAY	hsa03040:Spliceosome	6	2.51046	0.0305668	ENSG00000124193, ENSG00000112081, ENSG00000115524, ENSG00000136450, ENSG00000130332, ENSG00000108654	72	126	5085	3.3631	0.952274	0.781538	29.0542
BIOCARTA	h_tall1Pathway:TACI and BCMA stimulation of B cell immune responses.	3	1.25523	0.0308035	ENSG00000107643, ENSG00000102524, ENSG00000127191	30	14	1437	10.2643	0.94719	0.770196	29.0521
GOTERM_MF_FAT	GTPase activator activity	8	3.34728	0.0311852	ENSG00000084070, ENSG00000105963, ENSG00000150681, ENSG00000145703, ENSG00000146376, ENSG00000196712, ENSG00000066933, ENSG00000118873	178	220	12983	2.6523	0.999996	0.647554	35.6665
GOTERM_CC_FAT	nucleoplasm part	13	5.43933	0.0316047	ENSG00000071243, ENSG00000165494, ENSG00000119596, ENSG00000157212, ENSG00000072609, ENSG00000132424, ENSG00000108848, ENSG00000100425, ENSG00000115524, ENSG00000103479, ENSG00000136450, ENSG00000135365, ENSG00000127870	152	555	12782	1.96972	0.999629	0.455405	34.0415
SP_PIR_KEYWORDS	dna repair	7	2.92887	0.0316581	ENSG00000009413, ENSG00000152457, ENSG00000185504, ENSG00000162607, ENSG00000116663, ENSG00000004700, ENSG00000067369	239	191	19235	2.94957	0.999847	0.355397	34.5381
GOTERM_BP_FAT	protein catabolic process	15	6.27615	0.0324916	ENSG00000138592, ENSG00000125703, ENSG00000109046, ENSG00000109775, ENSG00000132128, ENSG00000128731, ENSG00000072609, ENSG00000198742, ENSG00000162607, ENSG00000108306, ENSG00000138629, ENSG00000130560, ENSG00000116663, ENSG00000127870, ENSG00000134452	177	622	13528	1.84315	1	0.693919	41.8658
GOTERM_MF_FAT	ATPase activity, coupled	9	3.76569	0.0329213	ENSG00000133657, ENSG00000100201, ENSG00000155097, ENSG00000110955, ENSG00000005007, ENSG00000108654, ENSG00000004700, ENSG00000134452, ENSG00000185883	178	272	12983	2.4134	0.999998	0.638371	37.2532
GOTERM_CC_FAT	nuclear speck	5	2.09205	0.0336686	ENSG00000119596, ENSG00000115524, ENSG00000136450, ENSG00000132424, ENSG00000108848	152	103	12782	4.08214	0.999781	0.452172	35.84
SP_PIR_KEYWORDS	polymorphism	158	66.1088	0.0342893	ENSG00000084070, ENSG00000114268, ENSG00000174177, ENSG00000073921, ENSG00000113240, ENSG00000175193, ENSG00000155256, ENSG00000005007, ENSG00000088448, ENSG00000102524, ENSG00000147010, ENSG00000161813, ENSG00000124193, ENSG00000023892, ENSG00000164933, ENSG00000115977, ENSG00000117868, ENSG00000007202, ENSG00000100139, ENSG00000135365, ENSG00000130560, ENSG00000168411, ENSG00000105963, ENSG0000…	239	11550	19235	1.10095	0.999927	0.364652	36.8425
UP_SEQ_FEATURE	repeat:HEAT 2	4	1.67364	0.0352667	ENSG00000116198, ENSG00000074054, ENSG00000083312, ENSG00000115524	238	58	19113	5.53839	1	0.876057	42.1331
UP_SEQ_FEATURE	repeat:HEAT 1	4	1.67364	0.0352667	ENSG00000116198, ENSG00000074054, ENSG00000083312, ENSG00000115524	238	58	19113	5.53839	1	0.876057	42.1331
UP_SEQ_FEATURE	repeat:HEAT 7	3	1.25523	0.0353282	ENSG00000074054, ENSG00000083312, ENSG00000115524	238	24	19113	10.0383	1	0.856617	42.1893
UP_SEQ_FEATURE	short sequence motif:Box 1 motif	3	1.25523	0.0353282	ENSG00000119535, ENSG00000100385, ENSG00000147168	238	24	19113	10.0383	1	0.856617	42.1893
UP_SEQ_FEATURE	compositionally biased region:Arg/Glu-rich	2	0.83682	0.0367423	ENSG00000123200, ENSG00000137776	238	3	19113	53.5378	1	0.848427	43.4671
GOTERM_BP_FAT	vitamin transport	3	1.25523	0.0385154	ENSG00000164933, ENSG00000157184, ENSG00000197208	177	24	13528	9.55367	1	0.746315	47.5325
GOTERM_BP_FAT	activation of store-operated calcium channel activity	2	0.83682	0.0385274	ENSG00000167323, ENSG00000197943	177	3	13528	50.9529	1	0.737577	47.5433
SMART	SM00184:RING	9	3.76569	0.0387586	ENSG00000072609, ENSG00000059145, ENSG00000182670, ENSG00000163840, ENSG00000122257, ENSG00000127870, ENSG00000135365, ENSG00000127191, ENSG00000168411	119	296	9079	2.31975	0.987071	0.886293	36.0211
GOTERM_MF_FAT	proton-transporting ATPase activity, rotational mechanism	3	1.25523	0.0387662	ENSG00000155097, ENSG00000110955, ENSG00000185883	178	23	12983	9.51368	1	0.672257	42.3318
GOTERM_MF_FAT	ATPase activity	10	4.1841	0.0395243	ENSG00000133657, ENSG00000100201, ENSG00000155097, ENSG00000110955, ENSG00000005007, ENSG00000102763, ENSG00000108654, ENSG00000004700, ENSG00000134452, ENSG00000185883	178	334	12983	2.18378	1	0.654213	42.9617
INTERPRO	IPR001841:Zinc finger, RING-type	9	3.76569	0.0402804	ENSG00000072609, ENSG00000059145, ENSG00000182670, ENSG00000163840, ENSG00000122257, ENSG00000127870, ENSG00000135365, ENSG00000127191, ENSG00000168411	218	296	16659	2.3235	1	0.979373	44.4153
GOTERM_MF_FAT	interleukin-2 binding	2	0.83682	0.0403476	ENSG00000100385, ENSG00000147168	178	3	12983	48.6255	1	0.638226	43.6387
GOTERM_MF_FAT	interleukin-2 receptor activity	2	0.83682	0.0403476	ENSG00000100385, ENSG00000147168	178	3	12983	48.6255	1	0.638226	43.6387
SP_PIR_KEYWORDS	DNA damage	7	2.92887	0.0423153	ENSG00000009413, ENSG00000152457, ENSG00000185504, ENSG00000163840, ENSG00000162607, ENSG00000116663, ENSG00000067369	239	205	19235	2.74814	0.999993	0.415225	43.4167
GOTERM_MF_FAT	cysteine-type peptidase activity	6	2.51046	0.0437936	ENSG00000003402, ENSG00000125703, ENSG00000138592, ENSG00000109775, ENSG00000163131, ENSG00000162607	178	141	12983	3.10375	1	0.646726	46.392
GOTERM_BP_FAT	phospholipid biosynthetic process	5	2.09205	0.0440586	ENSG00000134255, ENSG00000139163, ENSG00000116711, ENSG00000153395, ENSG00000197563	177	102	13528	3.74654	1	0.776161	52.285
GOTERM_MF_FAT	ATP-dependent helicase activity	5	2.09205	0.0449304	ENSG00000100201, ENSG00000005007, ENSG00000108654, ENSG00000004700, ENSG00000134452	178	98	12983	3.72134	1	0.635347	47.2725
GOTERM_MF_FAT	purine NTP-dependent helicase activity	5	2.09205	0.0449304	ENSG00000100201, ENSG00000005007, ENSG00000108654, ENSG00000004700, ENSG00000134452	178	98	12983	3.72134	1	0.635347	47.2725
GOTERM_MF_FAT	magnesium ion binding	12	5.02092	0.0454255	ENSG00000133657, ENSG00000134255, ENSG00000009830, ENSG00000152457, ENSG00000151726, ENSG00000140876, ENSG00000100614, ENSG00000135250, ENSG00000106733, ENSG00000131473, ENSG00000171865, ENSG00000067057	178	452	12983	1.93641	1	0.619586	47.6518
PIR_SUPERFAMILY	PIRSF000572:dual specificity protein kinase, CLK type	2	0.83682	0.0457158	ENSG00000013441, ENSG00000113240	87	4	7396	42.5057	0.995398	0.995398	41.3169
SP_PIR_KEYWORDS	GTPase activation	6	2.51046	0.047694	ENSG00000084070, ENSG00000105963, ENSG00000146376, ENSG00000196712, ENSG00000066933, ENSG00000118873	239	159	19235	3.03703	0.999998	0.440131	47.4622
GOTERM_BP_FAT	ATP metabolic process	5	2.09205	0.0481248	ENSG00000133657, ENSG00000155097, ENSG00000110955, ENSG00000131473, ENSG00000185883	177	105	13528	3.63949	1	0.797987	55.5108
UP_SEQ_FEATURE	repeat:SURP motif 2	2	0.83682	0.0486886	ENSG00000064607, ENSG00000061936	238	4	19113	40.1534	1	0.905431	53.2559
UP_SEQ_FEATURE	repeat:SURP motif 1	2	0.83682	0.0486886	ENSG00000064607, ENSG00000061936	238	4	19113	40.1534	1	0.905431	53.2559
GOTERM_CC_FAT	mitochondrial part	13	5.43933	0.0493242	ENSG00000103423, ENSG00000125821, ENSG00000151726, ENSG00000164933, ENSG00000160703, ENSG00000128731, ENSG00000135929, ENSG00000154719, ENSG00000175193, ENSG00000110955, ENSG00000196177, ENSG00000166548, ENSG00000157184	152	595	12782	1.83731	0.999996	0.563754	48.0788
UP_SEQ_FEATURE	short sequence motif:WSXWS motif	3	1.25523	0.049923	ENSG00000119535, ENSG00000100385, ENSG00000147168	238	29	19113	8.30759	1	0.897454	54.1716

## Sheet: Mammals cluster
Mammals cluster - David funcional annotation chart
Category	Term	Count	%	PValue	Genes	List Total	Pop Hits	Pop Total	Fold Enrichment	Bonferroni	Benjamini	FDR
SP_PIR_KEYWORDS	phosphoprotein	442	62.8734	2.52723e-43	ENSG00000163781, ENSG00000215301, ENSG00000171316, ENSG00000138385, ENSG00000103326, ENSG00000141101, ENSG00000100865, ENSG00000110768, ENSG00000120438, ENSG00000141002, ENSG00000109118, ENSG00000146909, ENSG00000153250, ENSG00000160584, ENSG00000116539, ENSG00000121210, ENSG00000014164, ENSG00000103335, ENSG00000117139, ENSG00000126088, ENSG00000182934, ENSG00000054267, ENSG00000071626, ENSG0000…	701	7263	19235	1.66986	1.02353e-40	1.02353e-40	3.53136e-40
SP_PIR_KEYWORDS	acetylation	212	30.1565	6.74502e-31	ENSG00000163781, ENSG00000215301, ENSG00000138385, ENSG00000168827, ENSG00000141101, ENSG00000110768, ENSG00000120438, ENSG00000164338, ENSG00000146909, ENSG00000114166, ENSG00000143553, ENSG00000160584, ENSG00000159593, ENSG00000021776, ENSG00000089154, ENSG00000156976, ENSG00000103335, ENSG00000126088, ENSG00000164327, ENSG00000071626, ENSG00000196498, ENSG00000086061, ENSG00000180104, ENSG0000…	701	2635	19235	2.20765	2.73173e-28	1.36587e-28	9.425e-28
GOTERM_CC_FAT	intracellular organelle lumen	150	21.3371	5.99966e-23	ENSG00000163781, ENSG00000215301, ENSG00000032219, ENSG00000138385, ENSG00000156304, ENSG00000110768, ENSG00000171720, ENSG00000140521, ENSG00000112592, ENSG00000109118, ENSG00000164338, ENSG00000146909, ENSG00000114166, ENSG00000089053, ENSG00000204267, ENSG00000124782, ENSG00000164284, ENSG00000168610, ENSG00000117593, ENSG00000112658, ENSG00000139372, ENSG00000071626, ENSG00000119231, ENSG0000…	483	1779	12782	2.23135	2.53786e-20	2.53786e-20	8.43642e-20
GOTERM_CC_FAT	nuclear lumen	132	18.7767	7.48464e-23	ENSG00000163781, ENSG00000032219, ENSG00000215301, ENSG00000138385, ENSG00000156304, ENSG00000110768, ENSG00000171720, ENSG00000112592, ENSG00000109118, ENSG00000164338, ENSG00000114166, ENSG00000146909, ENSG00000089053, ENSG00000124782, ENSG00000168610, ENSG00000112658, ENSG00000139372, ENSG00000071626, ENSG00000196498, ENSG00000119231, ENSG00000142599, ENSG00000163811, ENSG00000075856, ENSG0000…	483	1450	12782	2.40912	3.166e-20	1.583e-20	1.05245e-19
GOTERM_CC_FAT	organelle lumen	150	21.3371	5.86833e-22	ENSG00000163781, ENSG00000215301, ENSG00000032219, ENSG00000138385, ENSG00000156304, ENSG00000110768, ENSG00000171720, ENSG00000140521, ENSG00000112592, ENSG00000109118, ENSG00000164338, ENSG00000146909, ENSG00000114166, ENSG00000089053, ENSG00000204267, ENSG00000124782, ENSG00000164284, ENSG00000168610, ENSG00000117593, ENSG00000112658, ENSG00000139372, ENSG00000071626, ENSG00000119231, ENSG0000…	483	1820	12782	2.18108	2.48231e-19	8.27435e-20	8.25176e-19
GOTERM_CC_FAT	membrane-enclosed lumen	150	21.3371	4.04452e-21	ENSG00000163781, ENSG00000215301, ENSG00000032219, ENSG00000138385, ENSG00000156304, ENSG00000110768, ENSG00000171720, ENSG00000140521, ENSG00000112592, ENSG00000109118, ENSG00000164338, ENSG00000146909, ENSG00000114166, ENSG00000089053, ENSG00000204267, ENSG00000124782, ENSG00000164284, ENSG00000168610, ENSG00000117593, ENSG00000112658, ENSG00000139372, ENSG00000071626, ENSG00000119231, ENSG0000…	483	1856	12782	2.13877	1.71083e-18	4.27708e-19	5.6872e-18
SP_PIR_KEYWORDS	nucleus	250	35.5619	2.18398e-16	ENSG00000163781, ENSG00000215301, ENSG00000171316, ENSG00000138385, ENSG00000164828, ENSG00000141101, ENSG00000171720, ENSG00000100865, ENSG00000110768, ENSG00000112592, ENSG00000113649, ENSG00000141002, ENSG00000109118, ENSG00000164338, ENSG00000146909, ENSG00000114166, ENSG00000153250, ENSG00000021776, ENSG00000116539, ENSG00000139372, ENSG00000117139, ENSG00000107938, ENSG00000115392, ENSG0000…	701	4283	19235	1.60164	8.99281e-14	2.9976e-14	3.10862e-13
GOTERM_CC_FAT	nucleoplasm	83	11.8065	1.12157e-14	ENSG00000163781, ENSG00000032219, ENSG00000215301, ENSG00000100109, ENSG00000148308, ENSG00000135336, ENSG00000110768, ENSG00000171720, ENSG00000170345, ENSG00000064995, ENSG00000112592, ENSG00000109118, ENSG00000114166, ENSG00000168036, ENSG00000117360, ENSG00000111642, ENSG00000172273, ENSG00000089053, ENSG00000124782, ENSG00000104299, ENSG00000068878, ENSG00000116478, ENSG00000104738, ENSG0000…	483	882	12782	2.49035	4.74321e-12	9.48686e-13	1.57652e-11
SP_PIR_KEYWORDS	cytoplasm	198	28.165	3.15109e-13	ENSG00000163781, ENSG00000215301, ENSG00000133275, ENSG00000120438, ENSG00000143553, ENSG00000160584, ENSG00000122958, ENSG00000140463, ENSG00000115392, ENSG00000126088, ENSG00000173193, ENSG00000054267, ENSG00000071626, ENSG00000166847, ENSG00000110367, ENSG00000132359, ENSG00000127838, ENSG00000127837, ENSG00000147526, ENSG00000171824, ENSG00000187531, ENSG00000108262, ENSG00000035403, ENSG0000…	701	3332	19235	1.63055	1.27608e-10	3.1902e-11	4.4027e-10
GOTERM_CC_FAT	nucleoplasm part	59	8.3926	1.21863e-12	ENSG00000163781, ENSG00000032219, ENSG00000215301, ENSG00000100109, ENSG00000148308, ENSG00000170345, ENSG00000171720, ENSG00000064995, ENSG00000110768, ENSG00000112592, ENSG00000109118, ENSG00000168036, ENSG00000114166, ENSG00000117360, ENSG00000111642, ENSG00000172273, ENSG00000124782, ENSG00000104299, ENSG00000068878, ENSG00000116478, ENSG00000118058, ENSG00000133997, ENSG00000196498, ENSG0000…	483	555	12782	2.81327	5.1546e-10	8.59099e-11	1.71351e-09
GOTERM_MF_FAT	nucleotide binding	150	21.3371	6.83634e-12	ENSG00000215301, ENSG00000096063, ENSG00000171316, ENSG00000138385, ENSG00000106100, ENSG00000156304, ENSG00000168827, ENSG00000133275, ENSG00000119723, ENSG00000197142, ENSG00000120438, ENSG00000124784, ENSG00000204267, ENSG00000153250, ENSG00000178950, ENSG00000164284, ENSG00000073331, ENSG00000160584, ENSG00000108591, ENSG00000076053, ENSG00000198793, ENSG00000117593, ENSG00000156976, ENSG0000…	510	2245	12983	1.7009	4.80593e-09	4.80593e-09	1.03155e-08
GOTERM_BP_FAT	RNA processing	59	8.3926	1.33013e-11	ENSG00000096063, ENSG00000138385, ENSG00000100109, ENSG00000156304, ENSG00000089195, ENSG00000136527, ENSG00000164338, ENSG00000117360, ENSG00000060339, ENSG00000070047, ENSG00000104299, ENSG00000153250, ENSG00000021776, ENSG00000037474, ENSG00000014164, ENSG00000004534, ENSG00000048740, ENSG00000174720, ENSG00000171566, ENSG00000152601, ENSG00000163605, ENSG00000075856, ENSG00000176102, ENSG0000…	548	547	13528	2.66267	3.2495e-08	3.2495e-08	2.34032e-08
GOTERM_CC_FAT	nucleolus	62	8.81935	5.52102e-10	ENSG00000177731, ENSG00000138385, ENSG00000156304, ENSG00000170345, ENSG00000109118, ENSG00000164338, ENSG00000100101, ENSG00000146909, ENSG00000172273, ENSG00000168610, ENSG00000037474, ENSG00000170854, ENSG00000104738, ENSG00000143621, ENSG00000112658, ENSG00000111845, ENSG00000065526, ENSG00000071626, ENSG00000119231, ENSG00000196498, ENSG00000116604, ENSG00000163811, ENSG00000146232, ENSG0000…	483	698	12782	2.35065	2.33539e-07	3.33627e-08	7.76338e-07
SP_PIR_KEYWORDS	alternative splicing	351	49.9289	9.3206e-10	ENSG00000071537, ENSG00000171316, ENSG00000164828, ENSG00000137221, ENSG00000103326, ENSG00000168827, ENSG00000171720, ENSG00000197142, ENSG00000103091, ENSG00000112592, ENSG00000134215, ENSG00000113649, ENSG00000109118, ENSG00000160058, ENSG00000089053, ENSG00000153250, ENSG00000160584, ENSG00000147535, ENSG00000140463, ENSG00000121210, ENSG00000156976, ENSG00000014164, ENSG00000117139, ENSG0000…	701	7488	19235	1.28622	3.77484e-07	7.54969e-08	1.30239e-06
UP_SEQ_FEATURE	splice variant	351	49.9289	1.27163e-09	ENSG00000071537, ENSG00000171316, ENSG00000164828, ENSG00000137221, ENSG00000103326, ENSG00000168827, ENSG00000171720, ENSG00000197142, ENSG00000103091, ENSG00000134215, ENSG00000113649, ENSG00000109118, ENSG00000160058, ENSG00000089053, ENSG00000153250, ENSG00000160584, ENSG00000147535, ENSG00000140463, ENSG00000121210, ENSG00000156976, ENSG00000014164, ENSG00000117139, ENSG00000107938, ENSG0000…	701	7458	19113	1.2832	2.30418e-06	2.30418e-06	2.16113e-06
GOTERM_MF_FAT	ATP binding	104	14.7937	2.4992e-09	ENSG00000096063, ENSG00000215301, ENSG00000171316, ENSG00000106100, ENSG00000133275, ENSG00000197142, ENSG00000120438, ENSG00000124784, ENSG00000204267, ENSG00000178950, ENSG00000073331, ENSG00000160584, ENSG00000198793, ENSG00000117593, ENSG00000156976, ENSG00000115216, ENSG00000142347, ENSG00000110367, ENSG00000130414, ENSG00000115484, ENSG00000164715, ENSG00000168394, ENSG00000132356, ENSG0000…	510	1477	12983	1.79249	1.75693e-06	8.78467e-07	3.7711e-06
GOTERM_MF_FAT	purine nucleoside binding	110	15.6472	2.9228e-09	ENSG00000096063, ENSG00000215301, ENSG00000171316, ENSG00000106100, ENSG00000119723, ENSG00000133275, ENSG00000197142, ENSG00000120438, ENSG00000124784, ENSG00000204267, ENSG00000178950, ENSG00000164284, ENSG00000073331, ENSG00000160584, ENSG00000198793, ENSG00000117593, ENSG00000156976, ENSG00000115216, ENSG00000142347, ENSG00000110367, ENSG00000130414, ENSG00000115484, ENSG00000164715, ENSG0000…	510	1601	12983	1.74907	2.05472e-06	6.84909e-07	4.41028e-06
GOTERM_MF_FAT	nucleoside binding	110	15.6472	4.34639e-09	ENSG00000096063, ENSG00000215301, ENSG00000171316, ENSG00000106100, ENSG00000119723, ENSG00000133275, ENSG00000197142, ENSG00000120438, ENSG00000124784, ENSG00000204267, ENSG00000178950, ENSG00000164284, ENSG00000073331, ENSG00000160584, ENSG00000198793, ENSG00000117593, ENSG00000156976, ENSG00000115216, ENSG00000142347, ENSG00000110367, ENSG00000130414, ENSG00000115484, ENSG00000164715, ENSG0000…	510	1612	12983	1.73713	3.05551e-06	7.63877e-07	6.55837e-06
GOTERM_MF_FAT	adenyl ribonucleotide binding	104	14.7937	5.149e-09	ENSG00000096063, ENSG00000215301, ENSG00000171316, ENSG00000106100, ENSG00000133275, ENSG00000197142, ENSG00000120438, ENSG00000124784, ENSG00000204267, ENSG00000178950, ENSG00000073331, ENSG00000160584, ENSG00000198793, ENSG00000117593, ENSG00000156976, ENSG00000115216, ENSG00000142347, ENSG00000110367, ENSG00000130414, ENSG00000115484, ENSG00000164715, ENSG00000168394, ENSG00000132356, ENSG0000…	510	1497	12983	1.76855	3.61974e-06	7.23949e-07	7.76945e-06
GOTERM_MF_FAT	adenyl nucleotide binding	108	15.3627	5.16134e-09	ENSG00000096063, ENSG00000215301, ENSG00000171316, ENSG00000106100, ENSG00000119723, ENSG00000133275, ENSG00000197142, ENSG00000120438, ENSG00000124784, ENSG00000204267, ENSG00000178950, ENSG00000164284, ENSG00000073331, ENSG00000160584, ENSG00000198793, ENSG00000117593, ENSG00000156976, ENSG00000115216, ENSG00000142347, ENSG00000110367, ENSG00000130414, ENSG00000115484, ENSG00000164715, ENSG0000…	510	1577	12983	1.7434	3.62842e-06	6.04737e-07	7.78808e-06
SP_PIR_KEYWORDS	atp-binding	91	12.9445	6.25405e-09	ENSG00000096063, ENSG00000215301, ENSG00000171316, ENSG00000106100, ENSG00000133275, ENSG00000110619, ENSG00000197142, ENSG00000120438, ENSG00000111642, ENSG00000107968, ENSG00000124784, ENSG00000204267, ENSG00000178950, ENSG00000160584, ENSG00000050748, ENSG00000198793, ENSG00000067900, ENSG00000104738, ENSG00000070759, ENSG00000117593, ENSG00000156976, ENSG00000110931, ENSG00000196455, ENSG0000…	701	1326	19235	1.88309	2.53289e-06	4.22148e-07	8.73895e-06
GOTERM_MF_FAT	purine nucleotide binding	124	17.6387	8.0643e-09	ENSG00000215301, ENSG00000096063, ENSG00000171316, ENSG00000106100, ENSG00000168827, ENSG00000119723, ENSG00000133275, ENSG00000197142, ENSG00000120438, ENSG00000124784, ENSG00000204267, ENSG00000178950, ENSG00000164284, ENSG00000073331, ENSG00000160584, ENSG00000108591, ENSG00000198793, ENSG00000117593, ENSG00000156976, ENSG00000115216, ENSG00000142347, ENSG00000182934, ENSG00000110367, ENSG0000…	510	1918	12983	1.6458	5.66919e-06	8.09886e-07	1.21684e-05
GOTERM_MF_FAT	ribonucleotide binding	120	17.0697	8.49575e-09	ENSG00000096063, ENSG00000215301, ENSG00000171316, ENSG00000106100, ENSG00000168827, ENSG00000133275, ENSG00000197142, ENSG00000120438, ENSG00000124784, ENSG00000204267, ENSG00000178950, ENSG00000073331, ENSG00000160584, ENSG00000108591, ENSG00000198793, ENSG00000117593, ENSG00000156976, ENSG00000115216, ENSG00000142347, ENSG00000182934, ENSG00000110367, ENSG00000130414, ENSG00000115484, ENSG0000…	510	1836	12983	1.66385	5.9725e-06	7.46564e-07	1.28195e-05
GOTERM_MF_FAT	purine ribonucleotide binding	120	17.0697	8.49575e-09	ENSG00000096063, ENSG00000215301, ENSG00000171316, ENSG00000106100, ENSG00000168827, ENSG00000133275, ENSG00000197142, ENSG00000120438, ENSG00000124784, ENSG00000204267, ENSG00000178950, ENSG00000073331, ENSG00000160584, ENSG00000108591, ENSG00000198793, ENSG00000117593, ENSG00000156976, ENSG00000115216, ENSG00000142347, ENSG00000182934, ENSG00000110367, ENSG00000130414, ENSG00000115484, ENSG0000…	510	1836	12983	1.66385	5.9725e-06	7.46564e-07	1.28195e-05
SP_PIR_KEYWORDS	rna-binding	49	6.97013	1.16475e-08	ENSG00000215301, ENSG00000138385, ENSG00000156304, ENSG00000151923, ENSG00000100101, ENSG00000136527, ENSG00000153250, ENSG00000076053, ENSG00000037474, ENSG00000021776, ENSG00000156976, ENSG00000055917, ENSG00000004534, ENSG00000048740, ENSG00000065526, ENSG00000174720, ENSG00000111364, ENSG00000071626, ENSG00000152601, ENSG00000110367, ENSG00000105939, ENSG00000075856, ENSG00000170144, ENSG0000…	701	540	19235	2.48987	4.71723e-06	6.73891e-07	1.62754e-05
GOTERM_MF_FAT	RNA binding	61	8.6771	1.91317e-08	ENSG00000215301, ENSG00000138385, ENSG00000156304, ENSG00000151923, ENSG00000110619, ENSG00000136527, ENSG00000100101, ENSG00000153250, ENSG00000076053, ENSG00000021776, ENSG00000037474, ENSG00000143621, ENSG00000156976, ENSG00000055917, ENSG00000004534, ENSG00000048740, ENSG00000065526, ENSG00000174720, ENSG00000111364, ENSG00000071626, ENSG00000152601, ENSG00000120705, ENSG00000110367, ENSG0000…	510	718	12983	2.16277	1.34495e-05	1.49439e-06	2.88683e-05
SP_PIR_KEYWORDS	nucleotide-binding	106	15.0782	2.86077e-08	ENSG00000096063, ENSG00000215301, ENSG00000171316, ENSG00000106100, ENSG00000168827, ENSG00000133275, ENSG00000197142, ENSG00000120438, ENSG00000124784, ENSG00000204267, ENSG00000178950, ENSG00000160584, ENSG00000108591, ENSG00000198793, ENSG00000117593, ENSG00000156976, ENSG00000142347, ENSG00000182934, ENSG00000110367, ENSG00000115484, ENSG00000164715, ENSG00000168394, ENSG00000132356, ENSG0000…	701	1686	19235	1.72513	1.1586e-05	1.44826e-06	3.99743e-05
UP_SEQ_FEATURE	repeat:WD 4	29	4.12518	1.71502e-07	ENSG00000105325, ENSG00000198876, ENSG00000103657, ENSG00000105875, ENSG00000120008, ENSG00000122218, ENSG00000103091, ENSG00000102054, ENSG00000167965, ENSG00000164338, ENSG00000161036, ENSG00000164506, ENSG00000101138, ENSG00000131653, ENSG00000114650, ENSG00000103994, ENSG00000111845, ENSG00000142784, ENSG00000116852, ENSG00000109670, ENSG00000196455, ENSG00000136709, ENSG00000171566, ENSG0000…	701	251	19113	3.15018	0.000310713	0.000155369	0.000291467
INTERPRO	IPR019782:WD40 repeat 2	28	3.98293	1.98359e-07	ENSG00000105325, ENSG00000198876, ENSG00000103657, ENSG00000105875, ENSG00000122218, ENSG00000103091, ENSG00000102054, ENSG00000167965, ENSG00000164338, ENSG00000161036, ENSG00000164506, ENSG00000131653, ENSG00000101138, ENSG00000114650, ENSG00000103994, ENSG00000111845, ENSG00000142784, ENSG00000116852, ENSG00000109670, ENSG00000196455, ENSG00000136709, ENSG00000171566, ENSG00000163811, ENSG0000…	645	226	16659	3.19992	0.000211825	0.000211825	0.000316029
INTERPRO	IPR015943:WD40/YVTN repeat-like	33	4.69417	2.1425e-07	ENSG00000187764, ENSG00000105325, ENSG00000103657, ENSG00000198876, ENSG00000105875, ENSG00000120008, ENSG00000122218, ENSG00000103091, ENSG00000102054, ENSG00000167965, ENSG00000164338, ENSG00000161036, ENSG00000164506, ENSG00000101138, ENSG00000131653, ENSG00000114650, ENSG00000103994, ENSG00000185033, ENSG00000142784, ENSG00000111845, ENSG00000116852, ENSG00000109670, ENSG00000196455, ENSG0000…	645	300	16659	2.84107	0.000228793	0.000114403	0.000341346
INTERPRO	IPR019781:WD40 repeat, subgroup	29	4.12518	2.29972e-07	ENSG00000105325, ENSG00000198876, ENSG00000103657, ENSG00000105875, ENSG00000120008, ENSG00000122218, ENSG00000103091, ENSG00000102054, ENSG00000167965, ENSG00000164338, ENSG00000161036, ENSG00000164506, ENSG00000101138, ENSG00000131653, ENSG00000114650, ENSG00000103994, ENSG00000111845, ENSG00000142784, ENSG00000116852, ENSG00000109670, ENSG00000196455, ENSG00000136709, ENSG00000171566, ENSG0000…	645	242	16659	3.09508	0.00024558	8.18666e-05	0.000366394
GOTERM_BP_FAT	mRNA metabolic process	38	5.40541	3.51932e-07	ENSG00000096063, ENSG00000138385, ENSG00000100109, ENSG00000119203, ENSG00000156304, ENSG00000100056, ENSG00000105298, ENSG00000100650, ENSG00000033030, ENSG00000160917, ENSG00000136527, ENSG00000131876, ENSG00000117360, ENSG00000060339, ENSG00000157106, ENSG00000070047, ENSG00000104897, ENSG00000101343, ENSG00000101138, ENSG00000021776, ENSG00000014164, ENSG00000160201, ENSG00000109606, ENSG0000…	548	370	13528	2.53533	0.000859402	0.000429793	0.000619215
UP_SEQ_FEATURE	repeat:WD 5	27	3.84068	4.68193e-07	ENSG00000105325, ENSG00000103657, ENSG00000120008, ENSG00000105875, ENSG00000122218, ENSG00000103091, ENSG00000102054, ENSG00000167965, ENSG00000164338, ENSG00000161036, ENSG00000164506, ENSG00000131653, ENSG00000101138, ENSG00000114650, ENSG00000103994, ENSG00000111845, ENSG00000142784, ENSG00000116852, ENSG00000109670, ENSG00000196455, ENSG00000136709, ENSG00000171566, ENSG00000163811, ENSG0000…	701	233	19113	3.1595	0.000848006	0.000282749	0.000795691
UP_SEQ_FEATURE	repeat:WD 3	29	4.12518	5.25466e-07	ENSG00000105325, ENSG00000198876, ENSG00000103657, ENSG00000105875, ENSG00000120008, ENSG00000122218, ENSG00000103091, ENSG00000102054, ENSG00000167965, ENSG00000164338, ENSG00000161036, ENSG00000164506, ENSG00000101138, ENSG00000131653, ENSG00000114650, ENSG00000103994, ENSG00000111845, ENSG00000142784, ENSG00000116852, ENSG00000109670, ENSG00000196455, ENSG00000136709, ENSG00000171566, ENSG0000…	701	265	19113	2.98375	0.000951692	0.000238008	0.000893026
INTERPRO	IPR017986:WD40 repeat, region	28	3.98293	5.63106e-07	ENSG00000105325, ENSG00000198876, ENSG00000103657, ENSG00000105875, ENSG00000122218, ENSG00000103091, ENSG00000102054, ENSG00000167965, ENSG00000164338, ENSG00000161036, ENSG00000164506, ENSG00000131653, ENSG00000101138, ENSG00000114650, ENSG00000103994, ENSG00000111845, ENSG00000142784, ENSG00000116852, ENSG00000109670, ENSG00000196455, ENSG00000136709, ENSG00000171566, ENSG00000163811, ENSG0000…	645	238	16659	3.03858	0.000601217	0.000150338	0.000897146
UP_SEQ_FEATURE	repeat:WD 6	24	3.41394	6.1404e-07	ENSG00000105325, ENSG00000103994, ENSG00000142784, ENSG00000116852, ENSG00000109670, ENSG00000103657, ENSG00000105875, ENSG00000196455, ENSG00000120008, ENSG00000122218, ENSG00000102054, ENSG00000103091, ENSG00000167965, ENSG00000164338, ENSG00000136709, ENSG00000171566, ENSG00000164506, ENSG00000163811, ENSG00000127837, ENSG00000120868, ENSG00000131653, ENSG00000101138, ENSG00000143669, ENSG0000…	701	192	19113	3.40817	0.00111202	0.000222504	0.00104356
UP_SEQ_FEATURE	nucleotide phosphate-binding region:ATP	67	9.53058	6.67795e-07	ENSG00000096063, ENSG00000215301, ENSG00000171316, ENSG00000106100, ENSG00000133275, ENSG00000111642, ENSG00000107968, ENSG00000204267, ENSG00000160584, ENSG00000050748, ENSG00000067900, ENSG00000104738, ENSG00000070759, ENSG00000156976, ENSG00000110931, ENSG00000196455, ENSG00000131269, ENSG00000004660, ENSG00000086015, ENSG00000111364, ENSG00000142347, ENSG00000197785, ENSG00000110367, ENSG0000…	701	962	19113	1.89894	0.00120931	0.000201654	0.00113491
GOTERM_BP_FAT	mRNA processing	34	4.83642	8.22873e-07	ENSG00000096063, ENSG00000100109, ENSG00000119203, ENSG00000156304, ENSG00000100056, ENSG00000105298, ENSG00000100650, ENSG00000033030, ENSG00000160917, ENSG00000136527, ENSG00000131876, ENSG00000117360, ENSG00000060339, ENSG00000070047, ENSG00000104897, ENSG00000101343, ENSG00000101138, ENSG00000021776, ENSG00000014164, ENSG00000160201, ENSG00000109606, ENSG00000048740, ENSG00000155363, ENSG0000…	548	321	13528	2.61473	0.00200826	0.000669869	0.00144782
UP_SEQ_FEATURE	repeat:WD 1	29	4.12518	1.03451e-06	ENSG00000105325, ENSG00000198876, ENSG00000103657, ENSG00000105875, ENSG00000120008, ENSG00000122218, ENSG00000103091, ENSG00000102054, ENSG00000167965, ENSG00000164338, ENSG00000161036, ENSG00000164506, ENSG00000101138, ENSG00000131653, ENSG00000114650, ENSG00000103994, ENSG00000111845, ENSG00000142784, ENSG00000116852, ENSG00000109670, ENSG00000196455, ENSG00000136709, ENSG00000171566, ENSG0000…	701	274	19113	2.88575	0.00187277	0.000267754	0.00175813
UP_SEQ_FEATURE	repeat:WD 2	29	4.12518	1.03451e-06	ENSG00000105325, ENSG00000198876, ENSG00000103657, ENSG00000105875, ENSG00000120008, ENSG00000122218, ENSG00000103091, ENSG00000102054, ENSG00000167965, ENSG00000164338, ENSG00000161036, ENSG00000164506, ENSG00000101138, ENSG00000131653, ENSG00000114650, ENSG00000103994, ENSG00000111845, ENSG00000142784, ENSG00000116852, ENSG00000109670, ENSG00000196455, ENSG00000136709, ENSG00000171566, ENSG0000…	701	274	19113	2.88575	0.00187277	0.000267754	0.00175813
SP_PIR_KEYWORDS	mrna processing	28	3.98293	1.04432e-06	ENSG00000096063, ENSG00000100109, ENSG00000119203, ENSG00000100056, ENSG00000105298, ENSG00000100650, ENSG00000033030, ENSG00000160917, ENSG00000136527, ENSG00000131876, ENSG00000117360, ENSG00000104897, ENSG00000101343, ENSG00000101138, ENSG00000021776, ENSG00000160201, ENSG00000109606, ENSG00000048740, ENSG00000171566, ENSG00000117614, ENSG00000163605, ENSG00000116560, ENSG00000174231, ENSG0000…	701	260	19235	2.95501	0.00042286	4.69933e-05	0.00145925
SP_PIR_KEYWORDS	wd repeat	29	4.12518	1.05795e-06	ENSG00000105325, ENSG00000198876, ENSG00000103657, ENSG00000105875, ENSG00000120008, ENSG00000122218, ENSG00000103091, ENSG00000102054, ENSG00000167965, ENSG00000164338, ENSG00000161036, ENSG00000164506, ENSG00000101138, ENSG00000131653, ENSG00000114650, ENSG00000103994, ENSG00000111845, ENSG00000142784, ENSG00000116852, ENSG00000109670, ENSG00000196455, ENSG00000136709, ENSG00000171566, ENSG0000…	701	276	19235	2.88312	0.000428378	4.28461e-05	0.00147829
INTERPRO	IPR019775:WD40 repeat, conserved site	30	4.26743	1.1666e-06	ENSG00000105325, ENSG00000198876, ENSG00000103657, ENSG00000105875, ENSG00000120008, ENSG00000122218, ENSG00000103091, ENSG00000102054, ENSG00000167965, ENSG00000164338, ENSG00000161036, ENSG00000164506, ENSG00000101138, ENSG00000131653, ENSG00000114650, ENSG00000103994, ENSG00000142784, ENSG00000111845, ENSG00000116852, ENSG00000109670, ENSG00000196455, ENSG00000136709, ENSG00000171566, ENSG0000…	645	277	16659	2.79725	0.00124516	0.000249155	0.00185863
GOTERM_CC_FAT	ubiquitin ligase complex	16	2.27596	1.20898e-06	ENSG00000105325, ENSG00000094880, ENSG00000138081, ENSG00000074755, ENSG00000053900, ENSG00000100023, ENSG00000110429, ENSG00000089053, ENSG00000110344, ENSG00000103266, ENSG00000055130, ENSG00000112146, ENSG00000024048, ENSG00000131653, ENSG00000077254, ENSG00000151876	483	90	12782	4.70467	0.000511268	6.39228e-05	0.00169999
GOTERM_CC_FAT	nuclear pore	15	2.13371	1.27662e-06	ENSG00000100401, ENSG00000198700, ENSG00000095319, ENSG00000143815, ENSG00000119392, ENSG00000117408, ENSG00000163904, ENSG00000205339, ENSG00000108559, ENSG00000047410, ENSG00000153207, ENSG00000030066, ENSG00000113119, ENSG00000197879, ENSG00000025800	483	79	12782	5.02477	0.000539865	5.99994e-05	0.0017951
GOTERM_CC_FAT	nuclear body	22	3.12945	1.37738e-06	ENSG00000163781, ENSG00000160201, ENSG00000215301, ENSG00000111802, ENSG00000109534, ENSG00000100109, ENSG00000157933, ENSG00000132773, ENSG00000096717, ENSG00000117360, ENSG00000163349, ENSG00000196498, ENSG00000171566, ENSG00000172273, ENSG00000124782, ENSG00000075856, ENSG00000105656, ENSG00000174231, ENSG00000064703, ENSG00000101343, ENSG00000068878, ENSG00000159256	483	168	12782	3.46549	0.00058246	5.82613e-05	0.00193678
INTERPRO	IPR001680:WD40 repeat	29	4.12518	1.58961e-06	ENSG00000105325, ENSG00000198876, ENSG00000103657, ENSG00000105875, ENSG00000120008, ENSG00000122218, ENSG00000103091, ENSG00000102054, ENSG00000167965, ENSG00000164338, ENSG00000161036, ENSG00000164506, ENSG00000101138, ENSG00000131653, ENSG00000114650, ENSG00000103994, ENSG00000111845, ENSG00000142784, ENSG00000116852, ENSG00000109670, ENSG00000196455, ENSG00000136709, ENSG00000171566, ENSG0000…	645	266	16659	2.81582	0.00169627	0.000282911	0.00253257
UP_SEQ_FEATURE	repeat:WD 7	20	2.84495	2.50041e-06	ENSG00000105325, ENSG00000142784, ENSG00000116852, ENSG00000109670, ENSG00000103657, ENSG00000105875, ENSG00000196455, ENSG00000120008, ENSG00000102054, ENSG00000103091, ENSG00000167965, ENSG00000164338, ENSG00000136709, ENSG00000171566, ENSG00000164506, ENSG00000127837, ENSG00000120868, ENSG00000131653, ENSG00000143669, ENSG00000114650	701	150	19113	3.63538	0.00452051	0.000566184	0.00424937
INTERPRO	IPR015940:Ubiquitin-associated/translation elongation factor EF1B, N-terminal, eukaryote	11	1.56472	3.33555e-06	ENSG00000111667, ENSG00000188554, ENSG00000160584, ENSG00000170145, ENSG00000150457, ENSG00000137073, ENSG00000160803, ENSG00000162402, ENSG00000143569, ENSG00000013374, ENSG00000110395	645	42	16659	6.76445	0.00355603	0.00050878	0.00531411
SMART	SM00320:WD40	29	4.12518	5.17947e-06	ENSG00000105325, ENSG00000198876, ENSG00000103657, ENSG00000105875, ENSG00000120008, ENSG00000122218, ENSG00000103091, ENSG00000102054, ENSG00000167965, ENSG00000164338, ENSG00000161036, ENSG00000164506, ENSG00000101138, ENSG00000131653, ENSG00000114650, ENSG00000103994, ENSG00000111845, ENSG00000142784, ENSG00000116852, ENSG00000109670, ENSG00000196455, ENSG00000136709, ENSG00000171566, ENSG0000…	378	266	9079	2.61856	0.00110779	0.00110779	0.0065636
SMART	SM00165:UBA	11	1.56472	6.04909e-06	ENSG00000111667, ENSG00000188554, ENSG00000160584, ENSG00000170145, ENSG00000150457, ENSG00000137073, ENSG00000160803, ENSG00000162402, ENSG00000143569, ENSG00000013374, ENSG00000110395	378	42	9079	6.29056	0.00129367	0.000647045	0.00766558
GOTERM_MF_FAT	protein serine/threonine kinase activity	38	5.40541	6.06731e-06	ENSG00000096063, ENSG00000147133, ENSG00000101782, ENSG00000133275, ENSG00000163161, ENSG00000148660, ENSG00000055332, ENSG00000110768, ENSG00000163932, ENSG00000107968, ENSG00000124784, ENSG00000157106, ENSG00000160584, ENSG00000178950, ENSG00000073331, ENSG00000050748, ENSG00000198793, ENSG00000067900, ENSG00000070759, ENSG00000166851, ENSG00000110931, ENSG00000154237, ENSG00000213341, ENSG0000…	510	430	12983	2.24968	0.00425625	0.000426442	0.00915472
SP_PIR_KEYWORDS	mrna splicing	23	3.27169	8.26187e-06	ENSG00000160201, ENSG00000096063, ENSG00000109606, ENSG00000100109, ENSG00000100056, ENSG00000033030, ENSG00000100650, ENSG00000105298, ENSG00000136527, ENSG00000131876, ENSG00000117360, ENSG00000171566, ENSG00000117614, ENSG00000163605, ENSG00000104897, ENSG00000116560, ENSG00000174231, ENSG00000170144, ENSG00000064703, ENSG00000101343, ENSG00000021776, ENSG00000147140, ENSG00000113593	701	209	19235	3.01964	0.00334048	0.000304142	0.0115439
SP_PIR_KEYWORDS	serine/threonine-protein kinase	33	4.69417	1.07356e-05	ENSG00000096063, ENSG00000147133, ENSG00000101782, ENSG00000133275, ENSG00000055332, ENSG00000148660, ENSG00000163932, ENSG00000107968, ENSG00000124784, ENSG00000157106, ENSG00000160584, ENSG00000178950, ENSG00000073331, ENSG00000050748, ENSG00000067900, ENSG00000070759, ENSG00000166851, ENSG00000110931, ENSG00000154237, ENSG00000213341, ENSG00000196455, ENSG00000150457, ENSG00000086015, ENSG0000…	701	381	19235	2.37664	0.00433849	0.000362262	0.0150001
GOTERM_CC_FAT	pore complex	15	2.13371	1.20715e-05	ENSG00000100401, ENSG00000198700, ENSG00000095319, ENSG00000143815, ENSG00000119392, ENSG00000117408, ENSG00000163904, ENSG00000205339, ENSG00000108559, ENSG00000047410, ENSG00000153207, ENSG00000030066, ENSG00000113119, ENSG00000197879, ENSG00000025800	483	95	12782	4.17849	0.00509326	0.000464099	0.016973
GOTERM_CC_FAT	transcriptional repressor complex	10	1.42248	1.70711e-05	ENSG00000111642, ENSG00000032219, ENSG00000157933, ENSG00000064703, ENSG00000182979, ENSG00000116478, ENSG00000171720, ENSG00000102054, ENSG00000109118, ENSG00000196498	483	41	12782	6.45458	0.00719511	0.000601579	0.0240018
SP_PIR_KEYWORDS	protein transport	38	5.40541	1.96729e-05	ENSG00000064419, ENSG00000166887, ENSG00000119392, ENSG00000122218, ENSG00000205339, ENSG00000108559, ENSG00000184708, ENSG00000167987, ENSG00000065308, ENSG00000204267, ENSG00000164506, ENSG00000122958, ENSG00000070718, ENSG00000197879, ENSG00000182473, ENSG00000177951, ENSG00000198700, ENSG00000095319, ENSG00000083097, ENSG00000129515, ENSG00000089006, ENSG00000163904, ENSG00000117408, ENSG0000…	701	485	19235	2.14989	0.00793596	0.000612706	0.027486
GOTERM_BP_FAT	ncRNA metabolic process	25	3.55619	2.03729e-05	ENSG00000177192, ENSG00000138385, ENSG00000109534, ENSG00000156697, ENSG00000110619, ENSG00000127054, ENSG00000089195, ENSG00000047410, ENSG00000164338, ENSG00000120699, ENSG00000136718, ENSG00000124608, ENSG00000100416, ENSG00000101546, ENSG00000134440, ENSG00000110060, ENSG00000104299, ENSG00000166197, ENSG00000130713, ENSG00000117133, ENSG00000090861, ENSG00000171824, ENSG00000126524, ENSG0000…	548	230	13528	2.68328	0.0485531	0.0123658	0.0358395
SP_PIR_KEYWORDS	Spliceosome	16	2.27596	3.06099e-05	ENSG00000160201, ENSG00000100109, ENSG00000100056, ENSG00000033030, ENSG00000105298, ENSG00000131876, ENSG00000117360, ENSG00000171566, ENSG00000117614, ENSG00000104897, ENSG00000174231, ENSG00000170144, ENSG00000064703, ENSG00000101343, ENSG00000021776, ENSG00000113593	701	120	19235	3.65858	0.0123207	0.000885122	0.0427635
GOTERM_BP_FAT	RNA splicing	28	3.98293	3.3843e-05	ENSG00000096063, ENSG00000100109, ENSG00000119203, ENSG00000100056, ENSG00000105298, ENSG00000100650, ENSG00000033030, ENSG00000136527, ENSG00000131876, ENSG00000117360, ENSG00000060339, ENSG00000104897, ENSG00000101343, ENSG00000101138, ENSG00000021776, ENSG00000160201, ENSG00000109606, ENSG00000171566, ENSG00000117614, ENSG00000152601, ENSG00000163605, ENSG00000116560, ENSG00000174231, ENSG0000…	548	284	13528	2.43384	0.0793541	0.0164	0.0595292
GOTERM_CC_FAT	spliceosome	17	2.41821	3.64191e-05	ENSG00000160201, ENSG00000109606, ENSG00000100109, ENSG00000100056, ENSG00000033030, ENSG00000105298, ENSG00000131876, ENSG00000117360, ENSG00000171566, ENSG00000117614, ENSG00000104897, ENSG00000174231, ENSG00000170144, ENSG00000064703, ENSG00000101343, ENSG00000021776, ENSG00000113593	483	132	12782	3.40821	0.0152875	0.00118434	0.0511986
SP_PIR_KEYWORDS	coiled coil	108	15.3627	4.02157e-05	ENSG00000171316, ENSG00000164008, ENSG00000204316, ENSG00000164828, ENSG00000137221, ENSG00000100865, ENSG00000113649, ENSG00000143553, ENSG00000121104, ENSG00000115970, ENSG00000173230, ENSG00000103335, ENSG00000144711, ENSG00000138434, ENSG00000054267, ENSG00000196498, ENSG00000142599, ENSG00000086712, ENSG00000075856, ENSG00000141985, ENSG00000137073, ENSG00000147526, ENSG00000053501, ENSG0000…	701	2019	19235	1.46778	0.0161557	0.00108526	0.0561798
UP_SEQ_FEATURE	repeat:HEAT 1	11	1.56472	4.32969e-05	ENSG00000136813, ENSG00000155229, ENSG00000155393, ENSG00000196455, ENSG00000151503, ENSG00000068878, ENSG00000117408, ENSG00000198793, ENSG00000089154, ENSG00000197386, ENSG00000068097	701	58	19113	5.17101	0.075457	0.00867941	0.0735576
UP_SEQ_FEATURE	repeat:HEAT 2	11	1.56472	4.32969e-05	ENSG00000136813, ENSG00000155229, ENSG00000155393, ENSG00000196455, ENSG00000151503, ENSG00000068878, ENSG00000117408, ENSG00000198793, ENSG00000089154, ENSG00000197386, ENSG00000068097	701	58	19113	5.17101	0.075457	0.00867941	0.0735576
GOTERM_BP_FAT	regulation of cellular protein metabolic process	39	5.54765	4.55267e-05	ENSG00000100906, ENSG00000105229, ENSG00000105325, ENSG00000147133, ENSG00000013725, ENSG00000089195, ENSG00000167965, ENSG00000163932, ENSG00000140564, ENSG00000089053, ENSG00000103266, ENSG00000198793, ENSG00000151694, ENSG00000145191, ENSG00000089154, ENSG00000166851, ENSG00000151876, ENSG00000156976, ENSG00000087191, ENSG00000150593, ENSG00000094880, ENSG00000055917, ENSG00000119718, ENSG0000…	548	474	13528	2.03114	0.105262	0.0183666	0.0800728
GOTERM_BP_FAT	protein localization	61	8.6771	4.74292e-05	ENSG00000079950, ENSG00000064419, ENSG00000119392, ENSG00000108559, ENSG00000168036, ENSG00000167987, ENSG00000143553, ENSG00000172273, ENSG00000204267, ENSG00000122958, ENSG00000164284, ENSG00000070718, ENSG00000140463, ENSG00000095319, ENSG00000129515, ENSG00000163904, ENSG00000117408, ENSG00000149182, ENSG00000047410, ENSG00000182934, ENSG00000213672, ENSG00000142599, ENSG00000146232, ENSG0000…	548	882	13528	1.70732	0.109411	0.0164169	0.0834176
GOTERM_MF_FAT	transcription factor binding	40	5.6899	5.68231e-05	ENSG00000100906, ENSG00000198728, ENSG00000105229, ENSG00000083168, ENSG00000147133, ENSG00000163161, ENSG00000171720, ENSG00000064995, ENSG00000112592, ENSG00000113649, ENSG00000059728, ENSG00000171988, ENSG00000168036, ENSG00000114166, ENSG00000196588, ENSG00000111642, ENSG00000172273, ENSG00000130589, ENSG00000168610, ENSG00000116478, ENSG00000108788, ENSG00000132382, ENSG00000087191, ENSG0000…	510	513	12983	1.98494	0.0391604	0.00362503	0.0857076
KEGG_PATHWAY	hsa04920:Adipocytokine signaling pathway	12	1.70697	6.73682e-05	ENSG00000100906, ENSG00000213341, ENSG00000146232, ENSG00000168610, ENSG00000050748, ENSG00000198793, ENSG00000197142, ENSG00000004660, ENSG00000131791, ENSG00000067182, ENSG00000110931, ENSG00000132356	208	67	5085	4.37859	0.00925403	0.00925403	0.0792583
GOTERM_BP_FAT	ncRNA processing	21	2.9872	6.98851e-05	ENSG00000177192, ENSG00000138385, ENSG00000109534, ENSG00000128191, ENSG00000156697, ENSG00000127054, ENSG00000089195, ENSG00000164338, ENSG00000120699, ENSG00000136718, ENSG00000100416, ENSG00000101546, ENSG00000110060, ENSG00000104299, ENSG00000166197, ENSG00000130713, ENSG00000117133, ENSG00000090861, ENSG00000171824, ENSG00000126524, ENSG00000037474	548	187	13528	2.77224	0.156955	0.0211158	0.12289
UP_SEQ_FEATURE	repeat:HEAT 3	10	1.42248	7.34009e-05	ENSG00000136813, ENSG00000155229, ENSG00000196455, ENSG00000151503, ENSG00000068878, ENSG00000117408, ENSG00000198793, ENSG00000089154, ENSG00000197386, ENSG00000068097	701	50	19113	5.45307	0.124541	0.0132127	0.124672
INTERPRO	IPR000449:Ubiquitin-associated/translation elongation factor EF1B, N-terminal	9	1.28023	8.3502e-05	ENSG00000111667, ENSG00000188554, ENSG00000150457, ENSG00000137073, ENSG00000160803, ENSG00000162402, ENSG00000143569, ENSG00000013374, ENSG00000110395	645	38	16659	6.11714	0.0853227	0.0110861	0.132954
UP_SEQ_FEATURE	domain:UBA	9	1.28023	8.45894e-05	ENSG00000188554, ENSG00000160584, ENSG00000170145, ENSG00000150457, ENSG00000137073, ENSG00000160803, ENSG00000162402, ENSG00000143569, ENSG00000110395	701	40	19113	6.1347	0.142113	0.0138381	0.143662
UP_SEQ_FEATURE	mutagenesis site	108	15.3627	8.68653e-05	ENSG00000096063, ENSG00000215301, ENSG00000106100, ENSG00000113649, ENSG00000114166, ENSG00000146909, ENSG00000160584, ENSG00000122958, ENSG00000147535, ENSG00000159593, ENSG00000076641, ENSG00000100401, ENSG00000139372, ENSG00000117139, ENSG00000126088, ENSG00000115392, ENSG00000119231, ENSG00000086061, ENSG00000132359, ENSG00000092929, ENSG00000172845, ENSG00000117308, ENSG00000187531, ENSG0000…	701	2045	19113	1.43993	0.145643	0.0130316	0.147525
GOTERM_BP_FAT	intracellular transport	48	6.82788	0.000100031	ENSG00000100906, ENSG00000119787, ENSG00000079950, ENSG00000119392, ENSG00000183048, ENSG00000122218, ENSG00000205339, ENSG00000143553, ENSG00000204267, ENSG00000157106, ENSG00000157911, ENSG00000122958, ENSG00000164284, ENSG00000115020, ENSG00000070718, ENSG00000108788, ENSG00000140463, ENSG00000177951, ENSG00000100099, ENSG00000121680, ENSG00000132382, ENSG00000014164, ENSG00000198700, ENSG0000…	548	657	13528	1.80355	0.216816	0.0267888	0.175856
GOTERM_MF_FAT	protein kinase activity	44	6.25889	0.000117942	ENSG00000096063, ENSG00000147133, ENSG00000101782, ENSG00000133275, ENSG00000163161, ENSG00000148660, ENSG00000110768, ENSG00000055332, ENSG00000163932, ENSG00000107968, ENSG00000124784, ENSG00000157106, ENSG00000160584, ENSG00000178950, ENSG00000073331, ENSG00000050748, ENSG00000070061, ENSG00000198793, ENSG00000067900, ENSG00000070759, ENSG00000166851, ENSG00000110931, ENSG00000154237, ENSG0000…	510	606	12983	1.84835	0.0795733	0.00688601	0.177817
INTERPRO	IPR011989:Armadillo-like helical	16	2.27596	0.000126535	ENSG00000064419, ENSG00000055917, ENSG00000136813, ENSG00000155229, ENSG00000198700, ENSG00000196455, ENSG00000117408, ENSG00000205339, ENSG00000068097, ENSG00000113119, ENSG00000155393, ENSG00000065000, ENSG00000198793, ENSG00000111913, ENSG00000089154, ENSG00000025800	645	128	16659	3.22849	0.126413	0.0149042	0.201407
GOTERM_BP_FAT	positive regulation of protein ubiquitination	13	1.84922	0.000134086	ENSG00000165916, ENSG00000105325, ENSG00000094880, ENSG00000159377, ENSG00000089053, ENSG00000185627, ENSG00000103266, ENSG00000055130, ENSG00000053900, ENSG00000108344, ENSG00000166851, ENSG00000151876, ENSG00000087191	548	84	13528	3.82047	0.279344	0.0322286	0.235659
GOTERM_BP_FAT	protein amino acid phosphorylation	48	6.82788	0.000140433	ENSG00000096063, ENSG00000147133, ENSG00000013725, ENSG00000101782, ENSG00000133275, ENSG00000163161, ENSG00000148660, ENSG00000055332, ENSG00000197045, ENSG00000163932, ENSG00000107968, ENSG00000157106, ENSG00000160584, ENSG00000178950, ENSG00000073331, ENSG00000050748, ENSG00000070061, ENSG00000198793, ENSG00000067900, ENSG00000070759, ENSG00000166851, ENSG00000110931, ENSG00000154237, ENSG0000…	548	667	13528	1.77651	0.290435	0.0307098	0.246802
INTERPRO	IPR003593:ATPase, AAA+ type, core	17	2.41821	0.000143626	ENSG00000160072, ENSG00000074582, ENSG00000109606, ENSG00000124535, ENSG00000136816, ENSG00000131269, ENSG00000161204, ENSG00000182934, ENSG00000135776, ENSG00000197785, ENSG00000165916, ENSG00000130589, ENSG00000204267, ENSG00000152942, ENSG00000104738, ENSG00000168394, ENSG00000087191	645	144	16659	3.04913	0.142217	0.0152233	0.228582
UP_SEQ_FEATURE	repeat:HEAT 4	9	1.28023	0.000144778	ENSG00000136813, ENSG00000155229, ENSG00000151503, ENSG00000068878, ENSG00000117408, ENSG00000198793, ENSG00000089154, ENSG00000197386, ENSG00000068097	701	43	19113	5.7067	0.230763	0.019979	0.245765
GOTERM_CC_FAT	endomembrane system	51	7.25462	0.000161671	ENSG00000164828, ENSG00000119392, ENSG00000108559, ENSG00000124198, ENSG00000117620, ENSG00000124155, ENSG00000140564, ENSG00000122958, ENSG00000198793, ENSG00000051108, ENSG00000173230, ENSG00000147475, ENSG00000100401, ENSG00000095319, ENSG00000130787, ENSG00000167130, ENSG00000163904, ENSG00000117408, ENSG00000115216, ENSG00000047410, ENSG00000182934, ENSG00000211456, ENSG00000153207, ENSG0000…	483	782	12782	1.7259	0.0661059	0.00487325	0.227094
GOTERM_BP_FAT	establishment of protein localization	53	7.53912	0.00017949	ENSG00000079950, ENSG00000064419, ENSG00000119392, ENSG00000108559, ENSG00000167987, ENSG00000143553, ENSG00000172273, ENSG00000204267, ENSG00000122958, ENSG00000164284, ENSG00000070718, ENSG00000095319, ENSG00000129515, ENSG00000163904, ENSG00000117408, ENSG00000149182, ENSG00000047410, ENSG00000182934, ENSG00000213672, ENSG00000142599, ENSG00000065000, ENSG00000053501, ENSG00000164077, ENSG0000…	548	769	13528	1.70138	0.355018	0.0358848	0.315338
GOTERM_BP_FAT	regulation of protein ubiquitination	14	1.99147	0.000189294	ENSG00000105325, ENSG00000094880, ENSG00000053900, ENSG00000108344, ENSG00000165916, ENSG00000089053, ENSG00000159377, ENSG00000185627, ENSG00000103266, ENSG00000055130, ENSG00000165699, ENSG00000166851, ENSG00000151876, ENSG00000087191	548	100	13528	3.45606	0.370285	0.0349507	0.332535
GOTERM_BP_FAT	nucleocytoplasmic transport	18	2.56046	0.000191643	ENSG00000100906, ENSG00000198700, ENSG00000119392, ENSG00000117408, ENSG00000205339, ENSG00000047410, ENSG00000213672, ENSG00000157106, ENSG00000142599, ENSG00000030066, ENSG00000113119, ENSG00000165699, ENSG00000108788, ENSG00000113013, ENSG00000025800, ENSG00000197386, ENSG00000014164, ENSG00000132382	548	156	13528	2.8484	0.37389	0.0328918	0.336656
GOTERM_BP_FAT	nuclear transport	18	2.56046	0.00022353	ENSG00000100906, ENSG00000198700, ENSG00000119392, ENSG00000117408, ENSG00000205339, ENSG00000047410, ENSG00000213672, ENSG00000157106, ENSG00000142599, ENSG00000030066, ENSG00000113119, ENSG00000165699, ENSG00000108788, ENSG00000113013, ENSG00000025800, ENSG00000197386, ENSG00000014164, ENSG00000132382	548	158	13528	2.81234	0.420822	0.0357548	0.392568
GOTERM_CC_FAT	cytosol	76	10.8108	0.000229009	ENSG00000142002, ENSG00000087470, ENSG00000133275, ENSG00000110619, ENSG00000026103, ENSG00000120438, ENSG00000134215, ENSG00000106348, ENSG00000124198, ENSG00000108559, ENSG00000168036, ENSG00000143553, ENSG00000107968, ENSG00000204267, ENSG00000089053, ENSG00000122958, ENSG00000116478, ENSG00000198793, ENSG00000067900, ENSG00000173757, ENSG00000156976, ENSG00000110395, ENSG00000094880, ENSG0000…	483	1330	12782	1.51222	0.0923368	0.00643798	0.32154
SP_PIR_KEYWORDS	ubl conjugation	40	5.6899	0.000240976	ENSG00000100906, ENSG00000163781, ENSG00000198728, ENSG00000105229, ENSG00000009790, ENSG00000124535, ENSG00000119203, ENSG00000170345, ENSG00000171720, ENSG00000130706, ENSG00000102054, ENSG00000129003, ENSG00000168036, ENSG00000060339, ENSG00000172273, ENSG00000103266, ENSG00000108591, ENSG00000116478, ENSG00000131653, ENSG00000116539, ENSG00000100401, ENSG00000118058, ENSG00000139372, ENSG0000…	701	588	19235	1.86662	0.0929946	0.00608186	0.336196
GOTERM_BP_FAT	protein transport	52	7.39687	0.000261621	ENSG00000079950, ENSG00000064419, ENSG00000119392, ENSG00000108559, ENSG00000167987, ENSG00000143553, ENSG00000204267, ENSG00000122958, ENSG00000164284, ENSG00000070718, ENSG00000095319, ENSG00000129515, ENSG00000163904, ENSG00000117408, ENSG00000149182, ENSG00000047410, ENSG00000182934, ENSG00000213672, ENSG00000142599, ENSG00000065000, ENSG00000053501, ENSG00000164077, ENSG00000198925, ENSG0000…	548	762	13528	1.68462	0.472298	0.039164	0.459319
SMART	SM00382:AAA	17	2.41821	0.000302141	ENSG00000160072, ENSG00000074582, ENSG00000109606, ENSG00000124535, ENSG00000136816, ENSG00000131269, ENSG00000161204, ENSG00000182934, ENSG00000135776, ENSG00000197785, ENSG00000165916, ENSG00000130589, ENSG00000204267, ENSG00000152942, ENSG00000104738, ENSG00000168394, ENSG00000087191	378	144	9079	2.83552	0.0626214	0.0213253	0.382221
SP_PIR_KEYWORDS	repressor	32	4.55192	0.000305117	ENSG00000105229, ENSG00000083168, ENSG00000171720, ENSG00000102054, ENSG00000185049, ENSG00000141002, ENSG00000113649, ENSG00000059728, ENSG00000109118, ENSG00000172273, ENSG00000124782, ENSG00000116478, ENSG00000108788, ENSG00000106462, ENSG00000132382, ENSG00000008405, ENSG00000188986, ENSG00000048740, ENSG00000065526, ENSG00000164916, ENSG00000110321, ENSG00000196498, ENSG00000008083, ENSG0000…	701	435	19235	2.01853	0.116259	0.00724371	0.425506
GOTERM_CC_FAT	centrosome	21	2.9872	0.000319013	ENSG00000163781, ENSG00000177731, ENSG00000136813, ENSG00000046651, ENSG00000198876, ENSG00000150457, ENSG00000120438, ENSG00000168036, ENSG00000136811, ENSG00000163349, ENSG00000163605, ENSG00000148019, ENSG00000159377, ENSG00000147526, ENSG00000132912, ENSG00000140463, ENSG00000067900, ENSG00000182473, ENSG00000166851, ENSG00000074935, ENSG00000087586	483	224	12782	2.48098	0.126253	0.00839978	0.447647
GOTERM_BP_FAT	ubiquitin-dependent protein catabolic process	23	3.27169	0.000334157	ENSG00000147475, ENSG00000111667, ENSG00000105325, ENSG00000094880, ENSG00000136813, ENSG00000138081, ENSG00000053900, ENSG00000163930, ENSG00000108344, ENSG00000116406, ENSG00000165916, ENSG00000159377, ENSG00000089053, ENSG00000185627, ENSG00000110344, ENSG00000103266, ENSG00000055130, ENSG00000187555, ENSG00000024048, ENSG00000162402, ENSG00000077254, ENSG00000151876, ENSG00000087191	548	242	13528	2.3462	0.558016	0.0468932	0.586313
UP_SEQ_FEATURE	compositionally biased region:Poly-Glu	35	4.97866	0.000340507	ENSG00000188976, ENSG00000083168, ENSG00000148308, ENSG00000141101, ENSG00000110057, ENSG00000140521, ENSG00000111642, ENSG00000172273, ENSG00000188554, ENSG00000070047, ENSG00000145191, ENSG00000143621, ENSG00000173230, ENSG00000100395, ENSG00000004534, ENSG00000196455, ENSG00000047410, ENSG00000135074, ENSG00000096717, ENSG00000214517, ENSG00000068097, ENSG00000175105, ENSG00000163795, ENSG0000…	701	494	19113	1.93175	0.460496	0.0431215	0.577119
GOTERM_BP_FAT	positive regulation of protein metabolic process	23	3.27169	0.000354128	ENSG00000100906, ENSG00000105229, ENSG00000105325, ENSG00000094880, ENSG00000147133, ENSG00000053900, ENSG00000167965, ENSG00000108344, ENSG00000164327, ENSG00000165916, ENSG00000140564, ENSG00000159377, ENSG00000089053, ENSG00000185627, ENSG00000103266, ENSG00000055130, ENSG00000100359, ENSG00000198793, ENSG00000151694, ENSG00000145191, ENSG00000166851, ENSG00000151876, ENSG00000087191	548	243	13528	2.33655	0.57907	0.0469345	0.621253
GOTERM_BP_FAT	ribonucleoprotein complex biogenesis	19	2.7027	0.000367182	ENSG00000165733, ENSG00000109534, ENSG00000100650, ENSG00000156697, ENSG00000164338, ENSG00000120699, ENSG00000136718, ENSG00000152601, ENSG00000101546, ENSG00000104897, ENSG00000166197, ENSG00000165699, ENSG00000064703, ENSG00000130713, ENSG00000101343, ENSG00000117133, ENSG00000171824, ENSG00000126524, ENSG00000170854	548	180	13528	2.60576	0.592286	0.046123	0.644083
GOTERM_BP_FAT	positive regulation of ubiquitin-protein ligase activity during mitotic cell cycle	11	1.56472	0.000378093	ENSG00000165916, ENSG00000105325, ENSG00000094880, ENSG00000159377, ENSG00000089053, ENSG00000185627, ENSG00000055130, ENSG00000053900, ENSG00000108344, ENSG00000166851, ENSG00000087191	548	68	13528	3.99334	0.603014	0.0451421	0.663162
GOTERM_BP_FAT	protein localization in nucleus	13	1.84922	0.000392913	ENSG00000100906, ENSG00000213672, ENSG00000198700, ENSG00000142599, ENSG00000113119, ENSG00000115020, ENSG00000117408, ENSG00000140463, ENSG00000159256, ENSG00000205339, ENSG00000047410, ENSG00000025800, ENSG00000197386	548	94	13528	3.41404	0.617136	0.0446886	0.689072
GOTERM_BP_FAT	cell cycle	52	7.39687	0.000405455	ENSG00000168769, ENSG00000171720, ENSG00000100865, ENSG00000168036, ENSG00000114166, ENSG00000107968, ENSG00000060339, ENSG00000172273, ENSG00000089053, ENSG00000178950, ENSG00000159593, ENSG00000140463, ENSG00000076053, ENSG00000094880, ENSG00000118058, ENSG00000110321, ENSG00000138764, ENSG00000119231, ENSG00000184702, ENSG00000112941, ENSG00000159377, ENSG00000179051, ENSG00000147526, ENSG0000…	548	776	13528	1.65423	0.628693	0.0440341	0.710993
GOTERM_MF_FAT	translation factor activity, nucleic acid binding	13	1.84922	0.000437397	ENSG00000119718, ENSG00000168827, ENSG00000110321, ENSG00000089195, ENSG00000114626, ENSG00000184708, ENSG00000173812, ENSG00000111361, ENSG00000120705, ENSG00000105656, ENSG00000089154, ENSG00000145191, ENSG00000156976	510	98	12983	3.37693	0.264759	0.0233806	0.65797
SP_PIR_KEYWORDS	bromodomain	8	1.13798	0.00045669	ENSG00000101040, ENSG00000204256, ENSG00000118058, ENSG00000147133, ENSG00000112983, ENSG00000116539, ENSG00000114166, ENSG00000096070	701	39	19235	5.62859	0.168897	0.0102252	0.636258
GOTERM_BP_FAT	positive regulation of ubiquitin-protein ligase activity	11	1.56472	0.000479917	ENSG00000165916, ENSG00000105325, ENSG00000094880, ENSG00000159377, ENSG00000089053, ENSG00000185627, ENSG00000055130, ENSG00000053900, ENSG00000108344, ENSG00000166851, ENSG00000087191	548	70	13528	3.87925	0.690476	0.0497097	0.841049
GOTERM_MF_FAT	transcription cofactor activity	29	4.12518	0.000506903	ENSG00000105229, ENSG00000198728, ENSG00000083168, ENSG00000147133, ENSG00000171720, ENSG00000064995, ENSG00000113649, ENSG00000059728, ENSG00000114166, ENSG00000168036, ENSG00000196588, ENSG00000172273, ENSG00000130589, ENSG00000087191, ENSG00000100395, ENSG00000155229, ENSG00000111802, ENSG00000177463, ENSG00000065526, ENSG00000157933, ENSG00000133997, ENSG00000096717, ENSG00000171566, ENSG0000…	510	363	12983	2.03374	0.299838	0.0251389	0.762154
GOTERM_BP_FAT	positive regulation of cellular protein metabolic process	22	3.12945	0.00051269	ENSG00000100906, ENSG00000105229, ENSG00000105325, ENSG00000094880, ENSG00000147133, ENSG00000053900, ENSG00000167965, ENSG00000108344, ENSG00000164327, ENSG00000165916, ENSG00000140564, ENSG00000159377, ENSG00000089053, ENSG00000185627, ENSG00000103266, ENSG00000055130, ENSG00000198793, ENSG00000151694, ENSG00000145191, ENSG00000166851, ENSG00000151876, ENSG00000087191	548	233	13528	2.33088	0.714303	0.0508619	0.898239
SP_PIR_KEYWORDS	nuclear pore complex	8	1.13798	0.000536396	ENSG00000095319, ENSG00000153207, ENSG00000030066, ENSG00000119392, ENSG00000163904, ENSG00000197879, ENSG00000108559, ENSG00000047410	701	40	19235	5.48787	0.195311	0.0113716	0.746919
GOTERM_BP_FAT	regulation of ubiquitin-protein ligase activity during mitotic cell cycle	11	1.56472	0.000538786	ENSG00000165916, ENSG00000105325, ENSG00000094880, ENSG00000159377, ENSG00000089053, ENSG00000185627, ENSG00000055130, ENSG00000053900, ENSG00000108344, ENSG00000166851, ENSG00000087191	548	71	13528	3.82461	0.731957	0.0513016	0.943754
INTERPRO	IPR000504:RNA recognition motif, RNP-1	20	2.84495	0.000558981	ENSG00000160201, ENSG00000004534, ENSG00000138385, ENSG00000048740, ENSG00000156304, ENSG00000065526, ENSG00000090905, ENSG00000151923, ENSG00000100650, ENSG00000174720, ENSG00000131013, ENSG00000136527, ENSG00000071626, ENSG00000153250, ENSG00000075856, ENSG00000116604, ENSG00000116560, ENSG00000170144, ENSG00000076053, ENSG00000147140	645	211	16659	2.44814	0.449626	0.0528399	0.88687
UP_SEQ_FEATURE	domain:Protein kinase	33	4.69417	0.000583825	ENSG00000096063, ENSG00000101782, ENSG00000133275, ENSG00000055332, ENSG00000148660, ENSG00000163932, ENSG00000107968, ENSG00000124784, ENSG00000160584, ENSG00000178950, ENSG00000050748, ENSG00000067900, ENSG00000070759, ENSG00000166851, ENSG00000110931, ENSG00000154237, ENSG00000213341, ENSG00000196455, ENSG00000150457, ENSG00000086015, ENSG00000099308, ENSG00000004660, ENSG00000115216, ENSG0000…	701	469	19113	1.91846	0.65292	0.0681157	0.987591
GOTERM_CC_FAT	microtubule organizing center	22	3.12945	0.000606266	ENSG00000163781, ENSG00000177731, ENSG00000136813, ENSG00000046651, ENSG00000198876, ENSG00000135912, ENSG00000150457, ENSG00000120438, ENSG00000168036, ENSG00000136811, ENSG00000163349, ENSG00000148019, ENSG00000163605, ENSG00000159377, ENSG00000147526, ENSG00000132912, ENSG00000140463, ENSG00000067900, ENSG00000182473, ENSG00000166851, ENSG00000074935, ENSG00000087586	483	253	12782	2.3012	0.226267	0.0149766	0.849134
INTERPRO	IPR012677:Nucleotide-binding, alpha-beta plait	20	2.84495	0.000627588	ENSG00000160201, ENSG00000004534, ENSG00000138385, ENSG00000048740, ENSG00000156304, ENSG00000065526, ENSG00000090905, ENSG00000151923, ENSG00000100650, ENSG00000174720, ENSG00000131013, ENSG00000136527, ENSG00000071626, ENSG00000153250, ENSG00000075856, ENSG00000116604, ENSG00000116560, ENSG00000170144, ENSG00000076053, ENSG00000147140	645	213	16659	2.42516	0.488534	0.0543407	0.995212
GOTERM_CC_FAT	organelle envelope	41	5.83215	0.000632522	ENSG00000164828, ENSG00000156398, ENSG00000087470, ENSG00000119392, ENSG00000183048, ENSG00000197142, ENSG00000007923, ENSG00000140521, ENSG00000205339, ENSG00000108559, ENSG00000213619, ENSG00000167969, ENSG00000164284, ENSG00000148290, ENSG00000197879, ENSG00000198793, ENSG00000162882, ENSG00000167792, ENSG00000100401, ENSG00000074582, ENSG00000148339, ENSG00000095319, ENSG00000198700, ENSG0000…	483	620	12782	1.75002	0.234818	0.014759	0.885756
GOTERM_CC_FAT	envelope	41	5.83215	0.00066802	ENSG00000164828, ENSG00000156398, ENSG00000087470, ENSG00000119392, ENSG00000183048, ENSG00000197142, ENSG00000007923, ENSG00000140521, ENSG00000205339, ENSG00000108559, ENSG00000213619, ENSG00000167969, ENSG00000164284, ENSG00000148290, ENSG00000197879, ENSG00000198793, ENSG00000162882, ENSG00000167792, ENSG00000100401, ENSG00000074582, ENSG00000148339, ENSG00000095319, ENSG00000198700, ENSG0000…	483	622	12782	1.7444	0.246229	0.0147671	0.935249
GOTERM_CC_FAT	non-membrane-bounded organelle	128	18.2077	0.000669944	ENSG00000163781, ENSG00000032219, ENSG00000171316, ENSG00000204316, ENSG00000138385, ENSG00000156304, ENSG00000171720, ENSG00000140521, ENSG00000120438, ENSG00000109118, ENSG00000164338, ENSG00000146909, ENSG00000168610, ENSG00000140463, ENSG00000089154, ENSG00000100401, ENSG00000112658, ENSG00000142347, ENSG00000054267, ENSG00000112651, ENSG00000071626, ENSG00000119231, ENSG00000196498, ENSG0000…	483	2596	12782	1.30484	0.246843	0.0140741	0.937931
GOTERM_CC_FAT	intracellular non-membrane-bounded organelle	128	18.2077	0.000669944	ENSG00000163781, ENSG00000032219, ENSG00000171316, ENSG00000204316, ENSG00000138385, ENSG00000156304, ENSG00000171720, ENSG00000140521, ENSG00000120438, ENSG00000109118, ENSG00000164338, ENSG00000146909, ENSG00000168610, ENSG00000140463, ENSG00000089154, ENSG00000100401, ENSG00000112658, ENSG00000142347, ENSG00000054267, ENSG00000112651, ENSG00000071626, ENSG00000119231, ENSG00000196498, ENSG0000…	483	2596	12782	1.30484	0.246843	0.0140741	0.937931
GOTERM_BP_FAT	positive regulation of ligase activity	11	1.56472	0.000674527	ENSG00000165916, ENSG00000105325, ENSG00000094880, ENSG00000159377, ENSG00000089053, ENSG00000185627, ENSG00000055130, ENSG00000053900, ENSG00000108344, ENSG00000166851, ENSG00000087191	548	73	13528	3.71983	0.807647	0.0614329	1.18019
UP_SEQ_FEATURE	active site:Proton acceptor	42	5.9744	0.000677706	ENSG00000096063, ENSG00000073756, ENSG00000101782, ENSG00000133275, ENSG00000055332, ENSG00000148660, ENSG00000163932, ENSG00000107968, ENSG00000124784, ENSG00000160584, ENSG00000178950, ENSG00000050748, ENSG00000067900, ENSG00000070759, ENSG00000166851, ENSG00000110931, ENSG00000154237, ENSG00000213341, ENSG00000107959, ENSG00000049239, ENSG00000111802, ENSG00000150787, ENSG00000196455, ENSG0000…	701	658	19113	1.74034	0.707245	0.0739029	1.14554
GOTERM_BP_FAT	DNA metabolic process	37	5.26316	0.000724545	ENSG00000163781, ENSG00000124535, ENSG00000135336, ENSG00000163161, ENSG00000100865, ENSG00000170345, ENSG00000110768, ENSG00000140521, ENSG00000102054, ENSG00000172273, ENSG00000157106, ENSG00000153250, ENSG00000221829, ENSG00000159593, ENSG00000104738, ENSG00000151876, ENSG00000008405, ENSG00000169598, ENSG00000112039, ENSG00000155229, ENSG00000111802, ENSG00000118058, ENSG00000139372, ENSG0000…	548	506	13528	1.80511	0.829787	0.0634774	1.26718
GOTERM_BP_FAT	positive regulation of macromolecule metabolic process	55	7.82361	0.000755214	ENSG00000170345, ENSG00000064995, ENSG00000110768, ENSG00000112592, ENSG00000168036, ENSG00000172273, ENSG00000140564, ENSG00000089053, ENSG00000103266, ENSG00000050748, ENSG00000168610, ENSG00000116478, ENSG00000198793, ENSG00000145191, ENSG00000173757, ENSG00000143621, ENSG00000151876, ENSG00000110931, ENSG00000094880, ENSG00000112658, ENSG00000118058, ENSG00000133997, ENSG00000164327, ENSG0000…	548	857	13528	1.58429	0.842083	0.0637917	1.32049
UP_SEQ_FEATURE	short sequence motif:Nuclear export signal	8	1.13798	0.00075662	ENSG00000100906, ENSG00000105939, ENSG00000105662, ENSG00000163904, ENSG00000061273, ENSG00000077097, ENSG00000184708, ENSG00000197386	701	42	19113	5.1934	0.746278	0.0775087	1.27812
SP_PIR_KEYWORDS	activator	35	4.97866	0.000760936	ENSG00000177731, ENSG00000083168, ENSG00000133398, ENSG00000113649, ENSG00000168036, ENSG00000172273, ENSG00000130589, ENSG00000124782, ENSG00000115816, ENSG00000168610, ENSG00000144655, ENSG00000108788, ENSG00000128272, ENSG00000116539, ENSG00000143621, ENSG00000173757, ENSG00000112242, ENSG00000132382, ENSG00000155229, ENSG00000112658, ENSG00000107938, ENSG00000164916, ENSG00000133997, ENSG0000…	701	520	19235	1.84688	0.265302	0.0152966	1.05804
GOTERM_CC_FAT	organelle membrane	63	8.96159	0.000771299	ENSG00000079950, ENSG00000164828, ENSG00000087470, ENSG00000197142, ENSG00000140521, ENSG00000124198, ENSG00000117620, ENSG00000124155, ENSG00000140564, ENSG00000164284, ENSG00000198793, ENSG00000051108, ENSG00000173230, ENSG00000147475, ENSG00000148339, ENSG00000103335, ENSG00000130787, ENSG00000167130, ENSG00000131269, ENSG00000182934, ENSG00000211456, ENSG00000178537, ENSG00000158042, ENSG0000…	483	1096	12782	1.52118	0.278473	0.015422	1.07912
UP_SEQ_FEATURE	sequence variant	480	68.2788	0.000783811	ENSG00000163781, ENSG00000215301, ENSG00000071537, ENSG00000171316, ENSG00000138385, ENSG00000141101, ENSG00000110768, ENSG00000100865, ENSG00000197142, ENSG00000120438, ENSG00000164338, ENSG00000146909, ENSG00000167987, ENSG00000204267, ENSG00000160584, ENSG00000166046, ENSG00000159593, ENSG00000116539, ENSG00000156976, ENSG00000121210, ENSG00000014164, ENSG00000139372, ENSG00000141012, ENSG0000…	701	11992	19113	1.09134	0.758485	0.0758997	1.32377
SP_PIR_KEYWORDS	Apoptosis	28	3.98293	0.000796221	ENSG00000150593, ENSG00000169598, ENSG00000118058, ENSG00000106100, ENSG00000171307, ENSG00000164305, ENSG00000151923, ENSG00000026103, ENSG00000157514, ENSG00000168036, ENSG00000096717, ENSG00000179364, ENSG00000060339, ENSG00000101191, ENSG00000106144, ENSG00000132676, ENSG00000116604, ENSG00000005194, ENSG00000144655, ENSG00000131323, ENSG00000159593, ENSG00000120868, ENSG00000131653, ENSG0000…	701	381	19235	2.01654	0.275735	0.0152444	1.10685
INTERPRO	IPR000571:Zinc finger, CCCH-type	9	1.28023	0.000798477	ENSG00000160201, ENSG00000152601, ENSG00000105939, ENSG00000158545, ENSG00000135870, ENSG00000132773, ENSG00000160917, ENSG00000075975, ENSG00000014164	645	52	16659	4.47021	0.573914	0.0635173	1.26459
GOTERM_BP_FAT	phosphorylation	52	7.39687	0.000809395	ENSG00000096063, ENSG00000013725, ENSG00000133275, ENSG00000197045, ENSG00000107968, ENSG00000178950, ENSG00000160584, ENSG00000073331, ENSG00000050748, ENSG00000198793, ENSG00000067900, ENSG00000070759, ENSG00000117410, ENSG00000110931, ENSG00000196455, ENSG00000004660, ENSG00000086015, ENSG00000115216, ENSG00000170145, ENSG00000130414, ENSG00000110514, ENSG00000132356, ENSG00000164715, ENSG0000…	548	800	13528	1.6046	0.861675	0.0659377	1.41459
GOTERM_BP_FAT	cellular response to stress	40	5.6899	0.000816558	ENSG00000163781, ENSG00000124535, ENSG00000125629, ENSG00000163161, ENSG00000110768, ENSG00000170345, ENSG00000055332, ENSG00000140521, ENSG00000089486, ENSG00000172273, ENSG00000157106, ENSG00000221829, ENSG00000050748, ENSG00000159593, ENSG00000128272, ENSG00000051108, ENSG00000145191, ENSG00000114650, ENSG00000008405, ENSG00000155229, ENSG00000112039, ENSG00000111802, ENSG00000139372, ENSG0000…	548	566	13528	1.7446	0.864077	0.0643578	1.42702
KEGG_PATHWAY	hsa05220:Chronic myeloid leukemia	11	1.56472	0.000821485	ENSG00000100906, ENSG00000213341, ENSG00000160691, ENSG00000007968, ENSG00000116478, ENSG00000126561, ENSG00000171608, ENSG00000213281, ENSG00000173757, ENSG00000112242, ENSG00000110395	208	75	5085	3.58558	0.107217	0.055128	0.962559
INTERPRO	IPR019786:Zinc finger, PHD-type, conserved site	12	1.70697	0.000907144	ENSG00000111642, ENSG00000101191, ENSG00000101040, ENSG00000070047, ENSG00000171456, ENSG00000197724, ENSG00000118058, ENSG00000083168, ENSG00000117139, ENSG00000109118, ENSG00000116539, ENSG00000096070	645	93	16659	3.33263	0.62064	0.0668912	1.43553
GOTERM_BP_FAT	posttranscriptional regulation of gene expression	20	2.84495	0.0009371	ENSG00000055917, ENSG00000119718, ENSG00000155363, ENSG00000128191, ENSG00000090905, ENSG00000110321, ENSG00000089195, ENSG00000163932, ENSG00000173812, ENSG00000111361, ENSG00000120705, ENSG00000165699, ENSG00000198793, ENSG00000159256, ENSG00000145191, ENSG00000089154, ENSG00000136381, ENSG00000100099, ENSG00000156976, ENSG00000087586	548	211	13528	2.33992	0.898775	0.0712207	1.63605
SP_PIR_KEYWORDS	polymorphism	461	65.5761	0.000955996	ENSG00000163781, ENSG00000215301, ENSG00000071537, ENSG00000171316, ENSG00000138385, ENSG00000141101, ENSG00000100865, ENSG00000197142, ENSG00000110768, ENSG00000120438, ENSG00000164338, ENSG00000146909, ENSG00000167987, ENSG00000204267, ENSG00000160584, ENSG00000166046, ENSG00000159593, ENSG00000116539, ENSG00000156976, ENSG00000121210, ENSG00000014164, ENSG00000139372, ENSG00000141012, ENSG0000…	701	11550	19235	1.0952	0.321156	0.0174533	1.32759
GOTERM_BP_FAT	regulation of cell cycle	27	3.84068	0.000956747	ENSG00000105325, ENSG00000073756, ENSG00000132323, ENSG00000163161, ENSG00000100650, ENSG00000171720, ENSG00000110768, ENSG00000074755, ENSG00000172273, ENSG00000221829, ENSG00000116478, ENSG00000159593, ENSG00000151694, ENSG00000013810, ENSG00000173757, ENSG00000150593, ENSG00000094880, ENSG00000150457, ENSG00000126561, ENSG00000164305, ENSG00000180900, ENSG00000138764, ENSG00000047410, ENSG0000…	548	331	13528	2.01367	0.903523	0.0704704	1.67008
UP_SEQ_FEATURE	zinc finger region:C3H1-type 4	5	0.711238	0.000979001	ENSG00000152601, ENSG00000105939, ENSG00000160917, ENSG00000075975, ENSG00000014164	701	13	19113	10.4867	0.830486	0.0891814	1.65085
GOTERM_BP_FAT	phosphorus metabolic process	60	8.53485	0.00110015	ENSG00000096063, ENSG00000100241, ENSG00000013725, ENSG00000132323, ENSG00000133275, ENSG00000197045, ENSG00000107968, ENSG00000178950, ENSG00000160584, ENSG00000073331, ENSG00000050748, ENSG00000198793, ENSG00000067900, ENSG00000070759, ENSG00000117410, ENSG00000110931, ENSG00000196455, ENSG00000004660, ENSG00000086015, ENSG00000115216, ENSG00000211456, ENSG00000170145, ENSG00000130414, ENSG0000…	548	973	13528	1.52227	0.932061	0.0782575	1.91812
GOTERM_BP_FAT	phosphate metabolic process	60	8.53485	0.00110015	ENSG00000096063, ENSG00000100241, ENSG00000013725, ENSG00000132323, ENSG00000133275, ENSG00000197045, ENSG00000107968, ENSG00000178950, ENSG00000160584, ENSG00000073331, ENSG00000050748, ENSG00000198793, ENSG00000067900, ENSG00000070759, ENSG00000117410, ENSG00000110931, ENSG00000196455, ENSG00000004660, ENSG00000086015, ENSG00000115216, ENSG00000211456, ENSG00000170145, ENSG00000130414, ENSG0000…	548	973	13528	1.52227	0.932061	0.0782575	1.91812
GOTERM_BP_FAT	regulation of ubiquitin-protein ligase activity	11	1.56472	0.00114085	ENSG00000165916, ENSG00000105325, ENSG00000094880, ENSG00000159377, ENSG00000089053, ENSG00000185627, ENSG00000055130, ENSG00000053900, ENSG00000108344, ENSG00000166851, ENSG00000087191	548	78	13528	3.48138	0.938498	0.0787466	1.98841
INTERPRO	IPR000357:HEAT	9	1.28023	0.0011672	ENSG00000157106, ENSG00000136813, ENSG00000155229, ENSG00000196455, ENSG00000151503, ENSG00000068878, ENSG00000089154, ENSG00000197386, ENSG00000068097	645	55	16659	4.22638	0.712719	0.0797897	1.84348
GOTERM_BP_FAT	negative regulation of macromolecule metabolic process	48	6.82788	0.00116889	ENSG00000032219, ENSG00000198728, ENSG00000105325, ENSG00000105229, ENSG00000083168, ENSG00000140968, ENSG00000171720, ENSG00000102054, ENSG00000141002, ENSG00000109118, ENSG00000163932, ENSG00000168036, ENSG00000172273, ENSG00000140564, ENSG00000089053, ENSG00000168610, ENSG00000116478, ENSG00000108788, ENSG00000145191, ENSG00000087191, ENSG00000150593, ENSG00000094880, ENSG00000188986, ENSG0000…	548	734	13528	1.61435	0.942575	0.0783931	2.03681
SMART	SM00360:RRM	20	2.84495	0.00121899	ENSG00000160201, ENSG00000004534, ENSG00000138385, ENSG00000048740, ENSG00000156304, ENSG00000065526, ENSG00000090905, ENSG00000151923, ENSG00000100650, ENSG00000174720, ENSG00000131013, ENSG00000136527, ENSG00000071626, ENSG00000153250, ENSG00000075856, ENSG00000116604, ENSG00000116560, ENSG00000170144, ENSG00000076053, ENSG00000147140	378	211	9079	2.27664	0.229738	0.0631724	1.53386
SMART	SM00356:ZnF_C3H1	9	1.28023	0.00124298	ENSG00000160201, ENSG00000152601, ENSG00000105939, ENSG00000158545, ENSG00000135870, ENSG00000132773, ENSG00000160917, ENSG00000075975, ENSG00000014164	378	52	9079	4.15705	0.233685	0.0518404	1.56381
COG_ONTOLOGY	Translation, ribosomal structure and biogenesis	12	1.70697	0.0012701	ENSG00000177192, ENSG00000134440, ENSG00000110060, ENSG00000104299, ENSG00000119718, ENSG00000119203, ENSG00000130713, ENSG00000110619, ENSG00000127054, ENSG00000126524, ENSG00000165526, ENSG00000111361	111	69	1950	3.05523	0.0275728	0.0275728	0.989728
GOTERM_BP_FAT	ribosome biogenesis	14	1.99147	0.00130391	ENSG00000165733, ENSG00000109534, ENSG00000156697, ENSG00000164338, ENSG00000136718, ENSG00000120699, ENSG00000101546, ENSG00000166197, ENSG00000165699, ENSG00000130713, ENSG00000117133, ENSG00000171824, ENSG00000126524, ENSG00000170854	548	122	13528	2.83283	0.958727	0.0847359	2.26955
SP_PIR_KEYWORDS	kinase	42	5.9744	0.00138977	ENSG00000096063, ENSG00000147133, ENSG00000101782, ENSG00000133275, ENSG00000148660, ENSG00000055332, ENSG00000163932, ENSG00000107968, ENSG00000124784, ENSG00000157106, ENSG00000160584, ENSG00000178950, ENSG00000073331, ENSG00000050748, ENSG00000115020, ENSG00000070061, ENSG00000198793, ENSG00000067900, ENSG00000070759, ENSG00000166851, ENSG00000110931, ENSG00000154237, ENSG00000213341, ENSG0000…	701	688	19235	1.67508	0.430643	0.0241916	1.92455
GOTERM_BP_FAT	macromolecule catabolic process	50	7.11238	0.00143599	ENSG00000110768, ENSG00000089053, ENSG00000103266, ENSG00000159593, ENSG00000198793, ENSG00000131653, ENSG00000151876, ENSG00000110395, ENSG00000147475, ENSG00000094880, ENSG00000139372, ENSG00000163904, ENSG00000115392, ENSG00000135074, ENSG00000116406, ENSG00000110429, ENSG00000119231, ENSG00000100504, ENSG00000159377, ENSG00000120868, ENSG00000171824, ENSG00000107874, ENSG00000053501, ENSG0000…	548	781	13528	1.58042	0.970122	0.0905198	2.4967
GOTERM_CC_FAT	anaphase-promoting complex	5	0.711238	0.00147846	ENSG00000105325, ENSG00000094880, ENSG00000089053, ENSG00000053900, ENSG00000074755	483	14	12782	9.45135	0.465193	0.0280469	2.05898
GOTERM_BP_FAT	regulation of ligase activity	11	1.56472	0.00152882	ENSG00000165916, ENSG00000105325, ENSG00000094880, ENSG00000159377, ENSG00000089053, ENSG00000185627, ENSG00000055130, ENSG00000053900, ENSG00000108344, ENSG00000166851, ENSG00000087191	548	81	13528	3.35244	0.976193	0.0936792	2.65606
SP_PIR_KEYWORDS	hydrolase	80	11.3798	0.00153842	ENSG00000119787, ENSG00000215301, ENSG00000171316, ENSG00000142002, ENSG00000103326, ENSG00000087470, ENSG00000132323, ENSG00000171720, ENSG00000011009, ENSG00000111642, ENSG00000140564, ENSG00000147535, ENSG00000127415, ENSG00000116478, ENSG00000156976, ENSG00000167130, ENSG00000139372, ENSG00000141012, ENSG00000163904, ENSG00000111364, ENSG00000135074, ENSG00000214517, ENSG00000162174, ENSG0000…	701	1555	19235	1.41167	0.463956	0.0256462	2.12835
GOTERM_BP_FAT	positive regulation of protein modification process	18	2.56046	0.00153927	ENSG00000105229, ENSG00000105325, ENSG00000094880, ENSG00000053900, ENSG00000167965, ENSG00000108344, ENSG00000164327, ENSG00000165916, ENSG00000159377, ENSG00000089053, ENSG00000185627, ENSG00000103266, ENSG00000055130, ENSG00000198793, ENSG00000151694, ENSG00000166851, ENSG00000151876, ENSG00000087191	548	187	13528	2.37621	0.976794	0.0919863	2.674
UP_SEQ_FEATURE	repeat:HEAT 5	7	0.995733	0.00154668	ENSG00000136813, ENSG00000155229, ENSG00000068878, ENSG00000117408, ENSG00000198793, ENSG00000089154, ENSG00000197386	701	35	19113	5.45307	0.939478	0.130848	2.59632
SP_PIR_KEYWORDS	rrna processing	9	1.28023	0.00158473	ENSG00000120699, ENSG00000136718, ENSG00000101546, ENSG00000109534, ENSG00000130713, ENSG00000117133, ENSG00000171824, ENSG00000164338, ENSG00000096717	701	61	19235	4.04843	0.473932	0.0253658	2.19177
INTERPRO	IPR019787:Zinc finger, PHD-finger	11	1.56472	0.00159691	ENSG00000111642, ENSG00000101191, ENSG00000101040, ENSG00000070047, ENSG00000197724, ENSG00000118058, ENSG00000083168, ENSG00000117139, ENSG00000109118, ENSG00000116539, ENSG00000096070	645	85	16659	3.34244	0.818565	0.101186	2.51411
INTERPRO	IPR017442:Serine/threonine protein kinase-related	27	3.84068	0.00165647	ENSG00000096063, ENSG00000133275, ENSG00000055332, ENSG00000148660, ENSG00000163932, ENSG00000107968, ENSG00000160584, ENSG00000178950, ENSG00000050748, ENSG00000067900, ENSG00000070759, ENSG00000166851, ENSG00000154237, ENSG00000110931, ENSG00000213341, ENSG00000150457, ENSG00000086015, ENSG00000099308, ENSG00000004660, ENSG00000115216, ENSG00000107140, ENSG00000163349, ENSG00000115661, ENSG0000…	645	359	16659	1.94249	0.829765	0.0989111	2.60672
KEGG_PATHWAY	hsa03040:Spliceosome	14	1.99147	0.00168974	ENSG00000160201, ENSG00000109606, ENSG00000100650, ENSG00000113649, ENSG00000136527, ENSG00000131876, ENSG00000117360, ENSG00000171566, ENSG00000117614, ENSG00000104897, ENSG00000174231, ENSG00000170144, ENSG00000101343, ENSG00000021776	208	126	5085	2.71635	0.208148	0.0748447	1.9707
UP_SEQ_FEATURE	binding site:ATP	35	4.97866	0.00169393	ENSG00000096063, ENSG00000101782, ENSG00000133275, ENSG00000055332, ENSG00000110619, ENSG00000148660, ENSG00000163932, ENSG00000107968, ENSG00000124784, ENSG00000160584, ENSG00000050748, ENSG00000067900, ENSG00000070759, ENSG00000166851, ENSG00000110931, ENSG00000154237, ENSG00000100983, ENSG00000213341, ENSG00000196455, ENSG00000150457, ENSG00000130717, ENSG00000086015, ENSG00000099308, ENSG0000…	701	542	19113	1.76068	0.953672	0.13609	2.84017
GOTERM_CC_FAT	nuclear speck	12	1.70697	0.00170683	ENSG00000215301, ENSG00000124782, ENSG00000100109, ENSG00000105656, ENSG00000075856, ENSG00000174231, ENSG00000101343, ENSG00000132773, ENSG00000068878, ENSG00000117360, ENSG00000163349, ENSG00000171566	483	103	12782	3.08316	0.514515	0.0309293	2.37349
GOTERM_BP_FAT	transcription, DNA-dependent	24	3.41394	0.00177049	ENSG00000032219, ENSG00000118058, ENSG00000148308, ENSG00000147133, ENSG00000163161, ENSG00000110768, ENSG00000064995, ENSG00000112592, ENSG00000130706, ENSG00000113649, ENSG00000001167, ENSG00000129691, ENSG00000161980, ENSG00000171453, ENSG00000070047, ENSG00000124782, ENSG00000115816, ENSG00000105656, ENSG00000007968, ENSG00000175221, ENSG00000187531, ENSG00000116539, ENSG00000112242, ENSG0000…	548	292	13528	2.029	0.986821	0.102578	3.0698
SP_PIR_KEYWORDS	host-virus interaction	22	3.12945	0.00184418	ENSG00000100906, ENSG00000096063, ENSG00000215301, ENSG00000065526, ENSG00000147133, ENSG00000163161, ENSG00000055332, ENSG00000160917, ENSG00000112592, ENSG00000205339, ENSG00000114166, ENSG00000096717, ENSG00000165916, ENSG00000204267, ENSG00000159377, ENSG00000105662, ENSG00000168610, ENSG00000187555, ENSG00000116478, ENSG00000067182, ENSG00000168394, ENSG00000156976	701	285	19235	2.11813	0.526491	0.0283438	2.54633
SP_PIR_KEYWORDS	Chaperone	15	2.13371	0.00192959	ENSG00000074582, ENSG00000136816, ENSG00000007923, ENSG00000102054, ENSG00000120438, ENSG00000213551, ENSG00000183527, ENSG00000148719, ENSG00000086061, ENSG00000096384, ENSG00000164284, ENSG00000115020, ENSG00000128590, ENSG00000115484, ENSG00000113013	701	158	19235	2.605	0.54262	0.0285562	2.66278
GOTERM_CC_FAT	nuclear envelope	18	2.56046	0.00196331	ENSG00000100401, ENSG00000095319, ENSG00000198700, ENSG00000164828, ENSG00000143815, ENSG00000119392, ENSG00000117408, ENSG00000163904, ENSG00000108559, ENSG00000205339, ENSG00000047410, ENSG00000096717, ENSG00000072310, ENSG00000153207, ENSG00000030066, ENSG00000113119, ENSG00000197879, ENSG00000025800	483	205	12782	2.32365	0.564516	0.0340444	2.72559
SP_PIR_KEYWORDS	chromatin regulator	18	2.56046	0.00209745	ENSG00000100395, ENSG00000171316, ENSG00000083168, ENSG00000118058, ENSG00000117139, ENSG00000171720, ENSG00000102054, ENSG00000129691, ENSG00000171988, ENSG00000111642, ENSG00000116478, ENSG00000112983, ENSG00000061273, ENSG00000119772, ENSG00000106462, ENSG00000116539, ENSG00000100307, ENSG00000096070	701	213	19235	2.31882	0.572738	0.0299134	2.89127
GOTERM_BP_FAT	RNA biosynthetic process	24	3.41394	0.00211885	ENSG00000032219, ENSG00000118058, ENSG00000148308, ENSG00000147133, ENSG00000163161, ENSG00000110768, ENSG00000064995, ENSG00000112592, ENSG00000130706, ENSG00000113649, ENSG00000001167, ENSG00000129691, ENSG00000161980, ENSG00000171453, ENSG00000070047, ENSG00000124782, ENSG00000115816, ENSG00000105656, ENSG00000007968, ENSG00000175221, ENSG00000187531, ENSG00000116539, ENSG00000112242, ENSG0000…	548	296	13528	2.00158	0.994382	0.118726	3.66323
GOTERM_BP_FAT	protein localization in organelle	15	2.13371	0.00237675	ENSG00000100906, ENSG00000213672, ENSG00000198700, ENSG00000142599, ENSG00000164284, ENSG00000113119, ENSG00000115020, ENSG00000117408, ENSG00000140463, ENSG00000159256, ENSG00000205339, ENSG00000047410, ENSG00000025800, ENSG00000182934, ENSG00000197386	548	146	13528	2.53625	0.997012	0.12926	4.10037
INTERPRO	IPR001965:Zinc finger, PHD-type	11	1.56472	0.0024585	ENSG00000111642, ENSG00000101191, ENSG00000101040, ENSG00000070047, ENSG00000197724, ENSG00000118058, ENSG00000083168, ENSG00000117139, ENSG00000109118, ENSG00000116539, ENSG00000096070	645	90	16659	3.15674	0.927843	0.135886	3.84585
SP_PIR_KEYWORDS	transferase	72	10.2418	0.00249747	ENSG00000096063, ENSG00000161013, ENSG00000133275, ENSG00000140521, ENSG00000114166, ENSG00000107968, ENSG00000124784, ENSG00000178950, ENSG00000160584, ENSG00000073331, ENSG00000050748, ENSG00000007541, ENSG00000198793, ENSG00000067900, ENSG00000037474, ENSG00000116539, ENSG00000070759, ENSG00000110931, ENSG00000116906, ENSG00000118058, ENSG00000196455, ENSG00000139629, ENSG00000004660, ENSG0000…	701	1394	19235	1.41724	0.636777	0.0343193	3.4338
GOTERM_BP_FAT	proteasomal protein catabolic process	12	1.70697	0.00272824	ENSG00000147475, ENSG00000165916, ENSG00000094880, ENSG00000159377, ENSG00000089053, ENSG00000136813, ENSG00000185627, ENSG00000103266, ENSG00000053900, ENSG00000108344, ENSG00000116406, ENSG00000087191	548	102	13528	2.90425	0.998737	0.143768	4.69313
GOTERM_BP_FAT	proteasomal ubiquitin-dependent protein catabolic process	12	1.70697	0.00272824	ENSG00000147475, ENSG00000165916, ENSG00000094880, ENSG00000159377, ENSG00000089053, ENSG00000136813, ENSG00000185627, ENSG00000103266, ENSG00000053900, ENSG00000108344, ENSG00000116406, ENSG00000087191	548	102	13528	2.90425	0.998737	0.143768	4.69313
GOTERM_BP_FAT	cellular macromolecule catabolic process	46	6.54339	0.00276159	ENSG00000111667, ENSG00000105325, ENSG00000105229, ENSG00000136813, ENSG00000103657, ENSG00000163161, ENSG00000110768, ENSG00000163930, ENSG00000157106, ENSG00000089053, ENSG00000103266, ENSG00000112146, ENSG00000159593, ENSG00000024048, ENSG00000151694, ENSG00000131653, ENSG00000151876, ENSG00000110395, ENSG00000087191, ENSG00000147475, ENSG00000169598, ENSG00000094880, ENSG00000138081, ENSG0000…	548	725	13528	1.56629	0.998836	0.142336	4.74919
GOTERM_BP_FAT	negative regulation of protein ubiquitination	10	1.42248	0.00287808	ENSG00000165916, ENSG00000105325, ENSG00000094880, ENSG00000159377, ENSG00000089053, ENSG00000185627, ENSG00000165699, ENSG00000053900, ENSG00000108344, ENSG00000087191	548	74	13528	3.33596	0.999125	0.144846	4.94478
GOTERM_MF_FAT	intramolecular transferase activity	6	0.853485	0.00301576	ENSG00000177192, ENSG00000110060, ENSG00000007376, ENSG00000100417, ENSG00000146085, ENSG00000165526	510	26	12983	5.87466	0.880362	0.13199	4.45515
GOTERM_BP_FAT	transcription from RNA polymerase II promoter	20	2.84495	0.00308071	ENSG00000032219, ENSG00000118058, ENSG00000147133, ENSG00000163161, ENSG00000110768, ENSG00000064995, ENSG00000112592, ENSG00000130706, ENSG00000001167, ENSG00000113649, ENSG00000129691, ENSG00000070047, ENSG00000124782, ENSG00000115816, ENSG00000105656, ENSG00000007968, ENSG00000175221, ENSG00000116539, ENSG00000112242, ENSG00000087191	548	234	13528	2.10993	0.999467	0.151143	5.28407
INTERPRO	IPR011990:Tetratricopeptide-like helical	15	2.13371	0.00312638	ENSG00000171853, ENSG00000071537, ENSG00000094880, ENSG00000125089, ENSG00000142784, ENSG00000189376, ENSG00000182973, ENSG00000132780, ENSG00000104450, ENSG00000089053, ENSG00000221829, ENSG00000103266, ENSG00000101343, ENSG00000140463, ENSG00000183891	645	157	16659	2.46763	0.964712	0.161391	4.86641
SP_PIR_KEYWORDS	cell cycle	30	4.26743	0.00315077	ENSG00000105325, ENSG00000168769, ENSG00000147133, ENSG00000100865, ENSG00000114166, ENSG00000060339, ENSG00000089053, ENSG00000182149, ENSG00000178950, ENSG00000100359, ENSG00000159593, ENSG00000166851, ENSG00000112242, ENSG00000094880, ENSG00000151503, ENSG00000150457, ENSG00000053900, ENSG00000005156, ENSG00000138764, ENSG00000132780, ENSG00000119231, ENSG00000184702, ENSG00000112941, ENSG0000…	701	461	19235	1.78564	0.721427	0.0417078	4.3138
SP_PIR_KEYWORDS	isopeptide bond	23	3.27169	0.00326029	ENSG00000100906, ENSG00000100401, ENSG00000105229, ENSG00000009790, ENSG00000124535, ENSG00000119203, ENSG00000118058, ENSG00000139372, ENSG00000171720, ENSG00000085998, ENSG00000170345, ENSG00000102054, ENSG00000130706, ENSG00000129003, ENSG00000134900, ENSG00000060339, ENSG00000116604, ENSG00000055130, ENSG00000130723, ENSG00000172845, ENSG00000116478, ENSG00000077150, ENSG00000116539	701	319	19235	1.97839	0.733551	0.0417664	4.46059
SP_PIR_KEYWORDS	mitochondrion	47	6.68563	0.00327575	ENSG00000165898, ENSG00000204316, ENSG00000156398, ENSG00000168827, ENSG00000183048, ENSG00000197142, ENSG00000140521, ENSG00000157514, ENSG00000213619, ENSG00000167969, ENSG00000130653, ENSG00000100416, ENSG00000164284, ENSG00000103707, ENSG00000167799, ENSG00000148290, ENSG00000198793, ENSG00000117593, ENSG00000167792, ENSG00000074582, ENSG00000160691, ENSG00000107959, ENSG00000148339, ENSG0000…	701	832	19235	1.55006	0.73522	0.0406763	4.48129
GOTERM_MF_FAT	transcription repressor activity	24	3.41394	0.00328031	ENSG00000032219, ENSG00000198728, ENSG00000105229, ENSG00000100395, ENSG00000111802, ENSG00000065526, ENSG00000117139, ENSG00000164916, ENSG00000157933, ENSG00000171720, ENSG00000102054, ENSG00000059728, ENSG00000109118, ENSG00000096717, ENSG00000196498, ENSG00000171566, ENSG00000165916, ENSG00000008083, ENSG00000172273, ENSG00000064703, ENSG00000172845, ENSG00000106462, ENSG00000064932, ENSG0000…	510	316	12983	1.93343	0.900724	0.134429	4.83699
SP_PIR_KEYWORDS	DNA damage	17	2.41821	0.00348494	ENSG00000163781, ENSG00000155229, ENSG00000112039, ENSG00000111802, ENSG00000124535, ENSG00000139372, ENSG00000163161, ENSG00000110768, ENSG00000100865, ENSG00000005156, ENSG00000115392, ENSG00000157106, ENSG00000221829, ENSG00000116560, ENSG00000152942, ENSG00000080345, ENSG00000147140	701	205	19235	2.27546	0.756799	0.0419396	4.76104
KEGG_PATHWAY	hsa04120:Ubiquitin mediated proteolysis	14	1.99147	0.00356667	ENSG00000105229, ENSG00000105325, ENSG00000094880, ENSG00000109670, ENSG00000103657, ENSG00000053900, ENSG00000115392, ENSG00000100023, ENSG00000089053, ENSG00000110344, ENSG00000103266, ENSG00000055130, ENSG00000151876, ENSG00000110395	208	137	5085	2.49825	0.389258	0.115975	4.11801
GOTERM_BP_FAT	RNA splicing, via transesterification reactions	15	2.13371	0.00365205	ENSG00000160201, ENSG00000119203, ENSG00000100650, ENSG00000131876, ENSG00000136527, ENSG00000117360, ENSG00000152601, ENSG00000060339, ENSG00000104897, ENSG00000174231, ENSG00000176102, ENSG00000170144, ENSG00000064703, ENSG00000101343, ENSG00000101138	548	153	13528	2.42021	0.999869	0.173187	6.23463
GOTERM_BP_FAT	RNA splicing, via transesterification reactions with bulged adenosine as nucleophile	15	2.13371	0.00365205	ENSG00000160201, ENSG00000119203, ENSG00000100650, ENSG00000131876, ENSG00000136527, ENSG00000117360, ENSG00000152601, ENSG00000060339, ENSG00000104897, ENSG00000174231, ENSG00000176102, ENSG00000170144, ENSG00000064703, ENSG00000101343, ENSG00000101138	548	153	13528	2.42021	0.999869	0.173187	6.23463
GOTERM_BP_FAT	nuclear mRNA splicing, via spliceosome	15	2.13371	0.00365205	ENSG00000160201, ENSG00000119203, ENSG00000100650, ENSG00000131876, ENSG00000136527, ENSG00000117360, ENSG00000152601, ENSG00000060339, ENSG00000104897, ENSG00000174231, ENSG00000176102, ENSG00000170144, ENSG00000064703, ENSG00000101343, ENSG00000101138	548	153	13528	2.42021	0.999869	0.173187	6.23463
GOTERM_BP_FAT	regulation of translation	14	1.99147	0.00366885	ENSG00000120705, ENSG00000055917, ENSG00000119718, ENSG00000165699, ENSG00000090905, ENSG00000110321, ENSG00000198793, ENSG00000089195, ENSG00000089154, ENSG00000145191, ENSG00000136381, ENSG00000173812, ENSG00000156976, ENSG00000111361	548	137	13528	2.52267	0.999874	0.170616	6.26244
GOTERM_BP_FAT	rRNA processing	11	1.56472	0.00395543	ENSG00000120699, ENSG00000136718, ENSG00000101546, ENSG00000109534, ENSG00000166197, ENSG00000130713, ENSG00000117133, ENSG00000171824, ENSG00000156697, ENSG00000126524, ENSG00000164338	548	92	13528	2.9516	0.999938	0.1793	6.7357
SMART	SM00249:PHD	11	1.56472	0.0040026	ENSG00000111642, ENSG00000101191, ENSG00000101040, ENSG00000070047, ENSG00000197724, ENSG00000118058, ENSG00000083168, ENSG00000117139, ENSG00000109118, ENSG00000116539, ENSG00000096070	378	90	9079	2.9356	0.576107	0.133286	4.95557
GOTERM_CC_FAT	nuclear ubiquitin ligase complex	5	0.711238	0.00400955	ENSG00000105325, ENSG00000094880, ENSG00000089053, ENSG00000053900, ENSG00000074755	483	18	12782	7.35105	0.817216	0.065719	5.49275
SP_PIR_KEYWORDS	proteasome	8	1.13798	0.00404141	ENSG00000165916, ENSG00000159377, ENSG00000136813, ENSG00000185627, ENSG00000068878, ENSG00000130706, ENSG00000108344, ENSG00000087191	701	56	19235	3.91991	0.806037	0.0470929	5.5015
INTERPRO	IPR001487:Bromodomain	7	0.995733	0.00407971	ENSG00000101040, ENSG00000204256, ENSG00000118058, ENSG00000147133, ENSG00000112983, ENSG00000116539, ENSG00000096070	645	40	16659	4.51988	0.987299	0.196117	6.30558
GOTERM_CC_FAT	histone deacetylase complex	7	0.995733	0.00408194	ENSG00000111642, ENSG00000142599, ENSG00000182979, ENSG00000116478, ENSG00000061273, ENSG00000171720, ENSG00000102054	483	41	12782	4.5182	0.82275	0.0643801	5.58929
GOTERM_BP_FAT	regulation of protein modification process	23	3.27169	0.0042898	ENSG00000150593, ENSG00000105229, ENSG00000105325, ENSG00000094880, ENSG00000118058, ENSG00000013725, ENSG00000053900, ENSG00000167965, ENSG00000108344, ENSG00000164327, ENSG00000163932, ENSG00000165916, ENSG00000159377, ENSG00000089053, ENSG00000185627, ENSG00000103266, ENSG00000055130, ENSG00000165699, ENSG00000198793, ENSG00000151694, ENSG00000166851, ENSG00000151876, ENSG00000087191	548	295	13528	1.92468	0.999973	0.189457	7.28504
UP_SEQ_FEATURE	domain:JmjC	6	0.853485	0.00432662	ENSG00000008083, ENSG00000197724, ENSG00000117139, ENSG00000170854, ENSG00000171988, ENSG00000162971	701	30	19113	5.45307	0.999613	0.300318	7.10408
UP_SEQ_FEATURE	repeat:HEAT 6	6	0.853485	0.00432662	ENSG00000136813, ENSG00000155229, ENSG00000068878, ENSG00000117408, ENSG00000198793, ENSG00000089154	701	30	19113	5.45307	0.999613	0.300318	7.10408
UP_SEQ_FEATURE	zinc finger region:C3H1-type 1	6	0.853485	0.00432662	ENSG00000160201, ENSG00000152601, ENSG00000105939, ENSG00000160917, ENSG00000075975, ENSG00000014164	701	30	19113	5.45307	0.999613	0.300318	7.10408
UP_SEQ_FEATURE	zinc finger region:C3H1-type 2	6	0.853485	0.00432662	ENSG00000160201, ENSG00000152601, ENSG00000105939, ENSG00000160917, ENSG00000075975, ENSG00000014164	701	30	19113	5.45307	0.999613	0.300318	7.10408
GOTERM_BP_FAT	apoptosis	39	5.54765	0.00434916	ENSG00000100906, ENSG00000106100, ENSG00000087470, ENSG00000151923, ENSG00000026103, ENSG00000055332, ENSG00000134215, ENSG00000089486, ENSG00000157514, ENSG00000168036, ENSG00000060339, ENSG00000124155, ENSG00000101191, ENSG00000144655, ENSG00000005194, ENSG00000159593, ENSG00000067900, ENSG00000131653, ENSG00000171169, ENSG00000150593, ENSG00000111679, ENSG00000169598, ENSG00000118058, ENSG0000…	548	602	13528	1.59927	0.999976	0.188432	7.38224
SP_PIR_KEYWORDS	Isomerase	12	1.70697	0.00438346	ENSG00000163781, ENSG00000177192, ENSG00000110060, ENSG00000100417, ENSG00000108179, ENSG00000077097, ENSG00000131013, ENSG00000146085, ENSG00000117308, ENSG00000100023, ENSG00000113593, ENSG00000167969	701	120	19235	2.74394	0.831228	0.0495639	5.95398
UP_SEQ_FEATURE	short sequence motif:Nuclear localization signal	23	3.27169	0.00438989	ENSG00000163781, ENSG00000150593, ENSG00000147133, ENSG00000163161, ENSG00000163904, ENSG00000132773, ENSG00000113649, ENSG00000059728, ENSG00000184708, ENSG00000132780, ENSG00000013374, ENSG00000008083, ENSG00000101191, ENSG00000105939, ENSG00000213672, ENSG00000138166, ENSG00000105656, ENSG00000075856, ENSG00000204256, ENSG00000166197, ENSG00000077150, ENSG00000025800, ENSG00000124228	701	325	19113	1.92955	0.999655	0.292918	7.20435
GOTERM_BP_FAT	negative regulation of ubiquitin-protein ligase activity during mitotic cell cycle	9	1.28023	0.00450767	ENSG00000165916, ENSG00000105325, ENSG00000094880, ENSG00000159377, ENSG00000089053, ENSG00000185627, ENSG00000053900, ENSG00000108344, ENSG00000087191	548	65	13528	3.41808	0.999984	0.19124	7.64134
SP_PIR_KEYWORDS	endoplasmic reticulum	41	5.83215	0.00455138	ENSG00000119787, ENSG00000071537, ENSG00000136813, ENSG00000136816, ENSG00000073756, ENSG00000125629, ENSG00000197142, ENSG00000130653, ENSG00000090054, ENSG00000124155, ENSG00000204267, ENSG00000148154, ENSG00000186866, ENSG00000198793, ENSG00000100258, ENSG00000051108, ENSG00000121680, ENSG00000127948, ENSG00000114650, ENSG00000147475, ENSG00000049239, ENSG00000164300, ENSG00000103335, ENSG0000…	701	713	19235	1.57786	0.842372	0.0500253	6.17538
GOTERM_BP_FAT	cellular protein localization	29	4.12518	0.00494599	ENSG00000100906, ENSG00000079950, ENSG00000122218, ENSG00000205339, ENSG00000168036, ENSG00000143553, ENSG00000204267, ENSG00000157911, ENSG00000164284, ENSG00000115020, ENSG00000070718, ENSG00000140463, ENSG00000100099, ENSG00000121680, ENSG00000198700, ENSG00000129515, ENSG00000117408, ENSG00000047410, ENSG00000182934, ENSG00000213672, ENSG00000142599, ENSG00000113119, ENSG00000065000, ENSG0000…	548	411	13528	1.74184	0.999995	0.204312	8.35424
GOTERM_BP_FAT	rRNA metabolic process	11	1.56472	0.00536315	ENSG00000120699, ENSG00000136718, ENSG00000101546, ENSG00000109534, ENSG00000166197, ENSG00000130713, ENSG00000117133, ENSG00000171824, ENSG00000156697, ENSG00000126524, ENSG00000164338	548	96	13528	2.82862	0.999998	0.215952	9.02789
SP_PIR_KEYWORDS	translocation	9	1.28023	0.00537434	ENSG00000065308, ENSG00000095319, ENSG00000153207, ENSG00000030066, ENSG00000119392, ENSG00000163904, ENSG00000197879, ENSG00000108559, ENSG00000047410	701	74	19235	3.33722	0.887238	0.0572799	7.25345
UP_SEQ_FEATURE	zinc finger region:C3H1-type 3	5	0.711238	0.00541061	ENSG00000152601, ENSG00000105939, ENSG00000160917, ENSG00000075975, ENSG00000014164	701	20	19113	6.81633	0.999946	0.336091	8.80799
GOTERM_BP_FAT	negative regulation of ligase activity	9	1.28023	0.00543049	ENSG00000165916, ENSG00000105325, ENSG00000094880, ENSG00000159377, ENSG00000089053, ENSG00000185627, ENSG00000053900, ENSG00000108344, ENSG00000087191	548	67	13528	3.31605	0.999998	0.214842	9.13621
GOTERM_BP_FAT	negative regulation of ubiquitin-protein ligase activity	9	1.28023	0.00543049	ENSG00000165916, ENSG00000105325, ENSG00000094880, ENSG00000159377, ENSG00000089053, ENSG00000185627, ENSG00000053900, ENSG00000108344, ENSG00000087191	548	67	13528	3.31605	0.999998	0.214842	9.13621
GOTERM_BP_FAT	protein modification by small protein conjugation or removal	15	2.13371	0.0054372	ENSG00000105229, ENSG00000138081, ENSG00000109670, ENSG00000163904, ENSG00000100023, ENSG00000110429, ENSG00000110344, ENSG00000103266, ENSG00000187555, ENSG00000112146, ENSG00000159593, ENSG00000131653, ENSG00000077254, ENSG00000151876, ENSG00000110395	548	160	13528	2.31432	0.999998	0.211675	9.14699
GOTERM_BP_FAT	protein folding	16	2.27596	0.00549316	ENSG00000136816, ENSG00000122218, ENSG00000131013, ENSG00000120438, ENSG00000108179, ENSG00000100023, ENSG00000148719, ENSG00000086061, ENSG00000096384, ENSG00000164284, ENSG00000103266, ENSG00000128590, ENSG00000090861, ENSG00000115484, ENSG00000113013, ENSG00000113593	548	177	13528	2.23151	0.999999	0.210285	9.23688
GOTERM_BP_FAT	cellular macromolecule localization	29	4.12518	0.00550516	ENSG00000100906, ENSG00000079950, ENSG00000122218, ENSG00000205339, ENSG00000168036, ENSG00000143553, ENSG00000204267, ENSG00000157911, ENSG00000164284, ENSG00000115020, ENSG00000070718, ENSG00000140463, ENSG00000100099, ENSG00000121680, ENSG00000198700, ENSG00000129515, ENSG00000117408, ENSG00000047410, ENSG00000182934, ENSG00000213672, ENSG00000142599, ENSG00000113119, ENSG00000065000, ENSG0000…	548	414	13528	1.72922	0.999999	0.207467	9.25615
GOTERM_BP_FAT	programmed cell death	39	5.54765	0.00552543	ENSG00000100906, ENSG00000106100, ENSG00000087470, ENSG00000151923, ENSG00000026103, ENSG00000055332, ENSG00000134215, ENSG00000089486, ENSG00000157514, ENSG00000168036, ENSG00000060339, ENSG00000124155, ENSG00000101191, ENSG00000144655, ENSG00000005194, ENSG00000159593, ENSG00000067900, ENSG00000131653, ENSG00000171169, ENSG00000150593, ENSG00000111679, ENSG00000169598, ENSG00000118058, ENSG0000…	548	611	13528	1.57571	0.999999	0.205009	9.2887
SP_PIR_KEYWORDS	cholesterol metabolism	6	0.853485	0.00560631	ENSG00000072310, ENSG00000125629, ENSG00000146085, ENSG00000157978, ENSG00000115677, ENSG00000114650	701	32	19235	5.14488	0.897403	0.0581597	7.55524
INTERPRO	IPR008271:Serine/threonine protein kinase, active site	25	3.55619	0.00566438	ENSG00000096063, ENSG00000133275, ENSG00000148660, ENSG00000055332, ENSG00000163932, ENSG00000107968, ENSG00000160584, ENSG00000178950, ENSG00000050748, ENSG00000067900, ENSG00000166851, ENSG00000110931, ENSG00000154237, ENSG00000213341, ENSG00000150457, ENSG00000196455, ENSG00000086015, ENSG00000099308, ENSG00000004660, ENSG00000163349, ENSG00000115661, ENSG00000170145, ENSG00000112079, ENSG0000…	645	354	16659	1.824	0.997681	0.250908	8.65279
SMART	SM00297:BROMO	7	0.995733	0.00571328	ENSG00000101040, ENSG00000204256, ENSG00000118058, ENSG00000147133, ENSG00000112983, ENSG00000116539, ENSG00000096070	378	40	9079	4.20324	0.706579	0.160681	7.0037
GOTERM_MF_FAT	acid-amino acid ligase activity	17	2.41821	0.00571776	ENSG00000105229, ENSG00000094880, ENSG00000138081, ENSG00000135912, ENSG00000103657, ENSG00000053900, ENSG00000100023, ENSG00000110429, ENSG00000089053, ENSG00000110344, ENSG00000103266, ENSG00000112146, ENSG00000024048, ENSG00000131653, ENSG00000100983, ENSG00000151876, ENSG00000110395	510	201	12983	2.15307	0.982246	0.211107	8.28868
GOTERM_BP_FAT	regulation of translational initiation	7	0.995733	0.0057311	ENSG00000119718, ENSG00000110321, ENSG00000089195, ENSG00000145191, ENSG00000173812, ENSG00000156976, ENSG00000111361	548	41	13528	4.21471	0.999999	0.208656	9.61821
SP_PIR_KEYWORDS	tpr repeat	14	1.99147	0.00576344	ENSG00000171853, ENSG00000104450, ENSG00000076201, ENSG00000094880, ENSG00000089053, ENSG00000221829, ENSG00000125089, ENSG00000103266, ENSG00000142784, ENSG00000112146, ENSG00000107938, ENSG00000140463, ENSG00000132780, ENSG00000183891	701	160	19235	2.40095	0.903763	0.0582583	7.75915
GOTERM_BP_FAT	negative regulation of biosynthetic process	37	5.26316	0.00583061	ENSG00000032219, ENSG00000198728, ENSG00000105229, ENSG00000083168, ENSG00000140968, ENSG00000171720, ENSG00000102054, ENSG00000141002, ENSG00000109118, ENSG00000168036, ENSG00000172273, ENSG00000168610, ENSG00000116478, ENSG00000108788, ENSG00000145191, ENSG00000114650, ENSG00000087191, ENSG00000150593, ENSG00000188986, ENSG00000142784, ENSG00000065526, ENSG00000129515, ENSG00000090905, ENSG0000…	548	573	13528	1.59404	0.999999	0.208792	9.77724
OMIM_DISEASE	Leukoencephalopathy with vanishing white matter	3	0.426743	0.00599086	ENSG00000119718, ENSG00000145191, ENSG00000111361	120	4	3671	22.9438	0.658903	0.658903	7.12775
INTERPRO	IPR000719:Protein kinase, core	31	4.40967	0.00621227	ENSG00000096063, ENSG00000133275, ENSG00000055332, ENSG00000148660, ENSG00000163932, ENSG00000107968, ENSG00000160584, ENSG00000178950, ENSG00000050748, ENSG00000067900, ENSG00000070759, ENSG00000166851, ENSG00000110931, ENSG00000154237, ENSG00000213341, ENSG00000196455, ENSG00000150457, ENSG00000086015, ENSG00000099308, ENSG00000004660, ENSG00000115216, ENSG00000107140, ENSG00000010671, ENSG0000…	645	476	16659	1.68207	0.998713	0.261045	9.45141
INTERPRO	IPR003347:Transcription factor jumonji/aspartyl beta-hydroxylase	6	0.853485	0.00627154	ENSG00000008083, ENSG00000197724, ENSG00000117139, ENSG00000170854, ENSG00000171988, ENSG00000162971	645	31	16659	4.99895	0.998792	0.253332	9.53742
GOTERM_BP_FAT	spleen development	5	0.711238	0.00631252	ENSG00000008083, ENSG00000026103, ENSG00000151694, ENSG00000077150, ENSG00000162769	548	19	13528	6.49635	1	0.220827	10.5436
GOTERM_BP_FAT	vesicle-mediated transport	37	5.26316	0.00634597	ENSG00000119787, ENSG00000079950, ENSG00000049245, ENSG00000122218, ENSG00000134215, ENSG00000117533, ENSG00000124198, ENSG00000168036, ENSG00000143553, ENSG00000165219, ENSG00000164506, ENSG00000122958, ENSG00000115020, ENSG00000070718, ENSG00000182473, ENSG00000177951, ENSG00000083097, ENSG00000130787, ENSG00000149182, ENSG00000066455, ENSG00000115216, ENSG00000154305, ENSG00000142347, ENSG0000…	548	576	13528	1.58574	1	0.218755	10.5966
GOTERM_BP_FAT	negative regulation of cellular protein metabolic process	16	2.27596	0.00639881	ENSG00000105325, ENSG00000094880, ENSG00000090905, ENSG00000053900, ENSG00000108344, ENSG00000163932, ENSG00000111361, ENSG00000165916, ENSG00000096384, ENSG00000140564, ENSG00000089053, ENSG00000159377, ENSG00000185627, ENSG00000165699, ENSG00000145191, ENSG00000087191	548	180	13528	2.19432	1	0.217326	10.6802
GOTERM_CC_FAT	endoplasmic reticulum part	24	3.41394	0.00642844	ENSG00000147475, ENSG00000049239, ENSG00000167130, ENSG00000136816, ENSG00000125629, ENSG00000073756, ENSG00000154305, ENSG00000182934, ENSG00000116406, ENSG00000090054, ENSG00000179364, ENSG00000211456, ENSG00000072310, ENSG00000124155, ENSG00000065308, ENSG00000204267, ENSG00000140564, ENSG00000172269, ENSG00000087111, ENSG00000165195, ENSG00000160803, ENSG00000051108, ENSG00000168394, ENSG0000…	483	347	12782	1.83035	0.934651	0.0961007	8.66949
UP_SEQ_FEATURE	short sequence motif:DEAD box	6	0.853485	0.00658499	ENSG00000215301, ENSG00000110367, ENSG00000064703, ENSG00000111364, ENSG00000156976, ENSG00000124228	701	33	19113	4.95733	0.999994	0.38051	10.6208
GOTERM_MF_FAT	histone deacetylase binding	6	0.853485	0.00663288	ENSG00000142784, ENSG00000116478, ENSG00000171720, ENSG00000077097, ENSG00000167182, ENSG00000114166	510	31	12983	4.92713	0.990707	0.228882	9.55413
UP_SEQ_FEATURE	cross-link:Glycyl lysine isopeptide (Lys-Gly) (interchain with G-Cter in ubiquitin)	16	2.27596	0.00666711	ENSG00000100906, ENSG00000009790, ENSG00000124535, ENSG00000118058, ENSG00000171720, ENSG00000170345, ENSG00000085998, ENSG00000102054, ENSG00000130706, ENSG00000129003, ENSG00000134900, ENSG00000060339, ENSG00000055130, ENSG00000130723, ENSG00000077150, ENSG00000116539	701	199	19113	2.19219	0.999995	0.37262	10.7463
GOTERM_BP_FAT	protein import	13	1.84922	0.00679822	ENSG00000100906, ENSG00000213672, ENSG00000198700, ENSG00000142599, ENSG00000157911, ENSG00000164284, ENSG00000113119, ENSG00000117408, ENSG00000205339, ENSG00000047410, ENSG00000025800, ENSG00000197386, ENSG00000121680	548	131	13528	2.44977	1	0.226153	11.3099
SP_PIR_KEYWORDS	chromosomal rearrangement	20	2.84495	0.00683125	ENSG00000083168, ENSG00000118058, ENSG00000120008, ENSG00000110619, ENSG00000066455, ENSG00000047410, ENSG00000168036, ENSG00000196588, ENSG00000110367, ENSG00000213672, ENSG00000105662, ENSG00000142599, ENSG00000116560, ENSG00000105656, ENSG00000141985, ENSG00000166140, ENSG00000075539, ENSG00000077150, ENSG00000147140, ENSG00000115970	701	279	19235	1.96698	0.937722	0.0670501	9.13384
GOTERM_CC_FAT	ribonucleoprotein complex	32	4.55192	0.00693239	ENSG00000204316, ENSG00000138385, ENSG00000100109, ENSG00000100056, ENSG00000105298, ENSG00000033030, ENSG00000131876, ENSG00000117360, ENSG00000136718, ENSG00000104897, ENSG00000101343, ENSG00000021776, ENSG00000089154, ENSG00000143621, ENSG00000160201, ENSG00000109606, ENSG00000109534, ENSG00000155363, ENSG00000090905, ENSG00000156697, ENSG00000174720, ENSG00000112651, ENSG00000171566, ENSG0000…	483	515	12782	1.64435	0.947272	0.0997594	9.31872
GOTERM_MF_FAT	histone binding	7	0.995733	0.00701924	ENSG00000172273, ENSG00000100395, ENSG00000198700, ENSG00000142784, ENSG00000147133, ENSG00000205339, ENSG00000096717	510	44	12983	4.04996	0.99293	0.229432	10.0835
GOTERM_BP_FAT	negative regulation of cellular biosynthetic process	36	5.12091	0.00716229	ENSG00000032219, ENSG00000198728, ENSG00000105229, ENSG00000083168, ENSG00000140968, ENSG00000171720, ENSG00000102054, ENSG00000141002, ENSG00000109118, ENSG00000168036, ENSG00000172273, ENSG00000168610, ENSG00000116478, ENSG00000108788, ENSG00000145191, ENSG00000087191, ENSG00000150593, ENSG00000188986, ENSG00000142784, ENSG00000129515, ENSG00000065526, ENSG00000090905, ENSG00000117139, ENSG0000…	548	561	13528	1.58414	1	0.233612	11.8801
INTERPRO	IPR000629:RNA helicase, ATP-dependent, DEAD-box, conserved site	6	0.853485	0.00720131	ENSG00000215301, ENSG00000110367, ENSG00000064703, ENSG00000111364, ENSG00000156976, ENSG00000124228	645	32	16659	4.84273	0.999556	0.275025	10.8765
INTERPRO	IPR000953:Chromo domain	6	0.853485	0.00720131	ENSG00000111642, ENSG00000032219, ENSG00000171316, ENSG00000100307, ENSG00000054267, ENSG00000153046	645	32	16659	4.84273	0.999556	0.275025	10.8765
GOTERM_BP_FAT	protein catabolic process	39	5.54765	0.00738563	ENSG00000111667, ENSG00000105229, ENSG00000105325, ENSG00000136813, ENSG00000103657, ENSG00000163930, ENSG00000089053, ENSG00000103266, ENSG00000112146, ENSG00000159593, ENSG00000198793, ENSG00000024048, ENSG00000151694, ENSG00000131653, ENSG00000151876, ENSG00000110395, ENSG00000087191, ENSG00000147475, ENSG00000094880, ENSG00000138081, ENSG00000109670, ENSG00000163904, ENSG00000053900, ENSG0000…	548	622	13528	1.54784	1	0.236849	12.2283
GOTERM_CC_FAT	PML body	6	0.853485	0.00740216	ENSG00000163781, ENSG00000111802, ENSG00000157933, ENSG00000159256, ENSG00000096717, ENSG00000163349	483	33	12782	4.81159	0.956836	0.102705	9.92005
SP_PIR_KEYWORDS	Transcription	97	13.798	0.00749271	ENSG00000177731, ENSG00000032219, ENSG00000171316, ENSG00000148308, ENSG00000140968, ENSG00000064995, ENSG00000171720, ENSG00000110768, ENSG00000112592, ENSG00000059728, ENSG00000113649, ENSG00000141002, ENSG00000171988, ENSG00000109118, ENSG00000168036, ENSG00000114166, ENSG00000111642, ENSG00000172273, ENSG00000060339, ENSG00000124782, ENSG00000168610, ENSG00000116478, ENSG00000108788, ENSG0000…	701	2071	19235	1.28519	0.95245	0.0715995	9.97582
SP_PIR_KEYWORDS	ribosome biogenesis	7	0.995733	0.00760038	ENSG00000136718, ENSG00000165733, ENSG00000109534, ENSG00000117133, ENSG00000156697, ENSG00000126524, ENSG00000170854	701	48	19235	4.00158	0.954494	0.0709283	10.1122
GOTERM_CC_FAT	proteasome complex	8	1.13798	0.00779658	ENSG00000165916, ENSG00000159377, ENSG00000136813, ENSG00000185627, ENSG00000068878, ENSG00000130706, ENSG00000108344, ENSG00000087191	483	61	12782	3.47066	0.963516	0.104491	10.4221
GOTERM_BP_FAT	protein import into nucleus	10	1.42248	0.00782716	ENSG00000100906, ENSG00000213672, ENSG00000198700, ENSG00000142599, ENSG00000113119, ENSG00000117408, ENSG00000205339, ENSG00000047410, ENSG00000025800, ENSG00000197386	548	86	13528	2.87048	1	0.245959	12.9127
KEGG_PATHWAY	hsa03018:RNA degradation	8	1.13798	0.00784275	ENSG00000120699, ENSG00000144580, ENSG00000110367, ENSG00000112941, ENSG00000130713, ENSG00000171824, ENSG00000182973, ENSG00000113013	208	57	5085	3.43117	0.662627	0.195322	8.85029
GOTERM_BP_FAT	negative regulation of gene expression	33	4.69417	0.00787673	ENSG00000032219, ENSG00000198728, ENSG00000105229, ENSG00000083168, ENSG00000140968, ENSG00000171720, ENSG00000102054, ENSG00000141002, ENSG00000109118, ENSG00000168036, ENSG00000172273, ENSG00000168610, ENSG00000116478, ENSG00000108788, ENSG00000087191, ENSG00000150593, ENSG00000188986, ENSG00000142784, ENSG00000155363, ENSG00000129515, ENSG00000065526, ENSG00000090905, ENSG00000117139, ENSG0000…	548	504	13528	1.61635	1	0.244206	12.9892
GOTERM_BP_FAT	chromatin modification	21	2.9872	0.00792412	ENSG00000100395, ENSG00000171316, ENSG00000083168, ENSG00000118058, ENSG00000117139, ENSG00000171720, ENSG00000102054, ENSG00000171988, ENSG00000114166, ENSG00000132780, ENSG00000096717, ENSG00000111642, ENSG00000142599, ENSG00000116478, ENSG00000061273, ENSG00000112983, ENSG00000119772, ENSG00000106462, ENSG00000116539, ENSG00000100307, ENSG00000096070	548	274	13528	1.892	1	0.242441	13.0623
GOTERM_BP_FAT	regulation of programmed cell death	48	6.82788	0.00796499	ENSG00000100906, ENSG00000187764, ENSG00000106100, ENSG00000073756, ENSG00000163161, ENSG00000151923, ENSG00000026103, ENSG00000171720, ENSG00000089486, ENSG00000134215, ENSG00000213619, ENSG00000196588, ENSG00000135124, ENSG00000140564, ENSG00000050748, ENSG00000005194, ENSG00000172936, ENSG00000116478, ENSG00000159593, ENSG00000151694, ENSG00000051108, ENSG00000067900, ENSG00000131653, ENSG0000…	548	812	13528	1.45928	1	0.240549	13.1253
SP_PIR_KEYWORDS	transcription regulation	95	13.5135	0.00800259	ENSG00000177731, ENSG00000032219, ENSG00000171316, ENSG00000140968, ENSG00000110768, ENSG00000064995, ENSG00000171720, ENSG00000170345, ENSG00000112592, ENSG00000059728, ENSG00000113649, ENSG00000141002, ENSG00000109118, ENSG00000171988, ENSG00000114166, ENSG00000168036, ENSG00000111642, ENSG00000172273, ENSG00000060339, ENSG00000124782, ENSG00000168610, ENSG00000116478, ENSG00000108788, ENSG0000…	701	2026	19235	1.28664	0.961384	0.0728838	10.6199
GOTERM_BP_FAT	protein complex assembly	33	4.69417	0.00804551	ENSG00000119787, ENSG00000106100, ENSG00000049245, ENSG00000147133, ENSG00000163161, ENSG00000110768, ENSG00000064995, ENSG00000026103, ENSG00000130706, ENSG00000112592, ENSG00000120438, ENSG00000205339, ENSG00000168036, ENSG00000135124, ENSG00000204267, ENSG00000070061, ENSG00000148290, ENSG00000112242, ENSG00000074582, ENSG00000198700, ENSG00000118058, ENSG00000157933, ENSG00000117408, ENSG0000…	548	505	13528	1.61315	1	0.239738	13.2493
GOTERM_BP_FAT	protein complex biogenesis	33	4.69417	0.00804551	ENSG00000119787, ENSG00000106100, ENSG00000049245, ENSG00000147133, ENSG00000163161, ENSG00000110768, ENSG00000064995, ENSG00000026103, ENSG00000130706, ENSG00000112592, ENSG00000120438, ENSG00000205339, ENSG00000168036, ENSG00000135124, ENSG00000204267, ENSG00000070061, ENSG00000148290, ENSG00000112242, ENSG00000074582, ENSG00000198700, ENSG00000118058, ENSG00000157933, ENSG00000117408, ENSG0000…	548	505	13528	1.61315	1	0.239738	13.2493
GOTERM_BP_FAT	cell cycle process	36	5.12091	0.00804695	ENSG00000105325, ENSG00000147133, ENSG00000148660, ENSG00000171720, ENSG00000168036, ENSG00000114166, ENSG00000172273, ENSG00000089053, ENSG00000100359, ENSG00000140463, ENSG00000076053, ENSG00000024048, ENSG00000151694, ENSG00000013810, ENSG00000166851, ENSG00000087191, ENSG00000094880, ENSG00000150457, ENSG00000151503, ENSG00000110321, ENSG00000053900, ENSG00000005156, ENSG00000138764, ENSG0000…	548	565	13528	1.57292	1	0.236915	13.2515
GOTERM_MF_FAT	tRNA binding	5	0.711238	0.00821391	ENSG00000100416, ENSG00000138385, ENSG00000090861, ENSG00000110619, ENSG00000037474	510	21	12983	6.06116	0.996967	0.25167	11.7021
GOTERM_MF_FAT	heat shock protein binding	9	1.28023	0.00822718	ENSG00000100906, ENSG00000148719, ENSG00000086061, ENSG00000178950, ENSG00000103266, ENSG00000128590, ENSG00000007923, ENSG00000213551, ENSG00000132780	510	74	12983	3.0961	0.996995	0.241607	11.7199
GOTERM_BP_FAT	tRNA metabolic process	12	1.70697	0.00823834	ENSG00000124608, ENSG00000100416, ENSG00000177192, ENSG00000134440, ENSG00000110060, ENSG00000138385, ENSG00000090861, ENSG00000089195, ENSG00000110619, ENSG00000037474, ENSG00000047410, ENSG00000117593	548	118	13528	2.51045	1	0.238986	13.5455
SMART	SM00558:JmjC	6	0.853485	0.00837593	ENSG00000008083, ENSG00000197724, ENSG00000117139, ENSG00000170854, ENSG00000171988, ENSG00000162971	378	31	9079	4.64875	0.834701	0.201484	10.1109
KEGG_PATHWAY	hsa04210:Apoptosis	10	1.42248	0.008417	ENSG00000100906, ENSG00000213341, ENSG00000169598, ENSG00000172936, ENSG00000164305, ENSG00000120868, ENSG00000171608, ENSG00000026103, ENSG00000100368, ENSG00000067182	208	87	5085	2.81001	0.688533	0.17668	9.46927
GOTERM_BP_FAT	mRNA polyadenylation	4	0.56899	0.0085076	ENSG00000119203, ENSG00000176102, ENSG00000101138, ENSG00000014164	548	11	13528	8.97678	1	0.242935	13.9576
GOTERM_BP_FAT	mRNA cleavage	4	0.56899	0.0085076	ENSG00000119203, ENSG00000176102, ENSG00000155363, ENSG00000101138	548	11	13528	8.97678	1	0.242935	13.9576
GOTERM_BP_FAT	response to cadmium ion	4	0.56899	0.0085076	ENSG00000050748, ENSG00000162882, ENSG00000168036, ENSG00000100983	548	11	13528	8.97678	1	0.242935	13.9576
GOTERM_MF_FAT	enzyme binding	33	4.69417	0.00852261	ENSG00000100906, ENSG00000132254, ENSG00000013725, ENSG00000026103, ENSG00000171720, ENSG00000140521, ENSG00000205339, ENSG00000163932, ENSG00000168036, ENSG00000114166, ENSG00000172273, ENSG00000140564, ENSG00000070047, ENSG00000103266, ENSG00000168610, ENSG00000100359, ENSG00000116478, ENSG00000067900, ENSG00000169598, ENSG00000198700, ENSG00000142784, ENSG00000157933, ENSG00000140368, ENSG0000…	510	523	12983	1.60626	0.997563	0.23929	12.1159
GOTERM_BP_FAT	negative regulation of macromolecule biosynthetic process	35	4.97866	0.00858389	ENSG00000032219, ENSG00000198728, ENSG00000105229, ENSG00000083168, ENSG00000140968, ENSG00000171720, ENSG00000102054, ENSG00000141002, ENSG00000109118, ENSG00000168036, ENSG00000172273, ENSG00000168610, ENSG00000116478, ENSG00000108788, ENSG00000145191, ENSG00000087191, ENSG00000150593, ENSG00000188986, ENSG00000142784, ENSG00000129515, ENSG00000065526, ENSG00000090905, ENSG00000117139, ENSG0000…	548	547	13528	1.57955	1	0.242035	14.074
GOTERM_BP_FAT	regulation of cell death	48	6.82788	0.00866376	ENSG00000100906, ENSG00000187764, ENSG00000106100, ENSG00000073756, ENSG00000163161, ENSG00000151923, ENSG00000026103, ENSG00000171720, ENSG00000089486, ENSG00000134215, ENSG00000213619, ENSG00000196588, ENSG00000135124, ENSG00000140564, ENSG00000050748, ENSG00000005194, ENSG00000172936, ENSG00000116478, ENSG00000159593, ENSG00000151694, ENSG00000051108, ENSG00000067900, ENSG00000131653, ENSG0000…	548	815	13528	1.45391	1	0.241244	14.1957
GOTERM_MF_FAT	helicase activity	13	1.84922	0.00896184	ENSG00000111642, ENSG00000215301, ENSG00000110367, ENSG00000130589, ENSG00000109606, ENSG00000171316, ENSG00000155363, ENSG00000064703, ENSG00000163161, ENSG00000111364, ENSG00000104738, ENSG00000156976, ENSG00000124228	510	140	12983	2.36385	0.998215	0.240546	12.7015
GOTERM_BP_FAT	negative regulation of protein metabolic process	16	2.27596	0.00898207	ENSG00000105325, ENSG00000094880, ENSG00000090905, ENSG00000053900, ENSG00000108344, ENSG00000163932, ENSG00000111361, ENSG00000165916, ENSG00000096384, ENSG00000140564, ENSG00000089053, ENSG00000159377, ENSG00000185627, ENSG00000165699, ENSG00000145191, ENSG00000087191	548	187	13528	2.11218	1	0.246174	14.6792
SP_PIR_KEYWORDS	protein biosynthesis	15	2.13371	0.00902211	ENSG00000120705, ENSG00000124608, ENSG00000134440, ENSG00000103707, ENSG00000119718, ENSG00000168827, ENSG00000110321, ENSG00000090861, ENSG00000110619, ENSG00000114626, ENSG00000145191, ENSG00000117593, ENSG00000173812, ENSG00000156976, ENSG00000111361	701	188	19235	2.18931	0.974537	0.0800365	11.895
GOTERM_BP_FAT	nuclear import	10	1.42248	0.00906197	ENSG00000100906, ENSG00000213672, ENSG00000198700, ENSG00000142599, ENSG00000113119, ENSG00000117408, ENSG00000205339, ENSG00000047410, ENSG00000025800, ENSG00000197386	548	88	13528	2.80524	1	0.245357	14.8001
GOTERM_BP_FAT	natural killer cell differentiation	3	0.426743	0.0092744	ENSG00000172845, ENSG00000126561, ENSG00000173757	548	4	13528	18.5146	1	0.247639	15.1209
GOTERM_BP_FAT	germinal center formation	3	0.426743	0.0092744	ENSG00000092929, ENSG00000151694, ENSG00000077150	548	4	13528	18.5146	1	0.247639	15.1209
GOTERM_BP_FAT	regulation of Rac GTPase activity	3	0.426743	0.0092744	ENSG00000198793, ENSG00000167965, ENSG00000164327	548	4	13528	18.5146	1	0.247639	15.1209
GOTERM_BP_FAT	JAK-STAT cascade involved in growth hormone signaling pathway	3	0.426743	0.0092744	ENSG00000168610, ENSG00000126561, ENSG00000173757	548	4	13528	18.5146	1	0.247639	15.1209
GOTERM_BP_FAT	response to DNA damage stimulus	26	3.69844	0.00932167	ENSG00000163781, ENSG00000124535, ENSG00000163161, ENSG00000110768, ENSG00000089486, ENSG00000140521, ENSG00000172273, ENSG00000157106, ENSG00000221829, ENSG00000159593, ENSG00000008405, ENSG00000112039, ENSG00000155229, ENSG00000111802, ENSG00000139372, ENSG00000164305, ENSG00000115392, ENSG00000005156, ENSG00000096717, ENSG00000163349, ENSG00000136709, ENSG00000112941, ENSG00000116560, ENSG0000…	548	373	13528	1.72075	1	0.246077	15.1921
GOTERM_MF_FAT	protein C-terminus binding	13	1.84922	0.00945941	ENSG00000163781, ENSG00000157911, ENSG00000156304, ENSG00000187555, ENSG00000163161, ENSG00000197879, ENSG00000128272, ENSG00000077097, ENSG00000168036, ENSG00000163932, ENSG00000157978, ENSG00000096717, ENSG00000121680	510	141	12983	2.34709	0.998746	0.243007	13.3605
GOTERM_MF_FAT	translation initiation factor activity	8	1.13798	0.00955677	ENSG00000119718, ENSG00000110321, ENSG00000089195, ENSG00000145191, ENSG00000184708, ENSG00000173812, ENSG00000156976, ENSG00000111361	510	61	12983	3.3386	0.99883	0.236642	13.4889
SMART	SM00298:CHROMO	6	0.853485	0.00959685	ENSG00000111642, ENSG00000032219, ENSG00000171316, ENSG00000100307, ENSG00000054267, ENSG00000153046	378	32	9079	4.50347	0.87301	0.204905	11.5034
GOTERM_MF_FAT	ligase activity, forming carbon-nitrogen bonds	18	2.56046	0.00960156	ENSG00000105229, ENSG00000094880, ENSG00000138081, ENSG00000135912, ENSG00000103657, ENSG00000053900, ENSG00000100023, ENSG00000110429, ENSG00000089053, ENSG00000110344, ENSG00000103266, ENSG00000084774, ENSG00000112146, ENSG00000024048, ENSG00000131653, ENSG00000100983, ENSG00000151876, ENSG00000110395	510	231	12983	1.98365	0.998867	0.229616	13.548
GOTERM_BP_FAT	response to peptide hormone stimulus	14	1.99147	0.00967333	ENSG00000160691, ENSG00000103994, ENSG00000119718, ENSG00000142784, ENSG00000168610, ENSG00000165699, ENSG00000170145, ENSG00000126561, ENSG00000132670, ENSG00000198793, ENSG00000145191, ENSG00000173757, ENSG00000114166, ENSG00000111361	548	154	13528	2.24419	1	0.251435	15.7202
GOTERM_MF_FAT	aminoacyl-tRNA ligase activity	7	0.995733	0.00967679	ENSG00000124608, ENSG00000134440, ENSG00000090861, ENSG00000110619, ENSG00000130764, ENSG00000047410, ENSG00000117593	510	47	12983	3.79145	0.998926	0.223673	13.647
GOTERM_MF_FAT	ligase activity, forming carbon-oxygen bonds	7	0.995733	0.00967679	ENSG00000124608, ENSG00000134440, ENSG00000090861, ENSG00000110619, ENSG00000130764, ENSG00000047410, ENSG00000117593	510	47	12983	3.79145	0.998926	0.223673	13.647
GOTERM_MF_FAT	ligase activity, forming aminoacyl-tRNA and related compounds	7	0.995733	0.00967679	ENSG00000124608, ENSG00000134440, ENSG00000090861, ENSG00000110619, ENSG00000130764, ENSG00000047410, ENSG00000117593	510	47	12983	3.79145	0.998926	0.223673	13.647
UP_SEQ_FEATURE	repeat:TPR 1	13	1.84922	0.00969367	ENSG00000171853, ENSG00000104450, ENSG00000076201, ENSG00000094880, ENSG00000089053, ENSG00000221829, ENSG00000142784, ENSG00000125089, ENSG00000103266, ENSG00000107938, ENSG00000140463, ENSG00000132780, ENSG00000183891	701	151	19113	2.34735	1	0.479896	15.257
UP_SEQ_FEATURE	repeat:TPR 2	13	1.84922	0.00969367	ENSG00000171853, ENSG00000104450, ENSG00000076201, ENSG00000094880, ENSG00000089053, ENSG00000221829, ENSG00000142784, ENSG00000125089, ENSG00000103266, ENSG00000107938, ENSG00000140463, ENSG00000132780, ENSG00000183891	701	151	19113	2.34735	1	0.479896	15.257
KEGG_PATHWAY	hsa05215:Prostate cancer	10	1.42248	0.00972757	ENSG00000100906, ENSG00000213341, ENSG00000096384, ENSG00000007968, ENSG00000171608, ENSG00000198793, ENSG00000128272, ENSG00000213281, ENSG00000168036, ENSG00000112242	208	89	5085	2.74687	0.740494	0.17528	10.8675
SP_PIR_KEYWORDS	helicase	12	1.70697	0.00986947	ENSG00000111642, ENSG00000215301, ENSG00000110367, ENSG00000130589, ENSG00000109606, ENSG00000171316, ENSG00000155363, ENSG00000064703, ENSG00000163161, ENSG00000111364, ENSG00000156976, ENSG00000124228	701	134	19235	2.45726	0.981993	0.0853982	12.9418
GOTERM_CC_FAT	mitochondrion	57	8.10811	0.010008	ENSG00000165898, ENSG00000204316, ENSG00000087470, ENSG00000168827, ENSG00000119723, ENSG00000197142, ENSG00000140521, ENSG00000221829, ENSG00000164284, ENSG00000198793, ENSG00000117593, ENSG00000008405, ENSG00000148339, ENSG00000150787, ENSG00000131269, ENSG00000112651, ENSG00000143314, ENSG00000178537, ENSG00000127838, ENSG00000158042, ENSG00000130414, ENSG00000095321, ENSG00000112983, ENSG0000…	483	1087	12782	1.3877	0.985803	0.128247	13.189
GOTERM_MF_FAT	pseudouridine synthase activity	4	0.56899	0.0101143	ENSG00000177192, ENSG00000110060, ENSG00000007376, ENSG00000165526	510	12	12983	8.48562	0.999212	0.225265	14.2209
SP_PIR_KEYWORDS	exocytosis	7	0.995733	0.0101805	ENSG00000164506, ENSG00000092929, ENSG00000154305, ENSG00000182473, ENSG00000180104, ENSG00000084652, ENSG00000143553	701	51	19235	3.76619	0.984144	0.0861529	13.3232
SP_PIR_KEYWORDS	Proto-oncogene	17	2.41821	0.0102918	ENSG00000083168, ENSG00000118058, ENSG00000120008, ENSG00000157933, ENSG00000110619, ENSG00000170345, ENSG00000047410, ENSG00000196588, ENSG00000107968, ENSG00000110367, ENSG00000213672, ENSG00000105656, ENSG00000141985, ENSG00000166140, ENSG00000213281, ENSG00000077150, ENSG00000110395	701	230	19235	2.02813	0.98485	0.0852861	13.4593
SP_PIR_KEYWORDS	trna-binding	4	0.56899	0.0104452	ENSG00000124608, ENSG00000100416, ENSG00000090861, ENSG00000037474	701	13	19235	8.44288	0.985772	0.0847841	13.6466
UP_SEQ_FEATURE	repeat:HEAT 7	5	0.711238	0.010571	ENSG00000136813, ENSG00000155229, ENSG00000117408, ENSG00000198793, ENSG00000089154	701	24	19113	5.68028	1	0.497288	16.524
UP_SEQ_FEATURE	domain:ABC transmembrane type-1	4	0.56899	0.0106279	ENSG00000204267, ENSG00000131269, ENSG00000135776, ENSG00000168394	701	13	19113	8.38933	1	0.48707	16.6055
KEGG_PATHWAY	hsa04662:B cell receptor signaling pathway	9	1.28023	0.0106571	ENSG00000100906, ENSG00000111679, ENSG00000213341, ENSG00000146232, ENSG00000171608, ENSG00000170345, ENSG00000213281, ENSG00000134215, ENSG00000010671	208	75	5085	2.93365	0.772036	0.168747	11.8472
UP_SEQ_FEATURE	short sequence motif:Q motif	6	0.853485	0.0107301	ENSG00000215301, ENSG00000110367, ENSG00000064703, ENSG00000111364, ENSG00000156976, ENSG00000124228	701	37	19113	4.42141	1	0.478788	16.7518
INTERPRO	IPR017441:Protein kinase, ATP binding site	29	4.12518	0.0107384	ENSG00000096063, ENSG00000133275, ENSG00000055332, ENSG00000148660, ENSG00000163932, ENSG00000107968, ENSG00000160584, ENSG00000178950, ENSG00000050748, ENSG00000067900, ENSG00000070759, ENSG00000166851, ENSG00000154237, ENSG00000110931, ENSG00000213341, ENSG00000196455, ENSG00000150457, ENSG00000086015, ENSG00000099308, ENSG00000004660, ENSG00000107140, ENSG00000010671, ENSG00000163349, ENSG0000…	645	455	16659	1.64617	0.99999	0.369489	15.803
GOTERM_BP_FAT	regulation of apoptosis	47	6.68563	0.0108783	ENSG00000100906, ENSG00000187764, ENSG00000106100, ENSG00000073756, ENSG00000163161, ENSG00000151923, ENSG00000026103, ENSG00000171720, ENSG00000089486, ENSG00000134215, ENSG00000213619, ENSG00000196588, ENSG00000135124, ENSG00000140564, ENSG00000050748, ENSG00000005194, ENSG00000172936, ENSG00000116478, ENSG00000159593, ENSG00000151694, ENSG00000051108, ENSG00000067900, ENSG00000131653, ENSG0000…	548	804	13528	1.44309	1	0.27526	17.5064
GOTERM_BP_FAT	regulation of Rac protein signal transduction	4	0.56899	0.0110069	ENSG00000198793, ENSG00000213281, ENSG00000167965, ENSG00000164327	548	12	13528	8.22871	1	0.275224	17.695
GOTERM_BP_FAT	retrograde transport, endosome to Golgi	4	0.56899	0.0110069	ENSG00000122958, ENSG00000115020, ENSG00000108587, ENSG00000177951	548	12	13528	8.22871	1	0.275224	17.695
INTERPRO	IPR001005:SANT, DNA-binding	7	0.995733	0.0111011	ENSG00000171316, ENSG00000142599, ENSG00000007545, ENSG00000156030, ENSG00000182979, ENSG00000106462, ENSG00000196498	645	49	16659	3.6897	0.999993	0.367799	16.2935
BIOCARTA	h_il3Pathway:IL 3 signaling pathway	5	0.711238	0.0111406	ENSG00000111679, ENSG00000160691, ENSG00000126561, ENSG00000170345, ENSG00000100368	97	14	1437	5.29087	0.851108	0.851108	12.7747
GOTERM_CC_FAT	DNA-directed RNA polymerase II, holoenzyme	9	1.28023	0.0111586	ENSG00000155229, ENSG00000104299, ENSG00000070061, ENSG00000147133, ENSG00000163161, ENSG00000064995, ENSG00000127054, ENSG00000110768, ENSG00000112592	483	81	12782	2.94042	0.991319	0.137855	14.597
SP_PIR_KEYWORDS	Initiation factor	7	0.995733	0.0111639	ENSG00000119718, ENSG00000110321, ENSG00000145191, ENSG00000184708, ENSG00000173812, ENSG00000156976, ENSG00000111361	701	52	19235	3.69376	0.989399	0.0886166	14.5187
GOTERM_CC_FAT	NuRD complex	4	0.56899	0.0114905	ENSG00000111642, ENSG00000182979, ENSG00000116478, ENSG00000102054	483	13	12782	8.1427	0.992468	0.13769	14.9992
GOTERM_BP_FAT	DNA repair	21	2.9872	0.0115021	ENSG00000163781, ENSG00000155229, ENSG00000112039, ENSG00000124535, ENSG00000111802, ENSG00000139372, ENSG00000163161, ENSG00000110768, ENSG00000005156, ENSG00000140521, ENSG00000115392, ENSG00000096717, ENSG00000136709, ENSG00000172273, ENSG00000112941, ENSG00000157106, ENSG00000221829, ENSG00000116560, ENSG00000152942, ENSG00000147140, ENSG00000008405	548	284	13528	1.82538	1	0.282871	18.417
GOTERM_MF_FAT	transcription corepressor activity	13	1.84922	0.0116677	ENSG00000165916, ENSG00000198728, ENSG00000105229, ENSG00000100395, ENSG00000111802, ENSG00000065526, ENSG00000157933, ENSG00000171720, ENSG00000059728, ENSG00000197386, ENSG00000096717, ENSG00000171566, ENSG00000196498	510	145	12983	2.28234	0.999739	0.247613	16.2297
GOTERM_BP_FAT	proteolysis involved in cellular protein catabolic process	37	5.26316	0.011768	ENSG00000111667, ENSG00000105229, ENSG00000105325, ENSG00000136813, ENSG00000103657, ENSG00000163930, ENSG00000089053, ENSG00000103266, ENSG00000112146, ENSG00000159593, ENSG00000024048, ENSG00000151694, ENSG00000131653, ENSG00000151876, ENSG00000110395, ENSG00000087191, ENSG00000147475, ENSG00000094880, ENSG00000138081, ENSG00000109670, ENSG00000163904, ENSG00000053900, ENSG00000115392, ENSG0000…	548	600	13528	1.52231	1	0.285575	18.8023
GOTERM_BP_FAT	negative regulation of transcription	30	4.26743	0.0117719	ENSG00000032219, ENSG00000198728, ENSG00000105229, ENSG00000083168, ENSG00000140968, ENSG00000171720, ENSG00000102054, ENSG00000141002, ENSG00000109118, ENSG00000168036, ENSG00000172273, ENSG00000168610, ENSG00000108788, ENSG00000116478, ENSG00000087191, ENSG00000150593, ENSG00000188986, ENSG00000142784, ENSG00000129515, ENSG00000065526, ENSG00000117139, ENSG00000157933, ENSG00000164916, ENSG0000…	548	459	13528	1.61347	1	0.282887	18.8079
UP_SEQ_FEATURE	domain:RRM 1	10	1.42248	0.011787	ENSG00000153250, ENSG00000116560, ENSG00000075856, ENSG00000048740, ENSG00000065526, ENSG00000170144, ENSG00000151923, ENSG00000100650, ENSG00000147140, ENSG00000071626	701	101	19113	2.69954	1	0.499957	18.2505
UP_SEQ_FEATURE	domain:RRM 2	10	1.42248	0.011787	ENSG00000153250, ENSG00000116560, ENSG00000075856, ENSG00000048740, ENSG00000065526, ENSG00000170144, ENSG00000151923, ENSG00000100650, ENSG00000147140, ENSG00000071626	701	101	19113	2.69954	1	0.499957	18.2505
KEGG_PATHWAY	hsa04660:T cell receptor signaling pathway	11	1.56472	0.0119727	ENSG00000100906, ENSG00000111679, ENSG00000213341, ENSG00000107968, ENSG00000146232, ENSG00000050748, ENSG00000171608, ENSG00000170345, ENSG00000213281, ENSG00000134215, ENSG00000110395	208	108	5085	2.48998	0.810281	0.168638	13.2171
GOTERM_CC_FAT	endoplasmic reticulum	51	7.25462	0.0120182	ENSG00000119787, ENSG00000071537, ENSG00000073756, ENSG00000087470, ENSG00000197142, ENSG00000124155, ENSG00000140564, ENSG00000204267, ENSG00000198793, ENSG00000051108, ENSG00000147475, ENSG00000103335, ENSG00000167130, ENSG00000184164, ENSG00000182934, ENSG00000116406, ENSG00000211456, ENSG00000148719, ENSG00000074370, ENSG00000075420, ENSG00000087111, ENSG00000053501, ENSG00000095321, ENSG0000…	483	960	12782	1.40589	0.993991	0.139659	15.635
GOTERM_BP_FAT	RNA elongation from RNA polymerase II promoter	7	0.995733	0.0123417	ENSG00000105656, ENSG00000147133, ENSG00000163161, ENSG00000064995, ENSG00000110768, ENSG00000130706, ENSG00000112592	548	48	13528	3.60006	1	0.291606	19.6277
GOTERM_BP_FAT	regulation of gene expression, epigenetic	9	1.28023	0.0123549	ENSG00000114735, ENSG00000118058, ENSG00000155363, ENSG00000128191, ENSG00000090905, ENSG00000170345, ENSG00000187531, ENSG00000119772, ENSG00000096717	548	77	13528	2.88539	1	0.289117	19.6466
UP_SEQ_FEATURE	region of interest:Retinoblastoma protein binding	3	0.426743	0.012443	ENSG00000032219, ENSG00000007968, ENSG00000112242	701	5	19113	16.3592	1	0.507866	19.1678
GOTERM_BP_FAT	macromolecular complex assembly	40	5.6899	0.0125317	ENSG00000119787, ENSG00000165733, ENSG00000083168, ENSG00000106100, ENSG00000049245, ENSG00000147133, ENSG00000163161, ENSG00000110768, ENSG00000100650, ENSG00000064995, ENSG00000026103, ENSG00000112592, ENSG00000120438, ENSG00000130706, ENSG00000205339, ENSG00000168036, ENSG00000135124, ENSG00000204267, ENSG00000104897, ENSG00000070061, ENSG00000101343, ENSG00000148290, ENSG00000112242, ENSG0000…	548	665	13528	1.48488	1	0.289875	19.8993
GOTERM_BP_FAT	cellular protein catabolic process	37	5.26316	0.0126803	ENSG00000111667, ENSG00000105229, ENSG00000105325, ENSG00000136813, ENSG00000103657, ENSG00000163930, ENSG00000089053, ENSG00000103266, ENSG00000112146, ENSG00000159593, ENSG00000024048, ENSG00000151694, ENSG00000131653, ENSG00000151876, ENSG00000110395, ENSG00000087191, ENSG00000147475, ENSG00000094880, ENSG00000138081, ENSG00000109670, ENSG00000163904, ENSG00000053900, ENSG00000115392, ENSG0000…	548	603	13528	1.51474	1	0.290074	20.1112
GOTERM_CC_FAT	Golgi apparatus	47	6.68563	0.0128005	ENSG00000079950, ENSG00000161013, ENSG00000136813, ENSG00000137221, ENSG00000103657, ENSG00000087470, ENSG00000122218, ENSG00000117533, ENSG00000124198, ENSG00000117620, ENSG00000171700, ENSG00000060339, ENSG00000140564, ENSG00000110048, ENSG00000178950, ENSG00000137207, ENSG00000070718, ENSG00000198793, ENSG00000067900, ENSG00000177951, ENSG00000101246, ENSG00000114650, ENSG00000173230, ENSG0000…	483	872	12782	1.42637	0.995702	0.144186	16.5696
GOTERM_MF_FAT	ubiquitin-protein ligase activity	13	1.84922	0.0129108	ENSG00000094880, ENSG00000089053, ENSG00000110344, ENSG00000138081, ENSG00000103266, ENSG00000112146, ENSG00000053900, ENSG00000024048, ENSG00000131653, ENSG00000100023, ENSG00000151876, ENSG00000110429, ENSG00000110395	510	147	12983	2.25129	0.999892	0.262518	17.8056
UP_SEQ_FEATURE	topological domain:Lumenal	27	3.84068	0.0130532	ENSG00000119787, ENSG00000071537, ENSG00000161013, ENSG00000016864, ENSG00000124155, ENSG00000204267, ENSG00000148154, ENSG00000117410, ENSG00000177951, ENSG00000114650, ENSG00000173230, ENSG00000147475, ENSG00000171307, ENSG00000139629, ENSG00000085998, ENSG00000066455, ENSG00000072310, ENSG00000074370, ENSG00000158850, ENSG00000172269, ENSG00000087111, ENSG00000053501, ENSG00000165195, ENSG0000…	701	444	19113	1.65803	1	0.513956	20.0124
GOTERM_CC_FAT	organelle inner membrane	22	3.12945	0.0132635	ENSG00000074582, ENSG00000148339, ENSG00000164828, ENSG00000156398, ENSG00000143815, ENSG00000147454, ENSG00000131269, ENSG00000183048, ENSG00000197142, ENSG00000007923, ENSG00000108179, ENSG00000140521, ENSG00000213619, ENSG00000135776, ENSG00000167969, ENSG00000178537, ENSG00000164284, ENSG00000158042, ENSG00000148290, ENSG00000130414, ENSG00000095321, ENSG00000167792	483	329	12782	1.76961	0.996475	0.145201	17.118
KEGG_PATHWAY	hsa05200:Pathways in cancer	23	3.27169	0.0133	ENSG00000100906, ENSG00000213341, ENSG00000105229, ENSG00000073756, ENSG00000126561, ENSG00000164305, ENSG00000026103, ENSG00000170345, ENSG00000171608, ENSG00000047410, ENSG00000168036, ENSG00000096384, ENSG00000050748, ENSG00000168610, ENSG00000007968, ENSG00000131323, ENSG00000116478, ENSG00000198793, ENSG00000213281, ENSG00000077150, ENSG00000173757, ENSG00000112242, ENSG00000110395	208	328	5085	1.71428	0.842403	0.168706	14.5792
INTERPRO	IPR014014:RNA helicase, DEAD-box type, Q motif	6	0.853485	0.013313	ENSG00000215301, ENSG00000110367, ENSG00000064703, ENSG00000111364, ENSG00000156976, ENSG00000124228	645	37	16659	4.18831	0.999999	0.411476	19.2271
GOTERM_BP_FAT	aging	11	1.56472	0.0135461	ENSG00000150593, ENSG00000112658, ENSG00000170345, ENSG00000196839, ENSG00000159256, ENSG00000213281, ENSG00000140521, ENSG00000163932, ENSG00000197386, ENSG00000096717, ENSG00000114650	548	110	13528	2.46861	1	0.303834	21.3348
GOTERM_BP_FAT	macromolecular complex subunit organization	42	5.9744	0.0135725	ENSG00000119787, ENSG00000165733, ENSG00000083168, ENSG00000106100, ENSG00000049245, ENSG00000147133, ENSG00000163161, ENSG00000110768, ENSG00000100650, ENSG00000064995, ENSG00000026103, ENSG00000112592, ENSG00000120438, ENSG00000130706, ENSG00000205339, ENSG00000168036, ENSG00000135124, ENSG00000204267, ENSG00000104897, ENSG00000070061, ENSG00000101343, ENSG00000148290, ENSG00000112242, ENSG0000…	548	710	13528	1.46031	1	0.301608	21.3718
GOTERM_BP_FAT	regulation of specific transcription from RNA polymerase II promoter	10	1.42248	0.0136568	ENSG00000100906, ENSG00000112658, ENSG00000142784, ENSG00000147133, ENSG00000116478, ENSG00000171720, ENSG00000168036, ENSG00000096717, ENSG00000114650, ENSG00000196498	548	94	13528	2.62618	1	0.300492	21.49
GOTERM_MF_FAT	small conjugating protein ligase activity	14	1.99147	0.0136827	ENSG00000105229, ENSG00000094880, ENSG00000089053, ENSG00000110344, ENSG00000138081, ENSG00000103266, ENSG00000112146, ENSG00000053900, ENSG00000024048, ENSG00000131653, ENSG00000100023, ENSG00000151876, ENSG00000110429, ENSG00000110395	510	166	12983	2.14696	0.999938	0.268334	18.7702
GOTERM_BP_FAT	spermatogenesis	22	3.12945	0.0136937	ENSG00000177463, ENSG00000100241, ENSG00000086015, ENSG00000005156, ENSG00000112592, ENSG00000107140, ENSG00000136811, ENSG00000096717, ENSG00000071626, ENSG00000136709, ENSG00000161533, ENSG00000086061, ENSG00000221829, ENSG00000204256, ENSG00000068878, ENSG00000140463, ENSG00000024048, ENSG00000158480, ENSG00000119772, ENSG00000070759, ENSG00000197386, ENSG00000153046	548	308	13528	1.7633	1	0.298531	21.5417
GOTERM_BP_FAT	male gamete generation	22	3.12945	0.0136937	ENSG00000177463, ENSG00000100241, ENSG00000086015, ENSG00000005156, ENSG00000112592, ENSG00000107140, ENSG00000136811, ENSG00000096717, ENSG00000071626, ENSG00000136709, ENSG00000161533, ENSG00000086061, ENSG00000221829, ENSG00000204256, ENSG00000068878, ENSG00000140463, ENSG00000024048, ENSG00000158480, ENSG00000119772, ENSG00000070759, ENSG00000197386, ENSG00000153046	548	308	13528	1.7633	1	0.298531	21.5417
GOTERM_BP_FAT	protein targeting	17	2.41821	0.0139682	ENSG00000100906, ENSG00000198700, ENSG00000117408, ENSG00000205339, ENSG00000047410, ENSG00000182934, ENSG00000213672, ENSG00000142599, ENSG00000157911, ENSG00000164284, ENSG00000113119, ENSG00000113013, ENSG00000025800, ENSG00000100099, ENSG00000121680, ENSG00000197386, ENSG00000103174	548	215	13528	1.95193	1	0.300905	21.925
UP_SEQ_FEATURE	compositionally biased region:Ser-rich	26	3.69844	0.0140582	ENSG00000102445, ENSG00000007545, ENSG00000158545, ENSG00000130706, ENSG00000073331, ENSG00000144655, ENSG00000166046, ENSG00000116539, ENSG00000121210, ENSG00000055917, ENSG00000170873, ENSG00000065526, ENSG00000090905, ENSG00000114982, ENSG00000099308, ENSG00000164327, ENSG00000054267, ENSG00000112941, ENSG00000120685, ENSG00000132359, ENSG00000105662, ENSG00000204256, ENSG00000145016, ENSG0000…	701	425	19113	1.668	1	0.52977	21.3855
BIOCARTA	h_rarrxrPathway:Nuclear receptors coordinate the activities of chromatin remodeling complexes and coactivators to facilitate initiation of transcription in carcinoma cells	5	0.711238	0.0144257	ENSG00000163161, ENSG00000171720, ENSG00000112592, ENSG00000114166, ENSG00000196498	97	15	1437	4.93814	0.915435	0.7092	16.2449
SP_PIR_KEYWORDS	dna replication	9	1.28023	0.0147649	ENSG00000153250, ENSG00000124535, ENSG00000135336, ENSG00000100865, ENSG00000102054, ENSG00000005156, ENSG00000140521, ENSG00000104738, ENSG00000132780	701	88	19235	2.8063	0.997581	0.113511	18.7672
GOTERM_MF_FAT	unfolded protein binding	11	1.56472	0.0148287	ENSG00000148719, ENSG00000086061, ENSG00000096384, ENSG00000164284, ENSG00000136816, ENSG00000128590, ENSG00000115484, ENSG00000122218, ENSG00000120438, ENSG00000113013, ENSG00000114650	510	115	12983	2.435	0.999973	0.279786	20.1827
UP_SEQ_FEATURE	domain:Helicase C-terminal	10	1.42248	0.0149315	ENSG00000111642, ENSG00000215301, ENSG00000110367, ENSG00000109606, ENSG00000171316, ENSG00000064703, ENSG00000163161, ENSG00000111364, ENSG00000156976, ENSG00000124228	701	105	19113	2.5967	1	0.541067	22.5605
GOTERM_BP_FAT	negative regulation of erythrocyte differentiation	3	0.426743	0.0150449	ENSG00000198728, ENSG00000126561, ENSG00000173757	548	5	13528	14.8117	1	0.317365	23.4115
GOTERM_BP_FAT	regulation of lipid metabolic process	11	1.56472	0.0152277	ENSG00000178537, ENSG00000142784, ENSG00000103266, ENSG00000126561, ENSG00000140463, ENSG00000198793, ENSG00000134215, ENSG00000131791, ENSG00000173757, ENSG00000132356, ENSG00000114650	548	112	13528	2.42453	1	0.317863	23.6612
SMART	SM00717:SANT	7	0.995733	0.0152428	ENSG00000171316, ENSG00000142599, ENSG00000007545, ENSG00000156030, ENSG00000182979, ENSG00000106462, ENSG00000196498	378	49	9079	3.43122	0.962637	0.280146	17.6881
GOTERM_BP_FAT	anaphase-promoting complex-dependent proteasomal ubiquitin-dependent protein catabolic process	8	1.13798	0.0156016	ENSG00000165916, ENSG00000094880, ENSG00000159377, ENSG00000089053, ENSG00000185627, ENSG00000053900, ENSG00000108344, ENSG00000087191	548	65	13528	3.03829	1	0.321609	24.1696
UP_SEQ_FEATURE	domain:ARID	4	0.56899	0.0160135	ENSG00000008083, ENSG00000032219, ENSG00000117139, ENSG00000054267	701	15	19113	7.27076	1	0.556269	23.9936
GOTERM_BP_FAT	cell death	42	5.9744	0.0163025	ENSG00000100906, ENSG00000104133, ENSG00000106100, ENSG00000087470, ENSG00000151923, ENSG00000055332, ENSG00000026103, ENSG00000112592, ENSG00000134215, ENSG00000089486, ENSG00000157514, ENSG00000168036, ENSG00000060339, ENSG00000124155, ENSG00000101191, ENSG00000144655, ENSG00000005194, ENSG00000159593, ENSG00000067900, ENSG00000131653, ENSG00000171169, ENSG00000150593, ENSG00000111679, ENSG0000…	548	719	13528	1.44203	1	0.33072	25.114
GOTERM_BP_FAT	RNA elongation	7	0.995733	0.0163715	ENSG00000105656, ENSG00000147133, ENSG00000163161, ENSG00000064995, ENSG00000110768, ENSG00000130706, ENSG00000112592	548	51	13528	3.38829	1	0.329192	25.2063
GOTERM_BP_FAT	nucleic acid transport	10	1.42248	0.0165137	ENSG00000157106, ENSG00000095319, ENSG00000030066, ENSG00000165699, ENSG00000119392, ENSG00000163904, ENSG00000197879, ENSG00000108559, ENSG00000047410, ENSG00000014164	548	97	13528	2.54496	1	0.328889	25.3963
GOTERM_BP_FAT	RNA transport	10	1.42248	0.0165137	ENSG00000157106, ENSG00000095319, ENSG00000030066, ENSG00000165699, ENSG00000119392, ENSG00000163904, ENSG00000197879, ENSG00000108559, ENSG00000047410, ENSG00000014164	548	97	13528	2.54496	1	0.328889	25.3963
GOTERM_BP_FAT	establishment of RNA localization	10	1.42248	0.0165137	ENSG00000157106, ENSG00000095319, ENSG00000030066, ENSG00000165699, ENSG00000119392, ENSG00000163904, ENSG00000197879, ENSG00000108559, ENSG00000047410, ENSG00000014164	548	97	13528	2.54496	1	0.328889	25.3963
GOTERM_BP_FAT	modification-dependent protein catabolic process	35	4.97866	0.0166526	ENSG00000111667, ENSG00000105229, ENSG00000105325, ENSG00000136813, ENSG00000103657, ENSG00000163930, ENSG00000089053, ENSG00000103266, ENSG00000112146, ENSG00000159593, ENSG00000024048, ENSG00000131653, ENSG00000151876, ENSG00000110395, ENSG00000087191, ENSG00000147475, ENSG00000094880, ENSG00000138081, ENSG00000109670, ENSG00000163904, ENSG00000053900, ENSG00000115392, ENSG00000108344, ENSG0000…	548	574	13528	1.50525	1	0.328539	25.5815
GOTERM_BP_FAT	modification-dependent macromolecule catabolic process	35	4.97866	0.0166526	ENSG00000111667, ENSG00000105229, ENSG00000105325, ENSG00000136813, ENSG00000103657, ENSG00000163930, ENSG00000089053, ENSG00000103266, ENSG00000112146, ENSG00000159593, ENSG00000024048, ENSG00000131653, ENSG00000151876, ENSG00000110395, ENSG00000087191, ENSG00000147475, ENSG00000094880, ENSG00000138081, ENSG00000109670, ENSG00000163904, ENSG00000053900, ENSG00000115392, ENSG00000108344, ENSG0000…	548	574	13528	1.50525	1	0.328539	25.5815
GOTERM_BP_FAT	cell division	21	2.9872	0.0167654	ENSG00000160072, ENSG00000105325, ENSG00000094880, ENSG00000177463, ENSG00000151503, ENSG00000150457, ENSG00000053900, ENSG00000100865, ENSG00000005156, ENSG00000138764, ENSG00000119231, ENSG00000184702, ENSG00000182149, ENSG00000112941, ENSG00000089053, ENSG00000153207, ENSG00000179051, ENSG00000147526, ENSG00000140463, ENSG00000067900, ENSG00000166851	548	295	13528	1.75732	1	0.327776	25.7315
INTERPRO	IPR017884:SANT, eukarya	5	0.711238	0.0168116	ENSG00000142599, ENSG00000007545, ENSG00000156030, ENSG00000182979, ENSG00000196498	645	26	16659	4.96691	1	0.476225	23.6713
GOTERM_BP_FAT	immune system development	20	2.84495	0.0168373	ENSG00000213341, ENSG00000171316, ENSG00000118058, ENSG00000083168, ENSG00000140968, ENSG00000126561, ENSG00000026103, ENSG00000196839, ENSG00000005156, ENSG00000129691, ENSG00000168036, ENSG00000008083, ENSG00000005194, ENSG00000172845, ENSG00000126524, ENSG00000077150, ENSG00000151694, ENSG00000013810, ENSG00000173757, ENSG00000162769	548	276	13528	1.78885	1	0.326375	25.827
SP_PIR_KEYWORDS	cell division	18	2.56046	0.0168387	ENSG00000160072, ENSG00000105325, ENSG00000094880, ENSG00000151503, ENSG00000150457, ENSG00000053900, ENSG00000100865, ENSG00000005156, ENSG00000138764, ENSG00000119231, ENSG00000184702, ENSG00000182149, ENSG00000112941, ENSG00000089053, ENSG00000153207, ENSG00000179051, ENSG00000147526, ENSG00000166851	701	264	19235	1.87087	0.99897	0.12616	21.1242
GOTERM_BP_FAT	pseudouridine synthesis	4	0.56899	0.0171503	ENSG00000177192, ENSG00000110060, ENSG00000007376, ENSG00000165526	548	14	13528	7.05318	1	0.328805	26.2415
GOTERM_BP_FAT	RNA polyadenylation	4	0.56899	0.0171503	ENSG00000119203, ENSG00000176102, ENSG00000101138, ENSG00000014164	548	14	13528	7.05318	1	0.328805	26.2415
GOTERM_CC_FAT	chromatin remodeling complex	8	1.13798	0.0172658	ENSG00000111642, ENSG00000142599, ENSG00000182979, ENSG00000116478, ENSG00000061273, ENSG00000171720, ENSG00000102054, ENSG00000114166	483	71	12782	2.98183	0.999368	0.180544	21.722
GOTERM_BP_FAT	intracellular protein transport	25	3.55619	0.0174237	ENSG00000100906, ENSG00000079950, ENSG00000198700, ENSG00000129515, ENSG00000117408, ENSG00000122218, ENSG00000205339, ENSG00000047410, ENSG00000182934, ENSG00000143553, ENSG00000213672, ENSG00000204267, ENSG00000142599, ENSG00000157911, ENSG00000164284, ENSG00000113119, ENSG00000108587, ENSG00000070718, ENSG00000065000, ENSG00000113013, ENSG00000025800, ENSG00000100099, ENSG00000197386, ENSG0000…	548	374	13528	1.65014	1	0.330564	26.6016
KEGG_PATHWAY	hsa04130:SNARE interactions in vesicular transport	6	0.853485	0.0178992	ENSG00000079950, ENSG00000049245, ENSG00000108587, ENSG00000053501, ENSG00000117533, ENSG00000177951	208	38	5085	3.86007	0.917294	0.20275	19.1494
SP_PIR_KEYWORDS	mRNA transport	8	1.13798	0.0179538	ENSG00000095319, ENSG00000153207, ENSG00000030066, ENSG00000119392, ENSG00000163904, ENSG00000197879, ENSG00000108559, ENSG00000047410	701	74	19235	2.96642	0.999349	0.1316	22.3651
GOTERM_BP_FAT	exocytosis	11	1.56472	0.018035	ENSG00000184702, ENSG00000164506, ENSG00000092929, ENSG00000049245, ENSG00000154305, ENSG00000182473, ENSG00000124198, ENSG00000180104, ENSG00000084652, ENSG00000142347, ENSG00000143553	548	115	13528	2.36128	1	0.337465	27.4009
GOTERM_BP_FAT	protein modification by small protein conjugation	12	1.70697	0.0180617	ENSG00000105229, ENSG00000110344, ENSG00000138081, ENSG00000103266, ENSG00000109670, ENSG00000112146, ENSG00000159593, ENSG00000131653, ENSG00000100023, ENSG00000151876, ENSG00000110395, ENSG00000110429	548	132	13528	2.24419	1	0.335363	27.4356
UP_SEQ_FEATURE	repeat:HAT 8	3	0.426743	0.0182142	ENSG00000075856, ENSG00000176102, ENSG00000101343	701	6	19113	13.6327	1	0.593523	26.8314
GOTERM_BP_FAT	negative regulation of transcription, DNA-dependent	24	3.41394	0.0182993	ENSG00000032219, ENSG00000105229, ENSG00000198728, ENSG00000142784, ENSG00000065526, ENSG00000117139, ENSG00000164916, ENSG00000157933, ENSG00000140968, ENSG00000171720, ENSG00000102054, ENSG00000141002, ENSG00000109118, ENSG00000168036, ENSG00000096717, ENSG00000196498, ENSG00000008083, ENSG00000168610, ENSG00000064703, ENSG00000108788, ENSG00000116478, ENSG00000187531, ENSG00000119772, ENSG0000…	548	356	13528	1.66423	1	0.336465	27.7439
GOTERM_MF_FAT	transcription regulator activity	76	10.8108	0.0183872	ENSG00000032219, ENSG00000103326, ENSG00000148308, ENSG00000140968, ENSG00000151923, ENSG00000110768, ENSG00000171720, ENSG00000170345, ENSG00000064995, ENSG00000112592, ENSG00000059728, ENSG00000113649, ENSG00000141002, ENSG00000109118, ENSG00000168036, ENSG00000114166, ENSG00000172273, ENSG00000124782, ENSG00000168610, ENSG00000116478, ENSG00000108788, ENSG00000116539, ENSG00000143621, ENSG0000…	510	1512	12983	1.27958	0.999998	0.326555	24.424
INTERPRO	IPR001606:AT-rich interaction region	4	0.56899	0.0184852	ENSG00000008083, ENSG00000032219, ENSG00000117139, ENSG00000054267	645	15	16659	6.88744	1	0.496985	25.7153
GOTERM_BP_FAT	death	42	5.9744	0.0185149	ENSG00000100906, ENSG00000104133, ENSG00000106100, ENSG00000087470, ENSG00000151923, ENSG00000055332, ENSG00000026103, ENSG00000112592, ENSG00000134215, ENSG00000089486, ENSG00000157514, ENSG00000168036, ENSG00000060339, ENSG00000124155, ENSG00000101191, ENSG00000144655, ENSG00000005194, ENSG00000159593, ENSG00000067900, ENSG00000131653, ENSG00000171169, ENSG00000150593, ENSG00000111679, ENSG0000…	548	724	13528	1.43207	1	0.337221	28.0226
GOTERM_BP_FAT	hemopoietic or lymphoid organ development	19	2.7027	0.0186557	ENSG00000213341, ENSG00000171316, ENSG00000118058, ENSG00000083168, ENSG00000140968, ENSG00000126561, ENSG00000196839, ENSG00000026103, ENSG00000129691, ENSG00000168036, ENSG00000008083, ENSG00000005194, ENSG00000172845, ENSG00000126524, ENSG00000077150, ENSG00000151694, ENSG00000013810, ENSG00000173757, ENSG00000162769	548	260	13528	1.80399	1	0.336861	28.2041
GOTERM_MF_FAT	histone deacetylase activity	4	0.56899	0.0191714	ENSG00000116478, ENSG00000061273, ENSG00000171720, ENSG00000096717	510	15	12983	6.7885	0.999999	0.329844	25.3299
GOTERM_MF_FAT	protein deacetylase activity	4	0.56899	0.0191714	ENSG00000116478, ENSG00000061273, ENSG00000171720, ENSG00000096717	510	15	12983	6.7885	0.999999	0.329844	25.3299
UP_SEQ_FEATURE	domain:ABC transporter	4	0.56899	0.0191821	ENSG00000204267, ENSG00000131269, ENSG00000135776, ENSG00000168394	701	16	19113	6.81633	1	0.602901	28.0477
GOTERM_CC_FAT	eukaryotic translation initiation factor 2B complex	3	0.426743	0.0192433	ENSG00000119718, ENSG00000145191, ENSG00000111361	483	6	12782	13.2319	0.999731	0.194504	23.908
GOTERM_BP_FAT	regulation of transcription from RNA polymerase II promoter	42	5.9744	0.0193124	ENSG00000100906, ENSG00000105229, ENSG00000133398, ENSG00000147133, ENSG00000163161, ENSG00000140968, ENSG00000151923, ENSG00000170345, ENSG00000171720, ENSG00000110768, ENSG00000102054, ENSG00000141002, ENSG00000168036, ENSG00000111642, ENSG00000172273, ENSG00000168610, ENSG00000070061, ENSG00000144655, ENSG00000116478, ENSG00000128272, ENSG00000173757, ENSG00000114650, ENSG00000112658, ENSG0000…	548	727	13528	1.42616	1	0.344009	29.0447
GOTERM_MF_FAT	transcription activator activity	26	3.69844	0.0194346	ENSG00000083168, ENSG00000147133, ENSG00000064995, ENSG00000113649, ENSG00000114166, ENSG00000168036, ENSG00000196588, ENSG00000130589, ENSG00000172273, ENSG00000124782, ENSG00000168610, ENSG00000116478, ENSG00000128272, ENSG00000112242, ENSG00000155229, ENSG00000177463, ENSG00000065526, ENSG00000164916, ENSG00000133997, ENSG00000001167, ENSG00000165916, ENSG00000105662, ENSG00000116604, ENSG0000…	510	410	12983	1.61434	0.999999	0.325782	25.6317
GOTERM_BP_FAT	transcription initiation from RNA polymerase II promoter	8	1.13798	0.0196055	ENSG00000007968, ENSG00000147133, ENSG00000163161, ENSG00000064995, ENSG00000175221, ENSG00000110768, ENSG00000112592, ENSG00000112242	548	68	13528	2.90425	1	0.345783	29.417
UP_SEQ_FEATURE	domain:Helicase ATP-binding	10	1.42248	0.0196814	ENSG00000111642, ENSG00000215301, ENSG00000110367, ENSG00000109606, ENSG00000171316, ENSG00000064703, ENSG00000163161, ENSG00000111364, ENSG00000156976, ENSG00000124228	701	110	19113	2.47867	1	0.602891	28.6676
KEGG_PATHWAY	hsa05120:Epithelial cell signaling in Helicobacter pylori infection	8	1.13798	0.0197708	ENSG00000100906, ENSG00000213341, ENSG00000106100, ENSG00000050748, ENSG00000164305, ENSG00000151694, ENSG00000117410, ENSG00000108262	208	68	5085	2.87613	0.936436	0.205182	20.9444
GOTERM_BP_FAT	RNA localization	10	1.42248	0.0197852	ENSG00000157106, ENSG00000095319, ENSG00000030066, ENSG00000165699, ENSG00000119392, ENSG00000163904, ENSG00000197879, ENSG00000108559, ENSG00000047410, ENSG00000014164	548	100	13528	2.46861	1	0.345917	29.6443
INTERPRO	IPR003891:Initiation factor eIF-4 gamma, MA3	3	0.426743	0.02018	ENSG00000150593, ENSG00000110321, ENSG00000146909	645	6	16659	12.914	1	0.516041	27.7327
KEGG_PATHWAY	hsa05222:Small cell lung cancer	9	1.28023	0.0201977	ENSG00000100906, ENSG00000213341, ENSG00000105229, ENSG00000073756, ENSG00000007968, ENSG00000131323, ENSG00000120868, ENSG00000171608, ENSG00000112242	208	84	5085	2.61933	0.940144	0.194749	21.3486
SP_PIR_KEYWORDS	ubl conjugation pathway	29	4.12518	0.0202573	ENSG00000111667, ENSG00000105229, ENSG00000105325, ENSG00000198876, ENSG00000103657, ENSG00000163930, ENSG00000089053, ENSG00000103266, ENSG00000112146, ENSG00000159593, ENSG00000024048, ENSG00000131653, ENSG00000151876, ENSG00000110395, ENSG00000094880, ENSG00000138081, ENSG00000109670, ENSG00000163904, ENSG00000053900, ENSG00000115392, ENSG00000075975, ENSG00000110429, ENSG00000119231, ENSG0000…	701	509	19235	1.56334	0.999749	0.144771	24.8712
KEGG_PATHWAY	hsa04910:Insulin signaling pathway	12	1.70697	0.0209414	ENSG00000100504, ENSG00000072310, ENSG00000160691, ENSG00000050748, ENSG00000165699, ENSG00000171608, ENSG00000198793, ENSG00000213281, ENSG00000182473, ENSG00000131791, ENSG00000132356, ENSG00000110395	208	135	5085	2.17308	0.946099	0.188292	22.0484
GOTERM_BP_FAT	secretion by cell	16	2.27596	0.0210568	ENSG00000049245, ENSG00000148660, ENSG00000124198, ENSG00000154305, ENSG00000142347, ENSG00000143553, ENSG00000184702, ENSG00000140564, ENSG00000164506, ENSG00000092929, ENSG00000053501, ENSG00000182473, ENSG00000164077, ENSG00000180104, ENSG00000084652, ENSG00000197386	548	207	13528	1.90811	1	0.361223	31.233
GOTERM_BP_FAT	development of primary female sexual characteristics	8	1.13798	0.0210862	ENSG00000171316, ENSG00000221829, ENSG00000119718, ENSG00000126561, ENSG00000145191, ENSG00000106003, ENSG00000173757, ENSG00000096717	548	69	13528	2.86216	1	0.359173	31.2693
GOTERM_BP_FAT	female sex differentiation	8	1.13798	0.0210862	ENSG00000171316, ENSG00000221829, ENSG00000119718, ENSG00000126561, ENSG00000145191, ENSG00000106003, ENSG00000173757, ENSG00000096717	548	69	13528	2.86216	1	0.359173	31.2693
BIOCARTA	h_HivnefPathway:HIV-I Nef: negative effector of Fas and TNF	9	1.28023	0.0213908	ENSG00000100906, ENSG00000213341, ENSG00000106144, ENSG00000169598, ENSG00000164305, ENSG00000120868, ENSG00000026103, ENSG00000067182, ENSG00000163932	97	53	1437	2.51566	0.974673	0.70633	23.187
GOTERM_BP_FAT	protein amino acid autophosphorylation	9	1.28023	0.0214039	ENSG00000157106, ENSG00000084774, ENSG00000147133, ENSG00000133275, ENSG00000148660, ENSG00000198793, ENSG00000055332, ENSG00000110931, ENSG00000164715	548	85	13528	2.61383	1	0.36106	31.6607
GOTERM_MF_FAT	transcription coactivator activity	16	2.27596	0.0215037	ENSG00000155229, ENSG00000177463, ENSG00000083168, ENSG00000147133, ENSG00000133997, ENSG00000064995, ENSG00000113649, ENSG00000168036, ENSG00000114166, ENSG00000196588, ENSG00000165916, ENSG00000172273, ENSG00000130589, ENSG00000105662, ENSG00000175221, ENSG00000077150	510	214	12983	1.90332	1	0.345904	27.9648
GOTERM_MF_FAT	nucleoside-triphosphatase regulator activity	26	3.69844	0.0215734	ENSG00000100401, ENSG00000147459, ENSG00000166887, ENSG00000119718, ENSG00000144711, ENSG00000103657, ENSG00000100055, ENSG00000149182, ENSG00000134215, ENSG00000066455, ENSG00000124198, ENSG00000205339, ENSG00000164327, ENSG00000167202, ENSG00000111361, ENSG00000130052, ENSG00000165219, ENSG00000132359, ENSG00000164284, ENSG00000100359, ENSG00000165699, ENSG00000145191, ENSG00000110514, ENSG0000…	510	413	12983	1.60261	1	0.339251	28.0421
GOTERM_BP_FAT	negative regulation of RNA metabolic process	24	3.41394	0.0217549	ENSG00000032219, ENSG00000105229, ENSG00000198728, ENSG00000142784, ENSG00000065526, ENSG00000117139, ENSG00000164916, ENSG00000157933, ENSG00000140968, ENSG00000171720, ENSG00000102054, ENSG00000141002, ENSG00000109118, ENSG00000168036, ENSG00000096717, ENSG00000196498, ENSG00000008083, ENSG00000168610, ENSG00000064703, ENSG00000108788, ENSG00000116478, ENSG00000187531, ENSG00000119772, ENSG0000…	548	362	13528	1.63665	1	0.363357	32.0907
PIR_SUPERFAMILY	PIRSF015568:signal transducer and transcription activator STAT5A	3	0.426743	0.0218464	ENSG00000168610, ENSG00000126561, ENSG00000173757	254	7	7396	12.4792	0.998814	0.998814	25.6149
GOTERM_BP_FAT	mucosal-associated lymphoid tissue development	3	0.426743	0.0219674	ENSG00000126561, ENSG00000196839, ENSG00000173757	548	6	13528	12.3431	1	0.363777	32.3498
GOTERM_BP_FAT	Peyer's patch development	3	0.426743	0.0219674	ENSG00000126561, ENSG00000196839, ENSG00000173757	548	6	13528	12.3431	1	0.363777	32.3498
GOTERM_BP_FAT	negative regulation of striated muscle cell differentiation	3	0.426743	0.0219674	ENSG00000116478, ENSG00000171720, ENSG00000106462	548	6	13528	12.3431	1	0.363777	32.3498
GOTERM_BP_FAT	T cell differentiation in the thymus	5	0.711238	0.0221657	ENSG00000126561, ENSG00000026103, ENSG00000151694, ENSG00000168036, ENSG00000173757	548	27	13528	4.57151	1	0.364003	32.5907
SMART	SM00501:BRIGHT	4	0.56899	0.0222795	ENSG00000008083, ENSG00000032219, ENSG00000117139, ENSG00000054267	378	15	9079	6.40494	0.991947	0.354893	24.8388
SP_PIR_KEYWORDS	lipid metabolism	12	1.70697	0.022317	ENSG00000072310, ENSG00000164300, ENSG00000148154, ENSG00000125629, ENSG00000095321, ENSG00000197142, ENSG00000157978, ENSG00000167969, ENSG00000115677, ENSG00000114650, ENSG00000161533, ENSG00000011009	701	151	19235	2.18061	0.999893	0.155722	27.0484
GOTERM_BP_FAT	negative regulation of protein modification process	11	1.56472	0.0223482	ENSG00000165916, ENSG00000105325, ENSG00000094880, ENSG00000159377, ENSG00000089053, ENSG00000185627, ENSG00000165699, ENSG00000053900, ENSG00000108344, ENSG00000163932, ENSG00000087191	548	119	13528	2.28191	1	0.364021	32.8117
UP_SEQ_FEATURE	domain:RUN	4	0.56899	0.0226712	ENSG00000160753, ENSG00000116786, ENSG00000100359, ENSG00000145016	701	17	19113	6.41537	1	0.64613	32.2761
INTERPRO	IPR001650:DNA/RNA helicase, C-terminal	10	1.42248	0.0227755	ENSG00000111642, ENSG00000215301, ENSG00000110367, ENSG00000109606, ENSG00000171316, ENSG00000064703, ENSG00000163161, ENSG00000111364, ENSG00000156976, ENSG00000124228	645	107	16659	2.41382	1	0.547843	30.7231
INTERPRO	IPR014021:Helicase, superfamily 1 and 2, ATP-binding	10	1.42248	0.0227755	ENSG00000111642, ENSG00000215301, ENSG00000110367, ENSG00000109606, ENSG00000171316, ENSG00000064703, ENSG00000163161, ENSG00000111364, ENSG00000156976, ENSG00000124228	645	107	16659	2.41382	1	0.547843	30.7231
SP_PIR_KEYWORDS	dna repair	14	1.99147	0.0227958	ENSG00000163781, ENSG00000155229, ENSG00000112039, ENSG00000111802, ENSG00000139372, ENSG00000163161, ENSG00000110768, ENSG00000100865, ENSG00000115392, ENSG00000005156, ENSG00000157106, ENSG00000221829, ENSG00000116560, ENSG00000147140	701	191	19235	2.01126	0.999912	0.156169	27.5461
SMART	SM00544:MA3	3	0.426743	0.0230851	ENSG00000150593, ENSG00000110321, ENSG00000146909	378	6	9079	12.0093	0.993249	0.340656	25.6198
GOTERM_CC_FAT	mitochondrial inner membrane	20	2.84495	0.0231652	ENSG00000074582, ENSG00000148339, ENSG00000156398, ENSG00000147454, ENSG00000131269, ENSG00000183048, ENSG00000197142, ENSG00000007923, ENSG00000108179, ENSG00000140521, ENSG00000213619, ENSG00000135776, ENSG00000167969, ENSG00000178537, ENSG00000164284, ENSG00000158042, ENSG00000148290, ENSG00000130414, ENSG00000095321, ENSG00000167792	483	306	12782	1.72966	0.999951	0.224471	28.0767
GOTERM_BP_FAT	chromosome organization	30	4.26743	0.023176	ENSG00000032219, ENSG00000171316, ENSG00000083168, ENSG00000171720, ENSG00000102054, ENSG00000171988, ENSG00000114166, ENSG00000111642, ENSG00000116478, ENSG00000106462, ENSG00000116539, ENSG00000151876, ENSG00000153046, ENSG00000100395, ENSG00000169598, ENSG00000094880, ENSG00000118058, ENSG00000117139, ENSG00000151503, ENSG00000054267, ENSG00000132780, ENSG00000096717, ENSG00000112941, ENSG0000…	548	485	13528	1.52698	1	0.372326	33.8057
SP_PIR_KEYWORDS	zinc-finger	79	11.2376	0.0236546	ENSG00000103326, ENSG00000134215, ENSG00000109118, ENSG00000171988, ENSG00000111642, ENSG00000101191, ENSG00000172273, ENSG00000188554, ENSG00000070047, ENSG00000124782, ENSG00000067900, ENSG00000131653, ENSG00000116539, ENSG00000110395, ENSG00000014164, ENSG00000101040, ENSG00000118058, ENSG00000117139, ENSG00000149182, ENSG00000115392, ENSG00000143442, ENSG00000175105, ENSG00000163795, ENSG0000…	701	1718	19235	1.26176	0.999938	0.158971	28.4307
KEGG_PATHWAY	hsa00970:Aminoacyl-tRNA biosynthesis	6	0.853485	0.0242337	ENSG00000124608, ENSG00000134440, ENSG00000103707, ENSG00000090861, ENSG00000110619, ENSG00000117593	208	41	5085	3.57763	0.966137	0.202039	25.0781
GOTERM_BP_FAT	mRNA transport	9	1.28023	0.0242515	ENSG00000157106, ENSG00000095319, ENSG00000030066, ENSG00000119392, ENSG00000163904, ENSG00000197879, ENSG00000108559, ENSG00000047410, ENSG00000014164	548	87	13528	2.55374	1	0.383491	35.0763
KEGG_PATHWAY	hsa04012:ErbB signaling pathway	9	1.28023	0.0244233	ENSG00000160691, ENSG00000050748, ENSG00000126561, ENSG00000171608, ENSG00000148660, ENSG00000198793, ENSG00000213281, ENSG00000173757, ENSG00000110395	208	87	5085	2.52901	0.967033	0.192059	25.2493
GOTERM_BP_FAT	transcription	103	14.6515	0.0244271	ENSG00000032219, ENSG00000171316, ENSG00000110768, ENSG00000171720, ENSG00000112592, ENSG00000141002, ENSG00000113649, ENSG00000109118, ENSG00000114166, ENSG00000124782, ENSG00000168610, ENSG00000116539, ENSG00000112658, ENSG00000117139, ENSG00000107938, ENSG00000173193, ENSG00000054267, ENSG00000175105, ENSG00000196498, ENSG00000163795, ENSG00000142599, ENSG00000172845, ENSG00000187531, ENSG0000…	548	2101	13528	1.21022	1	0.383275	35.2817
GOTERM_BP_FAT	multicellular organism reproduction	30	4.26743	0.0244904	ENSG00000100241, ENSG00000073756, ENSG00000112592, ENSG00000136811, ENSG00000221829, ENSG00000068878, ENSG00000198793, ENSG00000140463, ENSG00000024048, ENSG00000158480, ENSG00000070759, ENSG00000145191, ENSG00000173757, ENSG00000153046, ENSG00000119718, ENSG00000177463, ENSG00000126561, ENSG00000086015, ENSG00000005156, ENSG00000107140, ENSG00000096717, ENSG00000071626, ENSG00000161533, ENSG0000…	548	487	13528	1.52071	1	0.381682	35.3554
GOTERM_BP_FAT	reproductive process in a multicellular organism	30	4.26743	0.0244904	ENSG00000100241, ENSG00000073756, ENSG00000112592, ENSG00000136811, ENSG00000221829, ENSG00000068878, ENSG00000198793, ENSG00000140463, ENSG00000024048, ENSG00000158480, ENSG00000070759, ENSG00000145191, ENSG00000173757, ENSG00000153046, ENSG00000119718, ENSG00000177463, ENSG00000126561, ENSG00000086015, ENSG00000005156, ENSG00000107140, ENSG00000096717, ENSG00000071626, ENSG00000161533, ENSG0000…	548	487	13528	1.52071	1	0.381682	35.3554
GOTERM_BP_FAT	mRNA 3'-end processing	4	0.56899	0.0248544	ENSG00000119203, ENSG00000176102, ENSG00000101138, ENSG00000014164	548	16	13528	6.17153	1	0.383777	35.7786
UP_SEQ_FEATURE	domain:U-box	3	0.426743	0.0248867	ENSG00000110344, ENSG00000103266, ENSG00000100023	701	7	19113	11.6851	1	0.671687	34.8385
UP_SEQ_FEATURE	repeat:HAT 7	3	0.426743	0.0248867	ENSG00000075856, ENSG00000176102, ENSG00000101343	701	7	19113	11.6851	1	0.671687	34.8385
GOTERM_BP_FAT	regulation of Rho GTPase activity	5	0.711238	0.0250567	ENSG00000165699, ENSG00000180900, ENSG00000198793, ENSG00000167965, ENSG00000164327	548	28	13528	4.40824	1	0.383887	36.0126
INTERPRO	IPR014001:DEAD-like helicase, N-terminal	10	1.42248	0.0253298	ENSG00000111642, ENSG00000215301, ENSG00000110367, ENSG00000109606, ENSG00000171316, ENSG00000064703, ENSG00000163161, ENSG00000111364, ENSG00000156976, ENSG00000124228	645	109	16659	2.36953	1	0.575258	33.5525
OMIM_DISEASE	Leigh syndrome	3	0.426743	0.0256744	ENSG00000074582, ENSG00000213619, ENSG00000167792	120	8	3671	11.4719	0.990493	0.902497	27.3907
INTERPRO	IPR000717:Proteasome component region PCI	4	0.56899	0.0260934	ENSG00000126226, ENSG00000111652, ENSG00000185627, ENSG00000108344	645	17	16659	6.07715	1	0.57501	34.377
UP_SEQ_FEATURE	domain:PPIase cyclophilin-type	4	0.56899	0.0264811	ENSG00000108179, ENSG00000131013, ENSG00000100023, ENSG00000113593	701	18	19113	6.05896	1	0.685845	36.6257
GOTERM_BP_FAT	negative regulation of nucleobase, nucleoside, nucleotide and nucleic acid metabolic process	31	4.40967	0.0269009	ENSG00000032219, ENSG00000198728, ENSG00000105229, ENSG00000083168, ENSG00000140968, ENSG00000171720, ENSG00000102054, ENSG00000141002, ENSG00000109118, ENSG00000168036, ENSG00000172273, ENSG00000168610, ENSG00000108788, ENSG00000116478, ENSG00000087191, ENSG00000150593, ENSG00000188986, ENSG00000142784, ENSG00000129515, ENSG00000065526, ENSG00000117139, ENSG00000157933, ENSG00000164916, ENSG0000…	548	512	13528	1.49467	1	0.403351	38.1092
SP_PIR_KEYWORDS	transit peptide	27	3.84068	0.0269078	ENSG00000165898, ENSG00000204316, ENSG00000168827, ENSG00000213619, ENSG00000167969, ENSG00000100416, ENSG00000103707, ENSG00000164284, ENSG00000167799, ENSG00000117593, ENSG00000167792, ENSG00000107959, ENSG00000131269, ENSG00000108179, ENSG00000146085, ENSG00000112651, ENSG00000135776, ENSG00000180902, ENSG00000143314, ENSG00000124608, ENSG00000132676, ENSG00000101546, ENSG00000158042, ENSG0000…	701	476	19235	1.55643	0.999984	0.176183	31.6919
GOTERM_MF_FAT	ARF guanyl-nucleotide exchange factor activity	4	0.56899	0.027042	ENSG00000144711, ENSG00000103657, ENSG00000100055, ENSG00000124198	510	17	12983	5.98985	1	0.3978	33.8776
GOTERM_BP_FAT	regulation of small GTPase mediated signal transduction	18	2.56046	0.0271662	ENSG00000144711, ENSG00000100055, ENSG00000149182, ENSG00000180900, ENSG00000167965, ENSG00000134215, ENSG00000124198, ENSG00000164327, ENSG00000167202, ENSG00000165219, ENSG00000132359, ENSG00000100359, ENSG00000165699, ENSG00000198793, ENSG00000213281, ENSG00000170471, ENSG00000108262, ENSG00000197555	548	252	13528	1.7633	1	0.404037	38.4053
INTERPRO	IPR001217:STAT transcription factor, core	3	0.426743	0.0275355	ENSG00000168610, ENSG00000126561, ENSG00000173757	645	7	16659	11.0691	1	0.584001	35.9082
INTERPRO	IPR012345:STAT transcription factor, DNA-binding, subdomain	3	0.426743	0.0275355	ENSG00000168610, ENSG00000126561, ENSG00000173757	645	7	16659	11.0691	1	0.584001	35.9082
INTERPRO	IPR013799:STAT transcription factor, protein interaction	3	0.426743	0.0275355	ENSG00000168610, ENSG00000126561, ENSG00000173757	645	7	16659	11.0691	1	0.584001	35.9082
INTERPRO	IPR013800:STAT transcription factor, all-alpha	3	0.426743	0.0275355	ENSG00000168610, ENSG00000126561, ENSG00000173757	645	7	16659	11.0691	1	0.584001	35.9082
INTERPRO	IPR013801:STAT transcription factor, DNA-binding	3	0.426743	0.0275355	ENSG00000168610, ENSG00000126561, ENSG00000173757	645	7	16659	11.0691	1	0.584001	35.9082
UP_SEQ_FEATURE	compositionally biased region:Poly-Arg	13	1.84922	0.0277611	ENSG00000171316, ENSG00000083168, ENSG00000085998, ENSG00000105298, ENSG00000109118, ENSG00000110429, ENSG00000143314, ENSG00000131149, ENSG00000116560, ENSG00000156030, ENSG00000147140, ENSG00000114650, ENSG00000113593	701	175	19113	2.02542	1	0.694676	38.027
GOTERM_BP_FAT	phosphoinositide metabolic process	8	1.13798	0.0277849	ENSG00000124155, ENSG00000157106, ENSG00000115020, ENSG00000087111, ENSG00000007541, ENSG00000171608, ENSG00000165195, ENSG00000211456	548	73	13528	2.70533	1	0.408735	39.0909
GOTERM_BP_FAT	translation	22	3.12945	0.0278507	ENSG00000119718, ENSG00000168827, ENSG00000110321, ENSG00000055332, ENSG00000110619, ENSG00000089195, ENSG00000130764, ENSG00000114626, ENSG00000047410, ENSG00000112651, ENSG00000173812, ENSG00000111361, ENSG00000120705, ENSG00000143314, ENSG00000124608, ENSG00000134440, ENSG00000103707, ENSG00000158042, ENSG00000090861, ENSG00000145191, ENSG00000117593, ENSG00000156976	548	331	13528	1.64077	1	0.407119	39.1634
GOTERM_MF_FAT	GTPase regulator activity	25	3.55619	0.0285703	ENSG00000166887, ENSG00000100055, ENSG00000103657, ENSG00000134215, ENSG00000205339, ENSG00000124198, ENSG00000167202, ENSG00000165219, ENSG00000100359, ENSG00000145191, ENSG00000100401, ENSG00000147459, ENSG00000119718, ENSG00000144711, ENSG00000149182, ENSG00000066455, ENSG00000164327, ENSG00000111361, ENSG00000130052, ENSG00000132359, ENSG00000165699, ENSG00000110514, ENSG00000108262, ENSG0000…	510	404	12983	1.5753	1	0.406963	35.4276
GOTERM_BP_FAT	blastocyst development	6	0.853485	0.0288165	ENSG00000165916, ENSG00000112658, ENSG00000172845, ENSG00000196839, ENSG00000126524, ENSG00000132780	548	43	13528	3.44458	1	0.415554	40.2182
GOTERM_BP_FAT	endosome transport	7	0.995733	0.0290988	ENSG00000083097, ENSG00000122958, ENSG00000115020, ENSG00000108587, ENSG00000177951, ENSG00000143669, ENSG00000197386	548	58	13528	2.97936	1	0.416308	40.5231
KEGG_PATHWAY	hsa05221:Acute myeloid leukemia	7	0.995733	0.0294259	ENSG00000213341, ENSG00000168610, ENSG00000126561, ENSG00000171608, ENSG00000198793, ENSG00000213281, ENSG00000173757	208	58	5085	2.95051	0.983783	0.2153	29.6381
KEGG_PATHWAY	hsa04110:Cell cycle	11	1.56472	0.030261	ENSG00000105325, ENSG00000094880, ENSG00000089053, ENSG00000055130, ENSG00000007968, ENSG00000135336, ENSG00000116478, ENSG00000053900, ENSG00000104738, ENSG00000166851, ENSG00000112242	208	125	5085	2.15135	0.9856	0.209891	30.3473
UP_SEQ_FEATURE	domain:PCI	4	0.56899	0.0306108	ENSG00000126226, ENSG00000111652, ENSG00000185627, ENSG00000108344	701	19	19113	5.74007	1	0.722048	41.0429
UP_SEQ_FEATURE	domain:SANT	4	0.56899	0.0306108	ENSG00000142599, ENSG00000007545, ENSG00000156030, ENSG00000182979	701	19	19113	5.74007	1	0.722048	41.0429
UP_SEQ_FEATURE	compositionally biased region:Poly-Pro	24	3.41394	0.0310493	ENSG00000160072, ENSG00000004534, ENSG00000156304, ENSG00000118058, ENSG00000196455, ENSG00000137478, ENSG00000113649, ENSG00000108344, ENSG00000196498, ENSG00000111642, ENSG00000124782, ENSG00000178950, ENSG00000116604, ENSG00000204256, ENSG00000116560, ENSG00000007968, ENSG00000182979, ENSG00000101343, ENSG00000061273, ENSG00000147140, ENSG00000171475, ENSG00000197386, ENSG00000164715, ENSG0000…	701	413	19113	1.58443	1	0.719189	41.4944
GOTERM_CC_FAT	Cajal body	5	0.711238	0.0311533	ENSG00000160201, ENSG00000172273, ENSG00000109534, ENSG00000105656, ENSG00000064703	483	32	12782	4.13496	0.999998	0.284438	35.9196
GOTERM_MF_FAT	RNA polymerase II transcription factor activity	17	2.41821	0.0311666	ENSG00000112658, ENSG00000118058, ENSG00000133398, ENSG00000133997, ENSG00000140968, ENSG00000110768, ENSG00000170345, ENSG00000064995, ENSG00000151923, ENSG00000112592, ENSG00000113649, ENSG00000072310, ENSG00000007968, ENSG00000128272, ENSG00000167182, ENSG00000116539, ENSG00000143621	510	244	12983	1.77363	1	0.426771	37.9832
SMART	SM00088:PINT	4	0.56899	0.0313236	ENSG00000126226, ENSG00000111652, ENSG00000185627, ENSG00000108344	378	17	9079	5.65142	0.998898	0.407784	33.1892
UP_SEQ_FEATURE	zinc finger region:PHD-type 1	5	0.711238	0.0314611	ENSG00000111642, ENSG00000118058, ENSG00000083168, ENSG00000117139, ENSG00000109118	701	33	19113	4.13111	1	0.716121	41.9156
GOTERM_BP_FAT	negative regulation of myeloid cell differentiation	5	0.711238	0.0314914	ENSG00000100906, ENSG00000198728, ENSG00000126561, ENSG00000168036, ENSG00000173757	548	30	13528	4.11436	1	0.439566	43.05
GOTERM_MF_FAT	deacetylase activity	4	0.56899	0.0315287	ENSG00000116478, ENSG00000061273, ENSG00000171720, ENSG00000096717	510	18	12983	5.65708	1	0.422651	38.3321
SMART	SM00490:HELICc	10	1.42248	0.0317933	ENSG00000111642, ENSG00000215301, ENSG00000110367, ENSG00000109606, ENSG00000171316, ENSG00000064703, ENSG00000163161, ENSG00000111364, ENSG00000156976, ENSG00000124228	378	106	9079	2.2659	0.999007	0.389744	33.5986
GOTERM_BP_FAT	negative regulation of nitrogen compound metabolic process	31	4.40967	0.0319112	ENSG00000032219, ENSG00000198728, ENSG00000105229, ENSG00000083168, ENSG00000140968, ENSG00000171720, ENSG00000102054, ENSG00000141002, ENSG00000109118, ENSG00000168036, ENSG00000172273, ENSG00000168610, ENSG00000108788, ENSG00000116478, ENSG00000087191, ENSG00000150593, ENSG00000188986, ENSG00000142784, ENSG00000129515, ENSG00000065526, ENSG00000117139, ENSG00000157933, ENSG00000164916, ENSG0000…	548	519	13528	1.47451	1	0.441541	43.4827
UP_SEQ_FEATURE	domain:WWE	3	0.426743	0.0323869	ENSG00000105939, ENSG00000085788, ENSG00000173193	701	8	19113	10.2245	1	0.718968	42.852
UP_SEQ_FEATURE	domain:J	6	0.853485	0.0328854	ENSG00000148719, ENSG00000086061, ENSG00000178950, ENSG00000128590, ENSG00000007923, ENSG00000213551	701	49	19113	3.33861	1	0.716996	43.3503
GOTERM_CC_FAT	SNARE complex	4	0.56899	0.0329474	ENSG00000079950, ENSG00000049245, ENSG00000108587, ENSG00000177951	483	19	12782	5.57132	0.999999	0.292237	37.5681
GOTERM_BP_FAT	chromatin organization	24	3.41394	0.0335438	ENSG00000032219, ENSG00000100395, ENSG00000171316, ENSG00000083168, ENSG00000118058, ENSG00000117139, ENSG00000171720, ENSG00000102054, ENSG00000171988, ENSG00000054267, ENSG00000114166, ENSG00000132780, ENSG00000096717, ENSG00000111642, ENSG00000142599, ENSG00000116478, ENSG00000061273, ENSG00000112983, ENSG00000119772, ENSG00000106462, ENSG00000116539, ENSG00000100307, ENSG00000096070, ENSG0000…	548	378	13528	1.56737	1	0.45579	45.1365
SP_PIR_KEYWORDS	metal-binding	127	18.0654	0.0338847	ENSG00000103326, ENSG00000141101, ENSG00000134215, ENSG00000109118, ENSG00000124782, ENSG00000160584, ENSG00000116539, ENSG00000014164, ENSG00000101040, ENSG00000117139, ENSG00000141012, ENSG00000115392, ENSG00000175105, ENSG00000163795, ENSG00000086061, ENSG00000142599, ENSG00000158850, ENSG00000127838, ENSG00000172845, ENSG00000166140, ENSG00000187531, ENSG00000108262, ENSG00000096070, ENSG0000…	701	2972	19235	1.17254	0.999999	0.21393	38.226
GOTERM_MF_FAT	chromatin binding	12	1.70697	0.0339309	ENSG00000111642, ENSG00000032219, ENSG00000171316, ENSG00000118058, ENSG00000172845, ENSG00000077097, ENSG00000119772, ENSG00000106462, ENSG00000100307, ENSG00000054267, ENSG00000168036, ENSG00000153046	510	150	12983	2.03655	1	0.438868	40.6003
GOTERM_BP_FAT	regulation of receptor activity	4	0.56899	0.0341247	ENSG00000160691, ENSG00000129515, ENSG00000151694, ENSG00000163932	548	18	13528	5.48581	1	0.459172	45.7137
INTERPRO	IPR004012:RUN	4	0.56899	0.0351287	ENSG00000160753, ENSG00000116786, ENSG00000100359, ENSG00000145016	645	19	16659	5.43745	1	0.66419	43.433
GOTERM_MF_FAT	guanyl-nucleotide exchange factor activity	12	1.70697	0.0368381	ENSG00000147459, ENSG00000165219, ENSG00000119718, ENSG00000144711, ENSG00000103657, ENSG00000100055, ENSG00000134215, ENSG00000124198, ENSG00000110514, ENSG00000145191, ENSG00000164327, ENSG00000111361	510	152	12983	2.00975	1	0.45862	43.241
GOTERM_MF_FAT	protein domain specific binding	21	2.9872	0.0369323	ENSG00000160201, ENSG00000198728, ENSG00000103994, ENSG00000106100, ENSG00000170873, ENSG00000157933, ENSG00000100650, ENSG00000135074, ENSG00000096717, ENSG00000096384, ENSG00000106144, ENSG00000213672, ENSG00000070047, ENSG00000103266, ENSG00000158042, ENSG00000064703, ENSG00000076641, ENSG00000151694, ENSG00000068383, ENSG00000013810, ENSG00000110395	510	331	12983	1.61509	1	0.451874	43.3248
INTERPRO	IPR001623:Heat shock protein DnaJ, N-terminal	6	0.853485	0.0370817	ENSG00000148719, ENSG00000086061, ENSG00000178950, ENSG00000128590, ENSG00000007923, ENSG00000213551	645	48	16659	3.22849	1	0.674048	45.2298
SMART	SM00487:DEXDc	10	1.42248	0.0370934	ENSG00000111642, ENSG00000215301, ENSG00000110367, ENSG00000109606, ENSG00000171316, ENSG00000064703, ENSG00000163161, ENSG00000111364, ENSG00000156976, ENSG00000124228	378	109	9079	2.20353	0.999693	0.416823	38.0607
GOTERM_BP_FAT	tRNA aminoacylation for protein translation	6	0.853485	0.0372195	ENSG00000124608, ENSG00000134440, ENSG00000090861, ENSG00000110619, ENSG00000047410, ENSG00000117593	548	46	13528	3.21993	1	0.486568	48.6942
GOTERM_BP_FAT	amino acid activation	6	0.853485	0.0372195	ENSG00000124608, ENSG00000134440, ENSG00000090861, ENSG00000110619, ENSG00000047410, ENSG00000117593	548	46	13528	3.21993	1	0.486568	48.6942
GOTERM_BP_FAT	tRNA aminoacylation	6	0.853485	0.0372195	ENSG00000124608, ENSG00000134440, ENSG00000090861, ENSG00000110619, ENSG00000047410, ENSG00000117593	548	46	13528	3.21993	1	0.486568	48.6942
INTERPRO	IPR019734:Tetratricopeptide repeat	10	1.42248	0.0375796	ENSG00000171853, ENSG00000104450, ENSG00000094880, ENSG00000221829, ENSG00000125089, ENSG00000103266, ENSG00000140463, ENSG00000182973, ENSG00000132780, ENSG00000183891	645	117	16659	2.20751	1	0.669001	45.6793
UP_SEQ_FEATURE	transit peptide:Mitochondrion	26	3.69844	0.0377732	ENSG00000165898, ENSG00000204316, ENSG00000168827, ENSG00000213619, ENSG00000167969, ENSG00000103707, ENSG00000164284, ENSG00000167799, ENSG00000117593, ENSG00000167792, ENSG00000107959, ENSG00000131269, ENSG00000108179, ENSG00000146085, ENSG00000112651, ENSG00000135776, ENSG00000180902, ENSG00000143314, ENSG00000124608, ENSG00000132676, ENSG00000101546, ENSG00000158042, ENSG00000088682, ENSG0000…	701	467	19113	1.51798	1	0.759228	48.0243
UP_SEQ_FEATURE	domain:Death	5	0.711238	0.0380341	ENSG00000172936, ENSG00000026103, ENSG00000077150, ENSG00000110514, ENSG00000067182	701	35	19113	3.89505	1	0.754695	48.2633
GOTERM_MF_FAT	ATP-dependent helicase activity	9	1.28023	0.0383906	ENSG00000111642, ENSG00000215301, ENSG00000110367, ENSG00000109606, ENSG00000064703, ENSG00000163161, ENSG00000111364, ENSG00000156976, ENSG00000124228	510	98	12983	2.33788	1	0.457497	44.6059
GOTERM_MF_FAT	purine NTP-dependent helicase activity	9	1.28023	0.0383906	ENSG00000111642, ENSG00000215301, ENSG00000110367, ENSG00000109606, ENSG00000064703, ENSG00000163161, ENSG00000111364, ENSG00000156976, ENSG00000124228	510	98	12983	2.33788	1	0.457497	44.6059
GOTERM_BP_FAT	ovulation cycle process	7	0.995733	0.0386792	ENSG00000221829, ENSG00000119718, ENSG00000126561, ENSG00000145191, ENSG00000106003, ENSG00000173757, ENSG00000096717	548	62	13528	2.78714	1	0.497597	50.0457
GOTERM_BP_FAT	growth hormone receptor signaling pathway	3	0.426743	0.0388656	ENSG00000168610, ENSG00000126561, ENSG00000173757	548	8	13528	9.2573	1	0.496831	50.2159
UP_SEQ_FEATURE	compositionally biased region:Poly-Lys	14	1.99147	0.0390604	ENSG00000100395, ENSG00000101040, ENSG00000116786, ENSG00000156875, ENSG00000083168, ENSG00000117139, ENSG00000068097, ENSG00000196498, ENSG00000111642, ENSG00000075856, ENSG00000204256, ENSG00000171456, ENSG00000156030, ENSG00000115970	701	205	19113	1.86202	1	0.757226	49.1934
GOTERM_BP_FAT	neuron apoptosis	4	0.56899	0.0393394	ENSG00000124155, ENSG00000164305, ENSG00000120868, ENSG00000197386	548	19	13528	5.19708	1	0.498663	50.646
GOTERM_BP_FAT	nucleobase, nucleoside, nucleotide and nucleic acid transport	10	1.42248	0.03945	ENSG00000157106, ENSG00000095319, ENSG00000030066, ENSG00000165699, ENSG00000119392, ENSG00000163904, ENSG00000197879, ENSG00000108559, ENSG00000047410, ENSG00000014164	548	113	13528	2.18461	1	0.497226	50.7458
GOTERM_BP_FAT	Golgi vesicle transport	11	1.56472	0.0397125	ENSG00000090615, ENSG00000119787, ENSG00000103051, ENSG00000079950, ENSG00000083097, ENSG00000108587, ENSG00000053501, ENSG00000122218, ENSG00000066455, ENSG00000115216, ENSG00000197386	548	131	13528	2.07288	1	0.497156	50.9821
INTERPRO	IPR001440:Tetratricopeptide TPR-1	9	1.28023	0.0397713	ENSG00000171853, ENSG00000104450, ENSG00000094880, ENSG00000125089, ENSG00000103266, ENSG00000140463, ENSG00000182973, ENSG00000132780, ENSG00000183891	645	100	16659	2.32451	1	0.680379	47.617
GOTERM_CC_FAT	chromatin	14	1.99147	0.0397768	ENSG00000032219, ENSG00000171316, ENSG00000083168, ENSG00000171720, ENSG00000120438, ENSG00000054267, ENSG00000111642, ENSG00000153207, ENSG00000116478, ENSG00000077097, ENSG00000187531, ENSG00000119772, ENSG00000100307, ENSG00000153046	483	200	12782	1.85246	1	0.335549	43.4898
INTERPRO	IPR003959:ATPase, AAA-type, core	6	0.853485	0.040034	ENSG00000165916, ENSG00000074582, ENSG00000160072, ENSG00000124535, ENSG00000197785, ENSG00000087191	645	49	16659	3.1626	1	0.67335	47.8449
INTERPRO	IPR018253:Heat shock protein DnaJ, conserved site	6	0.853485	0.040034	ENSG00000148719, ENSG00000086061, ENSG00000178950, ENSG00000128590, ENSG00000007923, ENSG00000213551	645	49	16659	3.1626	1	0.67335	47.8449
SP_PIR_KEYWORDS	transcription initiation	3	0.426743	0.0401751	ENSG00000147133, ENSG00000064995, ENSG00000112592	701	9	19235	9.14646	1	0.245327	43.6149
SP_PIR_KEYWORDS	golgi apparatus	31	4.40967	0.0403258	ENSG00000161013, ENSG00000137221, ENSG00000103657, ENSG00000122218, ENSG00000117533, ENSG00000117620, ENSG00000140564, ENSG00000110048, ENSG00000178950, ENSG00000070718, ENSG00000198793, ENSG00000067900, ENSG00000177951, ENSG00000101246, ENSG00000114650, ENSG00000173230, ENSG00000165861, ENSG00000085998, ENSG00000139629, ENSG00000149182, ENSG00000066455, ENSG00000197818, ENSG00000090615, ENSG0000…	701	588	19235	1.44663	1	0.242582	43.7385
UP_SEQ_FEATURE	domain:BAH	3	0.426743	0.0406454	ENSG00000142599, ENSG00000182979, ENSG00000116539	701	9	19113	9.08845	1	0.764472	50.599
UP_SEQ_FEATURE	repeat:HAT 6	3	0.426743	0.0406454	ENSG00000075856, ENSG00000176102, ENSG00000101343	701	9	19113	9.08845	1	0.764472	50.599
UP_SEQ_FEATURE	repeat:HEAT 14	3	0.426743	0.0406454	ENSG00000136813, ENSG00000117408, ENSG00000089154	701	9	19113	9.08845	1	0.764472	50.599
SP_PIR_KEYWORDS	thiol protease	10	1.42248	0.0407101	ENSG00000111667, ENSG00000106144, ENSG00000103326, ENSG00000187555, ENSG00000164305, ENSG00000163904, ENSG00000163930, ENSG00000162402, ENSG00000077254, ENSG00000119231	701	126	19235	2.17773	1	0.241145	44.0525
KEGG_PATHWAY	hsa03050:Proteasome	6	0.853485	0.0408332	ENSG00000165916, ENSG00000159377, ENSG00000185627, ENSG00000068878, ENSG00000108344, ENSG00000087191	208	47	5085	3.12091	0.996828	0.261256	38.7779
UP_SEQ_FEATURE	zinc finger region:PHD-type	6	0.853485	0.0410374	ENSG00000101191, ENSG00000101040, ENSG00000070047, ENSG00000197724, ENSG00000116539, ENSG00000096070	701	52	19113	3.146	1	0.761316	50.9409
KEGG_PATHWAY	hsa05214:Glioma	7	0.995733	0.0418528	ENSG00000160691, ENSG00000007968, ENSG00000171608, ENSG00000148660, ENSG00000198793, ENSG00000213281, ENSG00000112242	208	63	5085	2.71635	0.997261	0.255469	39.5395
SMART	SM00593:RUN	4	0.56899	0.042003	ENSG00000160753, ENSG00000116786, ENSG00000100359, ENSG00000145016	378	19	9079	5.05653	0.999897	0.436692	41.9459
GOTERM_CC_FAT	methyltransferase complex	4	0.56899	0.0427952	ENSG00000118058, ENSG00000129691, ENSG00000112079, ENSG00000106462	483	21	12782	5.04072	1	0.34966	45.9371
GOTERM_CC_FAT	histone methyltransferase complex	4	0.56899	0.0427952	ENSG00000118058, ENSG00000129691, ENSG00000112079, ENSG00000106462	483	21	12782	5.04072	1	0.34966	45.9371
GOTERM_BP_FAT	DNA modification	5	0.711238	0.0428019	ENSG00000114735, ENSG00000118058, ENSG00000139372, ENSG00000170345, ENSG00000119772	548	33	13528	3.74032	1	0.521465	53.6839
GOTERM_BP_FAT	cell aging	5	0.711238	0.0428019	ENSG00000150593, ENSG00000159256, ENSG00000213281, ENSG00000197386, ENSG00000096717	548	33	13528	3.74032	1	0.521465	53.6839
GOTERM_CC_FAT	integral to organelle membrane	10	1.42248	0.0429112	ENSG00000124155, ENSG00000157911, ENSG00000164828, ENSG00000143815, ENSG00000167130, ENSG00000125629, ENSG00000087111, ENSG00000106003, ENSG00000121680, ENSG00000211456	483	123	12782	2.15153	1	0.344033	46.0291
GOTERM_MF_FAT	identical protein binding	35	4.97866	0.0432571	ENSG00000100906, ENSG00000119787, ENSG00000198728, ENSG00000106100, ENSG00000026103, ENSG00000110619, ENSG00000167969, ENSG00000135124, ENSG00000120699, ENSG00000204267, ENSG00000164284, ENSG00000103266, ENSG00000116478, ENSG00000108788, ENSG00000067900, ENSG00000131653, ENSG00000100099, ENSG00000100983, ENSG00000213341, ENSG00000112658, ENSG00000118058, ENSG00000129515, ENSG00000150787, ENSG0000…	510	640	12983	1.39217	1	0.491254	48.6885
GOTERM_BP_FAT	cellular response to hormone stimulus	11	1.56472	0.0433153	ENSG00000160691, ENSG00000103994, ENSG00000142784, ENSG00000168610, ENSG00000170145, ENSG00000150457, ENSG00000126561, ENSG00000132670, ENSG00000170345, ENSG00000173757, ENSG00000114166	548	133	13528	2.04171	1	0.523342	54.1191
GOTERM_CC_FAT	mitochondrial membrane	23	3.27169	0.0433788	ENSG00000074582, ENSG00000148339, ENSG00000156398, ENSG00000087470, ENSG00000147454, ENSG00000131269, ENSG00000183048, ENSG00000197142, ENSG00000007923, ENSG00000108179, ENSG00000140521, ENSG00000213619, ENSG00000135776, ENSG00000167969, ENSG00000178537, ENSG00000164284, ENSG00000158042, ENSG00000148290, ENSG00000130414, ENSG00000198793, ENSG00000095321, ENSG00000162882, ENSG00000167792	483	394	12782	1.54484	1	0.340893	46.3987
GOTERM_BP_FAT	RNA modification	6	0.853485	0.0435741	ENSG00000177192, ENSG00000110060, ENSG00000007376, ENSG00000138385, ENSG00000037474, ENSG00000165526	548	48	13528	3.08577	1	0.523082	54.337
GOTERM_BP_FAT	female gonad development	7	0.995733	0.0441404	ENSG00000221829, ENSG00000119718, ENSG00000126561, ENSG00000145191, ENSG00000106003, ENSG00000173757, ENSG00000096717	548	64	13528	2.70005	1	0.525354	54.8104
INTERPRO	IPR002290:Serine/threonine protein kinase	17	2.41821	0.0443607	ENSG00000213341, ENSG00000160584, ENSG00000050748, ENSG00000170145, ENSG00000150457, ENSG00000148660, ENSG00000086015, ENSG00000099308, ENSG00000004660, ENSG00000067900, ENSG00000112079, ENSG00000166851, ENSG00000163932, ENSG00000110931, ENSG00000132356, ENSG00000163349, ENSG00000087586	645	259	16659	1.69527	1	0.702252	51.4666
UP_SEQ_FEATURE	cross-link:Glycyl lysine isopeptide (Lys-Gly) (interchain with G-Cter in SUMO)	8	1.13798	0.0446853	ENSG00000100906, ENSG00000100401, ENSG00000105229, ENSG00000119203, ENSG00000139372, ENSG00000172845, ENSG00000116478, ENSG00000170345	701	89	19113	2.45082	1	0.784323	54.0179
INTERPRO	IPR003107:RNA-processing protein, HAT helix	3	0.426743	0.044852	ENSG00000075856, ENSG00000176102, ENSG00000101343	645	9	16659	8.6093	1	0.697402	51.8626
INTERPRO	IPR003613:U box domain	3	0.426743	0.044852	ENSG00000110344, ENSG00000103266, ENSG00000100023	645	9	16659	8.6093	1	0.697402	51.8626
GOTERM_BP_FAT	regulation of gene-specific transcription	11	1.56472	0.0451975	ENSG00000100906, ENSG00000112658, ENSG00000142784, ENSG00000147133, ENSG00000116478, ENSG00000171720, ENSG00000168036, ENSG00000096717, ENSG00000114650, ENSG00000087191, ENSG00000196498	548	134	13528	2.02647	1	0.53155	55.6817
GOTERM_BP_FAT	negative regulation of cell cycle	8	1.13798	0.0452055	ENSG00000150593, ENSG00000150457, ENSG00000132323, ENSG00000116478, ENSG00000164305, ENSG00000180900, ENSG00000171720, ENSG00000047410	548	81	13528	2.43814	1	0.52924	55.6882
UP_SEQ_FEATURE	compositionally biased region:Poly-Ser	26	3.69844	0.04539	ENSG00000083168, ENSG00000130706, ENSG00000109118, ENSG00000164506, ENSG00000140563, ENSG00000158480, ENSG00000013810, ENSG00000121210, ENSG00000173230, ENSG00000014164, ENSG00000170871, ENSG00000101040, ENSG00000116906, ENSG00000099308, ENSG00000047410, ENSG00000054267, ENSG00000175105, ENSG00000068097, ENSG00000157837, ENSG00000008083, ENSG00000204256, ENSG00000171456, ENSG00000165699, ENSG0000…	701	475	19113	1.49242	1	0.78355	54.5909
INTERPRO	IPR002130:Peptidyl-prolyl cis-trans isomerase, cyclophilin-type	4	0.56899	0.0455636	ENSG00000108179, ENSG00000131013, ENSG00000100023, ENSG00000113593	645	21	16659	4.9196	1	0.694512	52.4309
GOTERM_BP_FAT	mitotic cell cycle	23	3.27169	0.0457361	ENSG00000105325, ENSG00000094880, ENSG00000151503, ENSG00000147133, ENSG00000150457, ENSG00000148660, ENSG00000053900, ENSG00000138764, ENSG00000108344, ENSG00000165916, ENSG00000172273, ENSG00000159377, ENSG00000112941, ENSG00000089053, ENSG00000185627, ENSG00000055130, ENSG00000166197, ENSG00000179051, ENSG00000151694, ENSG00000187531, ENSG00000166851, ENSG00000087586, ENSG00000087191	548	370	13528	1.53454	1	0.531121	56.1194
GOTERM_BP_FAT	regulation of fatty acid metabolic process	6	0.853485	0.0469805	ENSG00000178537, ENSG00000142784, ENSG00000198793, ENSG00000131791, ENSG00000132356, ENSG00000114650	548	49	13528	3.02279	1	0.538559	57.1155
GOTERM_BP_FAT	T cell differentiation	7	0.995733	0.0470427	ENSG00000171316, ENSG00000172845, ENSG00000126561, ENSG00000026103, ENSG00000151694, ENSG00000168036, ENSG00000173757	548	65	13528	2.65851	1	0.536704	57.1647
GOTERM_BP_FAT	positive regulation of gene expression	33	4.69417	0.0470455	ENSG00000100906, ENSG00000083168, ENSG00000147133, ENSG00000163161, ENSG00000064995, ENSG00000170345, ENSG00000110768, ENSG00000112592, ENSG00000168036, ENSG00000196588, ENSG00000172273, ENSG00000050748, ENSG00000168610, ENSG00000144655, ENSG00000116478, ENSG00000128272, ENSG00000143621, ENSG00000173757, ENSG00000110931, ENSG00000112242, ENSG00000114650, ENSG00000087191, ENSG00000155229, ENSG0000…	548	581	13528	1.40214	1	0.534405	57.1669
SMART	SM00271:DnaJ	6	0.853485	0.0477636	ENSG00000148719, ENSG00000086061, ENSG00000178950, ENSG00000128590, ENSG00000007923, ENSG00000213551	378	48	9079	3.00231	0.999972	0.459949	46.2178
GOTERM_BP_FAT	response to growth hormone stimulus	3	0.426743	0.0486555	ENSG00000168610, ENSG00000126561, ENSG00000173757	548	9	13528	8.22871	1	0.544408	58.4224
GOTERM_CC_FAT	endoplasmic reticulum membrane	17	2.41821	0.0488851	ENSG00000147475, ENSG00000167130, ENSG00000125629, ENSG00000154305, ENSG00000182934, ENSG00000090054, ENSG00000211456, ENSG00000072310, ENSG00000065308, ENSG00000124155, ENSG00000140564, ENSG00000172269, ENSG00000087111, ENSG00000165195, ENSG00000051108, ENSG00000160803, ENSG00000121680	483	269	12782	1.67243	1	0.369278	50.5777
UP_SEQ_FEATURE	domain:Leucine-zipper	9	1.28023	0.0489982	ENSG00000213341, ENSG00000072310, ENSG00000007968, ENSG00000068079, ENSG00000108788, ENSG00000170345, ENSG00000128272, ENSG00000157514, ENSG00000112242	701	110	19113	2.2308	1	0.803207	57.4213
INTERPRO	IPR018359:Bromodomain, conserved site	5	0.711238	0.0490458	ENSG00000204256, ENSG00000147133, ENSG00000112983, ENSG00000116539, ENSG00000096070	645	36	16659	3.58721	1	0.713223	55.1219
GOTERM_BP_FAT	cell cycle phase	25	3.55619	0.0491634	ENSG00000105325, ENSG00000147133, ENSG00000148660, ENSG00000171720, ENSG00000172273, ENSG00000089053, ENSG00000076053, ENSG00000024048, ENSG00000151694, ENSG00000013810, ENSG00000166851, ENSG00000094880, ENSG00000150457, ENSG00000151503, ENSG00000053900, ENSG00000138764, ENSG00000005156, ENSG00000112941, ENSG00000185627, ENSG00000055130, ENSG00000179051, ENSG00000166197, ENSG00000187531, ENSG0000…	548	414	13528	1.49071	1	0.54592	58.8113
GOTERM_CC_FAT	Golgi membrane	13	1.84922	0.0492319	ENSG00000090615, ENSG00000140564, ENSG00000083097, ENSG00000108587, ENSG00000085998, ENSG00000122218, ENSG00000066455, ENSG00000124198, ENSG00000117533, ENSG00000117620, ENSG00000106003, ENSG00000157978, ENSG00000173230	483	186	12782	1.84962	1	0.36515	50.8305
UP_SEQ_FEATURE	region of interest:Histone deacetylase	3	0.426743	0.0495967	ENSG00000116478, ENSG00000061273, ENSG00000171720	701	10	19113	8.1796	1	0.801526	57.8745
UP_SEQ_FEATURE	repeat:HEAT 12	3	0.426743	0.0495967	ENSG00000136813, ENSG00000117408, ENSG00000089154	701	10	19113	8.1796	1	0.801526	57.8745
UP_SEQ_FEATURE	repeat:HEAT 13	3	0.426743	0.0495967	ENSG00000136813, ENSG00000117408, ENSG00000089154	701	10	19113	8.1796	1	0.801526	57.8745
UP_SEQ_FEATURE	domain:AGC-kinase C-terminal	6	0.853485	0.0503089	ENSG00000150457, ENSG00000086015, ENSG00000099308, ENSG00000067900, ENSG00000112079, ENSG00000163932	701	55	19113	2.9744	1	0.800638	58.4077
GOTERM_BP_FAT	transcription initiation	8	1.13798	0.0504524	ENSG00000007968, ENSG00000147133, ENSG00000163161, ENSG00000064995, ENSG00000175221, ENSG00000110768, ENSG00000112592, ENSG00000112242	548	83	13528	2.37939	1	0.553163	59.7828
BIOCARTA	h_RELAPathway:Acetylation and Deacetylation of RelA in The Nucleus	4	0.56899	0.0506355	ENSG00000100906, ENSG00000213341, ENSG00000171720, ENSG00000067182	97	13	1437	4.55829	0.999854	0.890124	46.9499
GOTERM_BP_FAT	Golgi organization	4	0.56899	0.0508978	ENSG00000119787, ENSG00000103051, ENSG00000066455, ENSG00000173230	548	21	13528	4.70212	1	0.554126	60.1134
GOTERM_BP_FAT	natural killer cell activation	4	0.56899	0.0508978	ENSG00000092929, ENSG00000172845, ENSG00000126561, ENSG00000173757	548	21	13528	4.70212	1	0.554126	60.1134
GOTERM_BP_FAT	T cell homeostasis	4	0.56899	0.0508978	ENSG00000126561, ENSG00000164305, ENSG00000026103, ENSG00000173757	548	21	13528	4.70212	1	0.554126	60.1134
SMART	SM00386:HAT	3	0.426743	0.0510271	ENSG00000075856, ENSG00000176102, ENSG00000101343	378	9	9079	8.00617	0.999986	0.463496	48.5076
SMART	SM00504:Ubox	3	0.426743	0.0510271	ENSG00000110344, ENSG00000103266, ENSG00000100023	378	9	9079	8.00617	0.999986	0.463496	48.5076
UP_SEQ_FEATURE	compositionally biased region:Gln-rich	11	1.56472	0.0512537	ENSG00000090615, ENSG00000171316, ENSG00000055917, ENSG00000160584, ENSG00000168769, ENSG00000130723, ENSG00000156030, ENSG00000090905, ENSG00000198218, ENSG00000001167, ENSG00000196588	701	151	19113	1.98622	1	0.801282	59.1054
UP_SEQ_FEATURE	compositionally biased region:Poly-Gln	11	1.56472	0.0512537	ENSG00000101040, ENSG00000164506, ENSG00000116560, ENSG00000156304, ENSG00000187555, ENSG00000172845, ENSG00000112592, ENSG00000140521, ENSG00000147140, ENSG00000197386, ENSG00000196498	701	151	19113	1.98622	1	0.801282	59.1054
GOTERM_BP_FAT	gamete generation	24	3.41394	0.0512855	ENSG00000177463, ENSG00000100241, ENSG00000073756, ENSG00000086015, ENSG00000005156, ENSG00000112592, ENSG00000107140, ENSG00000136811, ENSG00000096717, ENSG00000071626, ENSG00000136709, ENSG00000161533, ENSG00000086061, ENSG00000221829, ENSG00000204256, ENSG00000068878, ENSG00000198793, ENSG00000140463, ENSG00000024048, ENSG00000158480, ENSG00000119772, ENSG00000070759, ENSG00000197386, ENSG0000…	548	395	13528	1.49992	1	0.554659	60.3991
GOTERM_BP_FAT	positive regulation of transcription	32	4.55192	0.0514362	ENSG00000100906, ENSG00000083168, ENSG00000147133, ENSG00000163161, ENSG00000064995, ENSG00000170345, ENSG00000110768, ENSG00000112592, ENSG00000168036, ENSG00000196588, ENSG00000172273, ENSG00000168610, ENSG00000144655, ENSG00000116478, ENSG00000128272, ENSG00000143621, ENSG00000173757, ENSG00000110931, ENSG00000112242, ENSG00000114650, ENSG00000087191, ENSG00000155229, ENSG00000112658, ENSG0000…	548	564	13528	1.40063	1	0.553487	60.5097
GOTERM_BP_FAT	ER-nuclear signaling pathway	5	0.711238	0.051454	ENSG00000125629, ENSG00000090861, ENSG00000055332, ENSG00000051108, ENSG00000114650	548	35	13528	3.52659	1	0.551373	60.5227
GOTERM_BP_FAT	positive regulation of protein complex assembly	5	0.711238	0.051454	ENSG00000112658, ENSG00000147133, ENSG00000198793, ENSG00000167965, ENSG00000164327	548	35	13528	3.52659	1	0.551373	60.5227
SMART	SM00028:TPR	10	1.42248	0.0517316	ENSG00000171853, ENSG00000104450, ENSG00000094880, ENSG00000221829, ENSG00000125089, ENSG00000103266, ENSG00000140463, ENSG00000182973, ENSG00000132780, ENSG00000183891	378	116	9079	2.07056	0.999988	0.45024	48.9899
GOTERM_BP_FAT	protein ubiquitination	10	1.42248	0.0519084	ENSG00000110344, ENSG00000138081, ENSG00000103266, ENSG00000109670, ENSG00000112146, ENSG00000131653, ENSG00000100023, ENSG00000151876, ENSG00000110395, ENSG00000110429	548	119	13528	2.07446	1	0.552393	60.8541
SP_PIR_KEYWORDS	Aminoacyl-tRNA synthetase	5	0.711238	0.0523504	ENSG00000124608, ENSG00000134440, ENSG00000090861, ENSG00000110619, ENSG00000117593	701	39	19235	3.51787	1	0.296187	52.8271
GOTERM_BP_FAT	positive regulation of biosynthetic process	38	5.40541	0.0526694	ENSG00000100906, ENSG00000083168, ENSG00000147133, ENSG00000163161, ENSG00000064995, ENSG00000170345, ENSG00000110768, ENSG00000112592, ENSG00000168036, ENSG00000196588, ENSG00000135124, ENSG00000172273, ENSG00000168610, ENSG00000144655, ENSG00000116478, ENSG00000198793, ENSG00000128272, ENSG00000145191, ENSG00000173757, ENSG00000143621, ENSG00000110931, ENSG00000112242, ENSG00000114650, ENSG0000…	548	695	13528	1.34975	1	0.555561	61.4032
GOTERM_BP_FAT	ovulation cycle	7	0.995733	0.0531944	ENSG00000221829, ENSG00000119718, ENSG00000126561, ENSG00000145191, ENSG00000106003, ENSG00000173757, ENSG00000096717	548	67	13528	2.57915	1	0.557031	61.7779
GOTERM_CC_FAT	Golgi apparatus part	18	2.56046	0.0538091	ENSG00000136813, ENSG00000083097, ENSG00000087470, ENSG00000165861, ENSG00000122218, ENSG00000085998, ENSG00000066455, ENSG00000124198, ENSG00000117533, ENSG00000100023, ENSG00000117620, ENSG00000157978, ENSG00000090615, ENSG00000103051, ENSG00000140564, ENSG00000108587, ENSG00000106003, ENSG00000173230	483	294	12782	1.62023	1	0.385796	54.0564
GOTERM_MF_FAT	protein transporter activity	8	1.13798	0.0542912	ENSG00000198700, ENSG00000122958, ENSG00000113119, ENSG00000065000, ENSG00000117408, ENSG00000205339, ENSG00000184708, ENSG00000025800	510	87	12983	2.34086	1	0.566097	56.9278
SP_PIR_KEYWORDS	ligase	18	2.56046	0.0548257	ENSG00000135912, ENSG00000103657, ENSG00000110619, ENSG00000197142, ENSG00000005156, ENSG00000115392, ENSG00000075975, ENSG00000124608, ENSG00000134440, ENSG00000084774, ENSG00000103266, ENSG00000090861, ENSG00000024048, ENSG00000131653, ENSG00000117593, ENSG00000100983, ENSG00000131069, ENSG00000110395	701	305	19235	1.61937	1	0.304052	54.5199
SP_PIR_KEYWORDS	gpi-anchor biosynthesis	4	0.56899	0.0550722	ENSG00000124155, ENSG00000087111, ENSG00000007541, ENSG00000165195	701	24	19235	4.57323	1	0.301254	54.6854
GOTERM_CC_FAT	vacuole	16	2.27596	0.0551546	ENSG00000111667, ENSG00000079950, ENSG00000166887, ENSG00000141012, ENSG00000151923, ENSG00000196839, ENSG00000117533, ENSG00000130653, ENSG00000127415, ENSG00000169919, ENSG00000092929, ENSG00000103249, ENSG00000053501, ENSG00000198925, ENSG00000117410, ENSG00000100099	483	252	12782	1.68024	1	0.387229	54.9665
GOTERM_BP_FAT	hemopoiesis	16	2.27596	0.0559913	ENSG00000213341, ENSG00000171316, ENSG00000118058, ENSG00000083168, ENSG00000140968, ENSG00000126561, ENSG00000196839, ENSG00000026103, ENSG00000129691, ENSG00000168036, ENSG00000005194, ENSG00000172845, ENSG00000151694, ENSG00000013810, ENSG00000173757, ENSG00000162769	548	236	13528	1.67364	1	0.573918	63.7166
GOTERM_BP_FAT	regulation of steroid metabolic process	5	0.711238	0.0561117	ENSG00000103266, ENSG00000126561, ENSG00000173757, ENSG00000132356, ENSG00000114650	548	36	13528	3.42863	1	0.572526	63.7979
GOTERM_CC_FAT	lytic vacuole	14	1.99147	0.0568739	ENSG00000111667, ENSG00000079950, ENSG00000166887, ENSG00000141012, ENSG00000151923, ENSG00000196839, ENSG00000117533, ENSG00000130653, ENSG00000169919, ENSG00000127415, ENSG00000092929, ENSG00000103249, ENSG00000053501, ENSG00000100099	483	211	12782	1.75589	1	0.390659	56.1053
GOTERM_CC_FAT	lysosome	14	1.99147	0.0568739	ENSG00000111667, ENSG00000079950, ENSG00000166887, ENSG00000141012, ENSG00000151923, ENSG00000196839, ENSG00000117533, ENSG00000130653, ENSG00000169919, ENSG00000127415, ENSG00000092929, ENSG00000103249, ENSG00000053501, ENSG00000100099	483	211	12782	1.75589	1	0.390659	56.1053
GOTERM_BP_FAT	interphase of mitotic cell cycle	9	1.28023	0.0569397	ENSG00000172273, ENSG00000094880, ENSG00000089053, ENSG00000055130, ENSG00000150457, ENSG00000147133, ENSG00000148660, ENSG00000053900, ENSG00000151694	548	103	13528	2.15704	1	0.575825	64.3526
GOTERM_BP_FAT	protein amino acid deacetylation	4	0.56899	0.057225	ENSG00000116478, ENSG00000171720, ENSG00000187531, ENSG00000096717	548	22	13528	4.48839	1	0.575526	64.5418
GOTERM_BP_FAT	regulation of protein catabolic process	6	0.853485	0.0581227	ENSG00000096384, ENSG00000140564, ENSG00000103266, ENSG00000100359, ENSG00000147133, ENSG00000108344	548	52	13528	2.8484	1	0.579204	65.1312
SP_PIR_KEYWORDS	Mucopolysaccharidosis	3	0.426743	0.0585121	ENSG00000169919, ENSG00000127415, ENSG00000141012	701	11	19235	7.48347	1	0.313175	56.9368
KEGG_PATHWAY	hsa04150:mTOR signaling pathway	6	0.853485	0.0588924	ENSG00000165699, ENSG00000171608, ENSG00000198793, ENSG00000167965, ENSG00000164327, ENSG00000132356	208	52	5085	2.82082	0.99977	0.328923	51.0497
GOTERM_BP_FAT	response to molecule of bacterial origin	8	1.13798	0.0590172	ENSG00000100906, ENSG00000204267, ENSG00000073756, ENSG00000172936, ENSG00000170345, ENSG00000151694, ENSG00000067182, ENSG00000173757	548	86	13528	2.29638	1	0.582791	65.7093
UP_SEQ_FEATURE	domain:Bromo 1	3	0.426743	0.0591792	ENSG00000204256, ENSG00000147133, ENSG00000112983	701	11	19113	7.436	1	0.841544	64.5391
UP_SEQ_FEATURE	domain:Bromo 2	3	0.426743	0.0591792	ENSG00000204256, ENSG00000147133, ENSG00000112983	701	11	19113	7.436	1	0.841544	64.5391
UP_SEQ_FEATURE	domain:Rap-GAP	3	0.426743	0.0591792	ENSG00000132359, ENSG00000170471, ENSG00000197555	701	11	19113	7.436	1	0.841544	64.5391
UP_SEQ_FEATURE	repeat:HAT 5	3	0.426743	0.0591792	ENSG00000075856, ENSG00000176102, ENSG00000101343	701	11	19113	7.436	1	0.841544	64.5391
UP_SEQ_FEATURE	repeat:HEAT 11	3	0.426743	0.0591792	ENSG00000136813, ENSG00000117408, ENSG00000089154	701	11	19113	7.436	1	0.841544	64.5391
GOTERM_CC_FAT	microtubule organizing center part	6	0.853485	0.0592366	ENSG00000140463, ENSG00000120438, ENSG00000182473, ENSG00000067900, ENSG00000136811, ENSG00000074935	483	56	12782	2.8354	1	0.39738	57.6265
GOTERM_BP_FAT	regulation of Ras GTPase activity	9	1.28023	0.0596143	ENSG00000165699, ENSG00000100359, ENSG00000180900, ENSG00000149182, ENSG00000198793, ENSG00000167965, ENSG00000164327, ENSG00000108262, ENSG00000167202	548	104	13528	2.1363	1	0.584439	66.0902
KEGG_PATHWAY	hsa04914:Progesterone-mediated oocyte maturation	8	1.13798	0.0597403	ENSG00000105325, ENSG00000096384, ENSG00000094880, ENSG00000089053, ENSG00000050748, ENSG00000171608, ENSG00000053900, ENSG00000166851	208	86	5085	2.27415	0.999797	0.320498	51.5663
GOTERM_BP_FAT	lipid modification	7	0.995733	0.0598124	ENSG00000157106, ENSG00000171608, ENSG00000095321, ENSG00000167969, ENSG00000132356, ENSG00000211456, ENSG00000161533	548	69	13528	2.50439	1	0.58356	66.2156
GOTERM_BP_FAT	biopolymer methylation	7	0.995733	0.0598124	ENSG00000120705, ENSG00000114735, ENSG00000118058, ENSG00000170345, ENSG00000037474, ENSG00000119772, ENSG00000106462	548	69	13528	2.50439	1	0.58356	66.2156
GOTERM_MF_FAT	acetylglucosaminyltransferase activity	5	0.711238	0.0603184	ENSG00000161013, ENSG00000007541, ENSG00000085998, ENSG00000165195, ENSG00000106003	510	38	12983	3.34959	1	0.59795	60.8889
INTERPRO	IPR000961:AGC-kinase, C-terminal	6	0.853485	0.060681	ENSG00000150457, ENSG00000086015, ENSG00000099308, ENSG00000067900, ENSG00000112079, ENSG00000163932	645	55	16659	2.81759	1	0.781174	63.1147
GOTERM_BP_FAT	induction of apoptosis	20	2.84495	0.0609157	ENSG00000106100, ENSG00000163161, ENSG00000164305, ENSG00000026103, ENSG00000151923, ENSG00000089486, ENSG00000134215, ENSG00000213619, ENSG00000010671, ENSG00000163349, ENSG00000132676, ENSG00000106144, ENSG00000055130, ENSG00000050748, ENSG00000092929, ENSG00000064703, ENSG00000131323, ENSG00000171169, ENSG00000197386, ENSG00000143669	548	320	13528	1.54288	1	0.588328	66.9064
BIOCARTA	h_bcellsurvivalPathway:B Cell Survival Pathway	4	0.56899	0.0614068	ENSG00000164305, ENSG00000115484, ENSG00000198793, ENSG00000170345	97	14	1437	4.2327	0.999979	0.88406	53.8439
BIOCARTA	h_cd40Pathway:CD40L Signaling Pathway	4	0.56899	0.0614068	ENSG00000100906, ENSG00000213341, ENSG00000070061, ENSG00000131323	97	14	1437	4.2327	0.999979	0.88406	53.8439
GOTERM_BP_FAT	regulation of GTPase activity	10	1.42248	0.061505	ENSG00000165699, ENSG00000100359, ENSG00000180900, ENSG00000149182, ENSG00000198793, ENSG00000134215, ENSG00000167965, ENSG00000164327, ENSG00000108262, ENSG00000167202	548	123	13528	2.007	1	0.589854	67.2699
GOTERM_BP_FAT	liver development	6	0.853485	0.0621445	ENSG00000008083, ENSG00000172845, ENSG00000171720, ENSG00000196839, ENSG00000168036, ENSG00000173757	548	53	13528	2.79466	1	0.591664	67.6601
GOTERM_CC_FAT	holo TFIIH complex	3	0.426743	0.0623099	ENSG00000155229, ENSG00000163161, ENSG00000110768	483	11	12782	7.21739	1	0.407466	59.5319
GOTERM_BP_FAT	induction of programmed cell death	20	2.84495	0.0623558	ENSG00000106100, ENSG00000163161, ENSG00000164305, ENSG00000026103, ENSG00000151923, ENSG00000089486, ENSG00000134215, ENSG00000213619, ENSG00000010671, ENSG00000163349, ENSG00000132676, ENSG00000106144, ENSG00000055130, ENSG00000050748, ENSG00000092929, ENSG00000064703, ENSG00000131323, ENSG00000171169, ENSG00000197386, ENSG00000143669	548	321	13528	1.53808	1	0.590862	67.7881
SP_PIR_KEYWORDS	zinc	94	13.3713	0.0623592	ENSG00000103326, ENSG00000141101, ENSG00000110619, ENSG00000134215, ENSG00000109118, ENSG00000171988, ENSG00000111642, ENSG00000172273, ENSG00000101191, ENSG00000188554, ENSG00000070047, ENSG00000124782, ENSG00000067900, ENSG00000131653, ENSG00000116539, ENSG00000110395, ENSG00000014164, ENSG00000101040, ENSG00000118058, ENSG00000150787, ENSG00000117139, ENSG00000149182, ENSG00000143442, ENSG0000…	701	2189	19235	1.1783	1	0.326394	59.3315
GOTERM_BP_FAT	cytokine-mediated signaling pathway	7	0.995733	0.063297	ENSG00000144580, ENSG00000168610, ENSG00000126561, ENSG00000100368, ENSG00000089486, ENSG00000067182, ENSG00000173757	548	70	13528	2.46861	1	0.594452	68.3523
INTERPRO	IPR001140:ABC transporter, transmembrane region	4	0.56899	0.0637277	ENSG00000204267, ENSG00000131269, ENSG00000135776, ENSG00000168394	645	24	16659	4.30465	1	0.790455	64.9753
INTERPRO	IPR013129:Transcription factor jumonji	4	0.56899	0.0637277	ENSG00000008083, ENSG00000197724, ENSG00000117139, ENSG00000171988	645	24	16659	4.30465	1	0.790455	64.9753
COG_ONTOLOGY	Posttranslational modification, protein turnover, chaperones	11	1.56472	0.0638491	ENSG00000111667, ENSG00000165916, ENSG00000148719, ENSG00000110344, ENSG00000164284, ENSG00000187555, ENSG00000131269, ENSG00000137955, ENSG00000205339, ENSG00000128694, ENSG00000087191	111	104	1950	1.85811	0.765788	0.516046	40.3318
BIOCARTA	h_il2rbPathway:IL-2 Receptor Beta Chain in T cell Activation	6	0.853485	0.0639689	ENSG00000111679, ENSG00000160691, ENSG00000126561, ENSG00000026103, ENSG00000170345, ENSG00000110395	97	33	1437	2.69353	0.999987	0.846341	55.3577
GOTERM_BP_FAT	response to endogenous stimulus	24	3.41394	0.0641054	ENSG00000160691, ENSG00000103994, ENSG00000155229, ENSG00000112658, ENSG00000119718, ENSG00000142784, ENSG00000073756, ENSG00000150457, ENSG00000126561, ENSG00000026103, ENSG00000170345, ENSG00000168036, ENSG00000114166, ENSG00000111361, ENSG00000168610, ENSG00000165699, ENSG00000170145, ENSG00000090861, ENSG00000132670, ENSG00000198793, ENSG00000151694, ENSG00000145191, ENSG00000173757, ENSG0000…	548	405	13528	1.46288	1	0.597192	68.8294
GOTERM_BP_FAT	positive regulation of cellular biosynthetic process	37	5.26316	0.0645875	ENSG00000100906, ENSG00000083168, ENSG00000147133, ENSG00000163161, ENSG00000064995, ENSG00000170345, ENSG00000110768, ENSG00000112592, ENSG00000168036, ENSG00000196588, ENSG00000135124, ENSG00000172273, ENSG00000168610, ENSG00000144655, ENSG00000116478, ENSG00000198793, ENSG00000128272, ENSG00000145191, ENSG00000173757, ENSG00000143621, ENSG00000110931, ENSG00000112242, ENSG00000114650, ENSG0000…	548	685	13528	1.33341	1	0.597978	69.1108
GOTERM_CC_FAT	microtubule cytoskeleton	29	4.12518	0.0648462	ENSG00000163781, ENSG00000177731, ENSG00000136813, ENSG00000198876, ENSG00000135912, ENSG00000171720, ENSG00000120438, ENSG00000136811, ENSG00000168036, ENSG00000148019, ENSG00000140463, ENSG00000182473, ENSG00000067900, ENSG00000166851, ENSG00000046651, ENSG00000116852, ENSG00000150457, ENSG00000163349, ENSG00000163605, ENSG00000159377, ENSG00000179051, ENSG00000047849, ENSG00000147526, ENSG0000…	483	549	12782	1.3979	1	0.414383	61.0443
INTERPRO	IPR000286:Histone deacetylase superfamily	3	0.426743	0.0651328	ENSG00000116478, ENSG00000061273, ENSG00000171720	645	11	16659	7.04397	1	0.790642	65.8034
INTERPRO	IPR000331:Rap/ran-GAP	3	0.426743	0.0651328	ENSG00000132359, ENSG00000170471, ENSG00000197555	645	11	16659	7.04397	1	0.790642	65.8034
INTERPRO	IPR001025:Bromo adjacent region	3	0.426743	0.0651328	ENSG00000142599, ENSG00000182979, ENSG00000116539	645	11	16659	7.04397	1	0.790642	65.8034
GOTERM_BP_FAT	interphase	9	1.28023	0.0651975	ENSG00000172273, ENSG00000094880, ENSG00000089053, ENSG00000055130, ENSG00000150457, ENSG00000147133, ENSG00000148660, ENSG00000053900, ENSG00000151694	548	106	13528	2.09599	1	0.599499	69.4632
GOTERM_BP_FAT	response to unfolded protein	7	0.995733	0.0668989	ENSG00000086061, ENSG00000096384, ENSG00000136816, ENSG00000090861, ENSG00000055332, ENSG00000051108, ENSG00000116406	548	71	13528	2.43384	1	0.607246	70.4265
SP_PIR_KEYWORDS	Aminopeptidase	4	0.56899	0.0671076	ENSG00000134900, ENSG00000108039, ENSG00000142002, ENSG00000176393	701	26	19235	4.22144	1	0.34289	62.1167
GOTERM_MF_FAT	ATPase activity	20	2.84495	0.0671492	ENSG00000215301, ENSG00000109606, ENSG00000124535, ENSG00000131269, ENSG00000163161, ENSG00000110768, ENSG00000111364, ENSG00000161204, ENSG00000135776, ENSG00000111642, ENSG00000110367, ENSG00000074370, ENSG00000204267, ENSG00000064703, ENSG00000117410, ENSG00000168394, ENSG00000156976, ENSG00000070961, ENSG00000087191, ENSG00000124228	510	334	12983	1.52436	1	0.63111	64.9661
PIR_SUPERFAMILY	PIRSF000656:dual specificity testis-specific protein kinase	2	0.284495	0.0672497	ENSG00000107140, ENSG00000070759	254	2	7396	29.1181	1	0.999975	60.6489
PIR_SUPERFAMILY	PIRSF001526:alanyl-tRNA ligase	2	0.284495	0.0672497	ENSG00000124608, ENSG00000090861	254	2	7396	29.1181	1	0.999975	60.6489
PIR_SUPERFAMILY	PIRSF002393:AT-rich interactive domain-containing protein 4 (retinoblastoma binding protein 1)	2	0.284495	0.0672497	ENSG00000032219, ENSG00000054267	254	2	7396	29.1181	1	0.999975	60.6489
PIR_SUPERFAMILY	PIRSF015949:U3 small nucleolar ribonucleoprotein (snoRNP) complex, Imp4p subunit	2	0.284495	0.0672497	ENSG00000136718, ENSG00000117133	254	2	7396	29.1181	1	0.999975	60.6489
PIR_SUPERFAMILY	PIRSF036672:tRNA-pseudouridine synthase A, eukaryotic type	2	0.284495	0.0672497	ENSG00000177192, ENSG00000110060	254	2	7396	29.1181	1	0.999975	60.6489
PIR_SUPERFAMILY	PIRSF038241:guanine nucleotide exchange factor, Vps39 type/TGF-beta receptor-associated protein 1	2	0.284495	0.0672497	ENSG00000166887, ENSG00000135966	254	2	7396	29.1181	1	0.999975	60.6489
UP_SEQ_FEATURE	repeat:TPR 3	10	1.42248	0.0672788	ENSG00000171853, ENSG00000104450, ENSG00000094880, ENSG00000089053, ENSG00000221829, ENSG00000125089, ENSG00000103266, ENSG00000140463, ENSG00000132780, ENSG00000183891	701	138	19113	1.97575	1	0.873678	69.3851
GOTERM_BP_FAT	positive regulation of nitrogen compound metabolic process	35	4.97866	0.0674071	ENSG00000100906, ENSG00000083168, ENSG00000147133, ENSG00000163161, ENSG00000064995, ENSG00000170345, ENSG00000110768, ENSG00000112592, ENSG00000168036, ENSG00000196588, ENSG00000135124, ENSG00000172273, ENSG00000168610, ENSG00000144655, ENSG00000116478, ENSG00000128272, ENSG00000173757, ENSG00000143621, ENSG00000110931, ENSG00000112242, ENSG00000114650, ENSG00000087191, ENSG00000160691, ENSG0000…	548	644	13528	1.34164	1	0.6081	70.7086
GOTERM_CC_FAT	ER-Golgi intermediate compartment	5	0.711238	0.0675561	ENSG00000090615, ENSG00000182149, ENSG00000136813, ENSG00000103335, ENSG00000173230	483	41	12782	3.22729	1	0.421845	62.6019
INTERPRO	IPR017892:Protein kinase, C-terminal	5	0.711238	0.0675678	ENSG00000150457, ENSG00000086015, ENSG00000067900, ENSG00000112079, ENSG00000163932	645	40	16659	3.22849	1	0.796014	67.1952
GOTERM_BP_FAT	response to protein stimulus	9	1.28023	0.0681067	ENSG00000086061, ENSG00000096384, ENSG00000136816, ENSG00000090861, ENSG00000026103, ENSG00000170345, ENSG00000055332, ENSG00000051108, ENSG00000116406	548	107	13528	2.0764	1	0.610016	71.0928
UP_SEQ_FEATURE	repeat:WD 8	6	0.853485	0.0682731	ENSG00000164506, ENSG00000103657, ENSG00000120008, ENSG00000127837, ENSG00000120868, ENSG00000103091	701	60	19113	2.72653	1	0.873399	69.935
SP_PIR_KEYWORDS	exosome	3	0.426743	0.0685634	ENSG00000120699, ENSG00000130713, ENSG00000171824	701	12	19235	6.85984	1	0.344941	62.9344
SP_PIR_KEYWORDS	leigh syndrome	3	0.426743	0.0685634	ENSG00000148290, ENSG00000140521, ENSG00000167792	701	12	19235	6.85984	1	0.344941	62.9344
GOTERM_BP_FAT	response to hormone stimulus	22	3.12945	0.069166	ENSG00000160691, ENSG00000103994, ENSG00000155229, ENSG00000112658, ENSG00000119718, ENSG00000142784, ENSG00000073756, ENSG00000150457, ENSG00000126561, ENSG00000026103, ENSG00000170345, ENSG00000168036, ENSG00000114166, ENSG00000111361, ENSG00000168610, ENSG00000165699, ENSG00000170145, ENSG00000132670, ENSG00000198793, ENSG00000145191, ENSG00000173757, ENSG00000087586	548	367	13528	1.47982	1	0.61389	71.6656
UP_SEQ_FEATURE	compositionally biased region:Gln/Pro-rich	3	0.426743	0.0693348	ENSG00000116604, ENSG00000149658, ENSG00000083168	701	12	19113	6.81633	1	0.873398	70.512
UP_SEQ_FEATURE	domain:v-SNARE coiled-coil homology	3	0.426743	0.0693348	ENSG00000164506, ENSG00000049245, ENSG00000117533	701	12	19113	6.81633	1	0.873398	70.512
UP_SEQ_FEATURE	repeat:HAT 4	3	0.426743	0.0693348	ENSG00000075856, ENSG00000176102, ENSG00000101343	701	12	19113	6.81633	1	0.873398	70.512
GOTERM_MF_FAT	ATPase activity, coupled	17	2.41821	0.0697409	ENSG00000215301, ENSG00000109606, ENSG00000131269, ENSG00000163161, ENSG00000110768, ENSG00000111364, ENSG00000135776, ENSG00000111642, ENSG00000110367, ENSG00000074370, ENSG00000204267, ENSG00000064703, ENSG00000117410, ENSG00000168394, ENSG00000156976, ENSG00000070961, ENSG00000124228	510	272	12983	1.59105	1	0.638115	66.4064
GOTERM_BP_FAT	regulation of TOR signaling pathway	3	0.426743	0.0704956	ENSG00000165699, ENSG00000167965, ENSG00000164327	548	11	13528	6.73258	1	0.619156	72.3693
GOTERM_BP_FAT	regulation of proteasomal ubiquitin-dependent protein catabolic process	3	0.426743	0.0704956	ENSG00000096384, ENSG00000103266, ENSG00000147133	548	11	13528	6.73258	1	0.619156	72.3693
GOTERM_BP_FAT	cytoplasmic sequestering of transcription factor	3	0.426743	0.0704956	ENSG00000100906, ENSG00000146232, ENSG00000013810	548	11	13528	6.73258	1	0.619156	72.3693
GOTERM_BP_FAT	DNA alkylation	4	0.56899	0.0709255	ENSG00000114735, ENSG00000118058, ENSG00000170345, ENSG00000119772	548	24	13528	4.11436	1	0.619493	72.5933
GOTERM_BP_FAT	DNA methylation	4	0.56899	0.0709255	ENSG00000114735, ENSG00000118058, ENSG00000170345, ENSG00000119772	548	24	13528	4.11436	1	0.619493	72.5933
UP_SEQ_FEATURE	domain:RRM	9	1.28023	0.0710181	ENSG00000160201, ENSG00000004534, ENSG00000138385, ENSG00000156304, ENSG00000090905, ENSG00000076053, ENSG00000174720, ENSG00000131013, ENSG00000136527	701	119	19113	2.06208	1	0.875776	71.4055
UP_SEQ_FEATURE	region of interest:Involved in peptide-binding site	2	0.284495	0.0719091	ENSG00000204267, ENSG00000168394	701	2	19113	27.2653	1	0.875111	71.868
UP_SEQ_FEATURE	region of interest:RP domain	2	0.284495	0.0719091	ENSG00000004660, ENSG00000110931	701	2	19113	27.2653	1	0.875111	71.868
GOTERM_MF_FAT	promoter binding	6	0.853485	0.0719245	ENSG00000072310, ENSG00000172273, ENSG00000112658, ENSG00000147133, ENSG00000170345, ENSG00000168036	510	57	12983	2.67967	1	0.642597	67.5768
GOTERM_CC_FAT	nuclear envelope-endoplasmic reticulum network	17	2.41821	0.0721331	ENSG00000147475, ENSG00000167130, ENSG00000125629, ENSG00000154305, ENSG00000182934, ENSG00000090054, ENSG00000211456, ENSG00000072310, ENSG00000065308, ENSG00000124155, ENSG00000140564, ENSG00000172269, ENSG00000087111, ENSG00000165195, ENSG00000051108, ENSG00000160803, ENSG00000121680	483	284	12782	1.5841	1	0.437742	65.1021
INTERPRO	IPR015609:Molecular chaperone, heat shock protein, Hsp40, DnaJ	5	0.711238	0.07269	ENSG00000148719, ENSG00000086061, ENSG00000128590, ENSG00000007923, ENSG00000213551	645	41	16659	3.14974	1	0.813467	69.9515
SMART	SM00220:S_TKc	17	2.41821	0.0728477	ENSG00000213341, ENSG00000160584, ENSG00000050748, ENSG00000170145, ENSG00000150457, ENSG00000148660, ENSG00000086015, ENSG00000099308, ENSG00000004660, ENSG00000067900, ENSG00000112079, ENSG00000166851, ENSG00000163932, ENSG00000110931, ENSG00000132356, ENSG00000163349, ENSG00000087586	378	259	9079	1.57651	1	0.554839	61.6545
GOTERM_CC_FAT	exosome (RNase complex)	3	0.426743	0.0729539	ENSG00000120699, ENSG00000130713, ENSG00000171824	483	12	12782	6.61594	1	0.435716	65.5336
GOTERM_CC_FAT	pericentriolar material	3	0.426743	0.0729539	ENSG00000140463, ENSG00000120438, ENSG00000074935	483	12	12782	6.61594	1	0.435716	65.5336
SP_PIR_KEYWORDS	disease mutation	70	9.95733	0.0729556	ENSG00000171316, ENSG00000119392, ENSG00000026103, ENSG00000140521, ENSG00000112592, ENSG00000106348, ENSG00000124198, ENSG00000168036, ENSG00000117360, ENSG00000221829, ENSG00000168610, ENSG00000127415, ENSG00000140463, ENSG00000145191, ENSG00000173757, ENSG00000117593, ENSG00000004534, ENSG00000116906, ENSG00000150787, ENSG00000141012, ENSG00000140368, ENSG00000131269, ENSG00000126088, ENSG0000…	701	1591	19235	1.20726	1	0.358946	65.3034
GOTERM_CC_FAT	mitochondrial envelope	23	3.27169	0.0734422	ENSG00000074582, ENSG00000148339, ENSG00000156398, ENSG00000087470, ENSG00000147454, ENSG00000131269, ENSG00000183048, ENSG00000197142, ENSG00000007923, ENSG00000108179, ENSG00000140521, ENSG00000213619, ENSG00000135776, ENSG00000167969, ENSG00000178537, ENSG00000164284, ENSG00000158042, ENSG00000148290, ENSG00000130414, ENSG00000198793, ENSG00000095321, ENSG00000162882, ENSG00000167792	483	419	12782	1.45267	1	0.432247	65.7881
SMART	SM00439:BAH	3	0.426743	0.0738334	ENSG00000142599, ENSG00000182979, ENSG00000116539	378	11	9079	6.55051	1	0.542337	62.168
UP_SEQ_FEATURE	compositionally biased region:Pro-rich	45	6.40114	0.0739744	ENSG00000071537, ENSG00000171316, ENSG00000007376, ENSG00000137221, ENSG00000167962, ENSG00000168769, ENSG00000158545, ENSG00000147133, ENSG00000033030, ENSG00000089486, ENSG00000113649, ENSG00000196588, ENSG00000167987, ENSG00000101191, ENSG00000124782, ENSG00000104897, ENSG00000121104, ENSG00000135870, ENSG00000116539, ENSG00000110395, ENSG00000160691, ENSG00000159753, ENSG00000147459, ENSG0000…	701	960	19113	1.27806	1	0.878759	72.9132
GOTERM_CC_FAT	TORC2 complex	2	0.284495	0.0739994	ENSG00000198793, ENSG00000164327	483	2	12782	26.4638	1	0.429189	66.0762
UP_SEQ_FEATURE	region of interest:Linker	4	0.56899	0.0746479	ENSG00000049239, ENSG00000084774, ENSG00000136527, ENSG00000110395	701	27	19113	4.03931	1	0.877318	73.246
UP_SEQ_FEATURE	topological domain:Mitochondrial matrix	4	0.56899	0.0746479	ENSG00000178537, ENSG00000074582, ENSG00000148339, ENSG00000135776	701	27	19113	4.03931	1	0.877318	73.246
SP_PIR_KEYWORDS	fatty acid metabolism	6	0.853485	0.0747327	ENSG00000095321, ENSG00000197142, ENSG00000146085, ENSG00000167969, ENSG00000161533, ENSG00000011009	701	62	19235	2.65542	1	0.361984	66.2213
GOTERM_BP_FAT	gene silencing	6	0.853485	0.075127	ENSG00000155363, ENSG00000128191, ENSG00000090905, ENSG00000187531, ENSG00000119772, ENSG00000096717	548	56	13528	2.64494	1	0.639512	74.6941
GOTERM_BP_FAT	anti-apoptosis	14	1.99147	0.0751719	ENSG00000100906, ENSG00000187764, ENSG00000126561, ENSG00000026103, ENSG00000171720, ENSG00000196588, ENSG00000106144, ENSG00000005194, ENSG00000172936, ENSG00000116478, ENSG00000151694, ENSG00000113013, ENSG00000173757, ENSG00000197386	548	206	13528	1.6777	1	0.637779	74.7156
INTERPRO	IPR000687:RIO kinase	2	0.284495	0.0758234	ENSG00000124784, ENSG00000101782	645	2	16659	25.8279	1	0.820693	71.529
INTERPRO	IPR002318:Alanyl-tRNA synthetase, class IIc	2	0.284495	0.0758234	ENSG00000124608, ENSG00000090861	645	2	16659	25.8279	1	0.820693	71.529
INTERPRO	IPR005293:Antigen peptide transporter 2	2	0.284495	0.0758234	ENSG00000204267, ENSG00000168394	645	2	16659	25.8279	1	0.820693	71.529
INTERPRO	IPR012603:RBB1NT	2	0.284495	0.0758234	ENSG00000032219, ENSG00000054267	645	2	16659	25.8279	1	0.820693	71.529
INTERPRO	IPR014886:RNA binding motif	2	0.284495	0.0758234	ENSG00000138385, ENSG00000174720	645	2	16659	25.8279	1	0.820693	71.529
INTERPRO	IPR018164:Alanyl-tRNA synthetase, class IIc, N-terminal	2	0.284495	0.0758234	ENSG00000124608, ENSG00000090861	645	2	16659	25.8279	1	0.820693	71.529
INTERPRO	IPR019452:Vacuolar sorting protein 39/Transforming growth factor beta receptor-associated domain 1	2	0.284495	0.0758234	ENSG00000166887, ENSG00000135966	645	2	16659	25.8279	1	0.820693	71.529
INTERPRO	IPR019453:Vacuolar sorting protein 39/Transforming growth factor beta receptor-associated domain 2	2	0.284495	0.0758234	ENSG00000166887, ENSG00000135966	645	2	16659	25.8279	1	0.820693	71.529
INTERPRO	IPR001388:Synaptobrevin	3	0.426743	0.0762111	ENSG00000164506, ENSG00000049245, ENSG00000117533	645	12	16659	6.45698	1	0.816078	71.7187
INTERPRO	IPR004170:WWE domain	3	0.426743	0.0762111	ENSG00000105939, ENSG00000085788, ENSG00000173193	645	12	16659	6.45698	1	0.816078	71.7187
GOTERM_MF_FAT	hydrolase activity, acting on carbon-nitrogen (but not peptide) bonds, in linear amides	6	0.853485	0.076305	ENSG00000116478, ENSG00000061273, ENSG00000171720, ENSG00000187531, ENSG00000096717, ENSG00000162174	510	58	12983	2.63347	1	0.658042	69.8108
GOTERM_BP_FAT	M phase	20	2.84495	0.0765968	ENSG00000105325, ENSG00000094880, ENSG00000151503, ENSG00000150457, ENSG00000171720, ENSG00000053900, ENSG00000005156, ENSG00000138764, ENSG00000112941, ENSG00000089053, ENSG00000185627, ENSG00000166197, ENSG00000179051, ENSG00000076053, ENSG00000024048, ENSG00000187531, ENSG00000106003, ENSG00000166851, ENSG00000013810, ENSG00000087586	548	329	13528	1.50068	1	0.643014	75.3924
SMART	SM00133:S_TK_X	6	0.853485	0.0770395	ENSG00000150457, ENSG00000086015, ENSG00000099308, ENSG00000067900, ENSG00000112079, ENSG00000163932	378	55	9079	2.6202	1	0.541513	63.7945
GOTERM_BP_FAT	chromosome condensation	4	0.56899	0.0782762	ENSG00000169598, ENSG00000112941, ENSG00000151503, ENSG00000025770	548	25	13528	3.94978	1	0.649377	76.168
SP_PIR_KEYWORDS	Fanconi anemia	3	0.426743	0.0791303	ENSG00000112039, ENSG00000221829, ENSG00000115392	701	13	19235	6.33216	1	0.375146	68.3968
KEGG_PATHWAY	hsa00563:Glycosylphosphatidylinositol(GPI)-anchor biosynthesis	4	0.56899	0.0792347	ENSG00000124155, ENSG00000087111, ENSG00000007541, ENSG00000165195	208	25	5085	3.91154	0.999989	0.390612	62.1504
GOTERM_BP_FAT	regulation of mast cell apoptosis	2	0.284495	0.0792372	ENSG00000126561, ENSG00000151694	548	2	13528	24.6861	1	0.65212	76.6015
GOTERM_BP_FAT	development of secondary male sexual characteristics	2	0.284495	0.0792372	ENSG00000126561, ENSG00000173757	548	2	13528	24.6861	1	0.65212	76.6015
GOTERM_BP_FAT	sexual reproduction	26	3.69844	0.079524	ENSG00000100241, ENSG00000073756, ENSG00000112592, ENSG00000136811, ENSG00000221829, ENSG00000168610, ENSG00000068878, ENSG00000140463, ENSG00000198793, ENSG00000024048, ENSG00000158480, ENSG00000070759, ENSG00000153046, ENSG00000177463, ENSG00000086015, ENSG00000005156, ENSG00000107140, ENSG00000071626, ENSG00000096717, ENSG00000136709, ENSG00000161533, ENSG00000086061, ENSG00000104450, ENSG0000…	548	458	13528	1.4014	1	0.651585	76.7294
GOTERM_BP_FAT	positive regulation of macromolecule biosynthetic process	35	4.97866	0.0795381	ENSG00000100906, ENSG00000083168, ENSG00000147133, ENSG00000163161, ENSG00000064995, ENSG00000170345, ENSG00000110768, ENSG00000112592, ENSG00000168036, ENSG00000196588, ENSG00000172273, ENSG00000168610, ENSG00000144655, ENSG00000116478, ENSG00000198793, ENSG00000128272, ENSG00000145191, ENSG00000143621, ENSG00000173757, ENSG00000110931, ENSG00000112242, ENSG00000114650, ENSG00000087191, ENSG0000…	548	654	13528	1.32112	1	0.649745	76.7356
GOTERM_BP_FAT	positive regulation of specific transcription from RNA polymerase II promoter	6	0.853485	0.079757	ENSG00000100906, ENSG00000112658, ENSG00000147133, ENSG00000116478, ENSG00000168036, ENSG00000114650	548	57	13528	2.59854	1	0.648899	76.8328
GOTERM_BP_FAT	regulation of cellular ketone metabolic process	6	0.853485	0.079757	ENSG00000178537, ENSG00000142784, ENSG00000198793, ENSG00000131791, ENSG00000132356, ENSG00000114650	548	57	13528	2.59854	1	0.648899	76.8328
UP_SEQ_FEATURE	domain:ELM2	3	0.426743	0.0800088	ENSG00000142599, ENSG00000156030, ENSG00000182979	701	13	19113	6.292	1	0.891622	75.7616
UP_SEQ_FEATURE	repeat:HAT 1	3	0.426743	0.0800088	ENSG00000075856, ENSG00000176102, ENSG00000101343	701	13	19113	6.292	1	0.891622	75.7616
UP_SEQ_FEATURE	repeat:HAT 2	3	0.426743	0.0800088	ENSG00000075856, ENSG00000176102, ENSG00000101343	701	13	19113	6.292	1	0.891622	75.7616
UP_SEQ_FEATURE	repeat:HAT 3	3	0.426743	0.0800088	ENSG00000075856, ENSG00000176102, ENSG00000101343	701	13	19113	6.292	1	0.891622	75.7616
BIOCARTA	h_pdgfPathway:PDGF Signaling Pathway	5	0.711238	0.0801941	ENSG00000160691, ENSG00000112658, ENSG00000168610, ENSG00000126561, ENSG00000170345	97	25	1437	2.96289	0.999999	0.868679	63.9339
SMART	SM00090:RIO	2	0.284495	0.0813289	ENSG00000124784, ENSG00000101782	378	2	9079	24.0185	1	0.54582	65.8699
UP_SEQ_FEATURE	domain:Bromo	4	0.56899	0.0814268	ENSG00000101040, ENSG00000116539, ENSG00000114166, ENSG00000096070	701	28	19113	3.89505	1	0.892518	76.3887
GOTERM_BP_FAT	endoplasmic reticulum organization	3	0.426743	0.0823934	ENSG00000119787, ENSG00000083097, ENSG00000197386	548	12	13528	6.17153	1	0.659472	77.9732
GOTERM_BP_FAT	positive regulation of actin filament polymerization	3	0.426743	0.0823934	ENSG00000198793, ENSG00000167965, ENSG00000164327	548	12	13528	6.17153	1	0.659472	77.9732
GOTERM_BP_FAT	regulation of activated T cell proliferation	3	0.426743	0.0823934	ENSG00000126561, ENSG00000164305, ENSG00000173757	548	12	13528	6.17153	1	0.659472	77.9732
GOTERM_BP_FAT	cytokinesis	5	0.711238	0.0826325	ENSG00000184702, ENSG00000153207, ENSG00000140463, ENSG00000067900, ENSG00000166851	548	41	13528	3.0105	1	0.658705	78.074
GOTERM_BP_FAT	RNA export from nucleus	5	0.711238	0.0826325	ENSG00000157106, ENSG00000030066, ENSG00000165699, ENSG00000119392, ENSG00000014164	548	41	13528	3.0105	1	0.658705	78.074
GOTERM_BP_FAT	maintenance of protein location in cell	5	0.711238	0.0826325	ENSG00000100906, ENSG00000146232, ENSG00000140463, ENSG00000159256, ENSG00000013810	548	41	13528	3.0105	1	0.658705	78.074
GOTERM_CC_FAT	pronucleus	3	0.426743	0.084129	ENSG00000080345, ENSG00000112592, ENSG00000106462	483	13	12782	6.10702	1	0.467437	70.9375
GOTERM_BP_FAT	regulation of Ras protein signal transduction	14	1.99147	0.0843957	ENSG00000144711, ENSG00000100055, ENSG00000149182, ENSG00000180900, ENSG00000167965, ENSG00000134215, ENSG00000124198, ENSG00000164327, ENSG00000167202, ENSG00000100359, ENSG00000165699, ENSG00000198793, ENSG00000213281, ENSG00000108262	548	210	13528	1.64574	1	0.664928	78.8038
GOTERM_BP_FAT	DNA replication	13	1.84922	0.0845554	ENSG00000124535, ENSG00000135336, ENSG00000100865, ENSG00000102054, ENSG00000140521, ENSG00000005156, ENSG00000096717, ENSG00000132780, ENSG00000112941, ENSG00000153250, ENSG00000159593, ENSG00000152942, ENSG00000104738	548	190	13528	1.68905	1	0.663797	78.8687
GOTERM_BP_FAT	protein polyubiquitination	4	0.56899	0.0859442	ENSG00000110344, ENSG00000103266, ENSG00000100023, ENSG00000151876	548	26	13528	3.79787	1	0.668193	79.4257
GOTERM_BP_FAT	DNA catabolic process, endonucleolytic	4	0.56899	0.0859442	ENSG00000169598, ENSG00000164305, ENSG00000163161, ENSG00000120868	548	26	13528	3.79787	1	0.668193	79.4257
INTERPRO	IPR011545:DNA/RNA helicase, DEAD/DEAH box type, N-terminal	6	0.853485	0.0863473	ENSG00000215301, ENSG00000110367, ENSG00000064703, ENSG00000111364, ENSG00000156976, ENSG00000124228	645	61	16659	2.54045	1	0.849092	76.2776
GOTERM_BP_FAT	tRNA processing	7	0.995733	0.0866576	ENSG00000100416, ENSG00000177192, ENSG00000110060, ENSG00000138385, ENSG00000090861, ENSG00000089195, ENSG00000037474	548	76	13528	2.27372	1	0.669524	79.7064
GOTERM_BP_FAT	methylation	7	0.995733	0.0866576	ENSG00000120705, ENSG00000114735, ENSG00000118058, ENSG00000170345, ENSG00000037474, ENSG00000119772, ENSG00000106462	548	76	13528	2.27372	1	0.669524	79.7064
GOTERM_BP_FAT	cellular macromolecular complex subunit organization	21	2.9872	0.0870645	ENSG00000074582, ENSG00000198700, ENSG00000165733, ENSG00000083168, ENSG00000147133, ENSG00000117408, ENSG00000100650, ENSG00000120438, ENSG00000130706, ENSG00000205339, ENSG00000132780, ENSG00000183527, ENSG00000152601, ENSG00000120705, ENSG00000103051, ENSG00000104897, ENSG00000153207, ENSG00000064703, ENSG00000101343, ENSG00000148290, ENSG00000074935	548	357	13528	1.45213	1	0.669493	79.8649
INTERPRO	IPR000949:ELM2	3	0.426743	0.0878304	ENSG00000142599, ENSG00000156030, ENSG00000182979	645	13	16659	5.96029	1	0.848639	76.8837
INTERPRO	IPR001279:Beta-lactamase-like	3	0.426743	0.0878304	ENSG00000127838, ENSG00000119203, ENSG00000127054	645	13	16659	5.96029	1	0.848639	76.8837
UP_SEQ_FEATURE	domain:CARD	4	0.56899	0.0884605	ENSG00000106144, ENSG00000106100, ENSG00000120868, ENSG00000198218	701	29	19113	3.76074	1	0.909059	79.2802
GOTERM_BP_FAT	ER to Golgi vesicle-mediated transport	5	0.711238	0.0885612	ENSG00000119787, ENSG00000108587, ENSG00000053501, ENSG00000115216, ENSG00000197386	548	42	13528	2.93883	1	0.674207	80.4379
GOTERM_BP_FAT	regulation of mitotic cell cycle	11	1.56472	0.0888022	ENSG00000094880, ENSG00000132323, ENSG00000126561, ENSG00000159593, ENSG00000180900, ENSG00000171720, ENSG00000074755, ENSG00000152942, ENSG00000126524, ENSG00000047410, ENSG00000173757	548	152	13528	1.7865	1	0.673443	80.5287
BIOCARTA	h_egfPathway:EGF Signaling Pathway	5	0.711238	0.0901135	ENSG00000160691, ENSG00000112658, ENSG00000168610, ENSG00000126561, ENSG00000170345	97	26	1437	2.84893	1	0.865576	68.4026
GOTERM_BP_FAT	response to lipopolysaccharide	7	0.995733	0.0909556	ENSG00000100906, ENSG00000073756, ENSG00000172936, ENSG00000170345, ENSG00000151694, ENSG00000067182, ENSG00000173757	548	77	13528	2.24419	1	0.68082	81.3227
UP_SEQ_FEATURE	domain:Importin N-terminal	3	0.426743	0.0911497	ENSG00000198700, ENSG00000117408, ENSG00000205339	701	14	19113	5.84257	1	0.912768	80.2949
GOTERM_BP_FAT	negative regulation of programmed cell death	21	2.9872	0.0917426	ENSG00000100906, ENSG00000187764, ENSG00000164305, ENSG00000126561, ENSG00000171720, ENSG00000026103, ENSG00000196839, ENSG00000196588, ENSG00000140564, ENSG00000106144, ENSG00000005194, ENSG00000172936, ENSG00000116478, ENSG00000090861, ENSG00000213281, ENSG00000067900, ENSG00000113013, ENSG00000151694, ENSG00000173757, ENSG00000197386, ENSG00000087191	548	359	13528	1.44404	1	0.682332	81.6051
SP_PIR_KEYWORDS	glycosyltransferase	13	1.84922	0.0921867	ENSG00000161013, ENSG00000016864, ENSG00000085998, ENSG00000139629, ENSG00000173193, ENSG00000100504, ENSG00000158850, ENSG00000148154, ENSG00000172269, ENSG00000007541, ENSG00000186866, ENSG00000165195, ENSG00000106003	701	214	19235	1.66688	1	0.419596	74.1134
INTERPRO	IPR017940:ABC transporter integral membrane type 1	4	0.56899	0.092256	ENSG00000204267, ENSG00000131269, ENSG00000135776, ENSG00000168394	645	28	16659	3.6897	1	0.857792	78.6073
GOTERM_BP_FAT	negative regulation of cell death	21	2.9872	0.0936466	ENSG00000100906, ENSG00000187764, ENSG00000164305, ENSG00000126561, ENSG00000171720, ENSG00000026103, ENSG00000196839, ENSG00000196588, ENSG00000140564, ENSG00000106144, ENSG00000005194, ENSG00000172936, ENSG00000116478, ENSG00000090861, ENSG00000213281, ENSG00000067900, ENSG00000113013, ENSG00000151694, ENSG00000173757, ENSG00000197386, ENSG00000087191	548	360	13528	1.44002	1	0.688411	82.2719
GOTERM_BP_FAT	RNA 3'-end processing	4	0.56899	0.0939165	ENSG00000119203, ENSG00000176102, ENSG00000101138, ENSG00000014164	548	27	13528	3.6572	1	0.68775	82.3646
GOTERM_BP_FAT	positive regulation of protein catabolic process	4	0.56899	0.0939165	ENSG00000140564, ENSG00000103266, ENSG00000100359, ENSG00000147133	548	27	13528	3.6572	1	0.68775	82.3646
OMIM_DISEASE	Ovarioleukodystrophy	2	0.284495	0.0941551	ENSG00000119718, ENSG00000145191	120	3	3671	20.3944	1	0.997261	70.3856
GOTERM_BP_FAT	cellular macromolecular complex assembly	19	2.7027	0.0943458	ENSG00000074582, ENSG00000198700, ENSG00000165733, ENSG00000083168, ENSG00000147133, ENSG00000117408, ENSG00000100650, ENSG00000120438, ENSG00000130706, ENSG00000205339, ENSG00000183527, ENSG00000152601, ENSG00000103051, ENSG00000104897, ENSG00000153207, ENSG00000064703, ENSG00000101343, ENSG00000148290, ENSG00000074935	548	318	13528	1.47496	1	0.687741	82.5111
GOTERM_CC_FAT	chromosomal part	21	2.9872	0.0944618	ENSG00000100401, ENSG00000032219, ENSG00000171316, ENSG00000083168, ENSG00000151503, ENSG00000135336, ENSG00000171720, ENSG00000120438, ENSG00000047410, ENSG00000054267, ENSG00000111642, ENSG00000030066, ENSG00000153207, ENSG00000179051, ENSG00000116478, ENSG00000080345, ENSG00000077097, ENSG00000187531, ENSG00000119772, ENSG00000100307, ENSG00000153046	483	386	12782	1.43974	1	0.503187	75.2232
GOTERM_BP_FAT	DNA catabolic process	6	0.853485	0.0945348	ENSG00000169598, ENSG00000139372, ENSG00000164305, ENSG00000163161, ENSG00000120868, ENSG00000110768	548	60	13528	2.46861	1	0.686762	82.5752
GOTERM_BP_FAT	nuclear export	6	0.853485	0.0945348	ENSG00000157106, ENSG00000030066, ENSG00000165699, ENSG00000119392, ENSG00000113013, ENSG00000014164	548	60	13528	2.46861	1	0.686762	82.5752
GOTERM_BP_FAT	NLS-bearing substrate import into nucleus	3	0.426743	0.0948494	ENSG00000213672, ENSG00000142599, ENSG00000025800	548	13	13528	5.6968	1	0.686297	82.6814
BIOCARTA	h_RNApol3Pathway:RNA polymerase III transcription	3	0.426743	0.0950075	ENSG00000138385, ENSG00000148308, ENSG00000112592	97	8	1437	5.55541	1	0.84827	70.4147
BIOCARTA	h_tollPathway:Toll-Like Receptor Pathway	6	0.853485	0.0953557	ENSG00000100906, ENSG00000213341, ENSG00000172936, ENSG00000170345, ENSG00000055332, ENSG00000205643	97	37	1437	2.40234	1	0.817978	70.5533
UP_SEQ_FEATURE	repeat:TPR 9	4	0.56899	0.0957393	ENSG00000104450, ENSG00000094880, ENSG00000125089, ENSG00000140463	701	30	19113	3.63538	1	0.920557	81.9195
UP_SEQ_FEATURE	zinc finger region:PHD-type 2	4	0.56899	0.0957393	ENSG00000111642, ENSG00000118058, ENSG00000083168, ENSG00000117139	701	30	19113	3.63538	1	0.920557	81.9195
SP_PIR_KEYWORDS	steroid metabolism	5	0.711238	0.0964313	ENSG00000072310, ENSG00000125629, ENSG00000157978, ENSG00000115677, ENSG00000114650	701	48	19235	2.85827	1	0.430262	75.7544
INTERPRO	IPR013026:Tetratricopeptide region	9	1.28023	0.0970066	ENSG00000171853, ENSG00000104450, ENSG00000094880, ENSG00000142784, ENSG00000103266, ENSG00000101343, ENSG00000140463, ENSG00000132780, ENSG00000183891	645	121	16659	1.92108	1	0.867096	80.323
GOTERM_BP_FAT	cofactor biosynthetic process	8	1.13798	0.0976528	ENSG00000165898, ENSG00000103245, ENSG00000088682, ENSG00000119723, ENSG00000162882, ENSG00000126088, ENSG00000136381, ENSG00000100983	548	97	13528	2.03597	1	0.695696	83.6012
UP_SEQ_FEATURE	compositionally biased region:Glu-rich	16	2.27596	0.0982743	ENSG00000177731, ENSG00000171316, ENSG00000083168, ENSG00000103326, ENSG00000103657, ENSG00000148308, ENSG00000180900, ENSG00000113649, ENSG00000054267, ENSG00000146909, ENSG00000060339, ENSG00000163605, ENSG00000067900, ENSG00000198746, ENSG00000096070, ENSG00000132382	701	283	19113	1.5415	1	0.923288	82.7619
GOTERM_BP_FAT	positive regulation of nucleobase, nucleoside, nucleotide and nucleic acid metabolic process	33	4.69417	0.0990017	ENSG00000100906, ENSG00000083168, ENSG00000147133, ENSG00000163161, ENSG00000064995, ENSG00000170345, ENSG00000110768, ENSG00000112592, ENSG00000168036, ENSG00000196588, ENSG00000172273, ENSG00000168610, ENSG00000144655, ENSG00000116478, ENSG00000128272, ENSG00000143621, ENSG00000173757, ENSG00000110931, ENSG00000112242, ENSG00000114650, ENSG00000087191, ENSG00000160691, ENSG00000155229, ENSG0000…	548	624	13528	1.30552	1	0.699214	84.0273
GOTERM_BP_FAT	negative regulation of cell differentiation	14	1.99147	0.0990855	ENSG00000100906, ENSG00000198728, ENSG00000083168, ENSG00000135870, ENSG00000157933, ENSG00000126561, ENSG00000116478, ENSG00000171720, ENSG00000061273, ENSG00000080345, ENSG00000106462, ENSG00000168036, ENSG00000173757, ENSG00000096717	548	216	13528	1.60003	1	0.697835	84.0534
PIR_SUPERFAMILY	PIRSF001430:tRNA_psdUrid_synth	2	0.284495	0.0991655	ENSG00000177192, ENSG00000110060	254	3	7396	19.4121	1	0.999976	75.3173
PIR_SUPERFAMILY	PIRSF019596:transcription factor E2F	2	0.284495	0.0991655	ENSG00000007968, ENSG00000112242	254	3	7396	19.4121	1	0.999976	75.3173
PIR_SUPERFAMILY	PIRSF036322:NF-kappaB inhibitor	2	0.284495	0.0991655	ENSG00000100906, ENSG00000146232	254	3	7396	19.4121	1	0.999976	75.3173
PIR_SUPERFAMILY	PIRSF036924:Snx5_Snx6	2	0.284495	0.0991655	ENSG00000129515, ENSG00000089006	254	3	7396	19.4121	1	0.999976	75.3173
PIR_SUPERFAMILY	PIRSF036924:sorting nexin, Snx5/Snx6 types	2	0.284495	0.0991655	ENSG00000129515, ENSG00000089006	254	3	7396	19.4121	1	0.999976	75.3173
BIOCARTA	h_tnfr2Pathway:TNFR2 Signaling Pathway	4	0.56899	0.0993459	ENSG00000100906, ENSG00000213341, ENSG00000070061, ENSG00000131323	97	17	1437	3.48575	1	0.801521	72.0993
GOTERM_BP_FAT	response to cytokine stimulus	7	0.995733	0.0998914	ENSG00000112658, ENSG00000168610, ENSG00000073756, ENSG00000172936, ENSG00000164305, ENSG00000170345, ENSG00000168036	548	79	13528	2.18738	1	0.699229	84.3025

## Sheet: All species cluster
All species cluster - David funcional annotation chart
Category	Term	Count	%	PValue	Genes	List Total	Pop Hits	Pop Total	Fold Enrichment	Bonferroni	Benjamini	FDR
SP_PIR_KEYWORDS	phosphoprotein	920	58.9366	1.98e-70	ENSG00000198909, ENSG00000075651, ENSG00000110075, ENSG00000166333, ENSG00000080802, ENSG00000176994, ENSG00000159692, ENSG00000126777, ENSG00000167986, ENSG00000151247, ENSG00000163681, ENSG00000109111, ENSG00000136874, ENSG00000063601, ENSG00000198911, ENSG00000137824, ENSG00000183486, ENSG00000167996, ENSG00000109381, ENSG00000186153, ENSG00000128708, ENSG00000106266, ENSG00000164346, ENSG0000…	1559	7263	19235	1.56285	1.10682e-67	1.10682e-67	2.89598e-67
SP_PIR_KEYWORDS	acetylation	454	29.0839	2.27352e-62	ENSG00000100075, ENSG00000152904, ENSG00000167986, ENSG00000157538, ENSG00000151247, ENSG00000163681, ENSG00000109111, ENSG00000136490, ENSG00000128585, ENSG00000136874, ENSG00000063601, ENSG00000078140, ENSG00000009307, ENSG00000165704, ENSG00000130382, ENSG00000145675, ENSG00000100280, ENSG00000146476, ENSG00000126883, ENSG00000128708, ENSG00000132604, ENSG00000048707, ENSG00000116649, ENSG0000…	1559	2635	19235	2.12579	1.2709e-59	6.35449e-60	3.32528e-59
GOTERM_CC_FAT	intracellular organelle lumen	271	17.3607	1.62766e-26	ENSG00000120948, ENSG00000146282, ENSG00000113643, ENSG00000083896, ENSG00000159692, ENSG00000167986, ENSG00000145912, ENSG00000115415, ENSG00000136874, ENSG00000113580, ENSG00000107937, ENSG00000132603, ENSG00000132604, ENSG00000164346, ENSG00000154767, ENSG00000107625, ENSG00000187735, ENSG00000100348, ENSG00000111615, ENSG00000164941, ENSG00000117676, ENSG00000123268, ENSG00000100142, ENSG0000…	1054	1779	12782	1.84736	9.27764e-24	9.27764e-24	2.38705e-23
GOTERM_CC_FAT	membrane-enclosed lumen	278	17.8091	4.4038e-26	ENSG00000120948, ENSG00000146282, ENSG00000113384, ENSG00000113643, ENSG00000083896, ENSG00000159692, ENSG00000167986, ENSG00000145912, ENSG00000115415, ENSG00000023228, ENSG00000136874, ENSG00000113580, ENSG00000107937, ENSG00000132603, ENSG00000132604, ENSG00000164346, ENSG00000154767, ENSG00000107625, ENSG00000187735, ENSG00000100348, ENSG00000111615, ENSG00000164941, ENSG00000117676, ENSG0000…	1054	1856	12782	1.81646	2.51017e-23	1.25508e-23	6.45841e-23
GOTERM_CC_FAT	organelle lumen	273	17.4888	1.18265e-25	ENSG00000120948, ENSG00000146282, ENSG00000113643, ENSG00000083896, ENSG00000159692, ENSG00000167986, ENSG00000145912, ENSG00000115415, ENSG00000136874, ENSG00000113580, ENSG00000107937, ENSG00000132603, ENSG00000132604, ENSG00000164346, ENSG00000154767, ENSG00000107625, ENSG00000187735, ENSG00000100348, ENSG00000111615, ENSG00000164941, ENSG00000117676, ENSG00000123268, ENSG00000100142, ENSG0000…	1054	1820	12782	1.81907	6.74108e-23	2.24703e-23	1.73441e-22
[truncated: 921 more rows]

## Sheet: Homologous Gene Background
ENSG00000198888
ENSG00000198763
ENSG00000198804
ENSG00000198712
ENSG00000198899
ENSG00000198938
ENSG00000198840
ENSG00000212907
ENSG00000198886
ENSG00000198786
ENSG00000198695
ENSG00000198727
ENSG00000186132
ENSG00000174799
ENSG00000116691
ENSG00000110104
ENSG00000140807
ENSG00000163938
ENSG00000114107
[truncated: 11,806 more rows]

## Sheet: Human IR genes
Human IR genes - David funcional annotation chart
[truncated: 108 more rows]

[truncated: 4 more sheets: Mouse IR genes, Dog IR genes, Chicken IR genes, Zebrafish IR genes]
