# Supplementary material for: Intron retention enhances gene regulatory complexity in vertebrates
Source: Genome Biol. 2017 Nov 16;18:216. doi: 10.1186/s13059-017-1339-3 (PMC5688624; doi:10.1186/s13059-017-1339-3)
Supplement: Supplementary file 4 — Gene expression levels (FPKM) in all species. (XLSX 16883 kb) [file 13059_2017_1339_MOESM4_ESM.xlsx]

## Sheet: human_genes_fpkm
tracking_id	class_code	nearest_ref_id	gene_id	gene_short_name	tss_id	locus	length	coverage	FPKM	FPKM_conf_lo	FPKM_conf_hi	FPKM_status
ENSG00000243107	-	-	ENSG00000243107	AC000120.7	-	7:92200013-92206857	-	-	7.38275e-317	0	0.0243366	OK
ENSG00000228253	-	-	ENSG00000228253	MT-ATP8	-	MT:8365-8572	-	-	857243	820179	894306	OK
ENSG00000210184	-	-	ENSG00000210184	MT-TS2	-	MT:12206-12265	-	-	489478	51675.6	927281	OK
ENSG00000210077	-	-	ENSG00000210077	MT-TV	-	MT:1601-1670	-	-	194240	0	388573	OK
ENSG00000210112	-	-	ENSG00000210112	MT-TM	-	MT:4401-4469	-	-	155181	0	334368	OK
ENSG00000210049	-	-	ENSG00000210049	MT-TF	-	MT:576-647	-	-	85922.5	0	207605	OK
ENSG00000251974	-	-	ENSG00000251974	SNORA19	-	2:86364135-86364265	-	-	49745.2	20915.9	78574.6	OK
ENSG00000210191	-	-	ENSG00000210191	MT-TL2	-	MT:12265-12336	-	-	42961.3	0	128884	OK
ENSG00000238934	-	-	ENSG00000238934	ACA64	-	1:161141207-161141336	-	-	38355	12785	63925	OK
ENSG00000209082	-	-	ENSG00000209082	MT-TL1	-	MT:3229-3304	-	-	34102.1	0	102306	OK
ENSG00000281044	-	-	ENSG00000281044	AC022098.2	-	19:14163038-14163183	-	-	33401.3	13329.6	53473	OK
ENSG00000280483	-	-	ENSG00000280483	AC022098.1	-	19:14163313-14163429	-	-	31308.4	24.9814	62591.8	OK
ENSG00000265245	-	-	ENSG00000265245	AC073343.1	-	7:6691976-6692059	-	-	22529.5	0	86652.5	OK
ENSG00000237323	-	-	ENSG00000237323	AC009892.9	-	19:54652084-54652230	-	-	21617.8	6331.72	36904	OK
ENSG00000251878	-	-	ENSG00000251878	SNORD79	-	4:184431965-184432049	-	-	21473.4	0	64420.2	OK
ENSG00000207764	-	-	ENSG00000207764	MIR133A2	-	20:62564911-62565013	-	-	20204.8	0	55867.9	OK
ENSG00000211459	-	-	ENSG00000211459	MT-RNR1	-	MT:647-1601	-	-	19632.1	19588.8	19675.4	OK
ENSG00000252929	-	-	ENSG00000252929	RNU6-218P	-	7:6057499-6057604	-	-	18116.2	0	43772.1	OK
ENSG00000198840	-	-	ENSG00000198840	MT-ND3	-	MT:10058-10404	-	-	17434.4	17325.6	17543.2	OK
ENSG00000198712	-	-	ENSG00000198712	MT-CO2	-	MT:7585-8269	-	-	16796.4	16745.5	16847.2	OK
ENSG00000198938	-	-	ENSG00000198938	MT-CO3	-	MT:9206-9990	-	-	12553.5	12034.4	13072.6	OK
ENSG00000198804	-	-	ENSG00000198804	MT-CO1	-	MT:5903-7445	-	-	10888.1	10864.3	10911.9	OK
ENSG00000278651	-	-	ENSG00000278651	AC073370.1	-	10:71894310-71894411	-	-	10486	0	31458.1	OK
ENSG00000198899	-	-	ENSG00000198899	MT-ATP6	-	MT:8526-9207	-	-	10212.7	9789.73	10635.6	OK
ENSG00000201573	-	-	ENSG00000201573	Y_RNA	-	14:50468396-50468498	-	-	10102.4	0	30307.2	OK
ENSG00000224646	-	-	ENSG00000224646	AC007387.2	-	2:74754669-74754819	-	-	9435.68	0	18875.9	OK
ENSG00000222429	-	-	ENSG00000222429	RNU6-955P	-	17:4619748-4619852	-	-	9389.49	0	28168.5	OK
ENSG00000206640	-	-	ENSG00000206640	Y_RNA	-	1:185257910-185258015	-	-	9058.1	0	27174.3	OK
ENSG00000200759	-	-	ENSG00000200759	RNU6-884P	-	1:151022745-151022852	-	-	8440.66	0	25322	OK
ENSG00000207321	-	-	ENSG00000207321	RNU6-160P	-	1:153331621-153331728	-	-	8440.66	0	25322	OK
ENSG00000277003	-	-	ENSG00000277003	RP11-419C5.3	-	16:69975237-69975344	-	-	8440.66	0	25322	OK
ENSG00000207357	-	-	ENSG00000207357	RNU6-2	-	19:1021521-1021628	-	-	8440.66	0	25322	OK
ENSG00000199308	-	-	ENSG00000199308	RNU6-222P	-	19:54868938-54869045	-	-	8440.66	0	25322	OK
ENSG00000212176	-	-	ENSG00000212176	RNA5SP207	-	6:41239519-41239626	-	-	8440.66	0	25322	OK
ENSG00000207076	-	-	ENSG00000207076	RNU6-1113P	-	6:43474185-43474292	-	-	8440.66	0	25322	OK
ENSG00000252655	-	-	ENSG00000252655	Y_RNA	-	14:89650792-89650903	-	-	7364.43	0	22093.3	OK
ENSG00000251916	-	-	ENSG00000251916	RNU1-61P	-	6:32549939-32550090	-	-	6808.39	0	14670	OK
ENSG00000281882	-	-	ENSG00000281882	AL365361.1	-	1:110601749-110601863	-	-	6674.44	0	25736.1	OK
ENSG00000198886	-	-	ENSG00000198886	MT-ND4	-	MT:10759-12137	-	-	6404.07	6139.31	6668.82	OK
ENSG00000201733	-	-	ENSG00000201733	SNORA43	-	11:66432762-66432902	-	-	6370.29	0	15391.8	OK
ENSG00000206863	-	-	ENSG00000206863	RNU5A-6P	-	18:24124169-24124285	-	-	6261.67	0	18785	OK
ENSG00000272351	-	-	ENSG00000272351	RNA5SP506	-	X:69672478-69672597	-	-	5704.01	0	17112	OK
ENSG00000252512	-	-	ENSG00000252512	RNA5SP206	-	6:32078507-32078628	-	-	5368.55	0	16105.6	OK
ENSG00000275387	-	-	ENSG00000275387	RP6-14C6.3	-	X:54842013-54842134	-	-	5368.55	0	16105.6	OK
ENSG00000223455	-	-	ENSG00000223455	RP11-781P14.3	-	10:120069979-120070159	-	-	5221.56	2325.16	8117.96	OK
ENSG00000198888	-	-	ENSG00000198888	MT-ND1	-	MT:3306-4262	-	-	5210.91	5188.71	5233.1	OK
ENSG00000212907	-	-	ENSG00000212907	MT-ND4L	-	MT:10469-10766	-	-	5058.43	4835.15	5281.71	OK
ENSG00000249784	-	-	ENSG00000249784	SCARNA22	-	4:1974635-1974760	-	-	4772.58	0	14317.7	OK
ENSG00000198727	-	-	ENSG00000198727	MT-CYB	-	MT:14746-15887	-	-	4699.45	4680.67	4718.23	OK
ENSG00000222966	-	-	ENSG00000222966	SNORA40	-	7:99952032-99952158	-	-	4637.51	0	13912.5	OK
ENSG00000199392	-	-	ENSG00000199392	SNORA25	-	18:77431562-77431689	-	-	4507.48	0	13522.5	OK
ENSG00000252942	-	-	ENSG00000252942	RNA5SP290	-	9:99145839-99145966	-	-	4507.48	0	13522.5	OK
ENSG00000198763	-	-	ENSG00000198763	MT-ND2	-	MT:4469-5511	-	-	4482.04	4462.62	4501.47	OK
ENSG00000280966	-	-	ENSG00000280966	AC055736.2	-	12:52449491-52449620	-	-	4261.66	0	16432.1	OK
ENSG00000233265	-	-	ENSG00000233265	MICF	-	6:29852362-29852491	-	-	4261.66	0	12785	OK
ENSG00000264115	-	-	ENSG00000264115	MIR3180-4	-	16:15154849-15155002	-	-	4171.99	0	11410.3	OK
ENSG00000200816	-	-	ENSG00000200816	SNORA38	-	6:31623078-31623210	-	-	3925.36	0	11776.1	OK
ENSG00000207168	-	-	ENSG00000207168	SNORA15	-	7:56060469-56060602	-	-	3821.15	0	11463.4	OK
ENSG00000252357	-	-	ENSG00000252357	Y_RNA	-	1:173808488-173808622	-	-	3720.59	0	11161.8	OK
ENSG00000201616	-	-	ENSG00000201616	RNU1-91P	-	11:3048358-3048521	-	-	3649.6	0	7863.79	OK
ENSG00000272020	-	-	ENSG00000272020	RNU1-30P	-	3:126160282-126160445	-	-	3649.6	0	7863.79	OK
ENSG00000207475	-	-	ENSG00000207475	SNORA80E	-	1:155919908-155920045	-	-	3439.31	0	10317.9	OK
ENSG00000212550	-	-	ENSG00000212550	RNU1-78P	-	15:45002863-45003028	-	-	3216.31	0	6930.19	OK
ENSG00000223624	-	-	ENSG00000223624	RP1-125I3.4	-	1:25888969-25889109	-	-	3185.15	0	9555.44	OK
ENSG00000207761	-	-	ENSG00000207761	MIR329-1	-	14:101026752-101026895	-	-	2944.08	0	8832.23	OK
ENSG00000177600	-	-	ENSG00000177600	RPLP2	-	11:809646-812880	-	-	2861.14	2767.64	2954.63	OK
ENSG00000281457	-	-	ENSG00000281457	AC010168.1	-	12:14774715-14774860	-	-	2783.44	0	10656.2	OK
ENSG00000252118	-	-	ENSG00000252118	RNU6ATAC39P	-	10:12456482-12456631	-	-	2445.68	0	7337.05	OK
ENSG00000239576	-	-	ENSG00000239576	COX6CP14	-	3:49758482-49758656	-	-	2359.82	0	4720.77	OK
ENSG00000202317	-	-	ENSG00000202317	RNU1-84P	-	11:66393448-66393612	-	-	2285.63	0	5522.51	OK
ENSG00000167281	-	-	ENSG00000167281	RBFOX3	-	17:79089344-79516148	-	-	1996.19	0	7634.72	OK
ENSG00000273444	-	-	ENSG00000273444	RP5-1147A1.2	-	7:40107287-40107454	-	-	1882.23	0	4547.82	OK
ENSG00000198786	-	-	ENSG00000198786	MT-ND5	-	MT:12336-14148	-	-	1405.84	1398.09	1413.58	OK
ENSG00000238898	-	-	ENSG00000238898	RNU1-80P	-	17:77920097-77920258	-	-	1372.45	0	4117.34	OK
ENSG00000239719	-	-	ENSG00000239719	RP4-800G7.1	-	7:149191042-149191223	-	-	1132.64	0	2440.5	OK
ENSG00000207501	-	-	ENSG00000207501	RNVU1-14	-	1:145281115-145281279	-	-	987.144	0	4219.52	OK
ENSG00000251668	-	-	ENSG00000251668	RP11-466P24.5	-	5:76170929-76171106	-	-	970.373	0	2344.6	OK
ENSG00000104219	-	-	ENSG00000104219	ZDHHC2	-	8:17156028-17224799	-	-	941.199	0	3620.05	OK
ENSG00000185201	-	-	ENSG00000185201	IFITM2	-	11:307630-315272	-	-	876.194	850.2	902.188	OK
ENSG00000234448	-	-	ENSG00000234448	RP11-344N17.13	-	X:48371904-48372095	-	-	850.754	0	1701.92	OK
ENSG00000240197	-	-	ENSG00000240197	AC010518.3	-	19:54294048-54294366	-	-	770.995	0	2312.98	OK
ENSG00000256285	-	-	ENSG00000256285	OSBPL9P5	-	12:66563523-66563694	-	-	721.146	0	2163.44	OK
ENSG00000275219	-	-	ENSG00000275219	U2	-	17:43296424-43296615	-	-	638.066	0	1374.84	OK
ENSG00000269246	-	-	ENSG00000269246	CTC-246B18.10	-	19:39341772-39341945	-	-	630.626	0	1891.88	OK
ENSG00000159792	-	-	ENSG00000159792	PSKH1	-	16:67893271-67929678	-	-	594.954	0	1627.76	OK
ENSG00000101608	-	-	ENSG00000101608	MYL12A	-	18:3247480-3256236	-	-	581.559	561.084	602.034	OK
ENSG00000274693	-	-	ENSG00000274693	HTT-AS1_2	-	4:3069976-3070151	-	-	552.321	0	2114.52	OK
ENSG00000262566	-	-	ENSG00000262566	RP11-448N11.3	-	6:62611152-62611327	-	-	552.321	0	1656.96	OK
ENSG00000167658	-	-	ENSG00000167658	EEF2	-	19:3976055-3985469	-	-	534.186	507.707	560.665	OK
ENSG00000185885	-	-	ENSG00000185885	IFITM1	-	11:313505-315272	-	-	513.307	490.982	535.632	OK
ENSG00000137154	-	-	ENSG00000137154	RPS6	-	9:19375714-19380254	-	-	497.523	478.436	516.611	OK
ENSG00000274886	-	-	ENSG00000274886	SEPT14P17	-	1:227980050-227980227	-	-	485.186	0	1455.56	OK
ENSG00000234149	-	-	ENSG00000234149	RP11-77G23.2	-	10:75003054-75025174	-	-	474.503	0	1296.37	OK
ENSG00000222923	-	-	ENSG00000222923	RNU2-41P	-	2:114420124-114420302	-	-	455.407	0	1366.22	OK
ENSG00000104904	-	-	ENSG00000104904	OAZ1	-	19:2269508-2273490	-	-	442.351	429.969	454.733	OK
ENSG00000222414	-	-	ENSG00000222414	RNU2-59P	-	10:101364844-101365035	-	-	425.377	0	1027.79	OK
ENSG00000115268	-	-	ENSG00000115268	RPS15	-	19:1438357-1440494	-	-	419.865	399.756	439.975	OK
ENSG00000235912	-	-	ENSG00000235912	RP1-159A19.3	-	1:27649418-27649610	-	-	403.074	0	973.901	OK
ENSG00000142089	-	-	ENSG00000142089	IFITM3	-	11:319668-327537	-	-	360.424	345.034	375.814	OK
ENSG00000104964	-	-	ENSG00000104964	AES	-	19:3052909-3063107	-	-	341.695	330.966	352.425	OK
ENSG00000007038	-	-	ENSG00000007038	PRSS21	-	16:2817179-2826304	-	-	341.349	327.015	355.684	OK
ENSG00000229830	-	-	ENSG00000229830	RP11-341A22.1	-	9:103065415-103065598	-	-	334.382	0	1003.14	OK
ENSG00000251368	-	-	ENSG00000251368	RP11-175M2.1	-	5:55750205-55750401	-	-	326.057	0	787.815	OK
ENSG00000185187	-	-	ENSG00000185187	SIGIRR	-	11:405715-417455	-	-	300.027	292.397	307.656	OK
ENSG00000120008	-	-	ENSG00000120008	WDR11	-	10:120851174-120909524	-	-	297.313	0	1146.26	OK
ENSG00000180448	-	-	ENSG00000180448	HMHA1	-	19:1065922-1086628	-	-	242.038	234.25	249.826	OK
ENSG00000237039	-	-	ENSG00000237039	AC018738.2	-	2:231256096-231256306	-	-	229.38	96.4451	362.315	OK
ENSG00000229291	-	-	ENSG00000229291	RP4-580N22.2	-	1:235957878-235971825	-	-	224.572	0	673.715	OK
ENSG00000274452	-	-	ENSG00000274452	U2	-	17:43290290-43290481	-	-	212.689	0	638.066	OK
ENSG00000278591	-	-	ENSG00000278591	U2	-	17:43300040-43300231	-	-	212.689	0	638.066	OK
ENSG00000211728	-	-	ENSG00000211728	TRBV5-6	-	7:142500027-142500534	-	-	210.472	200.352	220.592	OK
ENSG00000166348	-	-	ENSG00000166348	USP54	-	10:73497537-73625953	-	-	209.031	199.243	218.82	OK
ENSG00000177728	-	-	ENSG00000177728	KIAA0195	-	17:75441158-75500090	-	-	201.054	193.447	208.66	OK
ENSG00000118680	-	-	ENSG00000118680	MYL12B	-	18:3261908-3278284	-	-	195.976	187.016	204.937	OK
ENSG00000177156	-	-	ENSG00000177156	TALDO1	-	11:747328-765024	-	-	190.93	182.321	199.54	OK
ENSG00000161618	-	-	ENSG00000161618	ALDH16A1	-	19:49453168-49471048	-	-	180.102	172.439	187.765	OK
ENSG00000223501	-	-	ENSG00000223501	VPS52	-	6:33250271-33272047	-	-	174.055	164.407	183.704	OK
ENSG00000280533	-	-	ENSG00000280533	Metazoa_SRP	-	13:100037591-100037850	-	-	172.386	150.011	194.761	OK
ENSG00000227050	-	-	ENSG00000227050	RP11-460I13.2	-	1:27938874-27960193	-	-	162.804	153.314	172.294	OK
ENSG00000269981	-	-	ENSG00000269981	RP11-34P13.16	-	1:137681-137965	-	-	162.268	146.414	178.123	OK
ENSG00000172270	-	-	ENSG00000172270	BSG	-	19:571276-583493	-	-	160.176	153.237	167.115	OK
ENSG00000142102	-	-	ENSG00000142102	ATHL1	-	11:289134-296107	-	-	154.997	150.841	159.153	OK
ENSG00000232746	-	-	ENSG00000232746	RP11-767C1.1	-	3:12877521-12885211	-	-	153.742	148.635	158.849	OK
ENSG00000256350	-	-	ENSG00000256350	AE000658.30	-	14:21698953-21699151	-	-	146.646	0	439.938	OK
ENSG00000274251	-	-	ENSG00000274251	CTC-1337H24.3	-	11:67353628-67354348	-	-	144.159	138.33	149.987	OK
ENSG00000198695	-	-	ENSG00000198695	MT-ND6	-	MT:14148-14673	-	-	143.072	137.245	148.9	OK
ENSG00000182087	-	-	ENSG00000182087	TMEM259	-	19:1009647-1021179	-	-	138.292	133.944	142.64	OK
ENSG00000149923	-	-	ENSG00000149923	PPP4C	-	16:30075977-30085377	-	-	137.785	130.529	145.042	OK
ENSG00000255126	-	-	ENSG00000255126	CTD-2531D15.5	-	11:62391515-62393372	-	-	135.787	128.175	143.399	OK
ENSG00000064666	-	-	ENSG00000064666	CNN2	-	19:1026580-1039068	-	-	128.504	123.292	133.715	OK
ENSG00000204314	-	-	ENSG00000204314	PRRT1	-	6:32148358-32154373	-	-	122.454	116.55	128.358	OK
ENSG00000122694	-	-	ENSG00000122694	GLIPR2	-	9:36136535-36163913	-	-	116.744	111.483	122.005	OK
ENSG00000100522	-	-	ENSG00000100522	GNPNAT1	-	14:52775193-52791668	-	-	113.61	84.0793	143.14	OK
ENSG00000026950	-	-	ENSG00000026950	BTN3A1	-	6:26402236-26415216	-	-	113.596	109.497	117.694	OK
ENSG00000152284	-	-	ENSG00000152284	TCF7L1	-	2:85133409-85310388	-	-	110.789	105.933	115.646	OK
ENSG00000099860	-	-	ENSG00000099860	GADD45B	-	19:2476121-2478259	-	-	107.441	102.635	112.247	OK
ENSG00000177666	-	-	ENSG00000177666	PNPLA2	-	11:818901-825573	-	-	107.26	102.227	112.293	OK
ENSG00000132207	-	-	ENSG00000132207	SLX1A	-	16:30193886-30197561	-	-	106.981	101.956	112.006	OK
ENSG00000197766	-	-	ENSG00000197766	CFD	-	19:859642-863630	-	-	105.136	100.742	109.53	OK
ENSG00000122386	-	-	ENSG00000122386	ZNF205	-	16:3112559-3120517	-	-	105.132	99.5662	110.697	OK
ENSG00000197540	-	-	ENSG00000197540	GZMM	-	19:544033-549924	-	-	103.963	98.6778	109.247	OK
ENSG00000185507	-	-	ENSG00000185507	IRF7	-	11:612552-615999	-	-	101.482	97.986	104.978	OK
ENSG00000186470	-	-	ENSG00000186470	BTN3A2	-	6:26365158-26378320	-	-	99.7231	96.7125	102.734	OK
ENSG00000023191	-	-	ENSG00000023191	RNH1	-	11:494511-507300	-	-	95.8352	93.0807	98.5898	OK
ENSG00000243468	-	-	ENSG00000243468	INGX	-	X:71491681-71492928	-	-	95.8226	90.7086	100.936	OK
ENSG00000129968	-	-	ENSG00000129968	ABHD17A	-	19:1876809-1885547	-	-	95.6853	92.5765	98.7941	OK
ENSG00000100307	-	-	ENSG00000100307	CBX7	-	22:39120166-39152674	-	-	94.7423	90.7762	98.7084	OK
ENSG00000278341	-	-	ENSG00000278341	RP5-1142A6.10	-	16:88708955-88710437	-	-	93.5844	89.1189	98.0498	OK
ENSG00000198858	-	-	ENSG00000198858	R3HDM4	-	19:896502-913245	-	-	93.2398	89.3555	97.1241	OK
ENSG00000185627	-	-	ENSG00000185627	PSMD13	-	11:236545-252984	-	-	91.0919	87.8363	94.3475	OK
ENSG00000099622	-	-	ENSG00000099622	CIRBP	-	19:1259383-1274880	-	-	90.4276	87.3614	93.4939	OK
ENSG00000166526	-	-	ENSG00000166526	ZNF3	-	7:100064032-100082548	-	-	87.9602	83.979	91.9414	OK
ENSG00000141298	-	-	ENSG00000141298	SSH2	-	17:29625937-29930276	-	-	87.7683	83.0633	92.4733	OK
ENSG00000011304	-	-	ENSG00000011304	PTBP1	-	19:797074-812327	-	-	87.3004	83.0214	91.5794	OK
ENSG00000255557	-	-	ENSG00000255557	RP11-770G2.2	-	11:65745728-65771585	-	-	86.7881	81.6196	91.9566	OK
ENSG00000182326	-	-	ENSG00000182326	C1S	-	12:6988258-7071032	-	-	83.0034	79.0204	86.9864	OK
ENSG00000136492	-	-	ENSG00000136492	BRIP1	-	17:61681265-61863521	-	-	82.2931	76.1453	88.4409	OK
ENSG00000188078	-	-	ENSG00000188078	RP5-1119A7.11	-	22:36536655-36537604	-	-	79.2288	73.9994	84.4582	OK
ENSG00000125910	-	-	ENSG00000125910	S1PR4	-	19:3172345-3180332	-	-	78.8406	75.0211	82.6601	OK
ENSG00000223356	-	-	ENSG00000223356	RP11-66D17.5	-	1:156712211-156713174	-	-	75.056	69.8324	80.2796	OK
ENSG00000172081	-	-	ENSG00000172081	MOB3A	-	19:2071037-2096673	-	-	73.7101	70.4134	77.0068	OK
ENSG00000177700	-	-	ENSG00000177700	POLR2L	-	11:837355-842545	-	-	73.3292	69.3725	77.2859	OK
ENSG00000130255	-	-	ENSG00000130255	RPL36	-	19:5674946-5691876	-	-	72.226	66.8513	77.6008	OK
ENSG00000174738	-	-	ENSG00000174738	NR1D2	-	3:23945259-23980618	-	-	71.9879	67.9704	76.0054	OK
ENSG00000275901	-	-	ENSG00000275901	Metazoa_SRP	-	19:16187312-16187566	-	-	71.1518	55.8105	86.4931	OK
ENSG00000231812	-	-	ENSG00000231812	SNRPCP9	-	7:97885867-97886074	-	-	71.1346	0	171.874	OK
ENSG00000274206	-	-	ENSG00000274206	Metazoa_SRP	-	2:96938922-96939203	-	-	70.2643	59.4612	81.0674	OK
ENSG00000079805	-	-	ENSG00000079805	DNM2	-	19:10718078-10833488	-	-	68.0695	63.8842	72.2547	OK
ENSG00000251446	-	-	ENSG00000251446	RP11-375B1.2	-	5:176726941-176739458	-	-	67.205	63.3906	71.0194	OK
ENSG00000255026	-	-	ENSG00000255026	RP11-326C3.2	-	11:287304-288987	-	-	67.2009	60.0521	74.3497	OK
ENSG00000265625	-	-	ENSG00000265625	RP11-68I3.11	-	17:29644795-29645847	-	-	66.4518	64.1277	68.7759	OK
ENSG00000153395	-	-	ENSG00000153395	LPCAT1	-	5:1456479-1523977	-	-	65.9249	62.8844	68.9653	OK
ENSG00000227987	-	-	ENSG00000227987	AC092675.4	-	2:98346994-98351140	-	-	63.4761	59.6849	67.2672	OK
ENSG00000240116	-	-	ENSG00000240116	RN7SL303P	-	8:22977876-22978127	-	-	60.6012	45.5041	75.6984	OK
ENSG00000160688	-	-	ENSG00000160688	FLAD1	-	1:154983337-154993111	-	-	58.5974	55.8243	61.3705	OK
ENSG00000217897	-	-	ENSG00000217897	HSPE1P8	-	1:39304293-39304898	-	-	58.5602	49.3867	67.7338	OK
ENSG00000141570	-	-	ENSG00000141570	CBX8	-	17:79792131-79801683	-	-	58.2655	54.0872	62.4438	OK
ENSG00000227057	-	-	ENSG00000227057	WDR46	-	6:33279107-33289527	-	-	57.659	53.7676	61.5504	OK
ENSG00000168685	-	-	ENSG00000168685	IL7R	-	5:35852694-35879603	-	-	57.6228	55.053	60.1927	OK
ENSG00000257576	-	-	ENSG00000257576	RP11-153M3.1	-	12:56511001-56512703	-	-	57.5185	55.9099	59.1272	OK
ENSG00000213445	-	-	ENSG00000213445	SIPA1	-	11:65585394-65650930	-	-	56.115	51.9072	60.3228	OK
ENSG00000070423	-	-	ENSG00000070423	RNF126	-	19:647525-663277	-	-	55.761	53.3167	58.2053	OK
ENSG00000177963	-	-	ENSG00000177963	RIC8A	-	11:207510-215113	-	-	55.2178	0	3136.67	OK
ENSG00000259224	-	-	ENSG00000259224	SLC35G6	-	17:7481331-7483496	-	-	54.6097	53.0361	56.1833	OK
ENSG00000106526	-	-	ENSG00000106526	ACTR3C	-	7:150243915-150323725	-	-	54.1187	50.2539	57.9835	OK
ENSG00000175489	-	-	ENSG00000175489	LRRC25	-	19:18391143-18397617	-	-	52.1323	49.5714	54.6932	OK
ENSG00000224908	-	-	ENSG00000224908	TIMM8BP2	-	X:134166681-134166932	-	-	51.5563	37.7954	65.3171	OK
ENSG00000242797	-	-	ENSG00000242797	GLYCTK-AS1	-	3:52288579-52299067	-	-	51.2498	47.7582	54.7414	OK
ENSG00000196922	-	-	ENSG00000196922	ZNF252P	-	8:144973588-145002895	-	-	50.3921	48.4001	52.3842	OK
ENSG00000133275	-	-	ENSG00000133275	CSNK1G2	-	19:1941148-1981338	-	-	49.7973	46.6191	52.9755	OK
ENSG00000239701	-	-	ENSG00000239701	RP3-461F17.1	-	12:7032107-7032398	-	-	49.3737	41.1732	57.5742	OK
ENSG00000122705	-	-	ENSG00000122705	CLTA	-	9:36190855-36304781	-	-	48.3786	45.7172	51.0401	OK
ENSG00000064687	-	-	ENSG00000064687	ABCA7	-	19:1040100-1065572	-	-	47.892	44.8708	50.9133	OK
ENSG00000111913	-	-	ENSG00000111913	FAM65B	-	6:24804281-25042168	-	-	47.7939	45.9496	49.6382	OK
ENSG00000271680	-	-	ENSG00000271680	RP11-564A8.8	-	1:206905927-206906393	-	-	46.7706	42.9749	50.5664	OK
ENSG00000115486	-	-	ENSG00000115486	GGCX	-	2:85544722-85561547	-	-	45.7385	43.802	47.675	OK
ENSG00000261779	-	-	ENSG00000261779	RP11-69H7.3	-	15:75211300-75212167	-	-	45.2112	0	173.088	OK
ENSG00000205744	-	-	ENSG00000205744	DENND1C	-	19:6467206-6482557	-	-	45.1097	43.2519	46.9674	OK
ENSG00000160294	-	-	ENSG00000160294	MCM3AP	-	21:46235125-46286297	-	-	44.5687	39.2318	49.9056	OK
ENSG00000112062	-	-	ENSG00000112062	MAPK14	-	6:36027676-36111236	-	-	43.9796	40.0317	47.9275	OK
ENSG00000070610	-	-	ENSG00000070610	GBA2	-	9:35736865-35749228	-	-	43.6068	41.3084	45.9052	OK
ENSG00000262554	-	-	ENSG00000262554	LA16c-360H6.2	-	16:3308608-3308816	-	-	43.4414	0	139.096	OK
ENSG00000234009	-	-	ENSG00000234009	RPL5P34	-	22:42776405-42777296	-	-	43.3333	41.23	45.4367	OK
ENSG00000165280	-	-	ENSG00000165280	VCP	-	9:35056063-35073249	-	-	42.332	39.1729	45.4911	OK
ENSG00000256851	-	-	ENSG00000256851	XXbac-BPG16N22.5	-	6:31515978-31516211	-	-	41.9825	23.6598	60.3052	OK
ENSG00000133884	-	-	ENSG00000133884	DPF2	-	11:65333753-65353249	-	-	41.8445	38.9426	44.7465	OK
ENSG00000099875	-	-	ENSG00000099875	MKNK2	-	19:2037464-2051244	-	-	41.7271	39.6316	43.8226	OK
ENSG00000167468	-	-	ENSG00000167468	GPX4	-	19:1103925-1106791	-	-	41.526	37.4471	45.6049	OK
ENSG00000178057	-	-	ENSG00000178057	NDUFAF3	-	3:49020458-49023495	-	-	41.1832	39.0833	43.2831	OK
ENSG00000111801	-	-	ENSG00000111801	BTN3A3	-	6:26440471-26453415	-	-	40.9588	39.1254	42.7922	OK
ENSG00000130332	-	-	ENSG00000130332	LSM7	-	19:2321516-2328620	-	-	40.7459	37.7245	43.7672	OK
ENSG00000112308	-	-	ENSG00000112308	C6orf62	-	6:24704860-24720836	-	-	40.223	38.3682	42.0778	OK
ENSG00000204843	-	-	ENSG00000204843	DCTN1	-	2:74361153-74392087	-	-	39.5967	36.4426	42.7509	OK
ENSG00000137076	-	-	ENSG00000137076	TLN1	-	9:35696947-35732395	-	-	38.8692	36.1056	41.6329	OK
ENSG00000089022	-	-	ENSG00000089022	MAPKAPK5	-	12:111841977-111902238	-	-	38.5056	36.4547	40.5564	OK
ENSG00000167671	-	-	ENSG00000167671	UBXN6	-	19:4444998-4457822	-	-	38.3741	35.929	40.8192	OK
ENSG00000099804	-	-	ENSG00000099804	CDC34	-	19:531711-542092	-	-	38.1927	35.1327	41.2527	OK
ENSG00000228300	-	-	ENSG00000228300	C19orf24	-	19:1275437-1279249	-	-	37.9298	34.8713	40.9882	OK
ENSG00000126934	-	-	ENSG00000126934	MAP2K2	-	19:4090320-4124129	-	-	37.8854	35.7868	39.984	OK
ENSG00000099817	-	-	ENSG00000099817	POLR2E	-	19:1086578-1095380	-	-	37.8286	35.6953	39.962	OK
ENSG00000099821	-	-	ENSG00000099821	POLRMT	-	19:617223-633604	-	-	37.8057	35.187	40.4243	OK
ENSG00000107099	-	-	ENSG00000107099	DOCK8	-	9:214853-465259	-	-	36.97	35.5611	38.379	OK
ENSG00000022556	-	-	ENSG00000022556	NLRP2	-	19:54953129-55001142	-	-	36.6096	33.6497	39.5696	OK
ENSG00000175354	-	-	ENSG00000175354	PTPN2	-	18:12785477-12929643	-	-	36.2145	33.3897	39.0393	OK
ENSG00000240317	-	-	ENSG00000240317	RN7SL764P	-	2:219102433-219102719	-	-	36.1625	28.7887	43.5363	OK
ENSG00000132680	-	-	ENSG00000132680	KIAA0907	-	1:155913042-155934400	-	-	35.8596	33.0625	38.6567	OK
ENSG00000271283	-	-	ENSG00000271283	CTC-412M14.6	-	19:19699202-19699409	-	-	35.5673	0	106.702	OK
ENSG00000263366	-	-	ENSG00000263366	ABHD17AP5	-	22:22114843-22118005	-	-	35.0224	33.1795	36.8652	OK
ENSG00000021355	-	-	ENSG00000021355	SERPINB1	-	6:2832331-2842006	-	-	34.7867	33.015	36.5584	OK
ENSG00000183617	-	-	ENSG00000183617	MRPL54	-	19:3762663-3768575	-	-	34.5154	31.6624	37.3683	OK
ENSG00000032444	-	-	ENSG00000032444	PNPLA6	-	19:7534003-7561764	-	-	34.308	31.7081	36.9079	OK
ENSG00000007062	-	-	ENSG00000007062	PROM1	-	4:15963075-16084378	-	-	34.1573	31.3038	37.0107	OK
ENSG00000266765	-	-	ENSG00000266765	CTD-2582D11.1	-	17:73894748-73911878	-	-	34.1513	30.4908	37.8118	OK
ENSG00000143727	-	-	ENSG00000143727	ACP1	-	2:264139-278283	-	-	34.1118	32.1922	36.0314	OK
ENSG00000175768	-	-	ENSG00000175768	TOMM5	-	9:37582645-37592642	-	-	34.0045	31.498	36.511	OK
ENSG00000182952	-	-	ENSG00000182952	HMGN4	-	6:26538404-26546254	-	-	33.6114	31.5377	35.685	OK
ENSG00000063854	-	-	ENSG00000063854	HAGH	-	16:1795619-1827194	-	-	33.5742	31.8286	35.3197	OK
ENSG00000175221	-	-	ENSG00000175221	MED16	-	19:867629-893218	-	-	33.5544	31.1871	35.9217	OK
ENSG00000071127	-	-	ENSG00000071127	WDR1	-	4:10074338-10116949	-	-	33.4537	31.5836	35.3238	OK
ENSG00000186577	-	-	ENSG00000186577	C6orf1	-	6:34246379-34249470	-	-	33.0983	31.1698	35.0267	OK
ENSG00000104886	-	-	ENSG00000104886	PLEKHJ1	-	19:2230083-2237704	-	-	33.0252	31.0862	34.9643	OK
ENSG00000006047	-	-	ENSG00000006047	YBX2	-	17:7288251-7294615	-	-	33.0236	30.7131	35.3341	OK
ENSG00000255112	-	-	ENSG00000255112	CHMP1B	-	18:11851395-11854449	-	-	32.9978	31.3673	34.6283	OK
ENSG00000119630	-	-	ENSG00000119630	PGF	-	14:74941833-74955784	-	-	32.7777	30.3125	35.2428	OK
ENSG00000154889	-	-	ENSG00000154889	MPPE1	-	18:11882621-11909223	-	-	32.3324	30.0101	34.6548	OK
ENSG00000167470	-	-	ENSG00000167470	MIDN	-	19:1248552-1259140	-	-	32.2486	30.4802	34.017	OK
ENSG00000103089	-	-	ENSG00000103089	FA2H	-	16:74712954-74774831	-	-	32.1474	25.485	38.8098	OK
ENSG00000132205	-	-	ENSG00000132205	EMILIN2	-	18:2847029-2915993	-	-	32.1445	30.6353	33.6536	OK
ENSG00000233250	-	-	ENSG00000233250	RP3-339A18.6	-	X:53432721-53433032	-	-	31.5535	3.3312	59.7759	OK
ENSG00000103335	-	-	ENSG00000103335	PIEZO1	-	16:88715342-88785211	-	-	31.2156	28.8237	33.6075	OK
ENSG00000082074	-	-	ENSG00000082074	FYB	-	5:39105235-39274528	-	-	31.1125	29.6431	32.5818	OK
ENSG00000110367	-	-	ENSG00000110367	DDX6	-	11:118747765-118791149	-	-	31.0912	29.1854	32.997	OK
ENSG00000112977	-	-	ENSG00000112977	DAP	-	5:10679229-10761272	-	-	31.0381	29.4124	32.6639	OK
ENSG00000160633	-	-	ENSG00000160633	SAFB	-	19:5623034-5668478	-	-	30.8847	28.0263	33.743	OK
ENSG00000104897	-	-	ENSG00000104897	SF3A2	-	19:2236503-2248679	-	-	30.6727	28.8033	32.542	OK
ENSG00000241106	-	-	ENSG00000241106	HLA-DOB	-	6:32812762-32817048	-	-	30.6226	29.0049	32.2403	OK
ENSG00000005206	-	-	ENSG00000005206	SPPL2B	-	19:2328614-2354806	-	-	30.5151	28.7814	32.2488	OK
ENSG00000198837	-	-	ENSG00000198837	DENND4B	-	1:153929500-153946696	-	-	30.4418	28.1842	32.6993	OK
ENSG00000213420	-	-	ENSG00000213420	GPC2	-	7:100169605-100177372	-	-	30.3882	28.5804	32.1959	OK
ENSG00000159625	-	-	ENSG00000159625	DRC7	-	16:57694792-57731805	-	-	30.2231	27.4476	32.9985	OK
ENSG00000156873	-	-	ENSG00000156873	PHKG2	-	16:30748269-30761176	-	-	30.1687	28.1986	32.1388	OK
ENSG00000113387	-	-	ENSG00000113387	SUB1	-	5:32531632-32604079	-	-	30.1592	27.5737	32.7447	OK
ENSG00000214185	-	-	ENSG00000214185	XPOTP1	-	20:34213494-34215892	-	-	29.8133	28.8617	30.7649	OK
ENSG00000100324	-	-	ENSG00000100324	TAB1	-	22:39399740-39437060	-	-	29.7701	27.078	32.4622	OK
ENSG00000186019	-	-	ENSG00000186019	AC084219.4	-	19:44105462-44113145	-	-	29.7208	26.13	33.3116	OK
ENSG00000112763	-	-	ENSG00000112763	BTN2A1	-	6:26457903-26476621	-	-	29.676	28.4013	30.9506	OK
ENSG00000125734	-	-	ENSG00000125734	GPR108	-	19:6729913-6737603	-	-	29.52	26.9247	32.1153	OK
ENSG00000115091	-	-	ENSG00000115091	ACTR3	-	2:113889959-113962596	-	-	29.4286	28.1183	30.7388	OK
ENSG00000262580	-	-	ENSG00000262580	RP11-334C17.5	-	17:80200672-80205949	-	-	29.3904	27.9623	30.8184	OK
ENSG00000099624	-	-	ENSG00000099624	ATP5D	-	19:1241745-1244826	-	-	29.3233	27.3078	31.3387	OK
ENSG00000112679	-	-	ENSG00000112679	DUSP22	-	6:291629-351355	-	-	29.249	27.5602	30.9378	OK
ENSG00000155876	-	-	ENSG00000155876	RRAGA	-	9:19049394-19050983	-	-	29.1309	27.9401	30.3216	OK
ENSG00000137776	-	-	ENSG00000137776	SLTM	-	15:58879044-58933653	-	-	28.9868	26.6027	31.3709	OK
ENSG00000105323	-	-	ENSG00000105323	HNRNPUL1	-	19:41262495-41307598	-	-	28.7109	27.0159	30.406	OK
ENSG00000177951	-	-	ENSG00000177951	BET1L	-	11:167783-207428	-	-	28.6695	27.2864	30.0527	OK
ENSG00000262919	-	-	ENSG00000262919	FAM58A	-	X:153587918-153600045	-	-	28.4742	25.9048	31.0437	OK
ENSG00000099849	-	-	ENSG00000099849	RASSF7	-	11:560403-564021	-	-	28.4374	26.6952	30.1797	OK
ENSG00000184047	-	-	ENSG00000184047	DIABLO	-	12:122207661-122227534	-	-	28.2866	26.7373	29.836	OK
ENSG00000137078	-	-	ENSG00000137078	SIT1	-	9:35649294-35650950	-	-	28.2004	26.3846	30.0162	OK
ENSG00000177697	-	-	ENSG00000177697	CD151	-	11:832842-839831	-	-	28.168	26.6481	29.6879	OK
ENSG00000010327	-	-	ENSG00000010327	STAB1	-	3:52495337-52524495	-	-	28.0239	26.5738	29.4739	OK
ENSG00000236194	-	-	ENSG00000236194	AC003104.1	-	17:42270516-42272683	-	-	27.9585	26.7492	29.1678	OK
ENSG00000249915	-	-	ENSG00000249915	PDCD6	-	5:271620-353856	-	-	27.9159	26.0338	29.798	OK
ENSG00000184209	-	-	ENSG00000184209	SNRNP35	-	12:123457640-123473154	-	-	27.8539	26.0113	29.6966	OK
ENSG00000161091	-	-	ENSG00000161091	MFSD12	-	19:3538260-3574290	-	-	27.8526	26.2672	29.438	OK
ENSG00000156860	-	-	ENSG00000156860	FBRS	-	16:30658430-30670814	-	-	27.8407	25.9518	29.7296	OK
ENSG00000183281	-	-	ENSG00000183281	PLGLB1	-	2:87002558-87021852	-	-	27.434	25.7181	29.1498	OK
ENSG00000080503	-	-	ENSG00000080503	SMARCA2	-	9:2015218-2193624	-	-	27.3044	25.3405	29.2682	OK
ENSG00000253895	-	-	ENSG00000253895	IGHVII-44-2	-	14:106494133-106494383	-	-	27.1669	16.9049	37.4289	OK
ENSG00000071655	-	-	ENSG00000071655	MBD3	-	19:1573595-1592801	-	-	26.9928	25.6235	28.3621	OK
ENSG00000126749	-	-	ENSG00000126749	EMG1	-	12:6970892-6979941	-	-	26.904	25.6571	28.1508	OK
ENSG00000005238	-	-	ENSG00000005238	FAM214B	-	9:35104111-35116341	-	-	26.522	24.9876	28.0565	OK
ENSG00000107140	-	-	ENSG00000107140	TESK1	-	9:35605304-35610041	-	-	26.4523	24.7683	28.1362	OK
ENSG00000237781	-	-	ENSG00000237781	RP11-54A4.2	-	1:150548561-150557724	-	-	26.2904	23.9682	28.6127	OK
ENSG00000170858	-	-	ENSG00000170858	LILRP2	-	19:54707915-54713453	-	-	26.2788	24.7196	27.8379	OK
ENSG00000174945	-	-	ENSG00000174945	AMZ1	-	7:2679521-2775500	-	-	26.2566	24.0263	28.4868	OK
ENSG00000130254	-	-	ENSG00000130254	SAFB2	-	19:5586998-5624046	-	-	26.2358	23.9758	28.4958	OK
ENSG00000181126	-	-	ENSG00000181126	HLA-V	-	6:29790953-29797811	-	-	26.2232	24.6023	27.844	OK
ENSG00000064961	-	-	ENSG00000064961	HMG20B	-	19:3572776-3579088	-	-	26.1573	24.0086	28.3061	OK
ENSG00000073578	-	-	ENSG00000073578	SDHA	-	5:218240-256700	-	-	26.0346	22.9897	29.0795	OK
ENSG00000137070	-	-	ENSG00000137070	IL11RA	-	9:34650701-34661892	-	-	25.8523	23.9064	27.7983	OK
ENSG00000273249	-	-	ENSG00000273249	LL09NC01-251B2.3	-	9:134132241-134135772	-	-	25.8281	23.7936	27.8627	OK
ENSG00000141994	-	-	ENSG00000141994	DUS3L	-	19:5784831-5791238	-	-	25.7785	21.7906	29.7664	OK
ENSG00000137100	-	-	ENSG00000137100	DCTN3	-	9:34613544-34620523	-	-	25.7508	23.2317	28.2698	OK
ENSG00000178498	-	-	ENSG00000178498	DTX3	-	12:57604621-57609804	-	-	25.6854	24.2903	27.0804	OK
ENSG00000037474	-	-	ENSG00000037474	NSUN2	-	5:6599238-6633291	-	-	25.6126	23.9581	27.267	OK
ENSG00000185101	-	-	ENSG00000185101	ANO9	-	11:417932-442011	-	-	25.6011	22.8035	28.3988	OK
ENSG00000175315	-	-	ENSG00000175315	CST6	-	11:66011840-66013505	-	-	25.5941	23.7697	27.4185	OK
ENSG00000183020	-	-	ENSG00000183020	AP2A2	-	11:924893-1012245	-	-	25.513	23.3114	27.7146	OK
ENSG00000103994	-	-	ENSG00000103994	ZNF106	-	15:42412822-42491123	-	-	25.4463	23.9357	26.957	OK
ENSG00000154556	-	-	ENSG00000154556	SORBS2	-	4:185585443-185956652	-	-	25.4277	22.8975	27.958	OK
ENSG00000267283	-	-	ENSG00000267283	AC005306.3	-	19:1989400-1990370	-	-	25.4095	22.6877	28.1313	OK
ENSG00000261359	-	-	ENSG00000261359	PYCARD-AS1	-	16:31201884-31203452	-	-	25.3622	23.6042	27.1202	OK
ENSG00000164190	-	-	ENSG00000164190	NIPBL	-	5:36876758-37066413	-	-	25.3298	22.7031	27.9565	OK
ENSG00000213658	-	-	ENSG00000213658	LAT	-	16:28984825-28990783	-	-	25.2696	22.1819	28.3573	OK
ENSG00000071626	-	-	ENSG00000071626	DAZAP1	-	19:1407568-1435687	-	-	25.1952	24.0333	26.357	OK
ENSG00000147854	-	-	ENSG00000147854	UHRF2	-	9:6413150-6507054	-	-	25.1371	22.4038	27.8704	OK
ENSG00000146215	-	-	ENSG00000146215	CRIP3	-	6:43299709-43308797	-	-	25.0914	22.8231	27.3596	OK
ENSG00000118046	-	-	ENSG00000118046	STK11	-	19:1177557-1228435	-	-	25.0683	23.9176	26.2189	OK
ENSG00000264217	-	-	ENSG00000264217	RPL35AP25	-	10:45940521-45940851	-	-	25.056	20.5956	29.5164	OK
ENSG00000145495	-	-	ENSG00000145495	2006-03-01	-	5:10353702-10440388	-	-	25.0152	23.474	26.5563	OK
ENSG00000177042	-	-	ENSG00000177042	TMEM80	-	11:695427-705028	-	-	24.964	23.2786	26.6495	OK
ENSG00000103549	-	-	ENSG00000103549	RNF40	-	16:30761744-30776307	-	-	24.9466	22.889	27.0043	OK
ENSG00000088247	-	-	ENSG00000088247	KHSRP	-	19:6413347-6424794	-	-	24.7799	23.0142	26.5456	OK
ENSG00000164889	-	-	ENSG00000164889	SLC4A2	-	7:151057209-151076527	-	-	24.763	22.8994	26.6267	OK
ENSG00000174886	-	-	ENSG00000174886	NDUFA11	-	19:5891275-5904006	-	-	24.6477	21.6317	27.6638	OK
ENSG00000213930	-	-	ENSG00000213930	GALT	-	9:34638132-34651035	-	-	24.6372	23.0185	26.2558	OK
ENSG00000087266	-	-	ENSG00000087266	SH3BP2	-	4:2793022-2841098	-	-	24.6153	23.5039	25.7267	OK
ENSG00000174775	-	-	ENSG00000174775	HRAS	-	11:532241-537287	-	-	24.4481	0	1906.66	OK
ENSG00000275484	-	-	ENSG00000275484	CTC-1337H24.4	-	11:67374415-67374932	-	-	24.3876	21.9458	26.8294	OK
ENSG00000008838	-	-	ENSG00000008838	MED24	-	17:40019096-40061215	-	-	24.2819	22.1881	26.3756	OK
ENSG00000124469	-	-	ENSG00000124469	CEACAM8	-	19:42580240-42740384	-	-	24.2469	21.8013	26.6926	OK
ENSG00000086061	-	-	ENSG00000086061	DNAJA1	-	9:33025210-33039907	-	-	24.1584	22.7106	25.6061	OK
ENSG00000116584	-	-	ENSG00000116584	ARHGEF2	-	1:155946850-156007070	-	-	23.871	21.7468	25.9952	OK
ENSG00000180573	-	-	ENSG00000180573	HIST1H2AC	-	6:26124144-26139116	-	-	23.8457	22.4395	25.2518	OK
ENSG00000126500	-	-	ENSG00000126500	FLRT1	-	11:64103187-64119173	-	-	23.7354	22.5589	24.912	OK
ENSG00000160285	-	-	ENSG00000160285	LSS	-	21:46188140-46228824	-	-	23.7226	19.9855	27.4597	OK
ENSG00000181007	-	-	ENSG00000181007	ZFP82	-	19:36383119-36418656	-	-	23.6751	22.568	24.7822	OK
ENSG00000232381	-	-	ENSG00000232381	OR52U1P	-	11:5719289-5720212	-	-	23.6389	22.1131	25.1647	OK
ENSG00000168056	-	-	ENSG00000168056	LTBP3	-	11:65538559-65558930	-	-	23.6353	21.8414	25.4291	OK
ENSG00000078808	-	-	ENSG00000078808	SDF4	-	1:1216907-1232031	-	-	23.6352	21.3139	25.9566	OK
ENSG00000141401	-	-	ENSG00000141401	IMPA2	-	18:11981024-12030883	-	-	23.6035	21.6897	25.5173	OK
ENSG00000086062	-	-	ENSG00000086062	B4GALT1	-	9:33104081-33167356	-	-	23.435	22.2828	24.5872	OK
ENSG00000071564	-	-	ENSG00000071564	TCF3	-	19:1609289-1652605	-	-	23.3601	22.0406	24.6796	OK
ENSG00000160075	-	-	ENSG00000160075	SSU72	-	1:1541672-1574869	-	-	23.2792	22.1374	24.421	OK
ENSG00000105519	-	-	ENSG00000105519	CAPS	-	19:5911706-5916208	-	-	23.1519	21.7912	24.5127	OK
ENSG00000141527	-	-	ENSG00000141527	CARD14	-	17:80169991-80209331	-	-	23.1089	21.7524	24.4654	OK
ENSG00000176788	-	-	ENSG00000176788	BASP1	-	5:17065597-17276843	-	-	23.0396	21.6413	24.4379	OK
ENSG00000011132	-	-	ENSG00000011132	APBA3	-	19:3750818-3761699	-	-	23.03	21.0691	24.991	OK
ENSG00000162241	-	-	ENSG00000162241	SLC25A45	-	11:65375191-65383701	-	-	22.7913	20.7284	24.8542	OK
ENSG00000168461	-	-	ENSG00000168461	RAB31	-	18:9708164-9862551	-	-	22.7796	21.0603	24.499	OK
ENSG00000105355	-	-	ENSG00000105355	PLIN3	-	19:4838340-4867768	-	-	22.5559	21.3047	23.807	OK
ENSG00000213735	-	-	ENSG00000213735	ANAPC10P1	-	1:52253620-52254176	-	-	22.5016	20.3083	24.695	OK
ENSG00000099308	-	-	ENSG00000099308	MAST3	-	19:18097792-18151692	-	-	22.3559	19.5495	25.1623	OK
ENSG00000099800	-	-	ENSG00000099800	TIMM13	-	19:2425623-2427894	-	-	22.3555	20.2765	24.4345	OK
ENSG00000101558	-	-	ENSG00000101558	VAPA	-	18:9914001-9960021	-	-	22.2786	20.7379	23.8193	OK
ENSG00000119559	-	-	ENSG00000119559	C19orf25	-	19:1461142-1479556	-	-	22.1729	20.8172	23.5287	OK
ENSG00000079134	-	-	ENSG00000079134	THOC1	-	18:214519-268050	-	-	22.1046	20.5846	23.6246	OK
ENSG00000232878	-	-	ENSG00000232878	DPYD-AS1	-	1:97095922-97322955	-	-	21.9958	16.0423	27.9492	OK
ENSG00000168497	-	-	ENSG00000168497	SDPR	-	2:191834301-191847255	-	-	21.9272	20.784	23.0703	OK
ENSG00000124783	-	-	ENSG00000124783	SSR1	-	6:7268305-7347446	-	-	21.8884	20.8406	22.9363	OK
ENSG00000270610	-	-	ENSG00000270610	RP11-486O13.3	-	14:70234494-70235095	-	-	21.8433	19.821	23.8657	OK
ENSG00000232671	-	-	ENSG00000232671	RP11-126K1.2	-	1:151280023-151281929	-	-	21.7217	16.7234	26.7201	OK
ENSG00000007264	-	-	ENSG00000007264	MATK	-	19:3777969-3802129	-	-	21.6001	20.3702	22.83	OK
ENSG00000133243	-	-	ENSG00000133243	BTBD2	-	19:1985437-2034881	-	-	21.3139	20.1538	22.4739	OK
ENSG00000159352	-	-	ENSG00000159352	PSMD4	-	1:151254702-151267479	-	-	21.2853	18.4157	24.1548	OK
ENSG00000147955	-	-	ENSG00000147955	SIGMAR1	-	9:34634721-34637809	-	-	20.9596	19.5468	22.3724	OK
ENSG00000139209	-	-	ENSG00000139209	SLC38A4	-	12:46764760-46832408	-	-	20.8894	17.9472	23.8315	OK
ENSG00000127540	-	-	ENSG00000127540	UQCR11	-	19:1597171-1605490	-	-	20.8861	18.294	23.4782	OK
ENSG00000137038	-	-	ENSG00000137038	TMEM261	-	9:7796489-7888380	-	-	20.857	18.2119	23.5022	OK
ENSG00000170954	-	-	ENSG00000170954	ZNF415	-	19:53107878-53133077	-	-	20.8104	18.6403	22.9805	OK
ENSG00000124795	-	-	ENSG00000124795	DEK	-	6:18223867-18264823	-	-	20.7987	19.6943	21.9031	OK
ENSG00000223959	-	-	ENSG00000223959	AFG3L1P	-	16:89972585-90002161	-	-	20.5341	18.5184	22.5498	OK
ENSG00000127419	-	-	ENSG00000127419	TMEM175	-	4:932386-958656	-	-	20.4228	17.3539	23.4916	OK
ENSG00000159884	-	-	ENSG00000159884	CCDC107	-	9:35658289-35661511	-	-	20.3801	18.9581	21.802	OK
ENSG00000169592	-	-	ENSG00000169592	INO80E	-	16:29995293-30005793	-	-	20.0049	17.2657	22.7441	OK
ENSG00000188895	-	-	ENSG00000188895	MSL1	-	17:40122297-40136916	-	-	19.9525	18.3395	21.5655	OK
ENSG00000177721	-	-	ENSG00000177721	ANXA2R	-	5:43039080-43043170	-	-	19.7561	18.4719	21.0403	OK
ENSG00000134308	-	-	ENSG00000134308	YWHAQ	-	2:9583971-9631014	-	-	19.7264	16.3724	23.0804	OK
ENSG00000130818	-	-	ENSG00000130818	ZNF426	-	19:9523223-9538627	-	-	19.5537	18.6376	20.4699	OK
ENSG00000229979	-	-	ENSG00000229979	U82670.9	-	X:153052149-153052413	-	-	19.4936	12.5879	26.3993	OK
ENSG00000263756	-	-	ENSG00000263756	XXbac-BPG181M17.6	-	6:32972064-32972853	-	-	19.4079	17.2632	21.5527	OK
ENSG00000124491	-	-	ENSG00000124491	F13A1	-	6:6144084-6321013	-	-	19.3716	18.3593	20.384	OK
ENSG00000204613	-	-	ENSG00000204613	TRIM10	-	6:30151944-30160934	-	-	19.2847	18.2877	20.2817	OK
ENSG00000103245	-	-	ENSG00000103245	NARFL	-	16:729752-741329	-	-	19.2546	17.6893	20.82	OK
ENSG00000166881	-	-	ENSG00000166881	NEMP1	-	12:57055642-57088063	-	-	19.231	18.2907	20.1712	OK
ENSG00000174227	-	-	ENSG00000174227	PIGG	-	4:499209-540196	-	-	19.215	17.4715	20.9586	OK
ENSG00000170291	-	-	ENSG00000170291	ELP5	-	17:7251415-7259940	-	-	19.1567	16.9924	21.321	OK
ENSG00000187051	-	-	ENSG00000187051	RPS19BP1	-	22:39529092-39532855	-	-	19.1375	17.4743	20.8007	OK
ENSG00000188765	-	-	ENSG00000188765	TMSB4XP2	-	2:3617547-3617757	-	-	19.115	0	57.345	OK
ENSG00000275609	-	-	ENSG00000275609	KB-1572G7.4	-	22:23610328-23610538	-	-	19.115	0	57.345	OK
ENSG00000165006	-	-	ENSG00000165006	UBAP1	-	9:34179004-34252523	-	-	19.0729	18.1178	20.0281	OK
ENSG00000253913	-	-	ENSG00000253913	IGLV3-26	-	22:22673151-22673602	-	-	19.0619	14.3131	23.8106	OK
ENSG00000177830	-	-	ENSG00000177830	CHID1	-	11:867859-915058	-	-	19.0585	17.3206	20.7964	OK
ENSG00000174125	-	-	ENSG00000174125	TLR1	-	4:38790676-38856817	-	-	19.0387	17.3048	20.7727	OK
ENSG00000107262	-	-	ENSG00000107262	BAG1	-	9:33247819-33264763	-	-	18.954	16.8812	21.0268	OK
ENSG00000261612	-	-	ENSG00000261612	SUB1P3	-	16:4562813-4563128	-	-	18.9401	14.6523	23.2279	OK
ENSG00000158773	-	-	ENSG00000158773	USF1	-	1:161039250-161045977	-	-	18.7722	17.3268	20.2176	OK
ENSG00000262179	-	-	ENSG00000262179	RP1-302G2.5	-	6:44216938-44218236	-	-	18.718	17.0445	20.3915	OK
ENSG00000213085	-	-	ENSG00000213085	CFAP45	-	1:159872363-159900163	-	-	18.6954	17.1097	20.2812	OK
ENSG00000083828	-	-	ENSG00000083828	ZNF586	-	19:57769654-57819939	-	-	18.6743	16.5866	20.762	OK
ENSG00000275835	-	-	ENSG00000275835	TUBGCP5	-	15:22983191-23039673	-	-	18.6683	16.5873	20.7493	OK
ENSG00000177542	-	-	ENSG00000177542	SLC25A22	-	11:790474-798333	-	-	18.6556	17.3659	19.9453	OK
ENSG00000077463	-	-	ENSG00000077463	SIRT6	-	19:4174108-4182604	-	-	18.6503	16.9979	20.3027	OK
ENSG00000167770	-	-	ENSG00000167770	OTUB1	-	11:63985852-64001811	-	-	18.6414	17.1078	20.1751	OK
ENSG00000196156	-	-	ENSG00000196156	KRTAP4-3	-	17:41167230-41168194	-	-	18.5594	17.2489	19.8699	OK
ENSG00000156983	-	-	ENSG00000156983	BRPF1	-	3:9731728-9748018	-	-	18.4838	15.8861	21.0814	OK
ENSG00000168026	-	-	ENSG00000168026	TTC21A	-	3:39107703-39138903	-	-	18.4417	16.2683	20.6151	OK
ENSG00000147894	-	-	ENSG00000147894	C9orf72	-	9:27546544-27573866	-	-	18.4402	17.5756	19.3049	OK
ENSG00000239900	-	-	ENSG00000239900	ADSL	-	22:40346499-40369367	-	-	18.3838	16.9243	19.8434	OK
ENSG00000131037	-	-	ENSG00000131037	EPS8L1	-	19:55072019-55087923	-	-	18.2806	15.7357	20.8256	OK
ENSG00000164967	-	-	ENSG00000164967	RPP25L	-	9:34610485-34612104	-	-	18.2499	16.7285	19.7714	OK
ENSG00000125912	-	-	ENSG00000125912	NCLN	-	19:3185562-3209575	-	-	18.203	16.9742	19.4318	OK
ENSG00000177595	-	-	ENSG00000177595	PIDD1	-	11:799178-809753	-	-	18.1179	17.0063	19.2295	OK
ENSG00000118058	-	-	ENSG00000118058	KMT2A	-	11:118436489-118526832	-	-	18.0539	17.1134	18.9944	OK
ENSG00000171421	-	-	ENSG00000171421	MRPL36	-	5:1798385-1801366	-	-	18.0508	16.1611	19.9405	OK
ENSG00000105974	-	-	ENSG00000105974	CAV1	-	7:116524784-116561184	-	-	17.9216	15.9264	19.9168	OK
ENSG00000105298	-	-	ENSG00000105298	CACTIN	-	19:3610640-3626815	-	-	17.8738	16.4957	19.2519	OK
ENSG00000124641	-	-	ENSG00000124641	MED20	-	6:41905353-41921139	-	-	17.7958	16.2286	19.3629	OK
ENSG00000163703	-	-	ENSG00000163703	CRELD1	-	3:9933821-9945413	-	-	17.7651	14.4398	21.0905	OK
ENSG00000177225	-	-	ENSG00000177225	PDDC1	-	11:767219-777488	-	-	17.7531	14.6731	20.8332	OK
ENSG00000100003	-	-	ENSG00000100003	SEC14L2	-	22:30396856-30425317	-	-	17.6061	16.6822	18.5299	OK
ENSG00000129911	-	-	ENSG00000129911	KLF16	-	19:1852398-1863568	-	-	17.6008	15.9043	19.2973	OK
ENSG00000153029	-	-	ENSG00000153029	MR1	-	1:181033424-181061938	-	-	17.573	16.7436	18.4023	OK
ENSG00000214193	-	-	ENSG00000214193	SH3D21	-	1:36306386-36324886	-	-	17.5524	16.4233	18.6815	OK
ENSG00000227500	-	-	ENSG00000227500	SCAMP4	-	19:1905213-1926013	-	-	17.5409	16.328	18.7538	OK
ENSG00000132199	-	-	ENSG00000132199	ENOSF1	-	18:670323-712676	-	-	17.4625	15.4812	19.4439	OK
ENSG00000150753	-	-	ENSG00000150753	CCT5	-	5:10249920-10266412	-	-	17.4459	16.0281	18.8637	OK
ENSG00000203362	-	-	ENSG00000203362	RP3-337H4.8	-	6:43588229-43591362	-	-	17.3782	16.134	18.6224	OK
ENSG00000235530	-	-	ENSG00000235530	AC087294.2	-	17:21214330-21230035	-	-	17.3265	15.9876	18.6654	OK
ENSG00000140853	-	-	ENSG00000140853	NLRC5	-	16:56989484-57083531	-	-	17.2837	15.5275	19.04	OK
ENSG00000130382	-	-	ENSG00000130382	MLLT1	-	19:6210378-6279948	-	-	17.2218	15.7347	18.7089	OK
ENSG00000273061	-	-	ENSG00000273061	CDC37L1-AS1	-	9:4676599-4679502	-	-	17.1959	5.84224	28.5496	OK
ENSG00000168701	-	-	ENSG00000168701	TMEM208	-	16:67227102-67229278	-	-	17.1247	15.3805	18.8689	OK
ENSG00000074842	-	-	ENSG00000074842	MYDGF	-	19:4641373-4670370	-	-	16.9511	15.5464	18.3559	OK
ENSG00000107341	-	-	ENSG00000107341	UBE2R2	-	9:33817566-33920404	-	-	16.9404	16.4022	17.4786	OK
ENSG00000065000	-	-	ENSG00000065000	AP3D1	-	19:2100987-2164465	-	-	16.9372	15.9731	17.9013	OK
ENSG00000279441	-	-	ENSG00000279441	LA16c-313D11.13	-	16:678644-679061	-	-	16.8879	14.1968	19.579	OK
ENSG00000239710	-	-	ENSG00000239710	RN7SL692P	-	1:92974826-92975114	-	-	16.8855	11.9442	21.8268	OK
ENSG00000171522	-	-	ENSG00000171522	PTGER4	-	5:40679497-40693735	-	-	16.7417	12.8496	20.6339	OK
ENSG00000169992	-	-	ENSG00000169992	NLGN2	-	17:7404873-7419860	-	-	16.7164	15.8455	17.5873	OK
ENSG00000269758	-	-	ENSG00000269758	CTD-2245F17.9	-	19:53267869-53270932	-	-	16.7012	14.6175	18.785	OK
ENSG00000274666	-	-	ENSG00000274666	CTD-2566J3.2	-	14:68113705-68114144	-	-	16.6604	14.2292	19.0917	OK
ENSG00000128789	-	-	ENSG00000128789	PSMG2	-	18:12658042-12725740	-	-	16.4685	14.9314	18.0056	OK
ENSG00000170542	-	-	ENSG00000170542	SERPINB9	-	6:2887265-2903280	-	-	16.352	15.826	16.878	OK
ENSG00000258345	-	-	ENSG00000258345	RP11-603J24.6	-	12:56118967-56119939	-	-	16.2467	13.9291	18.5643	OK
ENSG00000127054	-	-	ENSG00000127054	CPSF3L	-	1:1311584-1324691	-	-	16.196	14.2687	18.1234	OK
ENSG00000125656	-	-	ENSG00000125656	CLPP	-	19:6361451-6368908	-	-	16.0837	14.498	17.6694	OK
ENSG00000070047	-	-	ENSG00000070047	PHRF1	-	11:576485-612222	-	-	16.0423	15.388	16.6966	OK
ENSG00000257541	-	-	ENSG00000257541	RP11-58A17.4	-	12:58087891-58093362	-	-	15.9724	13.8342	18.1106	OK
ENSG00000087274	-	-	ENSG00000087274	ADD1	-	4:2843856-2930076	-	-	15.9612	13.9765	17.9459	OK
ENSG00000078687	-	-	ENSG00000078687	TNRC6C	-	17:78004167-78108835	-	-	15.8581	14.0282	17.6881	OK
ENSG00000113384	-	-	ENSG00000113384	GOLPH3	-	5:32124703-32174350	-	-	15.8155	14.8878	16.7433	OK
ENSG00000129993	-	-	ENSG00000129993	CBFA2T3	-	16:88874857-88977204	-	-	15.7911	14.5227	17.0595	OK
ENSG00000167657	-	-	ENSG00000167657	DAPK3	-	19:3958452-3971123	-	-	15.7241	14.343	17.1051	OK
ENSG00000266970	-	-	ENSG00000266970	RP11-806H10.4	-	17:78360452-78373911	-	-	15.6598	14.0807	17.239	OK
ENSG00000265780	-	-	ENSG00000265780	RP11-449L23.3	-	17:73519845-73521407	-	-	15.6105	14.7282	16.4927	OK
ENSG00000074966	-	-	ENSG00000074966	TXK	-	4:48066392-48134256	-	-	15.4796	14.3712	16.5881	OK
ENSG00000214063	-	-	ENSG00000214063	TSPAN4	-	11:842807-867116	-	-	15.4304	14.2294	16.6313	OK
ENSG00000127666	-	-	ENSG00000127666	TICAM1	-	19:4815931-4831704	-	-	15.4285	14.5275	16.3294	OK
ENSG00000171992	-	-	ENSG00000171992	SYNPO	-	5:150601079-150659220	-	-	15.3303	13.8408	16.8198	OK
ENSG00000144711	-	-	ENSG00000144711	IQSEC1	-	3:12897219-13073117	-	-	15.076	13.1251	17.0269	OK
ENSG00000264985	-	-	ENSG00000264985	RP11-449L23.2	-	17:73513684-73518770	-	-	14.9482	14.2548	15.6416	OK
ENSG00000059145	-	-	ENSG00000059145	UNKL	-	16:1363204-1414751	-	-	14.9211	12.7724	17.0699	OK
ENSG00000168014	-	-	ENSG00000168014	C2CD3	-	11:74012713-74171210	-	-	14.8536	13.2779	16.4294	OK
ENSG00000164978	-	-	ENSG00000164978	NUDT2	-	9:34329505-34343713	-	-	14.8449	13.4668	16.2231	OK
ENSG00000188827	-	-	ENSG00000188827	SLX4	-	16:3581180-3611598	-	-	14.8106	14.0967	15.5246	OK
ENSG00000110713	-	-	ENSG00000110713	NUP98	-	11:3671082-3797792	-	-	14.7791	13.186	16.3723	OK
ENSG00000279300	-	-	ENSG00000279300	CTD-3149D2.2	-	19:17622446-17623338	-	-	14.752	13.5083	15.9957	OK
ENSG00000204469	-	-	ENSG00000204469	PRRC2A	-	6:31620719-31637771	-	-	14.6577	13.1222	16.1931	OK
ENSG00000110107	-	-	ENSG00000110107	PRPF19	-	11:60890729-60906588	-	-	14.629	12.3351	16.9229	OK
ENSG00000182810	-	-	ENSG00000182810	DDX28	-	16:68021273-68023442	-	-	14.6273	13.6943	15.5604	OK
ENSG00000065268	-	-	ENSG00000065268	WDR18	-	19:984270-998438	-	-	14.6208	13.398	15.8436	OK
ENSG00000177426	-	-	ENSG00000177426	TGIF1	-	18:3411607-3459978	-	-	14.6123	13.5097	15.715	OK
ENSG00000110046	-	-	ENSG00000110046	ATG2A	-	11:64894545-64917248	-	-	14.586	13.0759	16.096	OK
ENSG00000142409	-	-	ENSG00000142409	ZNF787	-	19:56087365-56121280	-	-	14.5581	12.0349	17.0813	OK
ENSG00000242135	-	-	ENSG00000242135	RPL17P2	-	14:60212461-60212912	-	-	14.5324	12.3255	16.7393	OK
ENSG00000101444	-	-	ENSG00000101444	AHCY	-	20:34280267-34311802	-	-	14.3593	12.893	15.8256	OK
ENSG00000279724	-	-	ENSG00000279724	AC005086.1	-	7:102188598-102188828	-	-	14.3473	2.63277	26.0618	OK
ENSG00000260060	-	-	ENSG00000260060	RP11-388M20.1	-	16:31196130-31196963	-	-	14.0932	12.8291	15.3573	OK
ENSG00000267513	-	-	ENSG00000267513	RP11-622J9.1	-	18:60794612-60794916	-	-	14.0794	10.1095	18.0494	OK
ENSG00000105556	-	-	ENSG00000105556	MIER2	-	19:301443-344807	-	-	14.0351	12.7146	15.3555	OK
ENSG00000101596	-	-	ENSG00000101596	SMCHD1	-	18:2655737-2805017	-	-	14.0237	12.9457	15.1016	OK
ENSG00000160299	-	-	ENSG00000160299	PCNT	-	21:46324121-46445769	-	-	14.0231	12.5907	15.4556	OK
ENSG00000278133	-	-	ENSG00000278133	RP11-196G11.5	-	16:31122234-31124064	-	-	14.0122	11.455	16.5693	OK
ENSG00000119685	-	-	ENSG00000119685	TTLL5	-	14:75633624-75955078	-	-	13.9526	11.6984	16.2068	OK
ENSG00000140750	-	-	ENSG00000140750	ARHGAP17	-	16:24919384-25015666	-	-	13.9256	12.8459	15.0052	OK
ENSG00000104969	-	-	ENSG00000104969	SGTA	-	19:2754713-2783371	-	-	13.883	12.9935	14.7725	OK
ENSG00000185513	-	-	ENSG00000185513	L3MBTL1	-	20:43507679-43550950	-	-	13.8652	12.292	15.4384	OK
ENSG00000141985	-	-	ENSG00000141985	SH3GL1	-	19:4360369-4400547	-	-	13.8136	12.9698	14.6574	OK
ENSG00000269119	-	-	ENSG00000269119	HNRNPA1P52	-	19:41829691-41830938	-	-	13.7741	12.625	14.9232	OK
ENSG00000221829	-	-	ENSG00000221829	FANCG	-	9:35073834-35080016	-	-	13.748	11.6501	15.846	OK
ENSG00000080608	-	-	ENSG00000080608	KIAA0020	-	9:2720468-2844241	-	-	13.7198	11.8459	15.5936	OK
ENSG00000230724	-	-	ENSG00000230724	LINC01001	-	11:127203-139612	-	-	13.7074	12.301	15.1137	OK
ENSG00000126746	-	-	ENSG00000126746	ZNF384	-	12:6666476-6689572	-	-	13.5865	11.9531	15.22	OK
ENSG00000175206	-	-	ENSG00000175206	NPPA	-	1:11845708-11848345	-	-	13.5848	12.2235	14.946	OK
ENSG00000107077	-	-	ENSG00000107077	KDM4C	-	9:6757640-7175648	-	-	13.5469	12.5117	14.5821	OK
ENSG00000167077	-	-	ENSG00000167077	MEI1	-	22:41699498-41799456	-	-	13.5203	11.7523	15.2884	OK
ENSG00000130311	-	-	ENSG00000130311	DDA1	-	19:17309517-17323301	-	-	13.5072	12.5516	14.4628	OK
ENSG00000167693	-	-	ENSG00000167693	NXN	-	17:799312-979770	-	-	13.4788	11.8866	15.071	OK
ENSG00000178951	-	-	ENSG00000178951	ZBTB7A	-	19:4044363-4066945	-	-	13.4663	12.7758	14.1569	OK
ENSG00000163635	-	-	ENSG00000163635	ATXN7	-	3:63864556-64003462	-	-	13.4372	11.6158	15.2586	OK
ENSG00000137275	-	-	ENSG00000137275	RIPK1	-	6:3063990-3115187	-	-	13.3143	12.578	14.0505	OK
ENSG00000130921	-	-	ENSG00000130921	C12orf65	-	12:123232915-123257959	-	-	13.3102	12.3552	14.2651	OK
ENSG00000182534	-	-	ENSG00000182534	MXRA7	-	17:76672550-76711016	-	-	13.3017	12.6109	13.9925	OK
ENSG00000281649	-	-	ENSG00000281649	EBLN3	-	9:37079856-37090507	-	-	13.2624	12.3666	14.1582	OK
ENSG00000119787	-	-	ENSG00000119787	ATL2	-	2:38294879-38377285	-	-	13.2329	12.396	14.0697	OK
ENSG00000120256	-	-	ENSG00000120256	LRP11	-	6:149818797-149864026	-	-	13.2086	10.5259	15.8912	OK
ENSG00000154845	-	-	ENSG00000154845	PPP4R1	-	18:9546790-9615240	-	-	13.1956	11.78	14.6111	OK
ENSG00000100038	-	-	ENSG00000100038	TOP3B	-	22:21957024-21982816	-	-	13.1722	11.6769	14.6675	OK
ENSG00000164985	-	-	ENSG00000164985	PSIP1	-	9:15464065-15511019	-	-	13.1653	12.1774	14.1533	OK
ENSG00000281160	-	-	ENSG00000281160	RP11-333B11.1	-	3:42264988-42266390	-	-	13.1402	12.1144	14.1661	OK
ENSG00000142082	-	-	ENSG00000142082	SIRT3	-	11:215457-236931	-	-	13.1371	11.453	14.8212	OK
ENSG00000049656	-	-	ENSG00000049656	CLPTM1L	-	5:1317743-1345099	-	-	13.1119	11.9558	14.268	OK
ENSG00000147872	-	-	ENSG00000147872	PLIN2	-	9:19108374-19149290	-	-	13.1016	12.0754	14.1277	OK
ENSG00000174917	-	-	ENSG00000174917	C19orf70	-	19:5678420-5680896	-	-	13.0622	11.589	14.5354	OK
ENSG00000263477	-	-	ENSG00000263477	RP11-338L22.2	-	17:29863401-29866092	-	-	13.0559	11.8978	14.2139	OK
ENSG00000166851	-	-	ENSG00000166851	PLK1	-	16:23677655-23690367	-	-	13.0463	11.7494	14.3432	OK
ENSG00000178988	-	-	ENSG00000178988	MRFAP1L1	-	4:6707700-6709880	-	-	13.0055	12.0399	13.9712	OK
ENSG00000064932	-	-	ENSG00000064932	SBNO2	-	19:1107635-1174283	-	-	12.9295	12.0354	13.8236	OK
ENSG00000111859	-	-	ENSG00000111859	NEDD9	-	6:11183297-11382348	-	-	12.8917	12.0525	13.7309	OK
ENSG00000257943	-	-	ENSG00000257943	RP11-167N24.3	-	12:95407934-95436828	-	-	12.8898	10.4919	15.2877	OK
ENSG00000176909	-	-	ENSG00000176909	MAMSTR	-	19:48712741-48719721	-	-	12.8851	11.9573	13.8128	OK
ENSG00000142002	-	-	ENSG00000142002	DPP9	-	19:4675223-4724673	-	-	12.876	11.7404	14.0116	OK
ENSG00000172346	-	-	ENSG00000172346	CSDC2	-	22:41560762-41577741	-	-	12.8247	12.0352	13.6143	OK
ENSG00000107020	-	-	ENSG00000107020	PLGRKT	-	9:5357972-5437878	-	-	12.7802	11.3913	14.169	OK
ENSG00000025434	-	-	ENSG00000025434	NR1H3	-	11:47248299-47269032	-	-	12.7653	11.0274	14.5032	OK
ENSG00000103351	-	-	ENSG00000103351	CLUAP1	-	16:3500923-3539048	-	-	12.7112	12.0222	13.4003	OK
ENSG00000167193	-	-	ENSG00000167193	CRK	-	17:1420688-1463162	-	-	12.7029	11.9719	13.434	OK
ENSG00000104983	-	-	ENSG00000104983	CCDC61	-	19:45995460-46021318	-	-	12.6933	8.62502	16.7615	OK
ENSG00000163516	-	-	ENSG00000163516	ANKZF1	-	2:219229756-219236669	-	-	12.6714	11.1158	14.227	OK
ENSG00000131400	-	-	ENSG00000131400	NAPSA	-	19:50358476-50365830	-	-	12.6328	11.8631	13.4025	OK
ENSG00000216588	-	-	ENSG00000216588	IGSF23	-	19:44613629-44636781	-	-	12.5936	8.21792	16.9693	OK
ENSG00000228334	-	-	ENSG00000228334	AC024028.1	-	7:3083251-3086421	-	-	12.5629	10.4691	14.6568	OK
ENSG00000079313	-	-	ENSG00000079313	REXO1	-	19:1815245-1848463	-	-	12.466	11.0312	13.9008	OK
ENSG00000111802	-	-	ENSG00000111802	TDP2	-	6:24649976-24667033	-	-	12.3991	11.5574	13.2409	OK
ENSG00000078902	-	-	ENSG00000078902	TOLLIP	-	11:1274370-1309654	-	-	12.3265	10.6816	13.9715	OK
ENSG00000159216	-	-	ENSG00000159216	RUNX1	-	21:34787800-36004667	-	-	12.3109	10.5283	14.0936	OK
ENSG00000168334	-	-	ENSG00000168334	XIRP1	-	3:39183209-39192596	-	-	12.3017	11.5995	13.0039	OK
ENSG00000142347	-	-	ENSG00000142347	MYO1F	-	19:8520789-8577577	-	-	12.2834	9.9428	14.6241	OK
ENSG00000221916	-	-	ENSG00000221916	C19orf73	-	19:49118396-49119140	-	-	12.2784	10.8953	13.6615	OK
ENSG00000239713	-	-	ENSG00000239713	APOBEC3G	-	22:39040960-39087743	-	-	12.1991	11.4316	12.9666	OK
ENSG00000267703	-	-	ENSG00000267703	CTD-2013N17.4	-	19:16440945-16443584	-	-	12.1852	9.89265	14.4778	OK
ENSG00000113407	-	-	ENSG00000113407	TARS	-	5:33440695-33469539	-	-	12.1609	10.7807	13.5411	OK
ENSG00000185803	-	-	ENSG00000185803	SLC52A2	-	8:144354134-144361272	-	-	12.0781	10.5816	13.5746	OK
ENSG00000196262	-	-	ENSG00000196262	PPIA	-	7:44796679-44824564	-	-	12.0776	10.5814	13.5738	OK
ENSG00000276417	-	-	ENSG00000276417	RP11-266K4.13	-	12:8205983-8207397	-	-	12.0668	11.0986	13.035	OK
ENSG00000106628	-	-	ENSG00000106628	POLD2	-	7:44114680-44124358	-	-	12.0598	9.52143	14.5981	OK
ENSG00000263753	-	-	ENSG00000263753	LINC00667	-	18:5237825-5246508	-	-	12.0101	11.383	12.6372	OK
ENSG00000108561	-	-	ENSG00000108561	C1QBP	-	17:5432776-5448830	-	-	12.005	10.7385	13.2715	OK
ENSG00000213599	-	-	ENSG00000213599	SLX1A-SULT1A3	-	16:30193891-30204310	-	-	11.9674	11.1285	12.8064	OK
ENSG00000197487	-	-	ENSG00000197487	GALP	-	19:56176019-56185775	-	-	11.9642	10.7222	13.2061	OK
ENSG00000160298	-	-	ENSG00000160298	C21orf58	-	21:46300180-46323875	-	-	11.9449	11.2088	12.681	OK
ENSG00000186111	-	-	ENSG00000186111	PIP5K1C	-	19:3630182-3700479	-	-	11.9173	11.2717	12.5628	OK
ENSG00000052749	-	-	ENSG00000052749	RRP12	-	10:97356357-97426076	-	-	11.8954	9.91719	13.8735	OK
ENSG00000125651	-	-	ENSG00000125651	GTF2F1	-	19:6379568-6393981	-	-	11.8668	11.0825	12.6512	OK
ENSG00000239264	-	-	ENSG00000239264	TXNDC5	-	6:7881516-7910814	-	-	11.8287	11.0692	12.5882	OK
ENSG00000035115	-	-	ENSG00000035115	SH3YL1	-	2:217729-266398	-	-	11.8186	10.7804	12.8569	OK
ENSG00000077044	-	-	ENSG00000077044	DGKD	-	2:233354506-233472104	-	-	11.751	9.02658	14.4753	OK
ENSG00000240370	-	-	ENSG00000240370	U47924.6	-	12:6873388-6884741	-	-	11.7465	10.1001	13.3929	OK
ENSG00000140682	-	-	ENSG00000140682	TGFB1I1	-	16:31471584-31477960	-	-	11.7275	10.2484	13.2067	OK
ENSG00000140678	-	-	ENSG00000140678	ITGAX	-	16:31355133-31382997	-	-	11.7022	10.0635	13.341	OK
ENSG00000123933	-	-	ENSG00000123933	MXD4	-	4:2247431-2262294	-	-	11.6742	10.9606	12.3877	OK
ENSG00000177030	-	-	ENSG00000177030	DEAF1	-	11:644232-706715	-	-	11.6481	10.414	12.8823	OK
ENSG00000135930	-	-	ENSG00000135930	EIF4E2	-	2:232550051-232583644	-	-	11.6463	10.01	13.2825	OK
ENSG00000113504	-	-	ENSG00000113504	SLC12A7	-	5:1050375-1112035	-	-	11.6194	10.5201	12.7188	OK
ENSG00000102109	-	-	ENSG00000102109	PCSK1N	-	X:48831093-48835633	-	-	11.6116	10.2549	12.9683	OK
ENSG00000133398	-	-	ENSG00000133398	MED10	-	5:6371880-6378594	-	-	11.5811	10.5174	12.6448	OK
ENSG00000273748	-	-	ENSG00000273748	AL592183.1	-	GL000219.1:54223-83311	-	-	11.5549	9.06349	14.0463	OK
ENSG00000186575	-	-	ENSG00000186575	NF2	-	22:29603555-29698598	-	-	11.5457	10.9206	12.1708	OK
ENSG00000143093	-	-	ENSG00000143093	STRIP1	-	1:110031576-110074641	-	-	11.4969	9.96442	13.0294	OK
ENSG00000088833	-	-	ENSG00000088833	NSFL1C	-	20:1442161-1473842	-	-	11.4784	10.5283	12.4285	OK
ENSG00000110958	-	-	ENSG00000110958	PTGES3	-	12:56663340-56688408	-	-	11.4556	10.7419	12.1694	OK
ENSG00000245059	-	-	ENSG00000245059	RP11-303E16.7	-	16:81077318-81078861	-	-	11.4549	10.4993	12.4105	OK
ENSG00000099797	-	-	ENSG00000099797	TECR	-	19:14517084-14565980	-	-	11.4409	9.57162	13.3102	OK
ENSG00000168421	-	-	ENSG00000168421	RHOH	-	4:40191052-40246967	-	-	11.3836	10.4584	12.3088	OK
ENSG00000141873	-	-	ENSG00000141873	SLC39A3	-	19:2732203-2740152	-	-	11.3801	10.5197	12.2404	OK
ENSG00000159692	-	-	ENSG00000159692	CTBP1	-	4:1211447-1249953	-	-	11.3787	0	49.6062	OK
ENSG00000124508	-	-	ENSG00000124508	BTN2A2	-	6:26383095-26394874	-	-	11.3771	10.527	12.2273	OK
ENSG00000151353	-	-	ENSG00000151353	TMEM18	-	2:667334-677439	-	-	11.3584	10.2115	12.5053	OK
ENSG00000225886	-	-	ENSG00000225886	RP11-288L9.4	-	1:27669467-27703063	-	-	11.3015	9.45921	13.1438	OK
ENSG00000197852	-	-	ENSG00000197852	FAM212B	-	1:111680629-111755824	-	-	11.2675	10.2532	12.2817	OK
ENSG00000095066	-	-	ENSG00000095066	HOOK2	-	19:12763002-12872740	-	-	11.262	8.52188	14.0022	OK
ENSG00000229117	-	-	ENSG00000229117	RPL41	-	12:56116585-56117943	-	-	11.1919	6.65713	15.7267	OK
ENSG00000266710	-	-	ENSG00000266710	RN7SL48P	-	X:18915242-18915535	-	-	11.1837	7.31238	15.055	OK
ENSG00000137106	-	-	ENSG00000137106	GRHPR	-	9:37422665-37436990	-	-	11.1766	10.0925	12.2606	OK
ENSG00000172262	-	-	ENSG00000172262	ZNF131	-	5:43065175-43192021	-	-	11.1711	10.0614	12.2808	OK
ENSG00000272141	-	-	ENSG00000272141	RP11-465B22.8	-	1:1169356-1170343	-	-	11.1682	10.1677	12.1688	OK
ENSG00000162461	-	-	ENSG00000162461	SLC25A34	-	1:15736404-15741396	-	-	11.1492	10.4089	11.8895	OK
ENSG00000031823	-	-	ENSG00000031823	RANBP3	-	19:5916138-5978142	-	-	11.1439	10.2263	12.0615	OK
ENSG00000180104	-	-	ENSG00000180104	EXOC3	-	5:443157-471937	-	-	11.1102	10.3644	11.8559	OK
ENSG00000103742	-	-	ENSG00000103742	IGDCC4	-	15:65381463-65423072	-	-	11.0603	9.50305	12.6175	OK
ENSG00000242507	-	-	ENSG00000242507	RP3-477O4.5	-	20:35520851-35528255	-	-	11.0338	10.0736	11.9939	OK
ENSG00000162772	-	-	ENSG00000162772	ATF3	-	1:212565333-212620777	-	-	10.9793	9.75942	12.1991	OK
ENSG00000160953	-	-	ENSG00000160953	MUM1	-	19:1285892-1378431	-	-	10.9636	9.87203	12.0552	OK
ENSG00000101577	-	-	ENSG00000101577	LPIN2	-	18:2916993-3013315	-	-	10.9214	10.2102	11.6325	OK
ENSG00000231353	-	-	ENSG00000231353	RP11-5P18.3	-	1:15988181-15988441	-	-	10.8905	5.44526	16.3358	OK
ENSG00000163682	-	-	ENSG00000163682	RPL9	-	4:39454123-39458948	-	-	10.6956	9.76299	11.6281	OK
ENSG00000239398	-	-	ENSG00000239398	RN7SL342P	-	18:59972913-59973207	-	-	10.6723	6.93752	14.4071	OK
ENSG00000159674	-	-	ENSG00000159674	SPON2	-	4:1166931-1208962	-	-	10.6571	9.19038	12.1238	OK
ENSG00000186907	-	-	ENSG00000186907	RTN4RL2	-	11:57460548-57477534	-	-	10.6209	9.1323	12.1095	OK
ENSG00000143569	-	-	ENSG00000143569	UBAP2L	-	1:154220178-154271510	-	-	10.6	9.39149	11.8085	OK
ENSG00000168522	-	-	ENSG00000168522	FNTA	-	8:43034193-43085788	-	-	10.5818	9.43147	11.7321	OK
ENSG00000086065	-	-	ENSG00000086065	CHMP5	-	9:33264878-33282069	-	-	10.5797	9.64428	11.5152	OK
ENSG00000155760	-	-	ENSG00000155760	FZD7	-	2:202034586-202038445	-	-	10.5299	10.0938	10.9659	OK
ENSG00000182902	-	-	ENSG00000182902	SLC25A18	-	22:17563438-17590994	-	-	10.5182	9.79241	11.244	OK
ENSG00000125652	-	-	ENSG00000125652	ALKBH7	-	19:6372432-6375251	-	-	10.4949	9.34899	11.6408	OK
ENSG00000174915	-	-	ENSG00000174915	PTDSS2	-	11:448267-491399	-	-	10.4944	9.25998	11.7287	OK
ENSG00000112739	-	-	ENSG00000112739	PRPF4B	-	6:4021266-4064983	-	-	10.4827	9.26771	11.6976	OK
ENSG00000163357	-	-	ENSG00000163357	DCST1	-	1:155033823-155050930	-	-	10.4245	9.31721	11.5318	OK
ENSG00000261863	-	-	ENSG00000261863	RP11-141J13.5	-	17:4610448-4617650	-	-	10.4017	9.58165	11.2218	OK
ENSG00000165283	-	-	ENSG00000165283	STOML2	-	9:35099775-35103195	-	-	10.387	8.53538	12.2386	OK
ENSG00000137101	-	-	ENSG00000137101	CD72	-	9:35609532-35646810	-	-	10.3151	9.40993	11.2202	OK
ENSG00000262154	-	-	ENSG00000262154	EIF1P4	-	16:2822658-2822993	-	-	10.2701	7.47144	13.0687	OK
ENSG00000222979	-	-	ENSG00000222979	RN7SKP167	-	10:121410915-121411200	-	-	10.2579	6.30159	14.2141	OK
ENSG00000124570	-	-	ENSG00000124570	SERPINB6	-	6:2948158-2972165	-	-	10.2253	9.49296	10.9576	OK
ENSG00000124535	-	-	ENSG00000124535	WRNIP1	-	6:2765413-2786952	-	-	10.2065	9.50121	10.9119	OK
ENSG00000231967	-	-	ENSG00000231967	RP11-12D24.6	-	9:5356311-5356525	-	-	10.1953	0	30.586	OK
ENSG00000279133	-	-	ENSG00000279133	RP11-342K2.1	-	17:62003699-62007518	-	-	10.1824	9.57742	10.7873	OK
ENSG00000142453	-	-	ENSG00000142453	CARM1	-	19:10871512-10923070	-	-	10.1552	9.1662	11.1443	OK
ENSG00000125731	-	-	ENSG00000125731	SH2D3A	-	19:6752159-6767588	-	-	10.136	9.17374	11.0983	OK
ENSG00000004939	-	-	ENSG00000004939	SLC4A1	-	17:44248384-44268141	-	-	10.1344	9.27541	10.9933	OK
ENSG00000142303	-	-	ENSG00000142303	ADAMTS10	-	19:8580241-8610735	-	-	10.1172	9.07568	11.1588	OK
ENSG00000243802	-	-	ENSG00000243802	RP11-390K5.1	-	11:47191180-47191542	-	-	10.0945	7.64517	12.5439	OK
ENSG00000198554	-	-	ENSG00000198554	WDHD1	-	14:54938949-55027105	-	-	10.0524	8.77692	11.3279	OK
ENSG00000144320	-	-	ENSG00000144320	KIAA1715	-	2:175923891-176002839	-	-	10.0224	8.51712	11.5278	OK
ENSG00000233328	-	-	ENSG00000233328	PFN1P1	-	1:171670516-171670939	-	-	9.9915	8.04909	11.9339	OK
ENSG00000056097	-	-	ENSG00000056097	ZFR	-	5:32354349-32444761	-	-	9.97034	9.32536	10.6153	OK
ENSG00000206418	-	-	ENSG00000206418	RAB12	-	18:8609444-8639381	-	-	9.95216	9.06168	10.8426	OK
ENSG00000257838	-	-	ENSG00000257838	RP11-368J21.3	-	16:22545697-22576865	-	-	9.91876	9.25368	10.5838	OK
ENSG00000028310	-	-	ENSG00000028310	BRD9	-	5:850290-892824	-	-	9.89633	9.16928	10.6234	OK
ENSG00000196689	-	-	ENSG00000196689	TRPV1	-	17:3565443-3597098	-	-	9.8957	8.53453	11.2569	OK
ENSG00000238049	-	-	ENSG00000238049	LL0XNC01-105G4.3	-	X:103347461-103347729	-	-	9.89203	5.2258	14.5583	OK
ENSG00000269900	-	-	ENSG00000269900	RMRP	-	9:35657750-35658018	-	-	9.89085	5.06209	14.7196	OK
ENSG00000101654	-	-	ENSG00000101654	RNMT	-	18:13726659-13764558	-	-	9.87771	8.81013	10.9453	OK
ENSG00000178127	-	-	ENSG00000178127	NDUFV2	-	18:9102629-9134345	-	-	9.84511	8.03356	11.6567	OK
ENSG00000007944	-	-	ENSG00000007944	MYLIP	-	6:16129124-16148248	-	-	9.7766	9.12947	10.4237	OK
ENSG00000111684	-	-	ENSG00000111684	LPCAT3	-	12:6976185-7018510	-	-	9.73145	8.16629	11.2966	OK
ENSG00000108433	-	-	ENSG00000108433	GOSR2	-	17:46923116-46967019	-	-	9.72504	8.56104	10.889	OK
ENSG00000165264	-	-	ENSG00000165264	NDUFB6	-	9:32552998-32573184	-	-	9.71807	8.53001	10.9061	OK
ENSG00000231017	-	-	ENSG00000231017	AC013404.1	-	2:211298940-211299189	-	-	9.7099	3.44034	15.9795	OK
ENSG00000280789	-	-	ENSG00000280789	PAGR1	-	16:29815951-29820117	-	-	9.69489	8.91781	10.472	OK
ENSG00000165271	-	-	ENSG00000165271	NOL6	-	9:33461440-33473930	-	-	9.66847	9.00451	10.3324	OK
ENSG00000130755	-	-	ENSG00000130755	GMFG	-	19:39328352-39342372	-	-	9.65268	8.11715	11.1882	OK
ENSG00000161551	-	-	ENSG00000161551	ZNF577	-	19:51855801-51890950	-	-	9.65084	8.63209	10.6696	OK
ENSG00000205336	-	-	ENSG00000205336	ADGRG1	-	16:57610651-57665580	-	-	9.57651	7.98852	11.1645	OK
ENSG00000198876	-	-	ENSG00000198876	DCAF12	-	9:34086386-34127399	-	-	9.54169	8.88651	10.1969	OK
ENSG00000130829	-	-	ENSG00000130829	DUSP9	-	X:153642491-153651326	-	-	9.53298	8.53173	10.5342	OK
ENSG00000177628	-	-	ENSG00000177628	GBA	-	1:155234451-155244699	-	-	9.5282	8.32782	10.7286	OK
ENSG00000188603	-	-	ENSG00000188603	CLN3	-	16:28477278-28495575	-	-	9.52819	8.02867	11.0277	OK
ENSG00000187837	-	-	ENSG00000187837	HIST1H1C	-	6:26055786-26056428	-	-	9.52805	8.25254	10.8036	OK
ENSG00000235552	-	-	ENSG00000235552	RPL6P27	-	18:6462143-6463015	-	-	9.52626	8.37065	10.6819	OK
ENSG00000280311	-	-	ENSG00000280311	RP13-554M15.5	-	12:132621998-132622973	-	-	9.50973	8.49631	10.5232	OK
ENSG00000264138	-	-	ENSG00000264138	RP11-20B24.3	-	17:28848859-28849592	-	-	9.46893	7.53814	11.3997	OK
ENSG00000139579	-	-	ENSG00000139579	NABP2	-	12:56222014-56229854	-	-	9.45851	8.66509	10.2519	OK
ENSG00000132604	-	-	ENSG00000132604	TERF2	-	16:69355560-69408571	-	-	9.44143	7.85911	11.0237	OK
ENSG00000149499	-	-	ENSG00000149499	EML3	-	11:62602217-62612765	-	-	9.43608	8.18678	10.6854	OK
ENSG00000101639	-	-	ENSG00000101639	CEP192	-	18:12991361-13125052	-	-	9.43306	8.2173	10.6488	OK
ENSG00000127616	-	-	ENSG00000127616	SMARCA4	-	19:10961000-11065395	-	-	9.30886	7.90161	10.7161	OK
ENSG00000127663	-	-	ENSG00000127663	KDM4B	-	19:4969112-5153595	-	-	9.29298	8.67838	9.90757	OK
ENSG00000268093	-	-	ENSG00000268093	AC022154.7	-	19:48619271-48624132	-	-	9.28064	7.34515	11.2161	OK
ENSG00000161542	-	-	ENSG00000161542	PRPSAP1	-	17:76309485-76384521	-	-	9.27821	8.41361	10.1428	OK
ENSG00000198081	-	-	ENSG00000198081	ZBTB14	-	18:5289018-5297053	-	-	9.27654	8.54006	10.013	OK
ENSG00000145569	-	-	ENSG00000145569	FAM105A	-	5:14581774-14615007	-	-	9.26565	8.21968	10.3116	OK
ENSG00000115286	-	-	ENSG00000115286	NDUFS7	-	19:1383526-1395589	-	-	9.23406	8.44531	10.0228	OK
ENSG00000068308	-	-	ENSG00000068308	OTUD5	-	X:48922027-48958386	-	-	9.22785	8.17768	10.278	OK
ENSG00000059378	-	-	ENSG00000059378	PARP12	-	7:140023743-140063721	-	-	9.21008	7.91414	10.506	OK
ENSG00000089693	-	-	ENSG00000089693	MLF2	-	12:6747995-6767475	-	-	9.17277	7.96012	10.3854	OK
ENSG00000125149	-	-	ENSG00000125149	C16orf70	-	16:67109957-67148539	-	-	9.17262	8.48634	9.8589	OK
ENSG00000146109	-	-	ENSG00000146109	ABT1	-	6:26596951-26600744	-	-	9.16795	8.69648	9.63943	OK
ENSG00000132603	-	-	ENSG00000132603	NIP7	-	16:69339429-69343111	-	-	9.13203	8.22321	10.0408	OK
ENSG00000165282	-	-	ENSG00000165282	PIGO	-	9:35088687-35096601	-	-	9.08349	7.989	10.178	OK
ENSG00000165055	-	-	ENSG00000165055	METTL2B	-	7:128476728-128506602	-	-	9.05291	8.53955	9.56628	OK
ENSG00000274031	-	-	ENSG00000274031	RP11-413H22.3	-	16:56465641-56466162	-	-	9.03278	7.49514	10.5704	OK
ENSG00000174238	-	-	ENSG00000174238	PITPNA	-	17:1517717-1562816	-	-	9.01128	7.59041	10.4321	OK
ENSG00000204652	-	-	ENSG00000204652	RPS26P8	-	17:45608570-45608918	-	-	9.00182	6.54878	11.4549	OK
ENSG00000233337	-	-	ENSG00000233337	UBE2FP3	-	1:111437513-111438037	-	-	8.99331	7.52958	10.457	OK
ENSG00000096968	-	-	ENSG00000096968	JAK2	-	9:4985032-5128183	-	-	8.95296	8.26913	9.63679	OK
ENSG00000212479	-	-	ENSG00000212479	U3	-	21:29180424-29180639	-	-	8.9404	0	26.8212	OK
ENSG00000162408	-	-	ENSG00000162408	NOL9	-	1:6521346-6554535	-	-	8.93174	8.44268	9.4208	OK
ENSG00000137210	-	-	ENSG00000137210	TMEM14B	-	6:10747758-10852753	-	-	8.89394	7.71849	10.0694	OK
ENSG00000152669	-	-	ENSG00000152669	CCNO	-	5:55231151-55233680	-	-	8.88779	8.17286	9.60272	OK
ENSG00000243469	-	-	ENSG00000243469	RPL7P51	-	19:51648861-51649610	-	-	8.88768	7.7985	9.97686	OK
ENSG00000109107	-	-	ENSG00000109107	ALDOC	-	17:28573114-28577264	-	-	8.87644	7.85628	9.89661	OK
ENSG00000145494	-	-	ENSG00000145494	NDUFS6	-	5:1801399-1816605	-	-	8.87211	7.72998	10.0142	OK
ENSG00000197381	-	-	ENSG00000197381	ADARB1	-	21:45073852-45226560	-	-	8.85601	7.70553	10.0065	OK
ENSG00000154358	-	-	ENSG00000154358	OBSCN	-	1:228208129-228378876	-	-	8.84976	8.32938	9.37013	OK
ENSG00000105357	-	-	ENSG00000105357	MYH14	-	19:50188185-50310545	-	-	8.84272	8.21931	9.46612	OK
ENSG00000086015	-	-	ENSG00000086015	MAST2	-	1:45786986-46036124	-	-	8.82993	6.99254	10.6673	OK
ENSG00000196504	-	-	ENSG00000196504	PRPF40A	-	2:152651592-152717997	-	-	8.82218	5.35947	12.2849	OK
ENSG00000112685	-	-	ENSG00000112685	EXOC2	-	6:485132-693111	-	-	8.81246	8.10137	9.52355	OK
ENSG00000128268	-	-	ENSG00000128268	MGAT3	-	22:39457343-39492194	-	-	8.78483	7.40662	10.1631	OK
ENSG00000105325	-	-	ENSG00000105325	FZR1	-	19:3506272-3538330	-	-	8.76457	7.79389	9.73526	OK
ENSG00000130312	-	-	ENSG00000130312	MRPL34	-	19:17292608-17306843	-	-	8.72148	7.73661	9.70634	OK
ENSG00000063322	-	-	ENSG00000063322	MED29	-	19:39391302-39400637	-	-	8.65479	8.03685	9.27273	OK
ENSG00000167674	-	-	ENSG00000167674	HDGFRP2	-	19:4472286-4502211	-	-	8.65427	4.46986	12.8387	OK
ENSG00000269936	-	-	ENSG00000269936	RP11-394O4.5	-	5:149430285-149432834	-	-	8.65187	8.0374	9.26635	OK
ENSG00000198467	-	-	ENSG00000198467	TPM2	-	9:35681991-35691020	-	-	8.61945	7.84087	9.39803	OK
ENSG00000143624	-	-	ENSG00000143624	INTS3	-	1:153728066-153774808	-	-	8.59271	7.74801	9.43742	OK
ENSG00000268903	-	-	ENSG00000268903	RP11-34P13.15	-	1:135140-135895	-	-	8.58824	7.52345	9.65304	OK
ENSG00000141933	-	-	ENSG00000141933	TPGS1	-	19:507496-519654	-	-	8.58126	7.70003	9.46248	OK
ENSG00000273218	-	-	ENSG00000273218	LLNLR-246C6.1	-	19:15346067-15348417	-	-	8.58066	7.9697	9.19162	OK
ENSG00000225154	-	-	ENSG00000225154	RP11-184J23.2	-	1:47074777-47075979	-	-	8.5589	7.78682	9.33099	OK
ENSG00000265666	-	-	ENSG00000265666	RARA-AS1	-	17:40340866-40343136	-	-	8.54824	7.84584	9.25065	OK
ENSG00000142507	-	-	ENSG00000142507	PSMB6	-	17:4796143-4798503	-	-	8.54445	7.26558	9.82333	OK
ENSG00000255508	-	-	ENSG00000255508	RP11-864I4.1	-	11:62559602-62591531	-	-	8.52902	7.24457	9.81346	OK
ENSG00000167595	-	-	ENSG00000167595	PROSER3	-	19:35758142-35771028	-	-	8.52798	7.49482	9.56114	OK
ENSG00000229917	-	-	ENSG00000229917	RPL7P46	-	16:11027023-11027763	-	-	8.51869	7.43419	9.60319	OK
ENSG00000112941	-	-	ENSG00000112941	PAPD7	-	5:6713006-6757048	-	-	8.51224	7.65625	9.36823	OK
ENSG00000141968	-	-	ENSG00000141968	VAV1	-	19:6772713-6857366	-	-	8.50981	7.74091	9.27871	OK
ENSG00000137075	-	-	ENSG00000137075	RNF38	-	9:36336395-36487548	-	-	8.44264	7.92678	8.9585	OK
ENSG00000099331	-	-	ENSG00000099331	MYO9B	-	19:17075780-17214537	-	-	8.44231	7.70175	9.18287	OK
ENSG00000175073	-	-	ENSG00000175073	VCPIP1	-	8:66628486-66667217	-	-	8.4193	8.18098	8.65762	OK
ENSG00000255398	-	-	ENSG00000255398	HCAR3	-	12:122714755-122716892	-	-	8.40899	7.76338	9.0546	OK
ENSG00000231999	-	-	ENSG00000231999	FLJ27354	-	1:89583240-89632894	-	-	8.40294	7.3045	9.50139	OK
ENSG00000119723	-	-	ENSG00000119723	COQ6	-	14:73949925-73963670	-	-	8.3844	7.64579	9.12301	OK
ENSG00000196531	-	-	ENSG00000196531	NACA	-	12:56712427-56731628	-	-	8.36915	7.05457	9.68374	OK
ENSG00000181523	-	-	ENSG00000181523	SGSH	-	17:80206715-80220923	-	-	8.36388	7.22367	9.5041	OK
ENSG00000239605	-	-	ENSG00000239605	C2orf61	-	2:47045537-47155378	-	-	8.35456	7.62061	9.08851	OK
ENSG00000104972	-	-	ENSG00000104972	LILRB1	-	19:54617157-54700954	-	-	8.35355	7.3641	9.34301	OK
ENSG00000172232	-	-	ENSG00000172232	AZU1	-	19:825096-832018	-	-	8.32902	7.38871	9.26932	OK
ENSG00000179010	-	-	ENSG00000179010	MRFAP1	-	4:6640090-6642745	-	-	8.30547	7.57382	9.03711	OK
ENSG00000017797	-	-	ENSG00000017797	RALBP1	-	18:9475008-9538116	-	-	8.26465	7.78139	8.7479	OK
ENSG00000116747	-	-	ENSG00000116747	TROVE2	-	1:193059421-193091777	-	-	8.26454	6.9759	9.55319	OK
ENSG00000226308	-	-	ENSG00000226308	RP4-813D12.3	-	20:57266796-57282998	-	-	8.25501	6.31071	10.1993	OK
ENSG00000116017	-	-	ENSG00000116017	ARID3A	-	19:925780-975934	-	-	8.25187	6.98961	9.51413	OK
ENSG00000183763	-	-	ENSG00000183763	TRAIP	-	3:49828598-49856574	-	-	8.21711	6.23611	10.1981	OK
ENSG00000124467	-	-	ENSG00000124467	PSG8	-	19:42752685-42855691	-	-	8.21009	7.54512	8.87507	OK
ENSG00000170160	-	-	ENSG00000170160	CCDC144A	-	17:16689536-16777881	-	-	8.19705	7.51859	8.87552	OK
ENSG00000261043	-	-	ENSG00000261043	RP11-24M17.6	-	15:75759500-75762405	-	-	8.17871	7.61424	8.74318	OK
ENSG00000229786	-	-	ENSG00000229786	SNRPFP2	-	1:25887359-25887610	-	-	8.14046	2.71349	13.5674	OK
ENSG00000166986	-	-	ENSG00000166986	MARS	-	12:57475444-57517569	-	-	8.12489	0	676.307	OK
ENSG00000112149	-	-	ENSG00000112149	CD83	-	6:14117255-14136918	-	-	8.10983	7.49791	8.72174	OK
ENSG00000259361	-	-	ENSG00000259361	LINC00927	-	15:80263067-80341805	-	-	8.10779	7.53193	8.68365	OK
ENSG00000236213	-	-	ENSG00000236213	AC006369.2	-	2:37600135-37646698	-	-	8.049	6.66379	9.43421	OK
ENSG00000263276	-	-	ENSG00000263276	RP11-96D1.10	-	16:68224712-68227734	-	-	8.04415	7.49363	8.59466	OK
ENSG00000196365	-	-	ENSG00000196365	LONP1	-	19:5691833-5720572	-	-	8.03824	7.13377	8.9427	OK
ENSG00000162777	-	-	ENSG00000162777	DENND2D	-	1:111187173-111204535	-	-	7.98779	7.36144	8.61414	OK
ENSG00000086102	-	-	ENSG00000086102	NFX1	-	9:33290510-33371157	-	-	7.98268	7.45823	8.50712	OK
ENSG00000125735	-	-	ENSG00000125735	TNFSF14	-	19:6661252-6670588	-	-	7.96055	7.45997	8.46113	OK
ENSG00000167900	-	-	ENSG00000167900	TK1	-	17:78174074-78187233	-	-	7.93101	7.21244	8.64959	OK
ENSG00000029534	-	-	ENSG00000029534	ANK1	-	8:41653219-41896762	-	-	7.92251	6.42051	9.42451	OK
ENSG00000204248	-	-	ENSG00000204248	COL11A2	-	6:33162680-33192499	-	-	7.89197	7.25277	8.53118	OK
ENSG00000170515	-	-	ENSG00000170515	PA2G4	-	12:56104318-56113907	-	-	7.89172	6.67508	9.10836	OK
ENSG00000225676	-	-	ENSG00000225676	RP3-438O4.4	-	22:30184643-30207109	-	-	7.87402	4.7739	10.9741	OK
ENSG00000109736	-	-	ENSG00000109736	MFSD10	-	4:2930560-2934859	-	-	7.82265	7.07851	8.56678	OK
ENSG00000172062	-	-	ENSG00000172062	SMN1	-	5:70925029-70953942	-	-	7.81208	6.95972	8.66444	OK
ENSG00000215039	-	-	ENSG00000215039	CD27-AS1	-	12:6439000-6451567	-	-	7.81117	7.13145	8.49088	OK
ENSG00000112343	-	-	ENSG00000112343	TRIM38	-	6:25962801-25991226	-	-	7.81044	7.40997	8.21092	OK
ENSG00000197745	-	-	ENSG00000197745	SCGB1D4	-	11:62296276-62299064	-	-	7.76911	6.1124	9.42582	OK
ENSG00000166961	-	-	ENSG00000166961	MS4A15	-	11:60756952-60776732	-	-	7.76561	7.05384	8.47739	OK
ENSG00000072958	-	-	ENSG00000072958	AP1M1	-	19:16197577-16245907	-	-	7.75115	7.25445	8.24785	OK
ENSG00000166803	-	-	ENSG00000166803	KIAA0101	-	15:64364310-64387687	-	-	7.74706	7.10218	8.39195	OK
ENSG00000103194	-	-	ENSG00000103194	USP10	-	16:84699977-84779922	-	-	7.73103	6.39901	9.06305	OK
ENSG00000105085	-	-	ENSG00000105085	MED26	-	19:16574906-16629062	-	-	7.72092	6.64176	8.80008	OK
ENSG00000172785	-	-	ENSG00000172785	CBWD1	-	9:121037-179147	-	-	7.71079	6.84732	8.57426	OK
ENSG00000108559	-	-	ENSG00000108559	NUP88	-	17:5360962-5420160	-	-	7.70081	6.6713	8.73031	OK
ENSG00000112996	-	-	ENSG00000112996	MRPS30	-	5:44808924-44820428	-	-	7.69476	6.89975	8.48976	OK
ENSG00000112992	-	-	ENSG00000112992	NNT	-	5:43602691-43707405	-	-	7.67818	6.48523	8.87113	OK
ENSG00000254910	-	-	ENSG00000254910	RP11-326C3.7	-	11:310138-311141	-	-	7.67487	5.76289	9.58686	OK
ENSG00000272602	-	-	ENSG00000272602	ZNF595	-	4:53284-88211	-	-	7.67359	7.04963	8.29755	OK
ENSG00000179532	-	-	ENSG00000179532	DNHD1	-	11:6497259-6593758	-	-	7.66812	6.97218	8.36405	OK
ENSG00000204580	-	-	ENSG00000204580	DDR1	-	6:30876420-30900156	-	-	7.64496	0	568.851	OK
ENSG00000261353	-	-	ENSG00000261353	CTA-14H9.5	-	6:26527062-26527404	-	-	7.6387	5.3207	9.95671	OK
ENSG00000106624	-	-	ENSG00000106624	AEBP1	-	7:44104360-44114562	-	-	7.63429	6.42273	8.84585	OK
ENSG00000137133	-	-	ENSG00000137133	HINT2	-	9:35812959-35815354	-	-	7.63157	6.49404	8.7691	OK
ENSG00000111843	-	-	ENSG00000111843	TMEM14C	-	6:10722914-10731129	-	-	7.62729	6.67262	8.58196	OK
ENSG00000168936	-	-	ENSG00000168936	TMEM129	-	4:1715951-1721358	-	-	7.60429	6.743	8.46557	OK
ENSG00000111664	-	-	ENSG00000111664	GNB3	-	12:6839953-6847393	-	-	7.60319	7.03487	8.1715	OK
ENSG00000090674	-	-	ENSG00000090674	MCOLN1	-	19:7522625-7534009	-	-	7.60219	6.139	9.06537	OK
ENSG00000276715	-	-	ENSG00000276715	YWHAEP7	-	17:37828304-37884743	-	-	7.60088	6.43535	8.76641	OK
ENSG00000130299	-	-	ENSG00000130299	GTPBP3	-	19:17334919-17342735	-	-	7.5957	6.43015	8.76124	OK
ENSG00000103254	-	-	ENSG00000103254	FAM173A	-	16:720580-722601	-	-	7.58754	6.84388	8.33119	OK
ENSG00000165953	-	-	ENSG00000165953	SERPINA12	-	14:94487273-94517844	-	-	7.58353	6.96909	8.19797	OK
ENSG00000081154	-	-	ENSG00000081154	PCNP	-	3:101574094-101594437	-	-	7.5723	6.54196	8.60263	OK
ENSG00000167703	-	-	ENSG00000167703	SLC43A2	-	17:1569266-1628886	-	-	7.56064	6.17928	8.94199	OK
ENSG00000137393	-	-	ENSG00000137393	RNF144B	-	6:18387349-18468874	-	-	7.53961	7.03738	8.04184	OK
ENSG00000137074	-	-	ENSG00000137074	APTX	-	9:32972605-33025168	-	-	7.52435	6.72564	8.32306	OK
ENSG00000103066	-	-	ENSG00000103066	PLA2G15	-	16:68245303-68261062	-	-	7.51275	6.93155	8.09394	OK
ENSG00000164970	-	-	ENSG00000164970	FAM219A	-	9:34398183-34458570	-	-	7.50631	7.04235	7.97027	OK
ENSG00000249069	-	-	ENSG00000249069	LINC01033	-	5:54320943-54415125	-	-	7.4965	6.27108	8.72192	OK
ENSG00000185485	-	-	ENSG00000185485	SDHAP1	-	3:195959747-195990318	-	-	7.46948	6.26956	8.6694	OK
ENSG00000108474	-	-	ENSG00000108474	PIGL	-	17:16217190-16351797	-	-	7.46891	6.49556	8.44226	OK
ENSG00000142687	-	-	ENSG00000142687	KIAA0319L	-	1:35433489-35557950	-	-	7.44906	5.25638	9.64174	OK
ENSG00000280122	-	-	ENSG00000280122	RP11-87G24.2	-	17:76966284-76969530	-	-	7.41619	6.90812	7.92426	OK
ENSG00000013810	-	-	ENSG00000013810	TACC3	-	4:1721489-1745176	-	-	7.41211	6.52929	8.29493	OK
ENSG00000228887	-	-	ENSG00000228887	EEF1DP1	-	19:14070341-14071237	-	-	7.39337	6.523	8.26375	OK
ENSG00000213934	-	-	ENSG00000213934	HBG1	-	11:5248082-5249892	-	-	7.39187	6.40008	8.38365	OK
ENSG00000060558	-	-	ENSG00000060558	GNA15	-	19:3136192-3163769	-	-	7.37999	6.77556	7.98442	OK
ENSG00000035928	-	-	ENSG00000035928	RFC1	-	4:39287455-39366375	-	-	7.36814	6.08581	8.65047	OK
ENSG00000196628	-	-	ENSG00000196628	TCF4	-	18:55222330-55664787	-	-	7.35904	6.66905	8.04904	OK
ENSG00000197299	-	-	ENSG00000197299	BLM	-	15:90717326-90816165	-	-	7.35751	6.47133	8.24369	OK
ENSG00000003756	-	-	ENSG00000003756	RBM5	-	3:50088907-50119021	-	-	7.34474	6.45984	8.22964	OK
ENSG00000105429	-	-	ENSG00000105429	MEGF8	-	19:42325608-42378769	-	-	7.34362	6.5882	8.09904	OK
ENSG00000067836	-	-	ENSG00000067836	ROGDI	-	16:4796967-4802950	-	-	7.31707	6.31904	8.3151	OK
ENSG00000167685	-	-	ENSG00000167685	ZNF444	-	19:56132598-56160893	-	-	7.29479	6.61168	7.97791	OK
ENSG00000163644	-	-	ENSG00000163644	PPM1K	-	4:88257619-88284769	-	-	7.25241	6.80911	7.69572	OK
ENSG00000281637	-	-	ENSG00000281637	Metazoa_SRP	-	21:46326918-46327224	-	-	7.23785	4.44634	10.0294	OK
ENSG00000282386	-	-	ENSG00000282386	RP11-422P24.12	-	1:153964360-153965070	-	-	7.2316	6.20925	8.25394	OK
ENSG00000101557	-	-	ENSG00000101557	USP14	-	18:158382-214629	-	-	7.22728	6.68802	7.76655	OK
ENSG00000132356	-	-	ENSG00000132356	PRKAA1	-	5:40759378-40798374	-	-	7.19386	6.63317	7.75455	OK
ENSG00000177106	-	-	ENSG00000177106	EPS8L2	-	11:694437-727727	-	-	7.18941	5.57162	8.8072	OK
ENSG00000269392	-	-	ENSG00000269392	CTB-191K22.6	-	19:50365879-50369331	-	-	7.17774	4.35176	10.0037	OK
ENSG00000274515	-	-	ENSG00000274515	CTD-2026K11.5	-	15:75645019-75645442	-	-	7.16372	5.51052	8.81691	OK
ENSG00000273111	-	-	ENSG00000273111	LYPD4	-	19:41837073-41844697	-	-	7.11851	6.29682	7.94019	OK
ENSG00000111331	-	-	ENSG00000111331	OAS3	-	12:112938351-112973249	-	-	7.10125	6.07687	8.12562	OK
ENSG00000096070	-	-	ENSG00000096070	BRPF3	-	6:36196743-36232790	-	-	7.10003	5.3972	8.80286	OK
ENSG00000089486	-	-	ENSG00000089486	CDIP1	-	16:4510674-4538828	-	-	7.09721	5.88902	8.30539	OK
ENSG00000038382	-	-	ENSG00000038382	TRIO	-	5:14143701-14532128	-	-	7.09186	5.75661	8.42711	OK
ENSG00000216921	-	-	ENSG00000216921	AC131097.4	-	2:241893984-241902551	-	-	7.09015	5.70994	8.47036	OK
ENSG00000171793	-	-	ENSG00000171793	CTPS1	-	1:40979334-41012565	-	-	7.05162	6.08421	8.01904	OK
ENSG00000127578	-	-	ENSG00000127578	WFIKKN1	-	16:629238-634116	-	-	7.03393	6.48323	7.58464	OK
ENSG00000166260	-	-	ENSG00000166260	COX11	-	17:54951901-54968785	-	-	7.03147	4.88892	9.17402	OK
ENSG00000205937	-	-	ENSG00000205937	RNPS1	-	16:2253115-2268412	-	-	7.0293	5.88354	8.17506	OK
ENSG00000181378	-	-	ENSG00000181378	CCDC108	-	2:219002845-219041527	-	-	7.02621	6.5165	7.53591	OK
ENSG00000183570	-	-	ENSG00000183570	PCBP3	-	21:45643693-45942454	-	-	7.02517	5.96277	8.08757	OK
ENSG00000144908	-	-	ENSG00000144908	ALDH1L1	-	3:126103561-126197994	-	-	7.0107	6.08719	7.93421	OK
ENSG00000258788	-	-	ENSG00000258788	RP11-404P21.9	-	14:96223107-96223347	-	-	7.00321	0.739349	13.2671	OK
ENSG00000263338	-	-	ENSG00000263338	RP11-235E17.3	-	17:3577954-3578853	-	-	7.0001	5.78612	8.21408	OK
ENSG00000101180	-	-	ENSG00000101180	HRH3	-	20:62214969-62220267	-	-	6.99799	6.10366	7.89231	OK
ENSG00000234624	-	-	ENSG00000234624	AC016894.1	-	2:61416886-61417197	-	-	6.99447	4.35081	9.63813	OK
ENSG00000117616	-	-	ENSG00000117616	RSRP1	-	1:25242236-25338213	-	-	6.97861	6.02746	7.92976	OK
ENSG00000258772	-	-	ENSG00000258772	RP11-84C10.3	-	14:20916765-20928580	-	-	6.97002	5.44887	8.49117	OK
ENSG00000072849	-	-	ENSG00000072849	DERL2	-	17:5471250-5486811	-	-	6.95812	5.55742	8.35882	OK
ENSG00000101290	-	-	ENSG00000101290	CDS2	-	20:5126785-5197887	-	-	6.94398	6.00988	7.87808	OK
ENSG00000160703	-	-	ENSG00000160703	NLRX1	-	11:119166567-119184016	-	-	6.91705	6.14756	7.68654	OK
ENSG00000197586	-	-	ENSG00000197586	ENTPD6	-	20:25195692-25226729	-	-	6.89703	5.7646	8.02946	OK
ENSG00000137414	-	-	ENSG00000137414	FAM8A1	-	6:17600354-17611719	-	-	6.87305	6.555	7.19109	OK
ENSG00000184068	-	-	ENSG00000184068	RP5-821D11.7	-	22:41831214-41834665	-	-	6.8692	6.37218	7.36622	OK
ENSG00000258520	-	-	ENSG00000258520	RP11-363J20.2	-	14:69239165-69260567	-	-	6.86405	5.64975	8.07834	OK
ENSG00000259018	-	-	ENSG00000259018	RP11-124D2.3	-	14:23356405-23357003	-	-	6.83858	3.5265	10.1507	OK
ENSG00000107175	-	-	ENSG00000107175	CREB3	-	9:35732319-35737007	-	-	6.81935	6.22187	7.41684	OK
ENSG00000105248	-	-	ENSG00000105248	CCDC94	-	19:4247078-4269090	-	-	6.805	6.1191	7.4909	OK
ENSG00000147853	-	-	ENSG00000147853	AK3	-	9:4709558-4742043	-	-	6.7993	6.29505	7.30356	OK
ENSG00000168913	-	-	ENSG00000168913	ENHO	-	9:34521039-34523041	-	-	6.79718	6.00778	7.58657	OK
ENSG00000109606	-	-	ENSG00000109606	DHX15	-	4:24517440-24584550	-	-	6.79451	5.88653	7.70249	OK
ENSG00000107371	-	-	ENSG00000107371	EXOSC3	-	9:37766977-37801437	-	-	6.78182	0	20.9092	OK
ENSG00000189339	-	-	ENSG00000189339	SLC35E2B	-	1:1659528-1692728	-	-	6.76803	6.27076	7.2653	OK
ENSG00000233903	-	-	ENSG00000233903	Z83851.4	-	22:42276354-42277052	-	-	6.74816	5.52334	7.97298	OK
ENSG00000268001	-	-	ENSG00000268001	CARD8-AS1	-	19:48255674-48258199	-	-	6.71955	6.13902	7.30008	OK
ENSG00000277283	-	-	ENSG00000277283	RP1-267D11.6	-	12:120116906-120119000	-	-	6.71448	6.14988	7.27908	OK
ENSG00000124664	-	-	ENSG00000124664	SPDEF	-	6:34537801-34556333	-	-	6.70439	6.11005	7.29872	OK
ENSG00000104885	-	-	ENSG00000104885	DOT1L	-	19:2164148-2232578	-	-	6.69425	6.20295	7.18556	OK
ENSG00000183066	-	-	ENSG00000183066	WBP2NL	-	22:41998724-42058456	-	-	6.68731	5.34189	8.03273	OK
ENSG00000149451	-	-	ENSG00000149451	ADAM33	-	20:3667964-3682246	-	-	6.68638	6.19626	7.1765	OK
ENSG00000260452	-	-	ENSG00000260452	TPRKBP2	-	16:28111172-28111647	-	-	6.67351	5.27391	8.07311	OK
ENSG00000262484	-	-	ENSG00000262484	CCER2	-	19:38908979-38912158	-	-	6.67005	5.60817	7.73193	OK
ENSG00000249550	-	-	ENSG00000249550	LINC01234	-	12:113679458-113773683	-	-	6.66782	5.66925	7.66639	OK
ENSG00000243022	-	-	ENSG00000243022	MARK3P3	-	3:128848672-128849399	-	-	6.6659	5.69964	7.63217	OK
ENSG00000006712	-	-	ENSG00000006712	PAF1	-	19:39385851-39391195	-	-	6.66097	3.67854	9.64341	OK
ENSG00000271409	-	-	ENSG00000271409	RP11-432J9.3	-	10:70929924-70932057	-	-	6.65749	6.14947	7.16552	OK
ENSG00000188523	-	-	ENSG00000188523	C9orf171	-	9:132410042-132573317	-	-	6.64994	6.05025	7.24962	OK
ENSG00000178150	-	-	ENSG00000178150	ZNF114	-	19:48172317-48287608	-	-	6.64418	4.65287	8.63549	OK
ENSG00000127947	-	-	ENSG00000127947	PTPN12	-	7:77537274-77640071	-	-	6.63186	5.47369	7.79002	OK
ENSG00000183354	-	-	ENSG00000183354	KIAA2026	-	9:5881595-6007901	-	-	6.60254	5.77402	7.43106	OK
ENSG00000126464	-	-	ENSG00000126464	PRR12	-	19:49591642-49626439	-	-	6.57991	2.46895	10.6909	OK
ENSG00000167371	-	-	ENSG00000167371	PRRT2	-	16:29811381-29815892	-	-	6.56782	5.7823	7.35333	OK
ENSG00000180096	-	-	ENSG00000180096	2001-09-01	-	16:30378132-30395991	-	-	6.56447	5.923	7.20593	OK
ENSG00000107185	-	-	ENSG00000107185	RGP1	-	9:35749286-35758575	-	-	6.55455	6.18004	6.92906	OK
ENSG00000174231	-	-	ENSG00000174231	PRPF8	-	17:1650628-1684882	-	-	6.5376	5.47393	7.60126	OK
ENSG00000038358	-	-	ENSG00000038358	EDC4	-	16:67873022-67884503	-	-	6.50605	5.6835	7.3286	OK
ENSG00000108953	-	-	ENSG00000108953	YWHAE	-	17:1344271-1400378	-	-	6.50295	3.86441	9.14148	OK
ENSG00000124212	-	-	ENSG00000124212	PTGIS	-	20:49503873-49568146	-	-	6.47065	6.07964	6.86165	OK
ENSG00000103510	-	-	ENSG00000103510	KAT8	-	16:31115753-31131393	-	-	6.44769	5.70669	7.1887	OK
ENSG00000266904	-	-	ENSG00000266904	CTC-559E9.1	-	19:19757365-19776423	-	-	6.44747	5.12241	7.77253	OK
ENSG00000173011	-	-	ENSG00000173011	TADA2B	-	4:7041898-7057952	-	-	6.44553	6.0056	6.88546	OK
ENSG00000277958	-	-	ENSG00000277958	Metazoa_SRP	-	1:29041198-29041480	-	-	6.44405	3.22203	9.66608	OK
ENSG00000254455	-	-	ENSG00000254455	HIGD1AP10	-	11:65145690-65145972	-	-	6.44405	3.22203	9.66608	OK
ENSG00000167978	-	-	ENSG00000167978	SRRM2	-	16:2752328-2772538	-	-	6.44071	5.21699	7.66444	OK
ENSG00000267317	-	-	ENSG00000267317	CTB-25B13.12	-	19:1457669-1458580	-	-	6.43632	5.58778	7.28487	OK
ENSG00000109787	-	-	ENSG00000109787	KLF3	-	4:38664195-38701042	-	-	6.41254	5.96869	6.85638	OK
ENSG00000177338	-	-	ENSG00000177338	LINC00469	-	17:73750329-73828520	-	-	6.37153	4.96082	7.78224	OK
ENSG00000272053	-	-	ENSG00000272053	RP11-367G6.3	-	6:25014951-25042170	-	-	6.36793	5.58387	7.15199	OK
ENSG00000115661	-	-	ENSG00000115661	STK16	-	2:219245454-219250337	-	-	6.36338	5.73816	6.98861	OK
ENSG00000187650	-	-	ENSG00000187650	VMAC	-	19:5904857-5910853	-	-	6.36263	5.83304	6.89222	OK
ENSG00000249215	-	-	ENSG00000249215	AC138517.4	-	5:139494255-139496116	-	-	6.3409	5.83055	6.85126	OK
ENSG00000113712	-	-	ENSG00000113712	CSNK1A1	-	5:149492196-149551552	-	-	6.33918	5.8432	6.83516	OK
ENSG00000167664	-	-	ENSG00000167664	TMIGD2	-	19:4292231-4302431	-	-	6.33656	5.0654	7.60772	OK
ENSG00000104973	-	-	ENSG00000104973	MED25	-	19:49818278-49838816	-	-	6.33336	5.43149	7.23522	OK
ENSG00000100142	-	-	ENSG00000100142	POLR2F	-	22:37952606-38041915	-	-	6.3159	5.59723	7.03457	OK
ENSG00000137040	-	-	ENSG00000137040	RANBP6	-	9:6011042-6015625	-	-	6.31249	5.89005	6.73494	OK
ENSG00000174004	-	-	ENSG00000174004	NRROS	-	3:196639685-196662004	-	-	6.28863	5.73522	6.84204	OK
ENSG00000143549	-	-	ENSG00000143549	TPM3	-	1:154155303-154194648	-	-	6.2754	5.65481	6.89599	OK
ENSG00000166278	-	-	ENSG00000166278	C2	-	6:31897784-31945672	-	-	6.26641	5.70133	6.83149	OK
ENSG00000233018	-	-	ENSG00000233018	RP4-597N16.1	-	1:235097186-235097412	-	-	6.26469	0	15.1367	OK
ENSG00000278582	-	-	ENSG00000278582	RP11-1H8.6	-	15:34520607-34521791	-	-	6.26341	4.81798	7.70883	OK
ENSG00000258727	-	-	ENSG00000258727	RP11-66N24.3	-	14:23561096-23568073	-	-	6.19361	5.74323	6.644	OK
ENSG00000260678	-	-	ENSG00000260678	RP11-146F11.4	-	16:30615255-30615679	-	-	6.18563	4.63268	7.73857	OK
ENSG00000169682	-	-	ENSG00000169682	SPNS1	-	16:28974220-28984548	-	-	6.18261	5.37402	6.99121	OK
ENSG00000255284	-	-	ENSG00000255284	AP006621.5	-	11:777577-784297	-	-	6.17831	4.02005	8.33658	OK
ENSG00000211952	-	-	ENSG00000211952	IGHV4-28	-	14:106324253-106324760	-	-	6.15053	4.60639	7.69466	OK
ENSG00000137802	-	-	ENSG00000137802	MAPKBP1	-	15:41774433-41827855	-	-	6.14529	5.28786	7.00272	OK
ENSG00000224055	-	-	ENSG00000224055	GAPDHP55	-	15:44063510-44064313	-	-	6.13211	5.27527	6.98895	OK
ENSG00000010319	-	-	ENSG00000010319	SEMA3G	-	3:52433052-52445085	-	-	6.11736	5.71384	6.52088	OK
ENSG00000186897	-	-	ENSG00000186897	C1QL4	-	12:49332410-49337188	-	-	6.11044	5.63901	6.58187	OK
ENSG00000160087	-	-	ENSG00000160087	UBE2J2	-	1:1253908-1273885	-	-	6.09139	5.24705	6.93574	OK
ENSG00000168405	-	-	ENSG00000168405	CMAHP	-	6:25081067-25166555	-	-	6.09046	5.34522	6.8357	OK
ENSG00000196510	-	-	ENSG00000196510	ANAPC7	-	12:110372899-110403730	-	-	6.08946	5.13139	7.04752	OK
ENSG00000113360	-	-	ENSG00000113360	DROSHA	-	5:31400496-31532196	-	-	6.08656	3.71705	8.45607	OK
ENSG00000165272	-	-	ENSG00000165272	AQP3	-	9:33441153-33447611	-	-	6.07112	5.49881	6.64343	OK
ENSG00000124406	-	-	ENSG00000124406	ATP8A1	-	4:42408372-42657105	-	-	6.03215	5.33662	6.72767	OK
ENSG00000172009	-	-	ENSG00000172009	THOP1	-	19:2785459-2815807	-	-	6.02053	5.16547	6.87558	OK
ENSG00000109920	-	-	ENSG00000109920	FNBP4	-	11:47716516-47767443	-	-	5.98807	4.77778	7.19835	OK
ENSG00000147905	-	-	ENSG00000147905	ZCCHC7	-	9:37120538-37358149	-	-	5.98585	5.47316	6.49853	OK
ENSG00000108231	-	-	ENSG00000108231	LGI1	-	10:93757808-93798174	-	-	5.98266	5.44846	6.51686	OK
ENSG00000005100	-	-	ENSG00000005100	DHX33	-	17:5440911-5469060	-	-	5.982	5.58149	6.38251	OK
ENSG00000158373	-	-	ENSG00000158373	HIST1H2BD	-	6:26158145-26171349	-	-	5.97103	4.66913	7.27293	OK
ENSG00000124275	-	-	ENSG00000124275	MTRR	-	5:7851185-7906025	-	-	5.96796	4.97801	6.95791	OK
ENSG00000230994	-	-	ENSG00000230994	FGFR3P1	-	6:31377418-31378019	-	-	5.94882	4.89721	7.00043	OK
ENSG00000204576	-	-	ENSG00000204576	PRR3	-	6:30556885-30563723	-	-	5.93686	4.36247	7.51124	OK
ENSG00000101346	-	-	ENSG00000101346	POFUT1	-	20:32207879-32238667	-	-	5.93323	5.51773	6.34872	OK
ENSG00000167635	-	-	ENSG00000167635	ZNF146	-	19:36214601-36238774	-	-	5.90467	5.36363	6.44571	OK
ENSG00000212802	-	-	ENSG00000212802	RPL15P3	-	6:12514109-12514724	-	-	5.89905	4.87216	6.92595	OK
ENSG00000261385	-	-	ENSG00000261385	RP11-388M20.2	-	16:31131432-31131877	-	-	5.87462	3.9456	7.80364	OK
ENSG00000214062	-	-	ENSG00000214062	RPL7P17	-	4:77082402-77083126	-	-	5.84812	4.94402	6.75223	OK
ENSG00000235453	-	-	ENSG00000235453	TOPORS-AS1	-	9:32551143-32567005	-	-	5.84596	4.5116	7.18032	OK
ENSG00000238121	-	-	ENSG00000238121	LINC00426	-	13:30340269-30377145	-	-	5.84528	5.2236	6.46695	OK
ENSG00000109689	-	-	ENSG00000109689	STIM2	-	4:26857677-27025381	-	-	5.84368	5.18194	6.50542	OK
ENSG00000281304	-	-	ENSG00000281304	Metazoa_SRP	-	6:35911480-35911729	-	-	5.82594	1.06908	10.5828	OK
ENSG00000169221	-	-	ENSG00000169221	TBC1D10B	-	16:30357101-30370264	-	-	5.79114	5.16038	6.42191	OK
ENSG00000013364	-	-	ENSG00000013364	MVP	-	16:29820393-29848039	-	-	5.78312	4.3621	7.20414	OK
ENSG00000198642	-	-	ENSG00000198642	KLHL9	-	9:21329670-21335380	-	-	5.77841	5.51582	6.041	OK
ENSG00000178802	-	-	ENSG00000178802	MPI	-	15:74890004-74902219	-	-	5.76902	4.92889	6.60914	OK
ENSG00000278182	-	-	ENSG00000278182	CH17-262O2.2	-	1:145507443-145508607	-	-	5.75694	2.28537	9.22851	OK
ENSG00000100221	-	-	ENSG00000100221	JOSD1	-	22:38685542-38701556	-	-	5.75688	4.94985	6.56391	OK
ENSG00000234371	-	-	ENSG00000234371	RPSAP31	-	3:183884923-183888449	-	-	5.72949	4.91741	6.54157	OK
ENSG00000143199	-	-	ENSG00000143199	ADCY10	-	1:167809387-167914215	-	-	5.7236	4.7763	6.67089	OK
ENSG00000261789	-	-	ENSG00000261789	RP11-709D24.5	-	16:4560000-4561662	-	-	5.71178	5.19447	6.22908	OK
ENSG00000249698	-	-	ENSG00000249698	RP11-627H22.8	-	4:155457179-155457960	-	-	5.71095	4.86204	6.55986	OK
ENSG00000181222	-	-	ENSG00000181222	POLR2A	-	17:7484365-7514618	-	-	5.69583	5.15621	6.23545	OK
ENSG00000152520	-	-	ENSG00000152520	PAN3	-	13:28138505-28295335	-	-	5.69498	4.85311	6.53684	OK
ENSG00000222067	-	-	ENSG00000222067	RNU4-86P	-	11:126214259-126214478	-	-	5.69238	0	17.0771	OK
ENSG00000007402	-	-	ENSG00000007402	CACNA2D2	-	3:50362798-50504244	-	-	5.69166	5.23096	6.15236	OK
ENSG00000124596	-	-	ENSG00000124596	OARD1	-	6:41033626-41097787	-	-	5.66873	4.9731	6.36435	OK
ENSG00000234160	-	-	ENSG00000234160	RP11-613M10.6	-	9:37509149-37510299	-	-	5.64505	2.82252	8.46757	OK
ENSG00000203690	-	-	ENSG00000203690	TCP10	-	6:167357030-167384510	-	-	5.63891	5.15211	6.12571	OK
ENSG00000266677	-	-	ENSG00000266677	RP11-258F1.1	-	17:18172624-18184753	-	-	5.63535	5.1315	6.1392	OK
ENSG00000168724	-	-	ENSG00000168724	DNAJC21	-	5:34929592-34958964	-	-	5.61593	4.6064	6.62546	OK
ENSG00000115216	-	-	ENSG00000115216	NRBP1	-	2:27427789-27442259	-	-	5.59042	4.55343	6.62741	OK
ENSG00000232645	-	-	ENSG00000232645	LINC01431	-	20:23356593-23358116	-	-	5.58518	4.3395	6.83087	OK
ENSG00000165661	-	-	ENSG00000165661	QSOX2	-	9:136206332-136245841	-	-	5.56307	5.18611	5.94002	OK
ENSG00000272371	-	-	ENSG00000272371	RP11-25O10.2	-	1:52554817-52555273	-	-	5.54543	4.19987	6.89099	OK
ENSG00000103356	-	-	ENSG00000103356	EARS2	-	16:23522013-23557731	-	-	5.54137	4.44202	6.64073	OK
ENSG00000090487	-	-	ENSG00000090487	SPG21	-	15:64963020-64990310	-	-	5.51402	4.3847	6.64334	OK
ENSG00000189077	-	-	ENSG00000189077	TMEM120A	-	7:75986836-75994659	-	-	5.48929	4.2089	6.76968	OK
ENSG00000134265	-	-	ENSG00000134265	NAPG	-	18:10525904-10552761	-	-	5.47798	5.04407	5.91189	OK
ENSG00000224751	-	-	ENSG00000224751	SHMT1P1	-	1:43850299-43851611	-	-	5.47775	4.89448	6.06101	OK
ENSG00000010292	-	-	ENSG00000010292	NCAPD2	-	12:6493355-6531955	-	-	5.47162	4.41083	6.5324	OK
ENSG00000279794	-	-	ENSG00000279794	CTD-2621I17.3	-	19:56149816-56150490	-	-	5.46172	4.54505	6.3784	OK
ENSG00000236842	-	-	ENSG00000236842	RP11-399K21.10	-	10:75430570-75431588	-	-	5.44526	1.36132	9.52921	OK
ENSG00000260303	-	-	ENSG00000260303	RP11-203B7.2	-	4:146052603-146056762	-	-	5.43377	5.13106	5.73648	OK
ENSG00000179044	-	-	ENSG00000179044	EXOC3L1	-	16:67184365-67190204	-	-	5.41291	4.63932	6.18651	OK
ENSG00000166246	-	-	ENSG00000166246	C16orf71	-	16:4734271-4749396	-	-	5.40752	4.95228	5.86277	OK
ENSG00000167670	-	-	ENSG00000167670	CHAF1A	-	19:4402661-4445018	-	-	5.40737	4.27186	6.54288	OK
ENSG00000150712	-	-	ENSG00000150712	MTMR12	-	5:32226993-32313009	-	-	5.39929	4.99519	5.80338	OK
ENSG00000186152	-	-	ENSG00000186152	LILRP1	-	19:54696603-54700905	-	-	5.39762	4.78865	6.00659	OK
ENSG00000261317	-	-	ENSG00000261317	RP11-566K11.5	-	16:89969790-89972544	-	-	5.39119	4.87471	5.90766	OK
ENSG00000214113	-	-	ENSG00000214113	LYRM4	-	6:5102592-5260939	-	-	5.38617	4.63468	6.13765	OK
ENSG00000110169	-	-	ENSG00000110169	HPX	-	11:6431048-6442617	-	-	5.36879	4.33887	6.39872	OK
ENSG00000225138	-	-	ENSG00000225138	CTD-2228K2.7	-	5:473235-480884	-	-	5.3633	4.23016	6.49645	OK
ENSG00000275586	-	-	ENSG00000275586	Metazoa_SRP	-	7:148876017-148876286	-	-	5.36186	1.89978	8.82395	OK
ENSG00000176593	-	-	ENSG00000176593	CTD-2368P22.1	-	19:58002060-58011232	-	-	5.3097	4.80313	5.81627	OK
ENSG00000235505	-	-	ENSG00000235505	RP11-693N9.2	-	11:104901548-104919073	-	-	5.30646	3.91723	6.6957	OK
ENSG00000165275	-	-	ENSG00000165275	TRMT10B	-	9:37753802-37778972	-	-	5.30052	4.59438	6.00666	OK
ENSG00000243910	-	-	ENSG00000243910	TUBA4B	-	2:219253242-219272188	-	-	5.2957	4.65752	5.93389	OK
ENSG00000065054	-	-	ENSG00000065054	SLC9A3R2	-	16:2025355-2039026	-	-	5.29071	4.56338	6.01805	OK
ENSG00000188242	-	-	ENSG00000188242	PP7080	-	5:466123-473098	-	-	5.27199	4.51954	6.02443	OK
ENSG00000185198	-	-	ENSG00000185198	PRSS57	-	19:685545-695498	-	-	5.25767	4.58108	5.93426	OK
ENSG00000197561	-	-	ENSG00000197561	ELANE	-	19:851013-856247	-	-	5.24763	4.52392	5.97133	OK
ENSG00000185361	-	-	ENSG00000185361	TNFAIP8L1	-	19:4639517-4655568	-	-	5.2237	4.84486	5.60253	OK
ENSG00000188493	-	-	ENSG00000188493	C19orf54	-	19:40740855-40751553	-	-	5.22344	3.80618	6.6407	OK
ENSG00000132405	-	-	ENSG00000132405	TBC1D14	-	4:6909241-7033118	-	-	5.2221	4.80501	5.63918	OK
ENSG00000251661	-	-	ENSG00000251661	RP11-326C3.11	-	11:318639-325631	-	-	5.20911	4.25803	6.16018	OK
ENSG00000133247	-	-	ENSG00000133247	SUV420H2	-	19:55339852-55348120	-	-	5.18067	4.32679	6.03455	OK
ENSG00000105254	-	-	ENSG00000105254	TBCB	-	19:36114288-36125947	-	-	5.17699	4.1681	6.18588	OK
ENSG00000235763	-	-	ENSG00000235763	SNRPGP5	-	10:13104573-13104793	-	-	5.16195	0	15.4859	OK
ENSG00000181023	-	-	ENSG00000181023	OR56B1	-	11:5736516-5737491	-	-	5.14882	4.39242	5.90521	OK
ENSG00000105229	-	-	ENSG00000105229	PIAS4	-	19:4007645-4039386	-	-	5.13384	4.64563	5.62205	OK
ENSG00000234719	-	-	ENSG00000234719	RP11-166B2.1	-	16:11927372-11976643	-	-	5.12416	4.21606	6.03226	OK
ENSG00000189350	-	-	ENSG00000189350	FAM179A	-	2:28956610-29061373	-	-	5.1198	4.22268	6.01691	OK
ENSG00000183530	-	-	ENSG00000183530	PRR14L	-	22:31676255-31750140	-	-	5.11915	4.55532	5.68297	OK
ENSG00000165572	-	-	ENSG00000165572	KBTBD6	-	13:41127568-41132746	-	-	5.10993	4.85001	5.36985	OK
ENSG00000088836	-	-	ENSG00000088836	SLC4A11	-	20:3227416-3239190	-	-	5.09692	3.87047	6.32338	OK
ENSG00000004975	-	-	ENSG00000004975	DVL2	-	17:7225340-7234545	-	-	5.08578	4.06922	6.10233	OK
ENSG00000170540	-	-	ENSG00000170540	ARL6IP1	-	16:18791666-18801678	-	-	5.07095	4.22921	5.9127	OK
ENSG00000120158	-	-	ENSG00000120158	RCL1	-	9:4792868-4885917	-	-	5.06798	4.45077	5.6852	OK
ENSG00000116199	-	-	ENSG00000116199	FAM20B	-	1:179025803-179076562	-	-	5.05626	4.05867	6.05385	OK
ENSG00000124788	-	-	ENSG00000124788	ATXN1	-	6:16299111-16761491	-	-	5.0353	4.63331	5.4373	OK
ENSG00000076928	-	-	ENSG00000076928	ARHGEF1	-	19:41883160-41930150	-	-	5.02859	4.29735	5.75982	OK
ENSG00000270021	-	-	ENSG00000270021	CTC-203F4.2	-	5:135399279-135401296	-	-	5.02488	4.54297	5.50679	OK
ENSG00000141385	-	-	ENSG00000141385	AFG3L2	-	18:12328943-12377314	-	-	4.99855	4.57145	5.42566	OK
ENSG00000188428	-	-	ENSG00000188428	BLOC1S5	-	6:8013566-8064414	-	-	4.99246	4.51389	5.47103	OK
ENSG00000240376	-	-	ENSG00000240376	RP11-36C20.1	-	5:33162178-33162807	-	-	4.99224	4.0652	5.91927	OK
ENSG00000269540	-	-	ENSG00000269540	CTD-2126E3.5	-	19:50058881-50060232	-	-	4.98761	4.44158	5.53364	OK
ENSG00000161298	-	-	ENSG00000161298	ZNF382	-	19:36604816-36634113	-	-	4.98112	4.14357	5.81867	OK
ENSG00000198056	-	-	ENSG00000198056	PRIM1	-	12:56731595-56752373	-	-	4.96076	4.2567	5.66481	OK
ENSG00000188921	-	-	ENSG00000188921	HACD4	-	9:20999514-21031636	-	-	4.95477	4.65918	5.25036	OK
ENSG00000185022	-	-	ENSG00000185022	MAFF	-	22:38200766-38216511	-	-	4.94483	4.53646	5.3532	OK
ENSG00000145945	-	-	ENSG00000145945	FAM50B	-	6:3849385-3851317	-	-	4.9	4.40061	5.39939	OK
ENSG00000126768	-	-	ENSG00000126768	TIMM17B	-	X:48893446-48898143	-	-	4.89894	4.22149	5.57638	OK
ENSG00000010017	-	-	ENSG00000010017	RANBP9	-	6:13621497-13711564	-	-	4.88634	4.35677	5.41592	OK
ENSG00000235196	-	-	ENSG00000235196	RP1-3E10.2	-	X:101911528-101912072	-	-	4.88411	3.83432	5.9339	OK
ENSG00000269972	-	-	ENSG00000269972	RP3-430N8.10	-	22:30977515-30977858	-	-	4.8734	1.21835	8.52845	OK
ENSG00000173545	-	-	ENSG00000173545	ZNF622	-	5:16451518-16465792	-	-	4.86873	4.39794	5.33952	OK
ENSG00000021762	-	-	ENSG00000021762	OSBPL5	-	11:3087115-3166739	-	-	4.8681	3.92792	5.80829	OK
ENSG00000160216	-	-	ENSG00000160216	AGPAT3	-	21:43865185-43986536	-	-	4.86503	3.50282	6.22723	OK
ENSG00000204611	-	-	ENSG00000204611	ZNF616	-	19:52113090-52139922	-	-	4.85556	4.49638	5.21475	OK
ENSG00000253779	-	-	ENSG00000253779	IGLVVI-25-1	-	22:22679096-22679345	-	-	4.85495	0.512551	9.19735	OK
ENSG00000171853	-	-	ENSG00000171853	TRAPPC12	-	2:3379674-3485094	-	-	4.8432	3.85233	5.83408	OK
ENSG00000107036	-	-	ENSG00000107036	RIC1	-	9:5629024-5776557	-	-	4.84284	4.44051	5.24517	OK
ENSG00000160593	-	-	ENSG00000160593	AMICA1	-	11:118193739-118225094	-	-	4.84205	3.8934	5.7907	OK
ENSG00000205038	-	-	ENSG00000205038	PKHD1L1	-	8:109362476-109530330	-	-	4.83072	4.04326	5.61817	OK
ENSG00000272688	-	-	ENSG00000272688	RP13-270P17.3	-	18:3246400-3247086	-	-	4.82497	3.94302	5.70692	OK
ENSG00000142528	-	-	ENSG00000142528	ZNF473	-	19:50025713-50053414	-	-	4.81784	4.21081	5.42486	OK
ENSG00000112972	-	-	ENSG00000112972	HMGCS1	-	5:43289394-43313512	-	-	4.79434	4.27915	5.30952	OK
ENSG00000197879	-	-	ENSG00000197879	MYO1C	-	17:1464097-1492812	-	-	4.7845	3.50862	6.06038	OK
ENSG00000117013	-	-	ENSG00000117013	KCNQ4	-	1:40784011-40840452	-	-	4.77859	4.40136	5.15582	OK
ENSG00000130720	-	-	ENSG00000130720	FIBCD1	-	9:130902437-130939286	-	-	4.76836	4.09871	5.43801	OK
ENSG00000254815	-	-	ENSG00000254815	RP11-496I9.1	-	11:557594-560107	-	-	4.75853	3.71874	5.79832	OK
ENSG00000112242	-	-	ENSG00000112242	E2F3	-	6:20401905-20493715	-	-	4.75804	4.41538	5.10071	OK
ENSG00000177084	-	-	ENSG00000177084	POLE	-	12:132623752-132687365	-	-	4.75564	3.39222	6.11905	OK
ENSG00000177971	-	-	ENSG00000177971	IMP3	-	15:75639084-75648706	-	-	4.74044	4.17967	5.30121	OK
ENSG00000198951	-	-	ENSG00000198951	NAGA	-	22:42058353-42070842	-	-	4.73444	4.37345	5.09543	OK
ENSG00000137145	-	-	ENSG00000137145	DENND4C	-	9:19230434-19373545	-	-	4.72751	4.25514	5.19987	OK
ENSG00000180185	-	-	ENSG00000180185	FAHD1	-	16:1826940-1840207	-	-	4.72622	4.25102	5.20142	OK
ENSG00000137364	-	-	ENSG00000137364	TPMT	-	6:18128310-18155074	-	-	4.72404	4.39743	5.05065	OK
ENSG00000174130	-	-	ENSG00000174130	TLR6	-	4:38823714-38856817	-	-	4.71931	4.26894	5.16968	OK
ENSG00000162490	-	-	ENSG00000162490	DRAXIN	-	1:11691728-11725857	-	-	4.71234	4.50433	4.92034	OK
ENSG00000185522	-	-	ENSG00000185522	LMNTD2	-	11:554854-560779	-	-	4.71161	4.09779	5.32544	OK
ENSG00000119673	-	-	ENSG00000119673	ACOT2	-	14:73567619-73575658	-	-	4.70879	4.21398	5.2036	OK
ENSG00000130511	-	-	ENSG00000130511	SSBP4	-	19:18418863-18434562	-	-	4.69344	3.59224	5.79464	OK
ENSG00000197054	-	-	ENSG00000197054	ZNF763	-	19:11965036-11980381	-	-	4.68445	4.11851	5.25039	OK
ENSG00000253462	-	-	ENSG00000253462	IGHVIII-26-1	-	14:106309416-106309666	-	-	4.68395	0.494497	8.87339	OK
ENSG00000280402	-	-	ENSG00000280402	RP11-20I23.10	-	16:2578394-2579963	-	-	4.68174	4.19866	5.16483	OK
ENSG00000162366	-	-	ENSG00000162366	PDZK1IP1	-	1:47183592-47191044	-	-	4.68051	3.80962	5.55141	OK
ENSG00000103489	-	-	ENSG00000103489	XYLT1	-	16:17101768-17470881	-	-	4.65759	3.68576	5.62941	OK
ENSG00000176619	-	-	ENSG00000176619	LMNB2	-	19:2427637-2456996	-	-	4.65623	4.17126	5.14121	OK
ENSG00000140365	-	-	ENSG00000140365	COMMD4	-	15:75335890-75343224	-	-	4.63987	4.10268	5.17706	OK
ENSG00000101574	-	-	ENSG00000101574	METTL4	-	18:2537524-2571509	-	-	4.62953	4.15252	5.10654	OK
ENSG00000100028	-	-	ENSG00000100028	SNRPD3	-	22:24555502-24609980	-	-	4.62397	3.92792	5.32003	OK
ENSG00000276984	-	-	ENSG00000276984	LA16c-359F1.1	-	16:424242-424543	-	-	4.62242	2.31121	6.93363	OK
ENSG00000182057	-	-	ENSG00000182057	OGFRP1	-	22:42269752-42275196	-	-	4.62199	3.46276	5.78122	OK
ENSG00000211592	-	-	ENSG00000211592	IGKC	-	2:88857160-89245596	-	-	4.61979	3.53314	5.70645	OK
ENSG00000255163	-	-	ENSG00000255163	HSPE1P18	-	11:118208931-118209211	-	-	4.61273	1.83115	7.39432	OK
ENSG00000070404	-	-	ENSG00000070404	FSTL3	-	19:676364-683399	-	-	4.61227	3.91829	5.30626	OK
ENSG00000236340	-	-	ENSG00000236340	AC000099.1	-	7:127215126-127229921	-	-	4.60725	4.13292	5.08157	OK
ENSG00000165097	-	-	ENSG00000165097	KDM1B	-	6:18155328-18223853	-	-	4.60631	4.25002	4.9626	OK
ENSG00000141965	-	-	ENSG00000141965	FEM1A	-	19:4791680-4801273	-	-	4.60225	4.34004	4.86446	OK
ENSG00000255197	-	-	ENSG00000255197	RP11-750H9.5	-	11:47383147-47409190	-	-	4.60081	3.84216	5.35947	OK
ENSG00000268756	-	-	ENSG00000268756	AC104534.2	-	19:38820165-38823223	-	-	4.59519	3.61585	5.57454	OK
ENSG00000112799	-	-	ENSG00000112799	LY86	-	6:6588107-6654983	-	-	4.5946	3.9926	5.1966	OK
ENSG00000114383	-	-	ENSG00000114383	TUSC2	-	3:50320026-50328251	-	-	4.59049	4.05614	5.12485	OK
ENSG00000250519	-	-	ENSG00000250519	RP11-680H20.2	-	11:94238149-94279206	-	-	4.58865	3.58393	5.59337	OK
ENSG00000273226	-	-	ENSG00000273226	RP11-513M16.8	-	9:19375450-19375996	-	-	4.57543	3.5324	5.61846	OK
ENSG00000233276	-	-	ENSG00000233276	GPX1	-	3:49357175-49358600	-	-	4.57391	3.95745	5.19037	OK
ENSG00000262879	-	-	ENSG00000262879	RP11-156P1.3	-	17:46984044-47100323	-	-	4.57273	2.92803	6.21744	OK
ENSG00000243155	-	-	ENSG00000243155	RP11-46A10.5	-	1:180944041-180976482	-	-	4.57099	4.15216	4.98981	OK
ENSG00000107201	-	-	ENSG00000107201	DDX58	-	9:32455704-32526324	-	-	4.56835	4.258	4.87871	OK
ENSG00000177489	-	-	ENSG00000177489	OR2G2	-	1:247588359-247589313	-	-	4.5611	3.90325	5.21895	OK
ENSG00000159403	-	-	ENSG00000159403	C1R	-	12:7080208-7092607	-	-	4.55965	3.65809	5.46121	OK
ENSG00000101417	-	-	ENSG00000101417	PXMP4	-	20:33702753-33720319	-	-	4.55612	4.24693	4.86532	OK
ENSG00000233771	-	-	ENSG00000233771	CICP5	-	1:223947604-223950416	-	-	4.51841	4.12733	4.90949	OK
ENSG00000232344	-	-	ENSG00000232344	AC087163.2	-	17:18010642-18011822	-	-	4.51475	3.81446	5.21505	OK
ENSG00000243672	-	-	ENSG00000243672	RPS3AP40	-	11:67925650-67926431	-	-	4.5135	3.76896	5.25803	OK
ENSG00000066336	-	-	ENSG00000066336	SPI1	-	11:47354859-47378576	-	-	4.50818	3.95783	5.05854	OK
ENSG00000159958	-	-	ENSG00000159958	TNFRSF13C	-	22:41922022-41926818	-	-	4.49776	4.15814	4.83738	OK
ENSG00000252490	-	-	ENSG00000252490	RN7SKP66	-	2:43772119-43772350	-	-	4.49618	0	10.8636	OK
ENSG00000279988	-	-	ENSG00000279988	AL022578.1	-	X:47835952-47836793	-	-	4.49617	3.79184	5.20051	OK
ENSG00000231177	-	-	ENSG00000231177	LINC00852	-	3:10284418-10285746	-	-	4.4783	3.92173	5.03487	OK
ENSG00000111674	-	-	ENSG00000111674	ENO2	-	12:6913744-6923698	-	-	4.47624	3.66154	5.29095	OK
ENSG00000141503	-	-	ENSG00000141503	MINK1	-	17:4833387-4898061	-	-	4.47222	3.56345	5.38098	OK
ENSG00000008083	-	-	ENSG00000008083	JARID2	-	6:15246295-15522040	-	-	4.46853	4.19843	4.73864	OK
ENSG00000145990	-	-	ENSG00000145990	GFOD1	-	6:13357829-13487662	-	-	4.46147	4.19297	4.72998	OK
ENSG00000162458	-	-	ENSG00000162458	FBLIM1	-	1:15756606-15786594	-	-	4.44968	3.47363	5.42573	OK
ENSG00000145592	-	-	ENSG00000145592	RPL37	-	5:40825261-40835335	-	-	4.44326	3.65898	5.22753	OK
ENSG00000196329	-	-	ENSG00000196329	GIMAP5	-	7:150722252-150750033	-	-	4.44076	3.91785	4.96366	OK
ENSG00000164327	-	-	ENSG00000164327	RICTOR	-	5:38937918-39074408	-	-	4.42504	4.0821	4.76799	OK
ENSG00000122692	-	-	ENSG00000122692	SMU1	-	9:33041763-33076659	-	-	4.42036	4.14469	4.69604	OK
ENSG00000109618	-	-	ENSG00000109618	SEPSECS	-	4:25120013-25160442	-	-	4.41914	3.52958	5.3087	OK
ENSG00000082213	-	-	ENSG00000082213	C5orf22	-	5:31532265-31555058	-	-	4.40567	3.94786	4.86348	OK
ENSG00000089063	-	-	ENSG00000089063	TMEM230	-	20:5068231-5113103	-	-	4.39996	3.85952	4.94039	OK
ENSG00000173821	-	-	ENSG00000173821	RNF213	-	17:80260865-80398786	-	-	4.39393	2.98586	5.802	OK
ENSG00000230438	-	-	ENSG00000230438	SERPINB9P1	-	6:2854656-2881407	-	-	4.39372	3.83646	4.95097	OK
ENSG00000132357	-	-	ENSG00000132357	CARD6	-	5:40841183-40860175	-	-	4.38497	4.05637	4.71356	OK
ENSG00000133256	-	-	ENSG00000133256	PDE6B	-	4:625583-670782	-	-	4.3723	3.36321	5.38139	OK
ENSG00000007047	-	-	ENSG00000007047	MARK4	-	19:45079287-45305283	-	-	4.36872	3.46888	5.26856	OK
ENSG00000013288	-	-	ENSG00000013288	MAN2B2	-	4:6575174-6623362	-	-	4.36586	4.03363	4.69809	OK
ENSG00000276240	-	-	ENSG00000276240	OR4E1	-	14:21669989-21670935	-	-	4.35596	3.70846	5.00346	OK
ENSG00000132000	-	-	ENSG00000132000	PODNL1	-	19:13931186-13953392	-	-	4.34599	3.3255	5.36649	OK
ENSG00000259448	-	-	ENSG00000259448	RP11-16E12.1	-	15:31216019-31224445	-	-	4.3451	3.81626	4.87395	OK
ENSG00000099219	-	-	ENSG00000099219	ERMP1	-	9:5765075-5833117	-	-	4.33225	4.05435	4.61016	OK
ENSG00000203327	-	-	ENSG00000203327	AC012358.7	-	2:55214386-55216126	-	-	4.33207	3.67093	4.99321	OK
ENSG00000229498	-	-	ENSG00000229498	AC105053.3	-	2:85815129-85825391	-	-	4.3269	3.88707	4.76672	OK
ENSG00000197291	-	-	ENSG00000197291	RAMP2-AS1	-	17:42753913-42761257	-	-	4.31833	3.93169	4.70497	OK
ENSG00000258577	-	-	ENSG00000258577	SNRPGP1	-	14:50571918-50572140	-	-	4.30161	0	12.9048	OK
ENSG00000107404	-	-	ENSG00000107404	DVL1	-	1:1335275-1349350	-	-	4.29671	3.45221	5.1412	OK
ENSG00000090924	-	-	ENSG00000090924	PLEKHG2	-	19:39412584-39428415	-	-	4.28971	3.60322	4.9762	OK
ENSG00000154760	-	-	ENSG00000154760	SLFN13	-	17:35435095-35448837	-	-	4.28384	3.3024	5.26528	OK
ENSG00000233225	-	-	ENSG00000233225	AC004987.9	-	7:39833570-39834718	-	-	4.28288	3.69203	4.87373	OK
ENSG00000151500	-	-	ENSG00000151500	THYN1	-	11:134248278-134253370	-	-	4.28272	3.51542	5.05002	OK
ENSG00000197162	-	-	ENSG00000197162	ZNF785	-	16:30573739-30585771	-	-	4.28256	3.89614	4.66897	OK
ENSG00000173482	-	-	ENSG00000173482	PTPRM	-	18:7566781-8406861	-	-	4.27555	3.37995	5.17115	OK
ENSG00000001617	-	-	ENSG00000001617	SEMA3F	-	3:50155044-50189075	-	-	4.2745	3.56091	4.9881	OK
ENSG00000233585	-	-	ENSG00000233585	AC115617.2	-	X:48775992-48776970	-	-	4.2539	3.605	4.90279	OK
ENSG00000260179	-	-	ENSG00000260179	RP5-902P8.12	-	1:1249776-1251334	-	-	4.24777	3.78505	4.71049	OK
ENSG00000222931	-	-	ENSG00000222931	RN7SKP205	-	14:23791929-23792236	-	-	4.2276	2.1138	6.34141	OK
ENSG00000153046	-	-	ENSG00000153046	CDYL	-	6:4706158-4955551	-	-	4.22552	3.8428	4.60823	OK
ENSG00000169249	-	-	ENSG00000169249	ZRSR2	-	X:15790471-15823260	-	-	4.22263	3.46592	4.97934	OK
ENSG00000233603	-	-	ENSG00000233603	JTBP1	-	22:40798038-40798285	-	-	4.18366	0	8.36933	OK
ENSG00000117877	-	-	ENSG00000117877	CD3EAP	-	19:45406208-45410766	-	-	4.17441	3.65284	4.69598	OK
ENSG00000147459	-	-	ENSG00000147459	DOCK5	-	8:25184722-25418082	-	-	4.16717	3.40724	4.9271	OK
ENSG00000064545	-	-	ENSG00000064545	TMEM161A	-	19:19119168-19138513	-	-	4.16654	3.28379	5.04929	OK
ENSG00000111701	-	-	ENSG00000111701	APOBEC1	-	12:7649399-7665903	-	-	4.16209	3.46457	4.85961	OK
ENSG00000124532	-	-	ENSG00000124532	MRS2	-	6:24402907-24426194	-	-	4.15804	3.83002	4.48607	OK
ENSG00000240859	-	-	ENSG00000240859	AC093627.10	-	7:149596-155465	-	-	4.14758	3.41216	4.883	OK
ENSG00000014216	-	-	ENSG00000014216	CAPN1	-	11:65180565-65212006	-	-	4.13089	3.10042	5.16137	OK
ENSG00000143418	-	-	ENSG00000143418	CERS2	-	1:150960582-150975004	-	-	4.12342	3.50673	4.74011	OK
ENSG00000215448	-	-	ENSG00000215448	SRMP1	-	20:47859787-47860672	-	-	4.10734	3.45791	4.75676	OK
ENSG00000255114	-	-	ENSG00000255114	RP11-110I1.6	-	11:119044187-119045493	-	-	4.10649	3.2787	4.93428	OK
ENSG00000136840	-	-	ENSG00000136840	ST6GALNAC4	-	9:127907885-127917038	-	-	4.10514	3.50513	4.70515	OK
ENSG00000278540	-	-	ENSG00000278540	ACACA	-	17:37084987-37406818	-	-	4.08943	2.88016	5.29871	OK
ENSG00000101745	-	-	ENSG00000101745	ANKRD12	-	18:9136227-9285985	-	-	4.08028	3.30485	4.8557	OK
ENSG00000168214	-	-	ENSG00000168214	RBPJ	-	4:26163454-26435131	-	-	4.07001	3.55969	4.58034	OK
ENSG00000164151	-	-	ENSG00000164151	ICE1	-	5:5420663-5490234	-	-	4.064	3.78801	4.33998	OK
ENSG00000110076	-	-	ENSG00000110076	NRXN2	-	11:64606173-64723188	-	-	4.05191	3.3581	4.74573	OK
ENSG00000243038	-	-	ENSG00000243038	RP11-58E21.1	-	14:50052856-50053569	-	-	4.05019	3.26899	4.83138	OK
ENSG00000169762	-	-	ENSG00000169762	TAPT1	-	4:16160504-16227410	-	-	4.04781	2.94615	5.14947	OK
ENSG00000211794	-	-	ENSG00000211794	TRAV12-3	-	14:21965450-21966061	-	-	4.04259	2.69967	5.38552	OK
ENSG00000003393	-	-	ENSG00000003393	ALS2	-	2:201700553-201781189	-	-	4.03023	3.41992	4.64054	OK
ENSG00000171236	-	-	ENSG00000171236	LRG1	-	19:4536408-4540474	-	-	4.02275	3.65532	4.39018	OK
ENSG00000204482	-	-	ENSG00000204482	LST1	-	6:31586123-31588909	-	-	4.01918	1.04822	6.99014	OK
ENSG00000154124	-	-	ENSG00000154124	OTULIN	-	5:14664663-14699711	-	-	4.01484	3.51271	4.51698	OK
ENSG00000068323	-	-	ENSG00000068323	TFE3	-	X:49028725-49043486	-	-	4.00929	3.26904	4.74955	OK
ENSG00000237793	-	-	ENSG00000237793	RPL18AP16	-	X:153662161-153662692	-	-	4.00702	3.02796	4.98607	OK
ENSG00000167487	-	-	ENSG00000167487	KLHL26	-	19:18636964-18671714	-	-	4.00458	3.6765	4.33266	OK
ENSG00000131944	-	-	ENSG00000131944	FAAP24	-	19:32972208-32978222	-	-	3.99746	3.26839	4.72653	OK
ENSG00000183597	-	-	ENSG00000183597	TANGO2	-	22:20017013-20065926	-	-	3.97665	3.37356	4.57973	OK
ENSG00000242114	-	-	ENSG00000242114	MTFP1	-	22:30425529-30429053	-	-	3.96349	2.9419	4.98507	OK
ENSG00000188305	-	-	ENSG00000188305	C19orf35	-	19:2274621-2282176	-	-	3.96045	3.62218	4.29872	OK
ENSG00000272758	-	-	ENSG00000272758	RP11-299J3.8	-	3:122416206-122443180	-	-	3.95652	2.82973	5.08331	OK
ENSG00000106993	-	-	ENSG00000106993	CDC37L1	-	9:4679558-4708398	-	-	3.95065	3.57819	4.3231	OK
ENSG00000204560	-	-	ENSG00000204560	DHX16	-	6:30653118-30673037	-	-	3.94334	3.54745	4.33922	OK
ENSG00000065882	-	-	ENSG00000065882	TBC1D1	-	4:37891086-38139175	-	-	3.93761	3.45242	4.42279	OK
ENSG00000050438	-	-	ENSG00000050438	SLC4A8	-	12:51391316-51515763	-	-	3.93668	2.99195	4.8814	OK
ENSG00000135100	-	-	ENSG00000135100	HNF1A	-	12:120978542-121002512	-	-	3.93054	3.4247	4.43637	OK
ENSG00000107187	-	-	ENSG00000107187	LHX3	-	9:136196249-136205109	-	-	3.9265	3.5736	4.27941	OK
ENSG00000167840	-	-	ENSG00000167840	ZNF232	-	17:5105540-5123116	-	-	3.92179	3.51074	4.33284	OK
ENSG00000160961	-	-	ENSG00000160961	ZNF333	-	19:14689800-14733746	-	-	3.89608	3.51366	4.27849	OK
ENSG00000173818	-	-	ENSG00000173818	ENDOV	-	17:80415164-80438086	-	-	3.88804	2.6918	5.08428	OK
ENSG00000168675	-	-	ENSG00000168675	LDLRAD4	-	18:13217497-13652755	-	-	3.88724	2.78835	4.98613	OK
ENSG00000181404	-	-	ENSG00000181404	WASH1	-	9:14520-29739	-	-	3.88453	3.44915	4.31992	OK
ENSG00000082397	-	-	ENSG00000082397	EPB41L3	-	18:5392380-5630700	-	-	3.88062	3.1836	4.57765	OK
ENSG00000115762	-	-	ENSG00000115762	PLEKHB2	-	2:131104846-131353709	-	-	3.87763	3.42703	4.32822	OK
ENSG00000204394	-	-	ENSG00000204394	VARS	-	6:31777517-31795953	-	-	3.87728	2.56407	5.1905	OK
ENSG00000238244	-	-	ENSG00000238244	GABARAPL3	-	15:90348843-90349197	-	-	3.86881	2.24787	5.48974	OK
ENSG00000248420	-	-	ENSG00000248420	MTATP6P9	-	4:155457960-155458640	-	-	3.8684	3.09997	4.63683	OK
ENSG00000137265	-	-	ENSG00000137265	IRF4	-	6:391738-411447	-	-	3.85747	3.37784	4.3371	OK
ENSG00000106266	-	-	ENSG00000106266	SNX8	-	7:2251769-2354318	-	-	3.85015	2.92263	4.77768	OK
ENSG00000149930	-	-	ENSG00000149930	TAOK2	-	16:29973640-29992261	-	-	3.84836	3.57289	4.12384	OK
ENSG00000249073	-	-	ENSG00000249073	WSPAR	-	5:133913676-133917269	-	-	3.84156	3.07846	4.60466	OK
ENSG00000106603	-	-	ENSG00000106603	COA1	-	7:43608455-43729717	-	-	3.83656	2.96561	4.70751	OK
ENSG00000109519	-	-	ENSG00000109519	GRPEL1	-	4:7058905-7068197	-	-	3.83473	3.39649	4.27297	OK
ENSG00000262703	-	-	ENSG00000262703	RP11-485G7.6	-	16:11348142-11349321	-	-	3.81879	3.24796	4.38963	OK
ENSG00000257298	-	-	ENSG00000257298	RP3-405J10.3	-	12:50185579-50191363	-	-	3.81391	3.57585	4.05198	OK
ENSG00000176014	-	-	ENSG00000176014	TUBB6	-	18:12307668-12344320	-	-	3.8136	3.07074	4.55646	OK
ENSG00000128596	-	-	ENSG00000128596	CCDC136	-	7:128790756-128822132	-	-	3.7998	2.88362	4.71597	OK
ENSG00000083720	-	-	ENSG00000083720	OXCT1	-	5:41730064-41870519	-	-	3.78887	3.15296	4.42478	OK
ENSG00000266978	-	-	ENSG00000266978	CTD-2369P2.5	-	19:10252267-10285108	-	-	3.78225	3.14781	4.41669	OK
ENSG00000087077	-	-	ENSG00000087077	TRIP6	-	7:100867137-100873454	-	-	3.76237	3.29659	4.22814	OK
ENSG00000170100	-	-	ENSG00000170100	ZNF778	-	16:89217702-89237071	-	-	3.76223	0.569666	6.9548	OK
ENSG00000053108	-	-	ENSG00000053108	FSTL4	-	5:133196454-133612564	-	-	3.75766	2.6786	4.83672	OK
ENSG00000173227	-	-	ENSG00000173227	SYT12	-	11:67006777-67050863	-	-	3.75415	3.34766	4.16063	OK
ENSG00000166446	-	-	ENSG00000166446	CDYL2	-	16:80597905-80804329	-	-	3.75319	2.6509	4.85547	OK
ENSG00000063978	-	-	ENSG00000063978	RNF4	-	4:2462219-2625320	-	-	3.7498	3.24386	4.25574	OK
ENSG00000277950	-	-	ENSG00000277950	Metazoa_SRP	-	22:20070715-20070965	-	-	3.74716	0	7.49613	OK
ENSG00000136367	-	-	ENSG00000136367	ZFHX2	-	14:23520854-23556192	-	-	3.73523	3.24457	4.22588	OK
ENSG00000080845	-	-	ENSG00000080845	DLGAP4	-	20:36306335-36528637	-	-	3.73134	2.91104	4.55163	OK
ENSG00000249673	-	-	ENSG00000249673	NOP14-AS1	-	4:2934898-2961738	-	-	3.72559	1.75567	5.69552	OK
ENSG00000149809	-	-	ENSG00000149809	TM7SF2	-	11:65111844-65116384	-	-	3.7226	2.93562	4.50958	OK
ENSG00000149187	-	-	ENSG00000149187	CELF1	-	11:47465943-47565569	-	-	3.71456	2.7185	4.71061	OK
ENSG00000072274	-	-	ENSG00000072274	TFRC	-	3:196027182-196082189	-	-	3.70296	2.71418	4.69175	OK
ENSG00000131408	-	-	ENSG00000131408	NR1H2	-	19:50329652-50382982	-	-	3.70081	3.1364	4.26522	OK
ENSG00000110811	-	-	ENSG00000110811	P3H3	-	12:6828409-6839851	-	-	3.70035	2.85889	4.54182	OK
ENSG00000253831	-	-	ENSG00000253831	ETV3L	-	1:157092043-157099808	-	-	3.70011	3.32634	4.07387	OK
ENSG00000197361	-	-	ENSG00000197361	FBXL22	-	15:63597352-63602428	-	-	3.69233	3.31427	4.07039	OK
ENSG00000205269	-	-	ENSG00000205269	TMEM170B	-	6:11538277-11583524	-	-	3.68639	3.51433	3.85846	OK
ENSG00000188051	-	-	ENSG00000188051	TMEM221	-	19:17435508-17448567	-	-	3.68448	3.24636	4.12259	OK
ENSG00000174837	-	-	ENSG00000174837	ADGRE1	-	19:6887565-6940459	-	-	3.68252	3.34158	4.02345	OK
ENSG00000267654	-	-	ENSG00000267654	RP11-973H7.4	-	18:12739489-12749421	-	-	3.68245	2.79975	4.56514	OK
ENSG00000198821	-	-	ENSG00000198821	CD247	-	1:167430639-167518610	-	-	3.6784	3.15224	4.20457	OK
ENSG00000112655	-	-	ENSG00000112655	PTK7	-	6:43076267-43161719	-	-	3.66058	2.91062	4.41053	OK
ENSG00000174903	-	-	ENSG00000174903	RAB1B	-	11:66268532-66277492	-	-	3.65014	3.24067	4.05961	OK
ENSG00000111642	-	-	ENSG00000111642	CHD4	-	12:6570082-6607476	-	-	3.64888	2.9842	4.31356	OK
ENSG00000080603	-	-	ENSG00000080603	SRCAP	-	16:30698208-30741409	-	-	3.63374	2.97633	4.29116	OK
ENSG00000085415	-	-	ENSG00000085415	SEH1L	-	18:12947132-12987536	-	-	3.62036	3.24462	3.9961	OK
ENSG00000196295	-	-	ENSG00000196295	AC005154.6	-	7:30516308-30594809	-	-	3.61214	2.6677	4.55658	OK
ENSG00000141971	-	-	ENSG00000141971	MVB12A	-	19:17405721-17433724	-	-	3.60806	2.9829	4.23322	OK
ENSG00000010318	-	-	ENSG00000010318	PHF7	-	3:52410560-52423641	-	-	3.60613	2.92231	4.28995	OK
ENSG00000232931	-	-	ENSG00000232931	LINC00342	-	2:95807117-95816215	-	-	3.60377	3.10423	4.10331	OK
ENSG00000145545	-	-	ENSG00000145545	SRD5A1	-	5:6633342-6674386	-	-	3.60291	3.16739	4.03843	OK
ENSG00000126883	-	-	ENSG00000126883	NUP214	-	9:131125560-131234670	-	-	3.60104	2.53012	4.67196	OK
ENSG00000260944	-	-	ENSG00000260944	FOXC2-AS1	-	16:86565144-86567761	-	-	3.59827	1.72981	5.46673	OK
ENSG00000280783	-	-	ENSG00000280783	Metazoa_SRP	-	19:12781156-12781444	-	-	3.59265	1.27292	5.91238	OK
ENSG00000168795	-	-	ENSG00000168795	ZBTB5	-	9:37438113-37465399	-	-	3.57998	3.3472	3.81277	OK
ENSG00000162946	-	-	ENSG00000162946	DISC1	-	1:231626814-232041272	-	-	3.56933	3.11398	4.02468	OK
ENSG00000161640	-	-	ENSG00000161640	SIGLEC11	-	19:49948984-49961172	-	-	3.5675	2.90975	4.22525	OK
ENSG00000087460	-	-	ENSG00000087460	GNAS	-	20:58839717-58911192	-	-	3.55245	2.74171	4.36319	OK
ENSG00000261288	-	-	ENSG00000261288	RP11-20I23.11	-	16:2554974-2556105	-	-	3.54675	2.67502	4.41847	OK
ENSG00000115760	-	-	ENSG00000115760	BIRC6	-	2:32357027-32618899	-	-	3.54284	2.76929	4.31639	OK
ENSG00000129932	-	-	ENSG00000129932	DOHH	-	19:3490820-3500940	-	-	3.52833	3.04997	4.00669	OK
ENSG00000120159	-	-	ENSG00000120159	CAAP1	-	9:26840684-26892804	-	-	3.52675	3.07576	3.97775	OK
ENSG00000110344	-	-	ENSG00000110344	UBE4A	-	11:118359584-118399211	-	-	3.52613	3.2779	3.77436	OK
ENSG00000267436	-	-	ENSG00000267436	AC005786.7	-	19:3544198-3557569	-	-	3.5221	2.6431	4.4011	OK
ENSG00000164975	-	-	ENSG00000164975	SNAPC3	-	9:15422703-15465953	-	-	3.52044	3.19454	3.84634	OK
ENSG00000108387	-	-	ENSG00000108387	2004-09-01	-	17:58520249-58540818	-	-	3.50755	3.02265	3.99244	OK
ENSG00000094631	-	-	ENSG00000094631	HDAC6	-	X:48801376-48824982	-	-	3.49474	2.54682	4.44265	OK
ENSG00000254265	-	-	ENSG00000254265	CTD-2336O2.2	-	8:1730205-1731452	-	-	3.49116	2.91131	4.07101	OK
ENSG00000248611	-	-	ENSG00000248611	RP11-158C21.3	-	4:154555207-154555985	-	-	3.48929	2.8328	4.14578	OK
ENSG00000134375	-	-	ENSG00000134375	TIMM17A	-	1:201955490-201970661	-	-	3.48596	3.08889	3.88303	OK
ENSG00000065029	-	-	ENSG00000065029	ZNF76	-	6:35258908-35295985	-	-	3.47706	2.90632	4.04781	OK
ENSG00000153071	-	-	ENSG00000153071	DAB2	-	5:39371674-39462300	-	-	3.47412	3.07966	3.86858	OK
ENSG00000004399	-	-	ENSG00000004399	PLXND1	-	3:129555174-129606818	-	-	3.4724	2.65584	4.28896	OK
ENSG00000092445	-	-	ENSG00000092445	TYRO3	-	15:41557674-41583586	-	-	3.47178	2.71945	4.2241	OK
ENSG00000213341	-	-	ENSG00000213341	CHUK	-	10:100188297-100229619	-	-	3.44885	2.58547	4.31224	OK
ENSG00000245869	-	-	ENSG00000245869	RP11-158I9.5	-	11:118885840-118887742	-	-	3.44302	3.03886	3.84718	OK
ENSG00000121892	-	-	ENSG00000121892	PDS5A	-	4:39822862-39977956	-	-	3.44127	2.83321	4.04934	OK
ENSG00000226174	-	-	ENSG00000226174	TEX22	-	14:105398578-105450106	-	-	3.41406	2.45843	4.36969	OK
ENSG00000256053	-	-	ENSG00000256053	APOPT1	-	14:103562961-103607523	-	-	3.4115	2.85207	3.97094	OK
ENSG00000149541	-	-	ENSG00000149541	B3GAT3	-	11:62615295-62622175	-	-	3.4087	2.89601	3.92139	OK
ENSG00000275832	-	-	ENSG00000275832	ARHGAP23	-	17:38419279-38512392	-	-	3.39961	2.59557	4.20364	OK
ENSG00000175115	-	-	ENSG00000175115	PACS1	-	11:66070362-66244747	-	-	3.39799	2.7187	4.07728	OK
ENSG00000185278	-	-	ENSG00000185278	ZBTB37	-	1:173868081-173903549	-	-	3.39162	2.91989	3.86335	OK
ENSG00000149927	-	-	ENSG00000149927	DOC2A	-	16:30005508-30023270	-	-	3.38727	2.89014	3.8844	OK
ENSG00000141013	-	-	ENSG00000141013	GAS8	-	16:90019628-90044975	-	-	3.37363	2.36101	4.38624	OK
ENSG00000103495	-	-	ENSG00000103495	MAZ	-	16:29806105-29811164	-	-	3.36839	2.88322	3.85356	OK
ENSG00000275975	-	-	ENSG00000275975	Metazoa_SRP	-	X:71368665-71368968	-	-	3.36275	1.4139	5.3116	OK
ENSG00000137073	-	-	ENSG00000137073	UBAP2	-	9:33921692-34048949	-	-	3.36233	3.01879	3.70587	OK
ENSG00000118579	-	-	ENSG00000118579	MED28	-	4:17614630-17634105	-	-	3.35778	3.10093	3.61464	OK
ENSG00000103269	-	-	ENSG00000103269	RHBDL1	-	16:675665-678268	-	-	3.35411	2.9147	3.79352	OK
ENSG00000235636	-	-	ENSG00000235636	NUS1P1	-	X:47512601-47513483	-	-	3.35307	2.7649	3.94123	OK
ENSG00000174123	-	-	ENSG00000174123	TLR10	-	4:38772238-38782990	-	-	3.34895	2.8499	3.848	OK
ENSG00000124789	-	-	ENSG00000124789	NUP153	-	6:17615034-17706834	-	-	3.34612	3.11748	3.57476	OK
ENSG00000271843	-	-	ENSG00000271843	RP11-245J9.5	-	3:64008081-64008692	-	-	3.34375	2.56149	4.126	OK
ENSG00000125089	-	-	ENSG00000125089	SH3TC1	-	4:8182071-8241803	-	-	3.34113	2.6467	4.03556	OK
ENSG00000196092	-	-	ENSG00000196092	PAX5	-	9:36833274-37034185	-	-	3.33809	3.0079	3.66828	OK
ENSG00000143398	-	-	ENSG00000143398	PIP5K1A	-	1:151197948-151249536	-	-	3.33189	2.38908	4.2747	OK
ENSG00000124782	-	-	ENSG00000124782	RREB1	-	6:7107596-7251980	-	-	3.33069	3.07349	3.58788	OK
ENSG00000170956	-	-	ENSG00000170956	CEACAM3	-	19:41796436-41811553	-	-	3.32974	2.78634	3.87315	OK
ENSG00000006327	-	-	ENSG00000006327	TNFRSF12A	-	16:3018444-3022383	-	-	3.3275	2.72119	3.93381	OK
ENSG00000060237	-	-	ENSG00000060237	WNK1	-	12:752592-911452	-	-	3.31771	2.82984	3.80558	OK
ENSG00000171843	-	-	ENSG00000171843	MLLT3	-	9:20341664-20622543	-	-	3.31171	2.87737	3.74604	OK
ENSG00000249198	-	-	ENSG00000249198	RP11-772C9.1	-	5:57751191-57751717	-	-	3.31107	2.41875	4.20339	OK
ENSG00000146192	-	-	ENSG00000146192	FGD2	-	6:37005645-37029070	-	-	3.30849	2.77428	3.8427	OK
ENSG00000111641	-	-	ENSG00000111641	NOP2	-	12:6556862-6568691	-	-	3.29769	2.58593	4.00945	OK
ENSG00000053900	-	-	ENSG00000053900	ANAPC4	-	4:25377212-25418498	-	-	3.29141	2.88738	3.69544	OK
ENSG00000163683	-	-	ENSG00000163683	SMIM14	-	4:39546329-39639090	-	-	3.2717	2.97539	3.568	OK
ENSG00000234432	-	-	ENSG00000234432	RP11-1275H24.1	-	7:5426276-5428927	-	-	3.27027	2.94039	3.60015	OK
ENSG00000141905	-	-	ENSG00000141905	NFIC	-	19:3359562-3469217	-	-	3.2655	2.85301	3.67799	OK
ENSG00000125648	-	-	ENSG00000125648	SLC25A23	-	19:6436078-6465203	-	-	3.26294	2.84149	3.6844	OK
ENSG00000143393	-	-	ENSG00000143393	PI4KB	-	1:151291796-151327715	-	-	3.26271	2.63379	3.89164	OK
ENSG00000143771	-	-	ENSG00000143771	CNIH4	-	1:224356849-224379459	-	-	3.25515	2.93325	3.57706	OK
ENSG00000173120	-	-	ENSG00000173120	KDM2A	-	11:67119268-67258087	-	-	3.24279	2.86487	3.62071	OK
ENSG00000232757	-	-	ENSG00000232757	ETF1P1	-	6:30031712-30033003	-	-	3.24204	2.70542	3.77867	OK
ENSG00000143630	-	-	ENSG00000143630	HCN3	-	1:155277582-155289848	-	-	3.24041	2.93516	3.54566	OK
ENSG00000204219	-	-	ENSG00000204219	TCEA3	-	1:23381060-23424740	-	-	3.23479	2.20137	4.26821	OK
ENSG00000125122	-	-	ENSG00000125122	LRRC29	-	16:67207138-67227048	-	-	3.22589	2.58223	3.86954	OK
ENSG00000231468	-	-	ENSG00000231468	PRDX3P2	-	1:28526317-28527227	-	-	3.20819	2.43421	3.98216	OK
ENSG00000183196	-	-	ENSG00000183196	CHST6	-	16:75472051-75495384	-	-	3.20796	2.96257	3.45335	OK
ENSG00000172687	-	-	ENSG00000172687	ZNF738	-	19:21358929-21379302	-	-	3.19911	2.73964	3.65858	OK
ENSG00000163873	-	-	ENSG00000163873	GRIK3	-	1:36795526-37034129	-	-	3.19104	2.69736	3.68471	OK
ENSG00000257017	-	-	ENSG00000257017	HP	-	16:72054591-72061055	-	-	3.15867	2.07277	4.24458	OK
ENSG00000163257	-	-	ENSG00000163257	DCAF16	-	4:17800654-17810758	-	-	3.15649	2.82758	3.48539	OK
ENSG00000163958	-	-	ENSG00000163958	ZDHHC19	-	3:196197448-196211437	-	-	3.155	2.18548	4.12451	OK
ENSG00000180739	-	-	ENSG00000180739	S1PR5	-	19:10512741-10517931	-	-	3.13901	2.73357	3.54446	OK
ENSG00000223782	-	-	ENSG00000223782	RPS21P8	-	13:26977542-26977789	-	-	3.13774	0	6.76089	OK
ENSG00000078140	-	-	ENSG00000078140	UBE2K	-	4:39698043-39782792	-	-	3.13374	2.85655	3.41094	OK
ENSG00000234144	-	-	ENSG00000234144	COX6CP13	-	1:65298754-65298980	-	-	3.13234	0	9.39703	OK
ENSG00000279268	-	-	ENSG00000279268	RP11-628M2.1	-	15:65226471-65226697	-	-	3.13234	0	9.39703	OK
ENSG00000214046	-	-	ENSG00000214046	SMIM7	-	19:16630750-16660442	-	-	3.12765	2.40204	3.85325	OK
ENSG00000124253	-	-	ENSG00000124253	PCK1	-	20:57561079-57568112	-	-	3.11946	2.77926	3.45965	OK
ENSG00000197579	-	-	ENSG00000197579	TOPORS	-	9:32540543-32552553	-	-	3.11905	2.86299	3.3751	OK
ENSG00000137274	-	-	ENSG00000137274	BPHL	-	6:3118373-3153578	-	-	3.11541	2.37352	3.8573	OK
ENSG00000140395	-	-	ENSG00000140395	WDR61	-	15:78277834-78299794	-	-	3.11521	2.45463	3.7758	OK
ENSG00000264007	-	-	ENSG00000264007	RP11-68I3.10	-	17:29621616-29622254	-	-	3.11072	2.38298	3.83846	OK
ENSG00000105204	-	-	ENSG00000105204	DYRK1B	-	19:39825349-39834201	-	-	3.10483	2.75678	3.45289	OK
ENSG00000161652	-	-	ENSG00000161652	IZUMO2	-	19:50152547-50163195	-	-	3.10424	2.42223	3.78625	OK
ENSG00000124279	-	-	ENSG00000124279	FASTKD3	-	5:7859158-7869037	-	-	3.10122	2.39771	3.80472	OK
ENSG00000205765	-	-	ENSG00000205765	C5orf51	-	5:41904187-41921636	-	-	3.10036	2.84694	3.35378	OK
ENSG00000126012	-	-	ENSG00000126012	KDM5C	-	X:53191320-53225422	-	-	3.0926	2.11181	4.07339	OK
ENSG00000180822	-	-	ENSG00000180822	PSMG4	-	6:3231402-3303373	-	-	3.09118	2.57616	3.60621	OK
ENSG00000240480	-	-	ENSG00000240480	RPL29P2	-	17:7754319-7754976	-	-	3.08552	2.34658	3.82446	OK
ENSG00000186352	-	-	ENSG00000186352	ANKRD37	-	4:185396020-185400628	-	-	3.08326	2.40779	3.75874	OK
ENSG00000113761	-	-	ENSG00000113761	ZNF346	-	5:177022695-177081189	-	-	3.08121	2.59781	3.5646	OK
ENSG00000248693	-	-	ENSG00000248693	CTD-2023M8.1	-	5:18704432-18746173	-	-	3.07768	0	7.43626	OK
ENSG00000140995	-	-	ENSG00000140995	DEF8	-	16:89947924-89968060	-	-	3.07561	2.43213	3.71909	OK
ENSG00000065665	-	-	ENSG00000065665	SEC61A2	-	10:12129636-12169961	-	-	3.07019	2.52182	3.61855	OK
ENSG00000230495	-	-	ENSG00000230495	RP11-462D18.2	-	20:17599254-17599807	-	-	3.06946	2.25019	3.88873	OK
ENSG00000006715	-	-	ENSG00000006715	VPS41	-	7:38722962-38932394	-	-	3.06279	1.59548	4.53011	OK
ENSG00000074356	-	-	ENSG00000074356	C17orf85	-	17:3802164-3846251	-	-	3.0625	2.21976	3.90524	OK
ENSG00000130544	-	-	ENSG00000130544	ZNF557	-	19:7069443-7087968	-	-	3.05491	2.82097	3.28885	OK
ENSG00000197122	-	-	ENSG00000197122	SRC	-	20:37344684-37406050	-	-	3.05299	2.10619	3.99979	OK
ENSG00000130303	-	-	ENSG00000130303	BST2	-	19:17402938-17405648	-	-	3.05199	2.40007	3.7039	OK
ENSG00000154978	-	-	ENSG00000154978	VOPP1	-	7:55436055-55572988	-	-	3.04813	2.24459	3.85168	OK
ENSG00000182885	-	-	ENSG00000182885	ADGRG3	-	16:57668186-57689378	-	-	3.04791	2.60399	3.49183	OK
ENSG00000012171	-	-	ENSG00000012171	SEMA3B	-	3:50267557-50277546	-	-	3.04629	2.51254	3.58003	OK
ENSG00000213638	-	-	ENSG00000213638	ADAT3	-	19:1905377-1913447	-	-	3.03874	2.62892	3.44855	OK
ENSG00000128606	-	-	ENSG00000128606	LRRC17	-	7:102912990-102944949	-	-	3.03146	2.41194	3.65098	OK
ENSG00000211611	-	-	ENSG00000211611	IGKV6-21	-	2:89159750-89160366	-	-	3.0283	1.90362	4.15298	OK
ENSG00000205808	-	-	ENSG00000205808	PPAPDC2	-	9:4662314-4665258	-	-	3.02336	2.72297	3.32376	OK
ENSG00000237131	-	-	ENSG00000237131	RP1-69E11.3	-	1:168215404-168215652	-	-	3.02187	0	6.51123	OK
ENSG00000171467	-	-	ENSG00000171467	ZNF318	-	6:43307133-43369478	-	-	3.01883	2.53333	3.50434	OK
ENSG00000257771	-	-	ENSG00000257771	RP11-70F11.8	-	12:49911952-49930320	-	-	3.01826	2.26105	3.77547	OK
ENSG00000050555	-	-	ENSG00000050555	LAMC3	-	9:131009081-131094473	-	-	3.01651	2.73314	3.29989	OK
ENSG00000047849	-	-	ENSG00000047849	MAP4	-	3:47850689-48089272	-	-	3.01507	2.67886	3.35128	OK
ENSG00000166263	-	-	ENSG00000166263	STXBP4	-	17:54968726-55173632	-	-	2.99443	2.5025	3.48635	OK
ENSG00000123684	-	-	ENSG00000123684	LPGAT1	-	1:211743456-211830772	-	-	2.99285	2.74995	3.23575	OK
ENSG00000168566	-	-	ENSG00000168566	SNRNP48	-	6:7590198-7611967	-	-	2.99266	2.73623	3.24908	OK
ENSG00000254772	-	-	ENSG00000254772	EEF1G	-	11:62559600-62574086	-	-	2.99265	2.47692	3.50837	OK
ENSG00000166340	-	-	ENSG00000166340	TPP1	-	11:6612762-6619461	-	-	2.98751	2.0965	3.87852	OK
ENSG00000174943	-	-	ENSG00000174943	KCTD13	-	16:29905011-29927035	-	-	2.98352	1.21834	4.74871	OK
ENSG00000204439	-	-	ENSG00000204439	C6orf47	-	6:31658297-31660772	-	-	2.9799	2.65708	3.30271	OK
ENSG00000064999	-	-	ENSG00000064999	ANKS1A	-	6:34889264-35091413	-	-	2.9767	2.43284	3.52056	OK
ENSG00000241878	-	-	ENSG00000241878	PISD	-	22:31618490-31662432	-	-	2.97553	2.29047	3.66059	OK
ENSG00000224376	-	-	ENSG00000224376	AC017104.6	-	2:231388975-231394991	-	-	2.97244	2.36191	3.58298	OK
ENSG00000090316	-	-	ENSG00000090316	MAEA	-	4:1289850-1340147	-	-	2.96535	2.54982	3.38088	OK
ENSG00000076826	-	-	ENSG00000076826	CAMSAP3	-	19:7595901-7618304	-	-	2.96502	1.87656	4.05347	OK
ENSG00000039523	-	-	ENSG00000039523	FAM65A	-	16:67518417-67546788	-	-	2.96088	0	7.08666	OK
ENSG00000084764	-	-	ENSG00000084764	MAPRE3	-	2:26970611-27027196	-	-	2.96053	2.03112	3.88995	OK
ENSG00000279859	-	-	ENSG00000279859	RP11-539L10.4	-	4:6691994-6692970	-	-	2.9526	1.8378	4.06741	OK
ENSG00000059122	-	-	ENSG00000059122	FLYWCH1	-	16:2911936-2951208	-	-	2.95123	2.24157	3.6609	OK
ENSG00000083799	-	-	ENSG00000083799	CYLD	-	16:50742049-50801935	-	-	2.947	2.29865	3.59535	OK
ENSG00000129691	-	-	ENSG00000129691	ASH2L	-	8:38105241-38144076	-	-	2.9463	2.18931	3.70328	OK
ENSG00000140848	-	-	ENSG00000140848	CPNE2	-	16:57092536-57148367	-	-	2.93566	1.89247	3.97885	OK
ENSG00000279504	-	-	ENSG00000279504	AD001527.4	-	19:36114361-36115146	-	-	2.92553	2.30998	3.54108	OK
ENSG00000132535	-	-	ENSG00000132535	DLG4	-	17:7189889-7219702	-	-	2.91945	2.64218	3.19671	OK
ENSG00000163694	-	-	ENSG00000163694	RBM47	-	4:40423266-40630875	-	-	2.91938	2.50356	3.3352	OK
ENSG00000254017	-	-	ENSG00000254017	IGHEP2	-	9:5113548-5114804	-	-	2.91572	2.47516	3.35628	OK
ENSG00000265646	-	-	ENSG00000265646	TUFMP1	-	17:27082689-27084036	-	-	2.91139	2.48963	3.33315	OK
ENSG00000137177	-	-	ENSG00000137177	KIF13A	-	6:17759182-17987623	-	-	2.91002	2.52301	3.29703	OK
ENSG00000271889	-	-	ENSG00000271889	RP11-493E12.1	-	2:61151432-61162105	-	-	2.89404	1.32075	4.46733	OK
ENSG00000117523	-	-	ENSG00000117523	PRRC2C	-	1:171485550-171593511	-	-	2.89174	2.56272	3.22075	OK
ENSG00000133318	-	-	ENSG00000133318	RTN3	-	11:63681445-63759891	-	-	2.88419	2.24789	3.52049	OK
ENSG00000231202	-	-	ENSG00000231202	TRGVB	-	7:38295762-38296233	-	-	2.88016	1.95675	3.80357	OK
ENSG00000168924	-	-	ENSG00000168924	LETM1	-	4:1811478-1856247	-	-	2.87009	2.52855	3.21164	OK
ENSG00000103550	-	-	ENSG00000103550	KNOP1	-	16:19701933-19718235	-	-	2.85409	2.35135	3.35683	OK
ENSG00000275713	-	-	ENSG00000275713	HIST1H2BH	-	6:26251650-26252031	-	-	2.85077	1.65598	4.04556	OK
ENSG00000237765	-	-	ENSG00000237765	FAM200B	-	4:15681661-15705565	-	-	2.84576	2.43866	3.25287	OK
ENSG00000015676	-	-	ENSG00000015676	NUDCD3	-	7:44379120-44490880	-	-	2.84535	1.12302	4.56769	OK
ENSG00000188981	-	-	ENSG00000188981	MSANTD1	-	4:3244368-3271738	-	-	2.8444	2.5176	3.1712	OK
ENSG00000270972	-	-	ENSG00000270972	RP11-326C3.15	-	11:333191-333688	-	-	2.84127	1.96835	3.71418	OK
ENSG00000160678	-	-	ENSG00000160678	S100A1	-	1:153627925-153632039	-	-	2.83444	2.00136	3.66753	OK
ENSG00000135447	-	-	ENSG00000135447	PPP1R1A	-	12:54575386-54588659	-	-	2.83434	2.50545	3.16324	OK
ENSG00000279144	-	-	ENSG00000279144	RP11-894J14.2	-	3:52848084-52848553	-	-	2.83192	1.90886	3.75499	OK
ENSG00000173207	-	-	ENSG00000173207	CKS1B	-	1:154974652-154979249	-	-	2.82347	2.18187	3.46507	OK
ENSG00000265246	-	-	ENSG00000265246	RP11-663N22.1	-	17:27237858-27241661	-	-	2.8232	2.09577	3.55064	OK
ENSG00000125779	-	-	ENSG00000125779	PANK2	-	20:3888838-3929882	-	-	2.81625	2.14118	3.49131	OK
ENSG00000103978	-	-	ENSG00000103978	TMEM87A	-	15:42210451-42273663	-	-	2.80885	2.20544	3.41226	OK
ENSG00000176533	-	-	ENSG00000176533	GNG7	-	19:2511218-2702709	-	-	2.80259	2.54692	3.05826	OK
ENSG00000140553	-	-	ENSG00000140553	UNC45A	-	15:90930179-90954093	-	-	2.78989	1.98439	3.59539	OK
ENSG00000113460	-	-	ENSG00000113460	BRIX1	-	5:34915375-34925996	-	-	2.77809	2.42132	3.13485	OK
ENSG00000172322	-	-	ENSG00000172322	CLEC12A	-	12:9951315-9995694	-	-	2.77653	2.35203	3.20103	OK
ENSG00000158769	-	-	ENSG00000158769	F11R	-	1:160995210-161021348	-	-	2.77337	2.47154	3.0752	OK
ENSG00000253451	-	-	ENSG00000253451	IGLV2-28	-	22:22664472-22664907	-	-	2.76067	0.929449	4.59189	OK
ENSG00000099840	-	-	ENSG00000099840	IZUMO4	-	19:2096428-2099593	-	-	2.75745	2.02114	3.49377	OK
ENSG00000135446	-	-	ENSG00000135446	CDK4	-	12:57747726-57756013	-	-	2.75703	0	10.4837	OK
ENSG00000230970	-	-	ENSG00000230970	HHATL-AS1	-	3:42702652-42706776	-	-	2.75442	2.09829	3.41055	OK
ENSG00000196498	-	-	ENSG00000196498	NCOR2	-	12:124324414-124567589	-	-	2.75242	1.30134	4.20351	OK
ENSG00000010310	-	-	ENSG00000010310	GIPR	-	19:45668243-45683724	-	-	2.74976	2.38542	3.11409	OK
ENSG00000125485	-	-	ENSG00000125485	DDX31	-	9:132592996-132670401	-	-	2.74639	2.3837	3.10909	OK
ENSG00000237054	-	-	ENSG00000237054	PRMT5-AS1	-	14:22918946-22926900	-	-	2.73586	2.28851	3.18322	OK
ENSG00000063177	-	-	ENSG00000063177	RPL18	-	19:48615327-48619536	-	-	2.72985	2.17647	3.28323	OK
ENSG00000087088	-	-	ENSG00000087088	BAX	-	19:48954814-48961798	-	-	2.72979	2.04165	3.41793	OK
ENSG00000125450	-	-	ENSG00000125450	NUP85	-	17:75205658-75235758	-	-	2.72861	1.70609	3.75113	OK
ENSG00000122741	-	-	ENSG00000122741	DCAF10	-	9:37800501-37867666	-	-	2.72835	2.43054	3.02616	OK
ENSG00000101224	-	-	ENSG00000101224	CDC25B	-	20:3786771-3806121	-	-	2.726	1.83594	3.61606	OK
ENSG00000167748	-	-	ENSG00000167748	KLK1	-	19:50819147-50823787	-	-	2.72545	2.23435	3.21655	OK
ENSG00000176953	-	-	ENSG00000176953	NFATC2IP	-	16:28950806-28967097	-	-	2.72294	2.46753	2.97834	OK
ENSG00000127415	-	-	ENSG00000127415	IDUA	-	4:986996-1004506	-	-	2.72199	1.76078	3.6832	OK
ENSG00000253794	-	-	ENSG00000253794	IGLV10-67	-	22:22043617-22043942	-	-	2.71722	1.15308	4.28137	OK
ENSG00000197386	-	-	ENSG00000197386	HTT	-	4:3074680-3243959	-	-	2.71634	2.08339	3.34929	OK
ENSG00000177685	-	-	ENSG00000177685	CRACR2B	-	11:826143-831991	-	-	2.7037	2.12558	3.28182	OK
ENSG00000147874	-	-	ENSG00000147874	HAUS6	-	9:19053142-19103119	-	-	2.70303	2.4871	2.91896	OK
ENSG00000166341	-	-	ENSG00000166341	DCHS1	-	11:6621322-6655854	-	-	2.69829	2.5267	2.86988	OK
ENSG00000125753	-	-	ENSG00000125753	VASP	-	19:45506578-45526983	-	-	2.69722	0	6.78509	OK
ENSG00000149262	-	-	ENSG00000149262	INTS4	-	11:77878719-77994678	-	-	2.6914	1.96985	3.41295	OK
ENSG00000095951	-	-	ENSG00000095951	HIVEP1	-	6:12008761-12164999	-	-	2.69075	2.36804	3.01347	OK
ENSG00000004468	-	-	ENSG00000004468	CD38	-	4:15778274-15853230	-	-	2.68951	2.45625	2.92276	OK
ENSG00000232859	-	-	ENSG00000232859	LYRM9	-	17:27878313-27894752	-	-	2.68872	2.25421	3.12322	OK
ENSG00000167397	-	-	ENSG00000167397	VKORC1	-	16:31090841-31095980	-	-	2.68612	2.11271	3.25954	OK
ENSG00000147526	-	-	ENSG00000147526	TACC1	-	8:38728185-38853028	-	-	2.67996	1.84179	3.51812	OK
ENSG00000178950	-	-	ENSG00000178950	GAK	-	4:849275-932373	-	-	2.67643	1.99977	3.35309	OK
ENSG00000197838	-	-	ENSG00000197838	CYP2A13	-	19:41088471-41096195	-	-	2.66985	2.32006	3.01964	OK
ENSG00000124191	-	-	ENSG00000124191	TOX2	-	20:43914863-44069616	-	-	2.66619	2.33112	3.00125	OK
ENSG00000099381	-	-	ENSG00000099381	SETD1A	-	16:30957293-30985116	-	-	2.66608	2.46413	2.86803	OK
ENSG00000268201	-	-	ENSG00000268201	CTD-3138B18.6	-	19:58266634-58267685	-	-	2.66509	1.90091	3.42926	OK
ENSG00000178773	-	-	ENSG00000178773	CPNE7	-	16:89575767-89597246	-	-	2.65852	1.78482	3.53222	OK
ENSG00000124523	-	-	ENSG00000124523	SIRT5	-	6:13574528-13615158	-	-	2.65792	2.39107	2.92476	OK
ENSG00000182841	-	-	ENSG00000182841	RRP7BP	-	22:42555222-42582038	-	-	2.6559	2.33158	2.98022	OK
ENSG00000139998	-	-	ENSG00000139998	RAB15	-	14:64945813-64972776	-	-	2.65039	1.95297	3.34781	OK
ENSG00000279584	-	-	ENSG00000279584	AC005593.2	-	5:131797414-131797929	-	-	2.6481	1.83453	3.46166	OK
ENSG00000137441	-	-	ENSG00000137441	FGFBP2	-	4:15960242-15969309	-	-	2.64508	2.16622	3.12393	OK
ENSG00000160908	-	-	ENSG00000160908	ZNF394	-	7:99486518-99500324	-	-	2.6403	1.35141	3.92919	OK
ENSG00000128908	-	-	ENSG00000128908	INO80	-	15:40978879-41116354	-	-	2.63549	2.16269	3.10829	OK
ENSG00000261526	-	-	ENSG00000261526	CTB-31O20.2	-	19:1874870-1876169	-	-	2.62526	2.20269	3.04783	OK
ENSG00000280160	-	-	ENSG00000280160	RP11-196G11.3	-	16:31093726-31095944	-	-	2.62413	2.30696	2.9413	OK
ENSG00000282572	-	-	ENSG00000282572	RP11-482G13.1	-	7:19618-35489	-	-	2.61516	1.88959	3.34072	OK
ENSG00000224785	-	-	ENSG00000224785	AC006026.9	-	7:23562458-23564261	-	-	2.60175	2.26568	2.93782	OK
ENSG00000175691	-	-	ENSG00000175691	ZNF77	-	19:2933217-2944971	-	-	2.60126	2.22309	2.97942	OK
ENSG00000026508	-	-	ENSG00000026508	CD44	-	11:35138869-35232402	-	-	2.59879	2.00366	3.19391	OK
ENSG00000237483	-	-	ENSG00000237483	RP11-423E7.1	-	3:172225427-172225872	-	-	2.59399	1.6622	3.52578	OK
ENSG00000164543	-	-	ENSG00000164543	STK17A	-	7:43582757-43626786	-	-	2.5938	2.28116	2.90644	OK
ENSG00000162746	-	-	ENSG00000162746	FCRLB	-	1:161721562-161728143	-	-	2.59343	2.2566	2.93025	OK
ENSG00000137055	-	-	ENSG00000137055	PLAA	-	9:26904082-26947463	-	-	2.59258	2.17403	3.01114	OK
ENSG00000155158	-	-	ENSG00000155158	TTC39B	-	9:15163621-15307360	-	-	2.59092	2.32038	2.86147	OK
ENSG00000234159	-	-	ENSG00000234159	RBPMSLP	-	21:15744003-15745080	-	-	2.59056	1.76653	3.41458	OK
ENSG00000277011	-	-	ENSG00000277011	RP13-895J2.6	-	12:132282813-132284606	-	-	2.58694	2.2361	2.93777	OK
ENSG00000211820	-	-	ENSG00000211820	TRAV41	-	14:22320187-22320691	-	-	2.58638	1.2039	3.96887	OK
ENSG00000137054	-	-	ENSG00000137054	POLR1E	-	9:37485934-37503697	-	-	2.58116	2.2377	2.92463	OK
ENSG00000076108	-	-	ENSG00000076108	BAZ2A	-	12:56595595-56636816	-	-	2.57968	2.13826	3.02111	OK
ENSG00000237955	-	-	ENSG00000237955	AC008746.10	-	19:54379488-54379960	-	-	2.57313	1.6929	3.45335	OK
ENSG00000198715	-	-	ENSG00000198715	GLMP	-	1:156290088-156295689	-	-	2.56004	2.07936	3.04072	OK
ENSG00000163810	-	-	ENSG00000163810	TGM4	-	3:44874607-44914990	-	-	2.55538	1.90117	3.20959	OK
ENSG00000233313	-	-	ENSG00000233313	HMGA1P5	-	10:75276375-75276646	-	-	2.55522	0.269762	4.84068	OK
ENSG00000068615	-	-	ENSG00000068615	REEP1	-	2:86213992-86338083	-	-	2.54692	2.02325	3.0706	OK
ENSG00000163945	-	-	ENSG00000163945	UVSSA	-	4:1347265-1388049	-	-	2.54515	2.29994	2.79036	OK
ENSG00000163812	-	-	ENSG00000163812	ZDHHC3	-	3:44915256-44976185	-	-	2.54327	1.82314	3.2634	OK
ENSG00000197724	-	-	ENSG00000197724	PHF2	-	9:93576406-93679587	-	-	2.54168	2.33409	2.74927	OK
ENSG00000117614	-	-	ENSG00000117614	SYF2	-	1:25222678-25232502	-	-	2.538	1.9335	3.1425	OK
ENSG00000270697	-	-	ENSG00000270697	RP11-381K20.4	-	5:137761545-137761936	-	-	2.53764	1.45558	3.61969	OK
ENSG00000002549	-	-	ENSG00000002549	LAP3	-	4:17577191-17607972	-	-	2.53747	1.91682	3.15811	OK
ENSG00000215252	-	-	ENSG00000215252	GOLGA8B	-	15:34525206-34588503	-	-	2.53673	2.27179	2.80168	OK
ENSG00000186868	-	-	ENSG00000186868	MAPT	-	17:45894381-46028334	-	-	2.5276	2.20374	2.85147	OK
ENSG00000103264	-	-	ENSG00000103264	FBXO31	-	16:87326986-87392142	-	-	2.52633	1.53342	3.51924	OK
ENSG00000266106	-	-	ENSG00000266106	RP11-647F2.2	-	17:74307209-74309790	-	-	2.52167	1.86585	3.17749	OK
ENSG00000239552	-	-	ENSG00000239552	HOXB-AS2	-	17:48557261-48560333	-	-	2.52064	1.992	3.04928	OK
ENSG00000073792	-	-	ENSG00000073792	IGF2BP2	-	3:185643738-185825056	-	-	2.51816	1.73338	3.30294	OK
ENSG00000122696	-	-	ENSG00000122696	SLC25A51	-	9:37879399-37904353	-	-	2.51699	2.14308	2.89091	OK
ENSG00000121691	-	-	ENSG00000121691	CAT	-	11:34438924-34472062	-	-	2.5164	2.00188	3.03092	OK
ENSG00000196150	-	-	ENSG00000196150	ZNF250	-	8:144876496-144902168	-	-	2.51604	1.83982	3.19227	OK
ENSG00000072195	-	-	ENSG00000072195	SPEG	-	2:219434845-219498287	-	-	2.51481	1.98304	3.04657	OK
ENSG00000065413	-	-	ENSG00000065413	ANKRD44	-	2:196967016-197311173	-	-	2.51321	1.96606	3.06036	OK
ENSG00000164068	-	-	ENSG00000164068	RNF123	-	3:49689498-49721529	-	-	2.50721	1.90314	3.11128	OK
ENSG00000272325	-	-	ENSG00000272325	NUDT3	-	6:34279678-34392674	-	-	2.50679	2.33962	2.67396	OK
ENSG00000163344	-	-	ENSG00000163344	PMVK	-	1:154924733-154936991	-	-	2.49968	2.10196	2.89741	OK
ENSG00000196415	-	-	ENSG00000196415	PRTN3	-	19:840959-848175	-	-	2.49673	2.01977	2.97369	OK
ENSG00000126243	-	-	ENSG00000126243	LRFN3	-	19:35935357-35945767	-	-	2.49024	2.19246	2.78803	OK
ENSG00000267716	-	-	ENSG00000267716	AC083760.1	-	18:44039470-44040140	-	-	2.4851	1.84941	3.12079	OK
ENSG00000184613	-	-	ENSG00000184613	NELL2	-	12:44508274-44921848	-	-	2.48073	1.63471	3.32676	OK
ENSG00000137103	-	-	ENSG00000137103	TMEM8B	-	9:35814450-35854847	-	-	2.47804	2.11828	2.83779	OK
ENSG00000228432	-	-	ENSG00000228432	DHFRP2	-	6:31366351-31366898	-	-	2.47229	1.72923	3.21534	OK
ENSG00000109171	-	-	ENSG00000109171	SLAIN2	-	4:48341321-48426212	-	-	2.47187	2.22217	2.72158	OK
ENSG00000187726	-	-	ENSG00000187726	DNAJB13	-	11:73950318-73970366	-	-	2.47	2.06574	2.87425	OK
ENSG00000271913	-	-	ENSG00000271913	RP1-111C20.4	-	6:158988177-159064925	-	-	2.4667	1.89482	3.03858	OK
ENSG00000095627	-	-	ENSG00000095627	TDRD1	-	10:114179269-114232304	-	-	2.46533	2.23018	2.70048	OK
ENSG00000268618	-	-	ENSG00000268618	AC092316.1	-	19:8549505-8550139	-	-	2.46212	0.61553	4.30871	OK
ENSG00000182378	-	-	ENSG00000182378	PLCXD1	-	X:276321-303356	-	-	2.45723	1.46032	3.45414	OK
ENSG00000259562	-	-	ENSG00000259562	RP11-762H8.2	-	15:78290526-78291221	-	-	2.45524	1.84359	3.0669	OK
ENSG00000234498	-	-	ENSG00000234498	RPL13AP20	-	12:12875498-12876107	-	-	2.45365	1.77809	3.12921	OK
ENSG00000139410	-	-	ENSG00000139410	SDSL	-	12:113422236-113438276	-	-	2.44927	1.69031	3.20823	OK
ENSG00000237037	-	-	ENSG00000237037	NDUFA6-AS1	-	22:42090930-42137742	-	-	2.44808	1.66774	3.22843	OK
ENSG00000173083	-	-	ENSG00000173083	HPSE	-	4:83292460-83335153	-	-	2.44794	2.22451	2.67138	OK
ENSG00000172382	-	-	ENSG00000172382	PRSS27	-	16:2712417-2720551	-	-	2.44739	2.07499	2.81979	OK
ENSG00000177337	-	-	ENSG00000177337	DLGAP1-AS1	-	18:3593731-3598352	-	-	2.44143	1.31899	3.56387	OK
ENSG00000135108	-	-	ENSG00000135108	FBXO21	-	12:117141987-117190531	-	-	2.43845	1.99716	2.87974	OK
ENSG00000246596	-	-	ENSG00000246596	RP11-1277A3.2	-	5:177619058-177672209	-	-	2.43724	1.90053	2.97396	OK
ENSG00000136436	-	-	ENSG00000136436	CALCOCO2	-	17:48830987-48866522	-	-	2.43523	1.79766	3.0728	OK
ENSG00000250616	-	-	ENSG00000250616	RP11-455F5.3	-	16:30096429-30104116	-	-	2.43232	2.07779	2.78684	OK
ENSG00000014824	-	-	ENSG00000014824	SLC30A9	-	4:41990471-42090457	-	-	2.43231	2.22477	2.63986	OK
ENSG00000278922	-	-	ENSG00000278922	AC002310.14	-	16:30526917-30528294	-	-	2.42901	2.0527	2.80533	OK
ENSG00000259479	-	-	ENSG00000259479	SORD2P	-	15:44825746-44884694	-	-	2.42194	1.96989	2.87399	OK
ENSG00000141524	-	-	ENSG00000141524	TMC6	-	17:78110457-78132407	-	-	2.42017	1.87566	2.96469	OK
ENSG00000159733	-	-	ENSG00000159733	ZFYVE28	-	4:2269581-2418663	-	-	2.41747	1.81453	3.02042	OK
ENSG00000152620	-	-	ENSG00000152620	NADK2	-	5:36192591-36242279	-	-	2.41724	2.12573	2.70875	OK
ENSG00000091986	-	-	ENSG00000091986	CCDC80	-	3:112596793-112649530	-	-	2.41492	1.75962	3.07023	OK
ENSG00000177150	-	-	ENSG00000177150	FAM210A	-	18:13663346-13726663	-	-	2.41103	2.05812	2.76394	OK
ENSG00000154122	-	-	ENSG00000154122	ANKH	-	5:14704803-14871778	-	-	2.40715	1.6155	3.19881	OK
ENSG00000254497	-	-	ENSG00000254497	CTD-2560E9.5	-	11:45253883-45254649	-	-	2.40264	1.44809	3.35719	OK
ENSG00000279672	-	-	ENSG00000279672	CMB9-55F22.1	-	11:779616-780755	-	-	2.40147	1.95867	2.84426	OK
ENSG00000112137	-	-	ENSG00000112137	PHACTR1	-	6:12716804-13290484	-	-	2.39996	2.05889	2.74104	OK
ENSG00000122224	-	-	ENSG00000122224	LY9	-	1:160796073-160828261	-	-	2.38403	1.86819	2.89986	OK
ENSG00000169231	-	-	ENSG00000169231	THBS3	-	1:155195587-155209051	-	-	2.38245	1.85503	2.90988	OK
ENSG00000272345	-	-	ENSG00000272345	RP1-30M3.5	-	6:24700906-24701793	-	-	2.37989	1.87065	2.88913	OK
ENSG00000161609	-	-	ENSG00000161609	CCDC155	-	19:49388217-49417994	-	-	2.37432	1.48491	3.26374	OK
ENSG00000167981	-	-	ENSG00000167981	ZNF597	-	16:3432421-3443542	-	-	2.37375	2.20097	2.54653	OK
ENSG00000147889	-	-	ENSG00000147889	CDKN2A	-	9:21967752-21995301	-	-	2.37375	1.77053	2.97696	OK
ENSG00000143256	-	-	ENSG00000143256	PFDN2	-	1:161100555-161118111	-	-	2.37173	1.34995	3.3935	OK
ENSG00000126391	-	-	ENSG00000126391	FRMD8	-	11:65386598-65413525	-	-	2.37048	1.64639	3.09457	OK
ENSG00000202058	-	-	ENSG00000202058	RN7SKP80	-	22:42565047-42565330	-	-	2.36929	0.434772	4.3038	OK
ENSG00000186090	-	-	ENSG00000186090	HTR3D	-	3:184031543-184039369	-	-	2.36875	1.99113	2.74637	OK
ENSG00000162086	-	-	ENSG00000162086	ZNF75A	-	16:3305405-3318852	-	-	2.36528	1.951	2.77957	OK
ENSG00000167515	-	-	ENSG00000167515	TRAPPC2L	-	16:88856219-88862686	-	-	2.36052	1.33315	3.3879	OK
ENSG00000279996	-	-	ENSG00000279996	CTB-139P11.2	-	7:75625088-75626970	-	-	2.35597	2.04406	2.66787	OK
ENSG00000253338	-	-	ENSG00000253338	IGLV3-29	-	22:22661298-22661542	-	-	2.35546	0	5.69124	OK
ENSG00000228223	-	-	ENSG00000228223	HCG11	-	6:26523449-26526579	-	-	2.35295	2.12222	2.58368	OK
ENSG00000071054	-	-	ENSG00000071054	MAP4K4	-	2:101696849-101894689	-	-	2.3524	1.70622	2.99858	OK
ENSG00000121653	-	-	ENSG00000121653	MAPK8IP1	-	11:45885650-45906465	-	-	2.34589	1.72655	2.96523	OK
ENSG00000186174	-	-	ENSG00000186174	BCL9L	-	11:118893874-118925608	-	-	2.34465	1.56813	3.12117	OK
ENSG00000168488	-	-	ENSG00000168488	ATXN2L	-	16:28823034-28837237	-	-	2.34237	1.4939	3.19084	OK
ENSG00000242258	-	-	ENSG00000242258	LINC00996	-	7:150433653-150448140	-	-	2.34086	1.97857	2.70315	OK
ENSG00000074370	-	-	ENSG00000074370	ATP2A3	-	17:3923869-3964464	-	-	2.33269	1.82522	2.84016	OK
ENSG00000241860	-	-	ENSG00000241860	RP11-34P13.13	-	1:141473-173862	-	-	2.33253	1.8307	2.83436	OK
ENSG00000125730	-	-	ENSG00000125730	C3	-	19:6677703-6730562	-	-	2.33142	1.10703	3.55582	OK
ENSG00000204173	-	-	ENSG00000204173	LRRC37A5P	-	9:111602830-111631289	-	-	2.33091	1.88901	2.77281	OK
ENSG00000166862	-	-	ENSG00000166862	CACNG2	-	22:36563920-36703558	-	-	2.32834	2.06002	2.59667	OK
ENSG00000082196	-	-	ENSG00000082196	C1QTNF3	-	5:34019447-34043832	-	-	2.32542	1.93002	2.72081	OK
ENSG00000254499	-	-	ENSG00000254499	AC002056.5	-	22:50740592-50743520	-	-	2.32365	0.241066	4.40624	OK
ENSG00000249592	-	-	ENSG00000249592	RP11-440L14.1	-	4:762386-781849	-	-	2.31984	1.55539	3.08429	OK
ENSG00000130821	-	-	ENSG00000130821	SLC6A8	-	X:153688098-153696593	-	-	2.31926	1.34831	3.29021	OK
ENSG00000143376	-	-	ENSG00000143376	SNX27	-	1:151612064-151699091	-	-	2.31455	1.49993	3.12916	OK
ENSG00000224093	-	-	ENSG00000224093	RP5-1033H22.2	-	1:93592198-93605573	-	-	2.31033	1.64161	2.97904	OK
ENSG00000181982	-	-	ENSG00000181982	CCDC149	-	4:24806116-24980204	-	-	2.30803	1.83117	2.78488	OK
ENSG00000211819	-	-	ENSG00000211819	TRAV40	-	14:22314489-22314919	-	-	2.30682	0.817337	3.79631	OK
ENSG00000265787	-	-	ENSG00000265787	CYP4F35P	-	18:14337422-14342525	-	-	2.30274	1.79323	2.81224	OK
ENSG00000171360	-	-	ENSG00000171360	KRT38	-	17:41436445-41440921	-	-	2.29493	2.02523	2.56462	OK
ENSG00000131100	-	-	ENSG00000131100	ATP6V1E1	-	22:17592135-17628818	-	-	2.29455	1.70171	2.88739	OK
ENSG00000014138	-	-	ENSG00000014138	POLA2	-	11:65261761-65305589	-	-	2.29179	1.69574	2.88784	OK
ENSG00000168884	-	-	ENSG00000168884	TNIP2	-	4:2741647-2756376	-	-	2.28997	1.70362	2.87633	OK
ENSG00000177706	-	-	ENSG00000177706	FAM20C	-	7:192968-260745	-	-	2.28877	1.14052	3.43701	OK
ENSG00000204282	-	-	ENSG00000204282	TNRC6C-AS1	-	17:78107397-78111799	-	-	2.28781	2.04236	2.53327	OK
ENSG00000267815	-	-	ENSG00000267815	CTB-191K22.5	-	19:50310021-50310539	-	-	2.28632	1.42268	3.14995	OK
ENSG00000132017	-	-	ENSG00000132017	DCAF15	-	19:13952491-13961449	-	-	2.28549	1.62247	2.94851	OK
ENSG00000099810	-	-	ENSG00000099810	MTAP	-	9:21802542-21937651	-	-	2.28496	1.47523	3.09469	OK
ENSG00000132681	-	-	ENSG00000132681	ATP1A4	-	1:160151569-160186977	-	-	2.28343	1.95498	2.61187	OK
ENSG00000102886	-	-	ENSG00000102886	GDPD3	-	16:30104809-30113856	-	-	2.28334	0	7.33138	OK
ENSG00000198700	-	-	ENSG00000198700	IPO9	-	1:201829140-201884294	-	-	2.28005	1.69144	2.86865	OK
ENSG00000167394	-	-	ENSG00000167394	ZNF668	-	16:31060842-31074320	-	-	2.27856	1.68331	2.8738	OK
ENSG00000178188	-	-	ENSG00000178188	SH2B1	-	16:28846599-28874212	-	-	2.27069	1.57593	2.96546	OK
ENSG00000143595	-	-	ENSG00000143595	AQP10	-	1:154321089-154325325	-	-	2.2647	1.7709	2.75851	OK
ENSG00000233041	-	-	ENSG00000233041	PHGR1	-	15:40351032-40356434	-	-	2.26245	1.39003	3.13487	OK
ENSG00000261790	-	-	ENSG00000261790	AC005606.14	-	16:1984876-1990357	-	-	2.25408	1.57772	2.93044	OK
ENSG00000126903	-	-	ENSG00000126903	SLC10A3	-	X:154487305-154490690	-	-	2.25306	1.93334	2.57278	OK
ENSG00000072080	-	-	ENSG00000072080	SPP2	-	2:234050678-234077134	-	-	2.2521	1.14604	3.35815	OK
ENSG00000184163	-	-	ENSG00000184163	FAM132A	-	1:1242445-1246722	-	-	2.23871	1.50357	2.97385	OK
ENSG00000127580	-	-	ENSG00000127580	WDR24	-	16:684621-690444	-	-	2.23679	1.79107	2.68251	OK
ENSG00000150756	-	-	ENSG00000150756	FAM173B	-	5:10226329-10249897	-	-	2.23479	1.86909	2.6005	OK
ENSG00000269191	-	-	ENSG00000269191	AC005387.2	-	19:18532907-18536188	-	-	2.23265	1.35362	3.11167	OK
ENSG00000269678	-	-	ENSG00000269678	OR7A18P	-	19:14886838-14887115	-	-	2.23263	0.235705	4.22955	OK
ENSG00000050748	-	-	ENSG00000050748	MAPK9	-	5:180233142-180292099	-	-	2.23046	1.96044	2.50049	OK
ENSG00000151876	-	-	ENSG00000151876	FBXO4	-	5:41925253-41941743	-	-	2.23008	1.67209	2.78808	OK
ENSG00000140939	-	-	ENSG00000140939	NOL3	-	16:67170153-67175735	-	-	2.22942	1.27805	3.18079	OK
ENSG00000108840	-	-	ENSG00000108840	HDAC5	-	17:44076745-44123702	-	-	2.22923	1.60796	2.85051	OK
ENSG00000008128	-	-	ENSG00000008128	CDK11A	-	1:1702729-1724324	-	-	2.22749	1.45105	3.00393	OK
ENSG00000185024	-	-	ENSG00000185024	BRF1	-	14:105209285-105315589	-	-	2.22598	1.86539	2.58656	OK
ENSG00000272529	-	-	ENSG00000272529	RP11-415F23.4	-	3:16345125-16346440	-	-	2.22255	1.51953	2.92557	OK
ENSG00000164091	-	-	ENSG00000164091	WDR82	-	3:52254420-52288020	-	-	2.21592	1.94167	2.49017	OK
ENSG00000130270	-	-	ENSG00000130270	ATP8B3	-	19:1782074-1812276	-	-	2.19902	1.85866	2.53938	OK
ENSG00000248092	-	-	ENSG00000248092	NNT-AS1	-	5:43571593-43603230	-	-	2.19846	1.69376	2.70316	OK
ENSG00000280788	-	-	ENSG00000280788	Metazoa_SRP	-	1:15763489-15763757	-	-	2.19823	0	4.39752	OK
ENSG00000159899	-	-	ENSG00000159899	NPR2	-	9:35792153-35809732	-	-	2.19569	1.57247	2.81892	OK
ENSG00000105607	-	-	ENSG00000105607	GCDH	-	19:12891025-12914207	-	-	2.19069	1.56375	2.81762	OK
ENSG00000256061	-	-	ENSG00000256061	DYX1C1	-	15:55410524-55508234	-	-	2.18872	1.44382	2.93363	OK
ENSG00000135205	-	-	ENSG00000135205	CCDC146	-	7:77122433-77329533	-	-	2.18867	1.53769	2.83964	OK
ENSG00000137337	-	-	ENSG00000137337	MDC1	-	6:30699806-30717889	-	-	2.18485	1.86433	2.50538	OK
ENSG00000269050	-	-	ENSG00000269050	CTC-360G5.6	-	19:38870158-38873763	-	-	2.18462	1.41358	2.95566	OK
ENSG00000242686	-	-	ENSG00000242686	RP11-1191J2.2	-	4:652849-656213	-	-	2.18085	1.55199	2.80972	OK
ENSG00000229985	-	-	ENSG00000229985	RP11-40H20.5	-	1:27176750-27177277	-	-	2.17976	1.45566	2.90386	OK
ENSG00000204420	-	-	ENSG00000204420	C6orf25	-	6:31718593-31726714	-	-	2.17539	1.72879	2.62199	OK
ENSG00000132600	-	-	ENSG00000132600	PRMT7	-	16:68310973-68358563	-	-	2.17505	1.26125	3.08886	OK
ENSG00000256223	-	-	ENSG00000256223	ZNF10	-	12:133130574-133159465	-	-	2.17378	1.66814	2.67943	OK
ENSG00000048707	-	-	ENSG00000048707	VPS13D	-	1:12230066-12512047	-	-	2.17052	1.47247	2.86857	OK
ENSG00000160679	-	-	ENSG00000160679	CHTOP	-	1:153633981-153646306	-	-	2.16525	1.85436	2.47615	OK
ENSG00000143816	-	-	ENSG00000143816	WNT9A	-	1:227918655-227947898	-	-	2.16252	1.9662	2.35884	OK
ENSG00000229859	-	-	ENSG00000229859	PGA3	-	11:61203306-61213098	-	-	2.15972	1.67123	2.64822	OK
ENSG00000204427	-	-	ENSG00000204427	ABHD16A	-	6:31686948-31703444	-	-	2.14405	1.41403	2.87406	OK
ENSG00000117335	-	-	ENSG00000117335	CD46	-	1:207752056-207795513	-	-	2.13815	1.51522	2.76108	OK
ENSG00000160714	-	-	ENSG00000160714	UBE2Q1	-	1:154548576-154559028	-	-	2.13375	1.57399	2.69351	OK
ENSG00000168883	-	-	ENSG00000168883	USP39	-	2:85602855-85649282	-	-	2.13197	0.725171	3.53877	OK
ENSG00000255240	-	-	ENSG00000255240	RP11-142C4.6	-	11:58933642-59058659	-	-	2.13147	1.86281	2.40014	OK
ENSG00000214401	-	-	ENSG00000214401	KANSL1-AS1	-	17:46193575-46196723	-	-	2.12931	1.43477	2.82384	OK
ENSG00000171456	-	-	ENSG00000171456	ASXL1	-	20:32358343-32439319	-	-	2.1277	1.81182	2.44358	OK
ENSG00000178980	-	-	ENSG00000178980	SEPW1	-	19:47778571-47784686	-	-	2.12037	1.53003	2.7107	OK
ENSG00000275588	-	-	ENSG00000275588	RN7SL341P	-	2:64817377-64817675	-	-	2.11993	0.314523	3.92533	OK
ENSG00000110315	-	-	ENSG00000110315	RNF141	-	11:10511677-10541230	-	-	2.11982	1.56888	2.67076	OK
ENSG00000252797	-	-	ENSG00000252797	RN7SKP272	-	1:89987712-89987944	-	-	2.11791	0	6.35374	OK
ENSG00000078668	-	-	ENSG00000078668	VDAC3	-	8:42391623-42405897	-	-	2.11499	0.617475	3.61251	OK
ENSG00000066056	-	-	ENSG00000066056	TIE1	-	1:43300992-43323108	-	-	2.09866	1.59102	2.60631	OK
ENSG00000011405	-	-	ENSG00000011405	PIK3C2A	-	11:17077729-17207983	-	-	2.09861	1.7276	2.46963	OK
ENSG00000279829	-	-	ENSG00000279829	RP11-63I8.1	-	18:46385706-46387083	-	-	2.09647	1.74827	2.44468	OK
ENSG00000151881	-	-	ENSG00000151881	C5orf28	-	5:43444251-43483893	-	-	2.09551	1.79135	2.39967	OK
ENSG00000263765	-	-	ENSG00000263765	RP11-746B8.1	-	18:32833453-32938316	-	-	2.09473	1.23729	2.95217	OK
ENSG00000160472	-	-	ENSG00000160472	TMEM190	-	19:55376835-55378244	-	-	2.09268	1.44753	2.73783	OK
ENSG00000176890	-	-	ENSG00000176890	TYMS	-	18:657603-673578	-	-	2.08462	1.68102	2.48821	OK
ENSG00000215845	-	-	ENSG00000215845	TSTD1	-	1:161037630-161038990	-	-	2.08252	1.4539	2.71114	OK
ENSG00000254533	-	-	ENSG00000254533	AF186192.1	-	8:144698613-144699185	-	-	2.07738	1.42027	2.73449	OK
ENSG00000183397	-	-	ENSG00000183397	C19orf71	-	19:3539153-3544030	-	-	2.07699	1.49622	2.65777	OK
ENSG00000197446	-	-	ENSG00000197446	CYP2F1	-	19:41114431-41128366	-	-	2.07557	1.5988	2.55234	OK
ENSG00000242372	-	-	ENSG00000242372	EIF6	-	20:35278906-35284985	-	-	2.07391	1.50285	2.64496	OK
ENSG00000242259	-	-	ENSG00000242259	C22orf39	-	22:19351367-19448232	-	-	2.07268	1.66645	2.47891	OK
ENSG00000160505	-	-	ENSG00000160505	NLRP4	-	19:55836577-55881854	-	-	2.07139	1.71271	2.43008	OK
ENSG00000117640	-	-	ENSG00000117640	MTFR1L	-	1:25818639-25832942	-	-	2.06414	1.70531	2.42296	OK
ENSG00000262246	-	-	ENSG00000262246	CORO7	-	16:4354541-4425705	-	-	2.06185	1.24992	2.87379	OK
ENSG00000237746	-	-	ENSG00000237746	ZNF101P1	-	10:28338553-28340942	-	-	2.06153	1.75509	2.36797	OK
ENSG00000262001	-	-	ENSG00000262001	DLGAP1-AS2	-	18:3602999-3608336	-	-	2.05959	1.73738	2.38179	OK
ENSG00000206337	-	-	ENSG00000206337	HCP5	-	6:31400701-31477506	-	-	2.05483	1.40634	2.70332	OK
ENSG00000263941	-	-	ENSG00000263941	RN7SL32P	-	2:233205198-233205479	-	-	2.05451	0.2169	3.89212	OK
ENSG00000105058	-	-	ENSG00000105058	FAM32A	-	19:16185379-16192046	-	-	2.05199	1.64894	2.45503	OK
ENSG00000182264	-	-	ENSG00000182264	IZUMO1	-	19:48740851-48746909	-	-	2.04828	1.49494	2.60162	OK
ENSG00000198793	-	-	ENSG00000198793	MTOR	-	1:11106534-11262507	-	-	2.04783	1.66443	2.43122	OK
ENSG00000168092	-	-	ENSG00000168092	PAFAH1B2	-	11:117144266-117176894	-	-	2.04224	1.47416	2.61032	OK
ENSG00000157119	-	-	ENSG00000157119	KLHL40	-	3:42685518-42692544	-	-	2.04081	1.79695	2.28466	OK
ENSG00000124786	-	-	ENSG00000124786	SLC35B3	-	6:8413067-8435483	-	-	2.0375	1.76776	2.30724	OK
ENSG00000213533	-	-	ENSG00000213533	TMEM110	-	3:52836218-52897596	-	-	2.03621	1.30647	2.76594	OK
ENSG00000075303	-	-	ENSG00000075303	SLC25A40	-	7:87833567-87876357	-	-	2.03513	1.47141	2.59885	OK
ENSG00000255218	-	-	ENSG00000255218	OR5BC1P	-	11:58317636-58318375	-	-	2.034	1.50394	2.56406	OK
ENSG00000120217	-	-	ENSG00000120217	CD274	-	9:5450502-5470566	-	-	2.03076	1.71102	2.35049	OK
ENSG00000158716	-	-	ENSG00000158716	DUSP23	-	1:159780931-159782543	-	-	2.03005	1.49708	2.56302	OK
ENSG00000115694	-	-	ENSG00000115694	STK25	-	2:241492673-241509730	-	-	2.02216	1.33788	2.70644	OK
ENSG00000163412	-	-	ENSG00000163412	EIF4E3	-	3:71675415-71754773	-	-	2.01829	1.27901	2.75756	OK
ENSG00000183087	-	-	ENSG00000183087	GAS6	-	13:113820548-113864067	-	-	2.01819	1.75129	2.2851	OK
ENSG00000010704	-	-	ENSG00000010704	HFE	-	6:26087280-26098343	-	-	2.01634	1.53805	2.49463	OK
ENSG00000214078	-	-	ENSG00000214078	CPNE1	-	20:35626030-35664956	-	-	2.01495	1.30426	2.72563	OK
ENSG00000177738	-	-	ENSG00000177738	CTD-2201E18.3	-	5:43014413-43067419	-	-	2.01147	1.72687	2.29606	OK
ENSG00000243649	-	-	ENSG00000243649	CFB	-	6:31945649-31952084	-	-	2.00914	1.57582	2.44245	OK
ENSG00000227165	-	-	ENSG00000227165	WDR11-AS1	-	10:120761811-120851345	-	-	2.00674	1.37205	2.64143	OK
ENSG00000130881	-	-	ENSG00000130881	LRP3	-	19:33177602-33208867	-	-	2.00513	1.75821	2.25204	OK
ENSG00000145604	-	-	ENSG00000145604	SKP2	-	5:36151988-36184319	-	-	2.00395	1.73681	2.27109	OK
ENSG00000183638	-	-	ENSG00000183638	RP1L1	-	8:10606348-10712187	-	-	2.00175	1.66926	2.33424	OK
ENSG00000055208	-	-	ENSG00000055208	TAB2	-	6:149218640-149411613	-	-	2.00138	1.25321	2.74956	OK
ENSG00000187664	-	-	ENSG00000187664	HAPLN4	-	19:19255640-19262796	-	-	1.99967	1.71013	2.2892	OK
ENSG00000143494	-	-	ENSG00000143494	VASH2	-	1:212950519-212992037	-	-	1.99789	1.55093	2.44484	OK
ENSG00000159921	-	-	ENSG00000159921	GNE	-	9:36214440-36277056	-	-	1.99593	1.81056	2.1813	OK
ENSG00000047365	-	-	ENSG00000047365	ARAP2	-	4:35948220-36244509	-	-	1.98974	1.72571	2.25377	OK
ENSG00000231991	-	-	ENSG00000231991	ANXA2P2	-	9:33624273-33625293	-	-	1.98968	1.57867	2.40069	OK
ENSG00000262691	-	-	ENSG00000262691	CTC-277H1.7	-	16:67261107-67263784	-	-	1.98678	1.73925	2.23431	OK
ENSG00000238142	-	-	ENSG00000238142	RP11-108M9.4	-	1:16888537-16889649	-	-	1.98406	1.03399	2.93412	OK
ENSG00000204531	-	-	ENSG00000204531	POU5F1	-	6:31164336-31180731	-	-	1.98392	1.56254	2.4053	OK
ENSG00000220804	-	-	ENSG00000220804	AC093642.5	-	2:242088632-242160153	-	-	1.97867	1.27417	2.68318	OK
ENSG00000111644	-	-	ENSG00000111644	ACRBP	-	12:6638074-6647460	-	-	1.97844	1.36666	2.59023	OK
ENSG00000258551	-	-	ENSG00000258551	RP11-661P17.1	-	15:91408707-91605211	-	-	1.97392	1.69257	2.25528	OK
ENSG00000113456	-	-	ENSG00000113456	RAD1	-	5:34905263-34918989	-	-	1.9734	0.185435	3.76137	OK
ENSG00000171302	-	-	ENSG00000171302	CANT1	-	17:78991716-79009867	-	-	1.97263	1.2952	2.65006	OK
ENSG00000174791	-	-	ENSG00000174791	RIN1	-	11:66330241-66336840	-	-	1.97214	0	4.44711	OK
ENSG00000114439	-	-	ENSG00000114439	BBX	-	3:107522935-107811324	-	-	1.97141	1.24401	2.69882	OK
ENSG00000160785	-	-	ENSG00000160785	SLC25A44	-	1:156193931-156212796	-	-	1.9706	0.724234	3.21697	OK
ENSG00000121310	-	-	ENSG00000121310	ECHDC2	-	1:52895909-52927212	-	-	1.97021	1.43466	2.50576	OK
ENSG00000243609	-	-	ENSG00000243609	RPS2P44	-	16:48577523-48578369	-	-	1.96936	1.4973	2.44142	OK
ENSG00000110013	-	-	ENSG00000110013	SIAE	-	11:124633112-124695707	-	-	1.96841	1.70526	2.23155	OK
ENSG00000276250	-	-	ENSG00000276250	CTD-2349P21.12	-	17:30803653-30804077	-	-	1.96815	1.0819	2.85441	OK
ENSG00000171466	-	-	ENSG00000171466	ZNF562	-	19:9641807-9675086	-	-	1.96458	1.31502	2.61414	OK
ENSG00000167766	-	-	ENSG00000167766	ZNF83	-	19:52594059-52690496	-	-	1.95614	1.41905	2.49323	OK
ENSG00000140961	-	-	ENSG00000140961	OSGIN1	-	16:83948281-83966332	-	-	1.95432	1.45071	2.45793	OK
ENSG00000070031	-	-	ENSG00000070031	SCT	-	11:626430-627143	-	-	1.95207	0.908647	2.9955	OK
ENSG00000247498	-	-	ENSG00000247498	RP11-392P7.6	-	12:12927725-12984645	-	-	1.95024	1.24245	2.65803	OK
ENSG00000214021	-	-	ENSG00000214021	TTLL3	-	3:9808085-9855138	-	-	1.9497	1.38535	2.51405	OK
ENSG00000137124	-	-	ENSG00000137124	ALDH1B1	-	9:38392663-38398661	-	-	1.94945	1.73603	2.16286	OK
ENSG00000172006	-	-	ENSG00000172006	ZNF554	-	19:2819873-2835773	-	-	1.94681	1.71394	2.17967	OK
ENSG00000151882	-	-	ENSG00000151882	CCL28	-	5:43376644-43412391	-	-	1.9464	1.6015	2.2913	OK
ENSG00000140526	-	-	ENSG00000140526	ABHD2	-	15:89087458-89202360	-	-	1.94277	1.47512	2.41043	OK
ENSG00000180210	-	-	ENSG00000180210	F2	-	11:46719179-46739506	-	-	1.94155	1.42142	2.46168	OK
ENSG00000157483	-	-	ENSG00000157483	MYO1E	-	15:59132433-59372900	-	-	1.94102	1.4403	2.44173	OK
ENSG00000214367	-	-	ENSG00000214367	HAUS3	-	4:2227463-2242164	-	-	1.93464	1.70282	2.16647	OK
ENSG00000100664	-	-	ENSG00000100664	EIF5	-	14:103333543-103345025	-	-	1.92898	1.3369	2.52106	OK
ENSG00000263293	-	-	ENSG00000263293	THCAT158	-	17:47303459-47323613	-	-	1.92823	1.16711	2.68935	OK
ENSG00000165929	-	-	ENSG00000165929	TC2N	-	14:91779750-91867536	-	-	1.92802	1.66804	2.18799	OK
ENSG00000250155	-	-	ENSG00000250155	CTD-2353F22.1	-	5:36666213-36725195	-	-	1.92562	1.33866	2.51257	OK
ENSG00000242261	-	-	ENSG00000242261	RP11-62J1.3	-	7:128306648-128307678	-	-	1.92236	1.50866	2.33607	OK
ENSG00000266053	-	-	ENSG00000266053	NDUFV2-AS1	-	18:9121264-9136645	-	-	1.91913	1.35765	2.48061	OK
ENSG00000166866	-	-	ENSG00000166866	MYO1A	-	12:57028516-57051198	-	-	1.91817	1.22296	2.61338	OK
ENSG00000140527	-	-	ENSG00000140527	WDR93	-	15:89690796-89743638	-	-	1.91794	1.61489	2.22099	OK
ENSG00000260114	-	-	ENSG00000260114	CTD-2574D22.4	-	16:29919633-29921905	-	-	1.91754	1.65424	2.18084	OK
ENSG00000143797	-	-	ENSG00000143797	MBOAT2	-	2:8852689-9003813	-	-	1.91653	1.1598	2.67326	OK
ENSG00000114030	-	-	ENSG00000114030	KPNA1	-	3:122421948-122514945	-	-	1.91413	1.66756	2.1607	OK
ENSG00000244041	-	-	ENSG00000244041	LINC01011	-	6:2987966-2991173	-	-	1.91136	1.55982	2.26291	OK
ENSG00000159733	-	-	ENSG00000159733	ZFYVE28	-	4:2342580-2343524	-	-	1.90976	1.44314	2.37638	OK
ENSG00000224443	-	-	ENSG00000224443	AC006509.4	-	2:47705467-47705979	-	-	1.90779	0.982376	2.83321	OK
ENSG00000279806	-	-	ENSG00000279806	RP11-58O9.2	-	17:40473553-40475289	-	-	1.90775	1.61467	2.20084	OK
ENSG00000031698	-	-	ENSG00000031698	SARS	-	1:109213917-109238169	-	-	1.90766	1.36916	2.44615	OK
ENSG00000160766	-	-	ENSG00000160766	GBAP1	-	1:155213820-155227422	-	-	1.9048	1.62605	2.18356	OK
ENSG00000236947	-	-	ENSG00000236947	RP11-98G7.1	-	1:156446411-156456577	-	-	1.90164	1.33267	2.47062	OK
ENSG00000172247	-	-	ENSG00000172247	C1QTNF4	-	11:47589663-47594659	-	-	1.90123	1.58537	2.21709	OK
ENSG00000244335	-	-	ENSG00000244335	RN7SL687P	-	X:153666225-153666510	-	-	1.89961	0	3.8435	OK
ENSG00000126878	-	-	ENSG00000126878	AIF1L	-	9:131096475-131123152	-	-	1.89856	1.63344	2.16367	OK
ENSG00000197323	-	-	ENSG00000197323	TRIM33	-	1:114392776-114511160	-	-	1.89483	1.18972	2.59994	OK
ENSG00000196361	-	-	ENSG00000196361	ELAVL3	-	19:11451325-11481046	-	-	1.89469	1.67119	2.11818	OK
ENSG00000227232	-	-	ENSG00000227232	WASH7P	-	1:14403-29570	-	-	1.8944	1.54668	2.24213	OK
ENSG00000051596	-	-	ENSG00000051596	THOC3	-	5:175917872-176034680	-	-	1.89373	1.37102	2.41645	OK
ENSG00000273355	-	-	ENSG00000273355	RP11-672L10.6	-	18:813273-813756	-	-	1.8913	1.16186	2.62073	OK
ENSG00000125755	-	-	ENSG00000125755	SYMPK	-	19:45815409-45863290	-	-	1.89119	1.21061	2.57176	OK
ENSG00000273124	-	-	ENSG00000273124	RP11-236B18.5	-	10:90997479-90997713	-	-	1.89078	0	5.67234	OK
ENSG00000024422	-	-	ENSG00000024422	EHD2	-	19:47713342-47743134	-	-	1.89078	0	7.25895	OK
ENSG00000240230	-	-	ENSG00000240230	COX19	-	7:898777-975599	-	-	1.88969	1.52969	2.2497	OK
ENSG00000079435	-	-	ENSG00000079435	LIPE	-	19:42401506-42427426	-	-	1.88659	0.628948	3.14423	OK
ENSG00000178163	-	-	ENSG00000178163	ZNF518B	-	4:10439873-10457410	-	-	1.87664	1.67932	2.07396	OK
ENSG00000255319	-	-	ENSG00000255319	ENPP7P8	-	11:71711739-71781183	-	-	1.87522	0.407608	3.34284	OK
ENSG00000132274	-	-	ENSG00000132274	TRIM22	-	11:5689688-5737089	-	-	1.87415	1.44892	2.29939	OK
ENSG00000072134	-	-	ENSG00000072134	EPN2	-	17:19215614-19336715	-	-	1.87384	1.02481	2.72287	OK
ENSG00000275064	-	-	ENSG00000275064	CH17-262O2.1	-	1:145509046-145520594	-	-	1.86919	1.52358	2.2148	OK
ENSG00000167483	-	-	ENSG00000167483	FAM129C	-	19:17523300-17553839	-	-	1.86631	1.11798	2.61464	OK
ENSG00000236467	-	-	ENSG00000236467	KCNMA1-AS1	-	10:76888043-76980624	-	-	1.86341	1.37347	2.35335	OK
ENSG00000145362	-	-	ENSG00000145362	ANK2	-	4:112818108-113383740	-	-	1.86173	1.19802	2.52544	OK
ENSG00000095970	-	-	ENSG00000095970	TREM2	-	6:41158505-41163186	-	-	1.86086	1.44448	2.27725	OK
ENSG00000273802	-	-	ENSG00000273802	HIST1H2BG	-	6:26216065-26216692	-	-	1.8604	1.28884	2.43197	OK
ENSG00000001631	-	-	ENSG00000001631	KRIT1	-	7:92198968-92246166	-	-	1.85786	1.50437	2.21134	OK
ENSG00000179094	-	-	ENSG00000179094	PER1	-	17:8140471-8156506	-	-	1.85021	1.03688	2.66355	OK
ENSG00000162244	-	-	ENSG00000162244	RPL29	-	3:51993599-51995942	-	-	1.85007	1.26675	2.43338	OK
ENSG00000160683	-	-	ENSG00000160683	CXCR5	-	11:118883765-118897799	-	-	1.84664	1.65899	2.0343	OK
ENSG00000198417	-	-	ENSG00000198417	MT1F	-	16:56657693-56660698	-	-	1.84546	0.432618	3.2583	OK
ENSG00000013275	-	-	ENSG00000013275	PSMC4	-	19:39971004-39981441	-	-	1.84453	1.51264	2.17642	OK
ENSG00000141665	-	-	ENSG00000141665	FBXO15	-	18:74073352-74147865	-	-	1.84073	1.14781	2.53366	OK
ENSG00000279348	-	-	ENSG00000279348	RP11-566E18.1	-	2:216211403-216213519	-	-	1.83344	1.57758	2.08929	OK
ENSG00000182310	-	-	ENSG00000182310	SPACA6P	-	19:51693339-51712387	-	-	1.83341	1.09052	2.5763	OK
ENSG00000168477	-	-	ENSG00000168477	TNXB	-	6:32041153-32115334	-	-	1.83179	1.58349	2.0801	OK
ENSG00000254510	-	-	ENSG00000254510	RP11-867G23.10	-	11:66409157-66417137	-	-	1.83114	1.21328	2.44901	OK
ENSG00000095059	-	-	ENSG00000095059	DHPS	-	19:12675716-12681902	-	-	1.82959	0.235058	3.42412	OK
ENSG00000181634	-	-	ENSG00000181634	TNFSF15	-	9:114784634-114806126	-	-	1.82941	1.60395	2.05488	OK
ENSG00000269987	-	-	ENSG00000269987	RP3-430N8.11	-	22:30976514-30978848	-	-	1.81915	1.16689	2.4714	OK
ENSG00000172888	-	-	ENSG00000172888	ZNF621	-	3:40524877-40574685	-	-	1.81874	1.46542	2.17206	OK
ENSG00000099250	-	-	ENSG00000099250	NRP1	-	10:33177491-33336262	-	-	1.81644	1.49303	2.13986	OK
ENSG00000265935	-	-	ENSG00000265935	RP11-277J6.3	-	17:73662567-73663848	-	-	1.80955	0.93179	2.68731	OK
ENSG00000272269	-	-	ENSG00000272269	RP11-500C11.3	-	6:17706256-17707344	-	-	1.80867	1.42166	2.19568	OK
ENSG00000116127	-	-	ENSG00000116127	ALMS1	-	2:73385757-73610793	-	-	1.80851	1.57639	2.04062	OK
ENSG00000269694	-	-	ENSG00000269694	AC005197.2	-	19:18881679-18883376	-	-	1.80779	1.28326	2.33232	OK
ENSG00000173039	-	-	ENSG00000173039	RELA	-	11:65653595-65663094	-	-	1.80731	0	19.6975	OK
ENSG00000069329	-	-	ENSG00000069329	VPS35	-	16:46656131-46689518	-	-	1.80645	1.55101	2.06188	OK
ENSG00000164082	-	-	ENSG00000164082	GRM2	-	3:51707069-51718613	-	-	1.80585	1.44299	2.16871	OK
ENSG00000258657	-	-	ENSG00000258657	RP11-104E19.1	-	14:24595722-24657774	-	-	1.80103	1.21478	2.38728	OK
ENSG00000075399	-	-	ENSG00000075399	VPS9D1	-	16:89707133-89720986	-	-	1.80069	0	912.628	OK
ENSG00000184307	-	-	ENSG00000184307	ZDHHC23	-	3:113947900-113965401	-	-	1.79995	0.747618	2.85227	OK
ENSG00000144655	-	-	ENSG00000144655	CSRNP1	-	3:39141854-39154562	-	-	1.79886	1.58241	2.0153	OK
ENSG00000124067	-	-	ENSG00000124067	SLC12A4	-	16:67943473-67969601	-	-	1.79819	1.39811	2.19827	OK
ENSG00000224743	-	-	ENSG00000224743	TEX26-AS1	-	13:30881932-30933846	-	-	1.79686	1.29904	2.29469	OK
ENSG00000105392	-	-	ENSG00000105392	CRX	-	19:47819778-47843330	-	-	1.79626	1.2444	2.34813	OK
ENSG00000270804	-	-	ENSG00000270804	CTD-2583A14.11	-	19:57867884-57868834	-	-	1.79583	1.30697	2.28469	OK
ENSG00000235069	-	-	ENSG00000235069	RP4-785J1.1	-	1:26647446-26647681	-	-	1.79147	0	5.37441	OK
ENSG00000243613	-	-	ENSG00000243613	RP11-216N14.8	-	1:153746850-153751227	-	-	1.79147	0	6.85851	OK
ENSG00000164366	-	-	ENSG00000164366	CCDC127	-	5:196870-218215	-	-	1.79129	1.59771	1.98487	OK
ENSG00000260279	-	-	ENSG00000260279	AC137932.5	-	16:89297507-89298317	-	-	1.78995	0.00114079	3.57875	OK
ENSG00000103485	-	-	ENSG00000103485	QPRT	-	16:29679007-29698699	-	-	1.78689	1.35113	2.22266	OK
ENSG00000162300	-	-	ENSG00000162300	ZFPL1	-	11:65084222-65088400	-	-	1.78513	1.33601	2.23425	OK
ENSG00000109066	-	-	ENSG00000109066	TMEM104	-	17:74776482-74839779	-	-	1.78281	0.809626	2.756	OK
ENSG00000139641	-	-	ENSG00000139641	ESYT1	-	12:56118249-56144671	-	-	1.78234	1.21225	2.35243	OK
ENSG00000157933	-	-	ENSG00000157933	SKI	-	1:2228694-2310119	-	-	1.7814	0	4.81324	OK
ENSG00000124588	-	-	ENSG00000124588	NQO2	-	6:2987986-3028869	-	-	1.78112	1.48999	2.07226	OK
ENSG00000265927	-	-	ENSG00000265927	CTD-2532D12.5	-	17:73831571-73836019	-	-	1.78025	1.13394	2.42656	OK
ENSG00000212123	-	-	ENSG00000212123	PRR22	-	19:5782959-5784765	-	-	1.77981	1.46263	2.09699	OK
ENSG00000197562	-	-	ENSG00000197562	RAB40C	-	16:589356-629272	-	-	1.77855	1.28812	2.26898	OK
ENSG00000273026	-	-	ENSG00000273026	RP11-422P24.10	-	1:153966515-153966930	-	-	1.77822	0.939405	2.61704	OK
ENSG00000189042	-	-	ENSG00000189042	ZNF567	-	19:36687611-36727701	-	-	1.77424	1.07365	2.47483	OK
ENSG00000228106	-	-	ENSG00000228106	RP11-452F19.3	-	1:222815021-222837384	-	-	1.76822	0.9239	2.61255	OK
ENSG00000279431	-	-	ENSG00000279431	RP11-218M11.7	-	17:30551192-30551802	-	-	1.76715	1.20058	2.33371	OK
ENSG00000111676	-	-	ENSG00000111676	ATN1	-	12:6924462-6942321	-	-	1.76285	1.56215	1.96354	OK
ENSG00000171970	-	-	ENSG00000171970	ZNF57	-	19:2900897-2918476	-	-	1.76153	1.44145	2.08161	OK
ENSG00000167815	-	-	ENSG00000167815	PRDX2	-	19:12796819-12801859	-	-	1.75846	1.08648	2.43045	OK
ENSG00000081237	-	-	ENSG00000081237	PTPRC	-	1:198638670-198757283	-	-	1.75835	0.380149	3.13656	OK
ENSG00000271361	-	-	ENSG00000271361	HTATSF1P2	-	6:3023141-3023772	-	-	1.75522	1.19377	2.31667	OK
ENSG00000109180	-	-	ENSG00000109180	OCIAD1	-	4:48805211-48861817	-	-	1.75328	1.3175	2.18906	OK
ENSG00000111846	-	-	ENSG00000111846	GCNT2	-	6:10492222-10629368	-	-	1.75014	1.43632	2.06396	OK
ENSG00000170871	-	-	ENSG00000170871	KIAA0232	-	4:6781374-6884170	-	-	1.74982	1.55356	1.94609	OK
ENSG00000205250	-	-	ENSG00000205250	E2F4	-	16:67192168-67198918	-	-	1.74699	1.2295	2.26448	OK
ENSG00000122707	-	-	ENSG00000122707	RECK	-	9:36036432-36124451	-	-	1.74675	1.53636	1.95715	OK
ENSG00000124549	-	-	ENSG00000124549	BTN2A3P	-	6:26421390-26432383	-	-	1.74614	1.4481	2.04419	OK
ENSG00000167257	-	-	ENSG00000167257	RNF214	-	11:117232624-117286445	-	-	1.74498	1.29191	2.19806	OK
ENSG00000179698	-	-	ENSG00000179698	KIAA1875	-	8:144107725-144118315	-	-	1.74266	1.54312	1.9422	OK
ENSG00000254736	-	-	ENSG00000254736	BRD9P1	-	11:66389608-66390168	-	-	1.73687	1.12905	2.34468	OK
ENSG00000184216	-	-	ENSG00000184216	IRAK1	-	X:154010499-154019980	-	-	1.73358	1.35818	2.10898	OK
ENSG00000256650	-	-	ENSG00000256650	RERG-IT1	-	12:15112362-15114698	-	-	1.73341	0.318086	3.14873	OK
ENSG00000113638	-	-	ENSG00000113638	TTC33	-	5:40714474-40755975	-	-	1.73116	1.48483	1.97749	OK
ENSG00000108591	-	-	ENSG00000108591	DRG2	-	17:18087885-18107971	-	-	1.73039	1.1245	2.33628	OK
ENSG00000204564	-	-	ENSG00000204564	C6orf136	-	6:30647038-30653210	-	-	1.7291	0	3.53484	OK
ENSG00000162521	-	-	ENSG00000162521	RBBP4	-	1:32651141-32686211	-	-	1.72909	1.03899	2.41919	OK
ENSG00000103064	-	-	ENSG00000103064	SLC7A6	-	16:68264515-68301823	-	-	1.72805	1.02421	2.43189	OK
ENSG00000124766	-	-	ENSG00000124766	SOX4	-	6:21592768-21598619	-	-	1.72739	1.58366	1.87113	OK
ENSG00000114026	-	-	ENSG00000114026	OGG1	-	3:9749943-9788219	-	-	1.72631	1.24616	2.20645	OK
ENSG00000113763	-	-	ENSG00000113763	UNC5A	-	5:176810476-176880895	-	-	1.72055	1.35199	2.0891	OK
ENSG00000008382	-	-	ENSG00000008382	MPND	-	19:4343526-4360086	-	-	1.72042	1.07058	2.37026	OK
ENSG00000066136	-	-	ENSG00000066136	NFYC	-	1:40691569-40771603	-	-	1.71911	1.22003	2.21819	OK
ENSG00000173838	-	-	ENSG00000173838	2010-03-01	-	17:62701313-62808344	-	-	1.7179	1.14538	2.29042	OK
ENSG00000115145	-	-	ENSG00000115145	STAM2	-	2:152116800-152175992	-	-	1.71723	1.38092	2.05354	OK
ENSG00000253908	-	-	ENSG00000253908	RP11-252I14.2	-	5:180257679-180258366	-	-	1.71659	1.20952	2.22366	OK
ENSG00000124313	-	-	ENSG00000124313	IQSEC2	-	X:53232875-53321324	-	-	1.71613	1.29122	2.14105	OK
ENSG00000242110	-	-	ENSG00000242110	AMACR	-	5:33986177-34008108	-	-	1.71316	1.49213	1.93419	OK
ENSG00000180638	-	-	ENSG00000180638	SLC47A2	-	17:19678287-19718979	-	-	1.71276	1.46007	1.96545	OK
ENSG00000233270	-	-	ENSG00000233270	SNRPEP4	-	19:5576659-5576938	-	-	1.71231	0	3.42545	OK
ENSG00000166888	-	-	ENSG00000166888	STAT6	-	12:57095407-57132139	-	-	1.70758	1.15944	2.25572	OK
ENSG00000112659	-	-	ENSG00000112659	CUL9	-	6:43182174-43224587	-	-	1.70687	1.36527	2.04846	OK
ENSG00000240294	-	-	ENSG00000240294	RN7SKP241	-	10:24908521-24908812	-	-	1.70254	0.0167914	3.38829	OK
ENSG00000226306	-	-	ENSG00000226306	NPY6R	-	5:137801192-137810751	-	-	1.70157	1.48275	1.92038	OK
ENSG00000279962	-	-	ENSG00000279962	RP11-720L3.1	-	18:13710248-13710484	-	-	1.70026	0	5.10077	OK
ENSG00000240399	-	-	ENSG00000240399	RP1-228P16.1	-	12:48054812-48055591	-	-	1.69909	0.783144	2.61503	OK
ENSG00000176095	-	-	ENSG00000176095	IP6K1	-	3:49724293-49786542	-	-	1.69501	1.14014	2.24988	OK
ENSG00000215915	-	-	ENSG00000215915	ATAD3C	-	1:1449688-1470158	-	-	1.69121	1.36033	2.02208	OK
ENSG00000250551	-	-	ENSG00000250551	RP11-254I22.1	-	5:96050114-96215519	-	-	1.68815	1.1853	2.191	OK
ENSG00000168918	-	-	ENSG00000168918	INPP5D	-	2:233059966-233207903	-	-	1.68747	1.13321	2.24173	OK
ENSG00000256262	-	-	ENSG00000256262	USP30-AS1	-	12:109052349-109053952	-	-	1.68716	1.15424	2.22008	OK
ENSG00000169758	-	-	ENSG00000169758	C15orf27	-	15:76059836-76229121	-	-	1.68388	1.4176	1.95015	OK
ENSG00000135905	-	-	ENSG00000135905	DOCK10	-	2:224765089-225042445	-	-	1.68278	0.599809	2.76575	OK
ENSG00000154143	-	-	ENSG00000154143	PANX3	-	11:124611489-124620356	-	-	1.67874	1.40087	1.95661	OK
ENSG00000127515	-	-	ENSG00000127515	OR7A10	-	19:14840947-14841877	-	-	1.67794	1.2708	2.08509	OK
ENSG00000007923	-	-	ENSG00000007923	DNAJC11	-	1:6634167-6701924	-	-	1.67703	1.12486	2.2292	OK
ENSG00000198853	-	-	ENSG00000198853	RUSC2	-	9:35490126-35561898	-	-	1.67512	1.51024	1.84001	OK
ENSG00000236383	-	-	ENSG00000236383	LINC00854	-	17:43216940-43305976	-	-	1.674	0.906225	2.44177	OK
ENSG00000117090	-	-	ENSG00000117090	SLAMF1	-	1:160608099-160647295	-	-	1.67377	1.15908	2.18846	OK
ENSG00000144891	-	-	ENSG00000144891	AGTR1	-	3:148697783-148743008	-	-	1.6715	1.36742	1.97559	OK
ENSG00000065427	-	-	ENSG00000065427	KARS	-	16:75627473-75648643	-	-	1.66599	1.13442	2.19756	OK
ENSG00000008710	-	-	ENSG00000008710	PKD1	-	16:2088709-2135898	-	-	1.66318	0.990415	2.33595	OK
ENSG00000124784	-	-	ENSG00000124784	RIOK1	-	6:7389495-7418037	-	-	1.65877	1.32533	1.99222	OK
ENSG00000279833	-	-	ENSG00000279833	RP4-742C19.13	-	22:39133089-39136760	-	-	1.65701	1.46489	1.84913	OK
ENSG00000189067	-	-	ENSG00000189067	LITAF	-	16:11547721-11636381	-	-	1.65695	0.980688	2.33322	OK
ENSG00000256464	-	-	ENSG00000256464	YWHABP2	-	11:18490242-18490955	-	-	1.65529	1.16223	2.14836	OK
ENSG00000143479	-	-	ENSG00000143479	DYRK3	-	1:206635535-206684419	-	-	1.65258	1.40554	1.89962	OK
ENSG00000167280	-	-	ENSG00000167280	ENGASE	-	17:79074938-79088599	-	-	1.65011	1.00664	2.29357	OK
ENSG00000173156	-	-	ENSG00000173156	RHOD	-	11:67056817-67072013	-	-	1.64925	1.23036	2.06814	OK
ENSG00000274528	-	-	ENSG00000274528	CTD-2650P22.2	-	15:52017166-52018032	-	-	1.64073	1.21691	2.06455	OK
ENSG00000258703	-	-	ENSG00000258703	RP11-1085N6.4	-	14:56759378-56765757	-	-	1.63908	1.19736	2.08081	OK
ENSG00000104055	-	-	ENSG00000104055	TGM5	-	15:43232594-43266857	-	-	1.63814	1.34129	1.93499	OK
ENSG00000124486	-	-	ENSG00000124486	USP9X	-	X:41085634-41236579	-	-	1.63725	1.0382	2.2363	OK
ENSG00000197530	-	-	ENSG00000197530	MIB2	-	1:1615414-1630610	-	-	1.63711	1.03114	2.24308	OK
ENSG00000280137	-	-	ENSG00000280137	RP11-297C4.6	-	16:30379762-30380110	-	-	1.63703	0.551375	2.72269	OK
ENSG00000230449	-	-	ENSG00000230449	RPL7P4	-	6:30696805-30697535	-	-	1.63057	1.15746	2.10368	OK
ENSG00000232940	-	-	ENSG00000232940	HCG25	-	6:33249533-33254989	-	-	1.6304	0.962894	2.2979	OK
ENSG00000135931	-	-	ENSG00000135931	ARMC9	-	2:231198545-231374837	-	-	1.62136	1.12305	2.11966	OK
ENSG00000150045	-	-	ENSG00000150045	KLRF1	-	12:9827480-9845007	-	-	1.62075	1.18565	2.05586	OK
ENSG00000071894	-	-	ENSG00000071894	CPSF1	-	8:144393228-144409349	-	-	1.6198	0.976738	2.26286	OK
ENSG00000118412	-	-	ENSG00000118412	CASP8AP2	-	6:89829893-89874436	-	-	1.61954	1.29042	1.94867	OK
ENSG00000149823	-	-	ENSG00000149823	VPS51	-	11:65089323-65111860	-	-	1.61884	1.0064	2.23128	OK
ENSG00000272144	-	-	ENSG00000272144	CTD-2035E11.5	-	5:43061394-43062441	-	-	1.61549	1.24859	1.98239	OK
ENSG00000266853	-	-	ENSG00000266853	ITM2BP1	-	17:27612587-27613251	-	-	1.61512	1.10423	2.12601	OK
ENSG00000274742	-	-	ENSG00000274742	Metazoa_SRP	-	10:101912997-101913279	-	-	1.61101	0	3.2228	OK
ENSG00000260640	-	-	ENSG00000260640	KB-1000E4.2	-	8:97241741-97242204	-	-	1.60905	0.906801	2.31129	OK
ENSG00000103326	-	-	ENSG00000103326	CAPN15	-	16:527716-554636	-	-	1.60877	0.709152	2.50839	OK
ENSG00000267751	-	-	ENSG00000267751	AC009005.2	-	19:567209-572228	-	-	1.60778	0.925658	2.28991	OK
ENSG00000090861	-	-	ENSG00000090861	AARS	-	16:70252294-70289543	-	-	1.60533	1.02438	2.18629	OK
ENSG00000205517	-	-	ENSG00000205517	RGL3	-	19:11384340-11419342	-	-	1.60457	0.966226	2.24292	OK
ENSG00000231290	-	-	ENSG00000231290	APCDD1L-AS1	-	20:58515378-58619888	-	-	1.60235	0.899748	2.30495	OK
ENSG00000128011	-	-	ENSG00000128011	LRFN1	-	19:39306567-39315336	-	-	1.60227	1.40594	1.7986	OK
ENSG00000272625	-	-	ENSG00000272625	RP11-737O24.5	-	18:2920965-2921685	-	-	1.59592	1.11519	2.07665	OK
ENSG00000186818	-	-	ENSG00000186818	LILRB4	-	19:54643888-54670359	-	-	1.59446	1.20702	1.98191	OK
ENSG00000137198	-	-	ENSG00000137198	GMPR	-	6:16238579-16295549	-	-	1.59406	1.12116	2.06696	OK
ENSG00000145996	-	-	ENSG00000145996	CDKAL1	-	6:20534456-21232404	-	-	1.59396	1.36953	1.8184	OK
ENSG00000120910	-	-	ENSG00000120910	PPP3CC	-	8:22440818-22541142	-	-	1.59222	0.855151	2.32928	OK
ENSG00000111653	-	-	ENSG00000111653	ING4	-	12:6650279-6663148	-	-	1.58608	0.931333	2.24083	OK
ENSG00000196605	-	-	ENSG00000196605	ZNF846	-	19:9751992-9793180	-	-	1.58539	1.10009	2.07068	OK
ENSG00000167723	-	-	ENSG00000167723	TRPV3	-	17:3510501-3557995	-	-	1.58467	1.34277	1.82656	OK
ENSG00000137880	-	-	ENSG00000137880	GCHFR	-	15:40764019-40767710	-	-	1.58414	1.08227	2.08601	OK
ENSG00000163564	-	-	ENSG00000163564	PYHIN1	-	1:158930795-158977054	-	-	1.58081	1.16129	2.00033	OK
ENSG00000183666	-	-	ENSG00000183666	GUSBP1	-	5:21341832-21589372	-	-	1.57931	1.08617	2.07244	OK
ENSG00000180891	-	-	ENSG00000180891	CUEDC1	-	17:57861242-57955323	-	-	1.57798	0.950013	2.20595	OK
ENSG00000187556	-	-	ENSG00000187556	NANOS3	-	19:13862062-13880757	-	-	1.57721	0.989309	2.16512	OK
ENSG00000006016	-	-	ENSG00000006016	CRLF1	-	19:18572219-18607741	-	-	1.57582	1.06903	2.08261	OK
ENSG00000075240	-	-	ENSG00000075240	GRAMD4	-	22:46576011-46679790	-	-	1.5758	1.2617	1.8899	OK
ENSG00000180596	-	-	ENSG00000180596	HIST1H2BC	-	6:26114872-26123926	-	-	1.5756	0.986385	2.16482	OK
ENSG00000104714	-	-	ENSG00000104714	ERICH1	-	8:614745-738106	-	-	1.5724	1.308	1.83681	OK
ENSG00000223452	-	-	ENSG00000223452	HMGN2P18	-	1:155148543-155148813	-	-	1.57007	0	3.38304	OK
ENSG00000204138	-	-	ENSG00000204138	PHACTR4	-	1:28369581-28500369	-	-	1.56865	0.989165	2.14814	OK
ENSG00000175066	-	-	ENSG00000175066	GK5	-	3:142157526-142225607	-	-	1.56703	1.08224	2.05181	OK
ENSG00000126267	-	-	ENSG00000126267	COX6B1	-	19:35648222-35658861	-	-	1.56664	0.689244	2.44403	OK
ENSG00000135409	-	-	ENSG00000135409	AMHR2	-	12:53423854-53431534	-	-	1.56544	1.20812	1.92276	OK
ENSG00000274772	-	-	ENSG00000274772	Metazoa_SRP	-	8:144683168-144683464	-	-	1.56413	0.16513	2.96313	OK
ENSG00000167272	-	-	ENSG00000167272	POP5	-	12:120578763-120581398	-	-	1.56305	0.983599	2.1425	OK
ENSG00000105270	-	-	ENSG00000105270	CLIP3	-	19:36014659-36033343	-	-	1.55863	0.844688	2.27258	OK
ENSG00000211694	-	-	ENSG00000211694	TRGV10	-	7:38299810-38300322	-	-	1.55724	0.933781	2.1807	OK
ENSG00000169057	-	-	ENSG00000169057	MECP2	-	X:154021572-154137103	-	-	1.55435	1.06312	2.04558	OK
ENSG00000230174	-	-	ENSG00000230174	LINC01149	-	6:31441666-31446973	-	-	1.55073	1.31642	1.78505	OK
ENSG00000136051	-	-	ENSG00000136051	KIAA1033	-	12:105107323-105169134	-	-	1.55056	0.728305	2.37281	OK
ENSG00000015133	-	-	ENSG00000015133	CCDC88C	-	14:91271322-91417844	-	-	1.54898	0.804724	2.29323	OK
ENSG00000271013	-	-	ENSG00000271013	LRRC37A9P	-	17:35912634-35918010	-	-	1.54748	1.40624	1.68872	OK
ENSG00000129158	-	-	ENSG00000129158	SERGEF	-	11:17788047-18013162	-	-	1.54678	0.684432	2.40912	OK
ENSG00000257599	-	-	ENSG00000257599	OVCH1-AS1	-	12:29389293-29487488	-	-	1.54668	1.08412	2.00924	OK
ENSG00000174292	-	-	ENSG00000174292	TNK1	-	17:7380533-7389774	-	-	1.54663	0	4.17273	OK
ENSG00000168872	-	-	ENSG00000168872	DDX19A	-	16:70299223-70373383	-	-	1.54456	1.22917	1.85996	OK
ENSG00000182272	-	-	ENSG00000182272	B4GALNT4	-	11:369795-382116	-	-	1.54066	0.809779	2.27155	OK
ENSG00000266075	-	-	ENSG00000266075	RN7SL574P	-	1:3782814-3783111	-	-	1.53883	0.162458	2.91519	OK
ENSG00000143786	-	-	ENSG00000143786	CNIH3	-	1:224434659-224740549	-	-	1.53637	1.06972	2.00301	OK
ENSG00000224531	-	-	ENSG00000224531	SMIM13	-	6:11094032-11138733	-	-	1.53276	1.3551	1.71043	OK
ENSG00000109685	-	-	ENSG00000109685	WHSC1	-	4:1871423-1982207	-	-	1.53175	1.13983	1.92366	OK
ENSG00000131711	-	-	ENSG00000131711	MAP1B	-	5:72107233-72209570	-	-	1.53116	1.39031	1.67201	OK
ENSG00000106258	-	-	ENSG00000106258	CYP3A5	-	7:99648193-99679998	-	-	1.53073	1.11479	1.94667	OK
ENSG00000109133	-	-	ENSG00000109133	TMEM33	-	4:41935119-41960572	-	-	1.53012	1.32528	1.73496	OK
ENSG00000257698	-	-	ENSG00000257698	RP11-620J15.3	-	12:57931527-57936175	-	-	1.5229	0.884933	2.16086	OK
ENSG00000271163	-	-	ENSG00000271163	RP4-607J2.1	-	7:2393846-2394131	-	-	1.51968	0	3.0401	OK
ENSG00000277654	-	-	ENSG00000277654	RP11-255M2.3	-	15:94841058-95169864	-	-	1.51007	0.991607	2.02854	OK
ENSG00000255328	-	-	ENSG00000255328	RP11-326C3.12	-	11:327170-330122	-	-	1.50924	0.92661	2.09188	OK
ENSG00000226119	-	-	ENSG00000226119	RP1-197J16.2	-	X:102006882-102007294	-	-	1.50901	0.722603	2.29542	OK
ENSG00000233640	-	-	ENSG00000233640	KRTAP13-5P	-	21:30436465-30436964	-	-	1.50753	0.875709	2.13935	OK
ENSG00000272086	-	-	ENSG00000272086	CTD-2186M15.3	-	5:32174470-32175272	-	-	1.50627	1.08155	1.93099	OK
ENSG00000248124	-	-	ENSG00000248124	RRN3P1	-	16:21796105-21820410	-	-	1.50387	1.29654	1.7112	OK
ENSG00000176105	-	-	ENSG00000176105	YES1	-	18:721587-812546	-	-	1.50194	1.171	1.83288	OK
ENSG00000272335	-	-	ENSG00000272335	RP11-53O19.3	-	5:44826075-44828592	-	-	1.50186	1.29262	1.7111	OK
ENSG00000068024	-	-	ENSG00000068024	HDAC4	-	2:239048167-239401654	-	-	1.50097	0.8598	2.14214	OK
ENSG00000100450	-	-	ENSG00000100450	GZMH	-	14:24606479-24609699	-	-	1.49964	0.876391	2.1229	OK
ENSG00000161860	-	-	ENSG00000161860	SYCE2	-	19:12898785-12919276	-	-	1.49061	0.707079	2.27413	OK
ENSG00000230148	-	-	ENSG00000230148	HOXB-AS1	-	17:48543550-48551250	-	-	1.49011	0.946613	2.0336	OK
ENSG00000185385	-	-	ENSG00000185385	OR7A17	-	19:14880425-14881452	-	-	1.48929	1.13	1.84859	OK
ENSG00000130005	-	-	ENSG00000130005	GAMT	-	19:1397083-1401570	-	-	1.48886	1.07428	1.90344	OK
ENSG00000136250	-	-	ENSG00000136250	AOAH	-	7:36512948-36724549	-	-	1.48673	0.921324	2.05213	OK
ENSG00000118557	-	-	ENSG00000118557	PMFBP1	-	16:72112156-72176878	-	-	1.48335	1.24849	1.71822	OK
ENSG00000035664	-	-	ENSG00000035664	DAPK2	-	15:63907035-64072033	-	-	1.48291	1.16748	1.79834	OK
ENSG00000266984	-	-	ENSG00000266984	POLR3GP2	-	18:48478560-48479228	-	-	1.4826	0.999344	1.96585	OK
ENSG00000105610	-	-	ENSG00000105610	KLF1	-	19:12884422-12887181	-	-	1.48121	1.21237	1.75006	OK
ENSG00000228004	-	-	ENSG00000228004	MYCLP2	-	X:57933836-57934803	-	-	1.47762	1.10426	1.85099	OK
ENSG00000167733	-	-	ENSG00000167733	HSD11B1L	-	19:5680603-5688523	-	-	1.47533	1.0012	1.94946	OK
ENSG00000260882	-	-	ENSG00000260882	RP11-10K17.3	-	16:5078167-5078605	-	-	1.47527	0.759659	2.19088	OK
ENSG00000227958	-	-	ENSG00000227958	RP11-399H11.3	-	9:135204721-135237597	-	-	1.47281	0.883155	2.06247	OK
ENSG00000141431	-	-	ENSG00000141431	ASXL3	-	18:33578614-33751192	-	-	1.47252	1.23543	1.70961	OK
ENSG00000255057	-	-	ENSG00000255057	RP11-567M21.3	-	11:130008585-130009765	-	-	1.47193	1.1485	1.79536	OK
ENSG00000075539	-	-	ENSG00000075539	FRYL	-	4:48497360-48780322	-	-	1.47151	1.13414	1.80888	OK
ENSG00000159842	-	-	ENSG00000159842	ABR	-	17:1003517-1229021	-	-	1.46721	0.756411	2.17801	OK
ENSG00000215068	-	-	ENSG00000215068	AC025171.1	-	5:43041574-43045390	-	-	1.46714	1.16189	1.77239	OK
ENSG00000166887	-	-	ENSG00000166887	VPS39	-	15:42158700-42208316	-	-	1.46625	0.785716	2.14678	OK
ENSG00000197619	-	-	ENSG00000197619	ZNF615	-	19:51991331-52008230	-	-	1.46284	0.858539	2.06714	OK
ENSG00000270558	-	-	ENSG00000270558	CTD-2124B8.2	-	5:37286448-37286977	-	-	1.46224	0.876815	2.04766	OK
ENSG00000224431	-	-	ENSG00000224431	AC063976.7	-	5:132199455-132203487	-	-	1.45844	1.2873	1.62959	OK
ENSG00000155849	-	-	ENSG00000155849	ELMO1	-	7:36854360-37449249	-	-	1.45563	0.83254	2.07872	OK
ENSG00000110955	-	-	ENSG00000110955	ATP5B	-	12:56638174-56646068	-	-	1.45505	0.768198	2.1419	OK
ENSG00000144744	-	-	ENSG00000144744	UBA3	-	3:69054729-69080408	-	-	1.45381	0.882077	2.02555	OK
ENSG00000067560	-	-	ENSG00000067560	RHOA	-	3:49359144-49412998	-	-	1.45298	1.16209	1.74387	OK
ENSG00000248333	-	-	ENSG00000248333	CDK11B	-	1:1635226-1722818	-	-	1.45233	1.24808	1.65657	OK
ENSG00000188002	-	-	ENSG00000188002	RP11-43F13.1	-	5:1598919-1634005	-	-	1.45204	1.15613	1.74794	OK
ENSG00000263072	-	-	ENSG00000263072	ZNF213-AS1	-	16:3116041-3134882	-	-	1.44889	1.01353	1.88425	OK
ENSG00000101400	-	-	ENSG00000101400	SNTA1	-	20:33407954-33443892	-	-	1.44842	1.23312	1.66372	OK
ENSG00000174851	-	-	ENSG00000174851	YIF1A	-	11:66284579-66289170	-	-	1.4469	0.751615	2.14219	OK
ENSG00000111490	-	-	ENSG00000111490	TBC1D30	-	12:64781192-64881032	-	-	1.44542	0.990155	1.90069	OK
ENSG00000164088	-	-	ENSG00000164088	PPM1M	-	3:52245792-52250597	-	-	1.44041	0.921301	1.95952	OK
ENSG00000241553	-	-	ENSG00000241553	ARPC4	-	3:9792494-9807726	-	-	1.43872	1.05579	1.82165	OK
ENSG00000258718	-	-	ENSG00000258718	RP11-226P1.2	-	14:81727779-81743138	-	-	1.43799	0.769889	2.10608	OK
ENSG00000270441	-	-	ENSG00000270441	RP11-694I15.7	-	3:49140085-49160851	-	-	1.43045	1.18513	1.67577	OK
ENSG00000163346	-	-	ENSG00000163346	PBXIP1	-	1:154944075-154956123	-	-	1.43043	1.2209	1.63997	OK
ENSG00000169840	-	-	ENSG00000169840	GSX1	-	13:27792642-27794768	-	-	1.42982	1.17271	1.68692	OK
ENSG00000100626	-	-	ENSG00000100626	GALNT16	-	14:69259276-69357033	-	-	1.42897	0.845883	2.01207	OK
ENSG00000005844	-	-	ENSG00000005844	ITGAL	-	16:30472657-30523185	-	-	1.42796	0.834277	2.02164	OK
ENSG00000135365	-	-	ENSG00000135365	PHF21A	-	11:45929322-46121178	-	-	1.42702	0.779677	2.07437	OK
ENSG00000237651	-	-	ENSG00000237651	C2orf74	-	2:61145067-61164829	-	-	1.4264	0.741305	2.1115	OK
ENSG00000110074	-	-	ENSG00000110074	FOXRED1	-	11:126269054-126278131	-	-	1.42634	0.939848	1.91284	OK
ENSG00000140993	-	-	ENSG00000140993	TIGD7	-	16:3298831-3305729	-	-	1.42608	1.07999	1.77217	OK
ENSG00000213640	-	-	ENSG00000213640	EEF1DP4	-	7:64862998-64864370	-	-	1.42311	1.03531	1.81092	OK
ENSG00000068400	-	-	ENSG00000068400	GRIPAP1	-	X:48973719-49002264	-	-	1.42026	0.654111	2.1864	OK
ENSG00000140740	-	-	ENSG00000140740	UQCRC2	-	16:21952659-21983660	-	-	1.41939	1.11802	1.72075	OK
ENSG00000132182	-	-	ENSG00000132182	NUP210	-	3:13316234-13420309	-	-	1.41919	1.21043	1.62795	OK
ENSG00000268938	-	-	ENSG00000268938	AC005387.3	-	19:18531612-18532632	-	-	1.41859	0.421705	2.41547	OK
ENSG00000105963	-	-	ENSG00000105963	ADAP1	-	7:897900-955407	-	-	1.4183	0.787253	2.04935	OK
ENSG00000239857	-	-	ENSG00000239857	GET4	-	7:876551-896436	-	-	1.41673	0.535359	2.29809	OK
ENSG00000197937	-	-	ENSG00000197937	ZNF347	-	19:53124071-53159075	-	-	1.41543	0.8756	1.95525	OK
ENSG00000232104	-	-	ENSG00000232104	RFX3-AS1	-	9:3526722-3691814	-	-	1.41539	0.883224	1.94756	OK
ENSG00000158545	-	-	ENSG00000158545	ZC3H18	-	16:88570380-88631966	-	-	1.41372	0.892063	1.93537	OK
ENSG00000232176	-	-	ENSG00000232176	RP11-146N23.1	-	9:19200334-19201046	-	-	1.41181	0.962733	1.8609	OK
ENSG00000080298	-	-	ENSG00000080298	RFX3	-	9:3218296-3526004	-	-	1.41156	0.887461	1.93566	OK
ENSG00000136235	-	-	ENSG00000136235	GPNMB	-	7:23235966-23275108	-	-	1.40976	0.781792	2.03773	OK
ENSG00000188026	-	-	ENSG00000188026	RILPL1	-	12:123470053-123533718	-	-	1.40951	1.22774	1.59128	OK
ENSG00000196646	-	-	ENSG00000196646	ZNF136	-	19:12163063-12189881	-	-	1.40769	1.11207	1.70332	OK
ENSG00000047579	-	-	ENSG00000047579	DTNBP1	-	6:15522800-15663058	-	-	1.40669	1.03691	1.77648	OK
ENSG00000169020	-	-	ENSG00000169020	ATP5I	-	4:672435-674338	-	-	1.40613	0	4.41348	OK
ENSG00000100804	-	-	ENSG00000100804	PSMB5	-	14:23016542-23035230	-	-	1.40584	1.02423	1.78744	OK
ENSG00000105255	-	-	ENSG00000105255	FSD1	-	19:4304599-4323843	-	-	1.40574	1.00522	1.80627	OK
ENSG00000231966	-	-	ENSG00000231966	RP11-12M5.4	-	1:179829608-179836124	-	-	1.40557	0.468522	2.34261	OK
ENSG00000244381	-	-	ENSG00000244381	RP11-3K16.1	-	3:169709294-169709765	-	-	1.40316	0.758436	2.04788	OK
ENSG00000268940	-	-	ENSG00000268940	CT45A1	-	X:135713452-135723539	-	-	1.40193	1.05982	1.74404	OK
ENSG00000281397	-	-	ENSG00000281397	Metazoa_SRP	-	3:195245065-195245324	-	-	1.40151	0	3.38632	OK
ENSG00000270577	-	-	ENSG00000270577	RP5-1147A1.1	-	7:40115684-40115943	-	-	1.40151	0	3.38632	OK
ENSG00000231889	-	-	ENSG00000231889	TRAF3IP2-AS1	-	6:111483510-111598302	-	-	1.40126	0.817027	1.9855	OK
ENSG00000253954	-	-	ENSG00000253954	HMGN1P38	-	15:92711807-92712110	-	-	1.40115	0.147923	2.65437	OK
ENSG00000123159	-	-	ENSG00000123159	GIPC1	-	19:14477759-14496149	-	-	1.40104	0.826909	1.97517	OK
ENSG00000268739	-	-	ENSG00000268739	CTC-518B2.12	-	19:51014373-51014734	-	-	1.40064	0	5.3624	OK
ENSG00000168297	-	-	ENSG00000168297	PXK	-	3:58332879-58426126	-	-	1.3993	1.14103	1.65757	OK
ENSG00000198721	-	-	ENSG00000198721	ECI2	-	6:4115688-4135597	-	-	1.39865	1.15059	1.64671	OK
ENSG00000087903	-	-	ENSG00000087903	RFX2	-	19:5993163-6199572	-	-	1.3949	0.452162	2.33764	OK
ENSG00000065717	-	-	ENSG00000065717	TLE2	-	19:2997637-3047635	-	-	1.39409	0.761129	2.02705	OK
ENSG00000272462	-	-	ENSG00000272462	U91328.19	-	6:25992661-26001775	-	-	1.39379	1.22883	1.55875	OK
ENSG00000175279	-	-	ENSG00000175279	APITD1	-	1:10430442-10442809	-	-	1.39029	0.904198	1.87638	OK
ENSG00000108107	-	-	ENSG00000108107	RPL28	-	19:55385344-55403250	-	-	1.38641	0.931028	1.8418	OK
ENSG00000143578	-	-	ENSG00000143578	CREB3L4	-	1:153967533-153974363	-	-	1.38618	0.873209	1.89914	OK
ENSG00000167210	-	-	ENSG00000167210	LOXHD1	-	18:46476971-46657033	-	-	1.38583	1.0499	1.72176	OK
ENSG00000164211	-	-	ENSG00000164211	STARD4	-	5:111496032-111512590	-	-	1.38545	1.12217	1.64873	OK
ENSG00000270605	-	-	ENSG00000270605	RP5-1092A3.4	-	1:28239508-28241453	-	-	1.38409	1.15341	1.61477	OK
ENSG00000260132	-	-	ENSG00000260132	LA16c-312E8.2	-	16:1408833-1412248	-	-	1.38399	0.549411	2.21856	OK
ENSG00000077238	-	-	ENSG00000077238	IL4R	-	16:27313667-27364778	-	-	1.38304	0.92323	1.84284	OK
ENSG00000065057	-	-	ENSG00000065057	NTHL1	-	16:2039814-2047866	-	-	1.3821	0.996854	1.76735	OK
ENSG00000176720	-	-	ENSG00000176720	BOK	-	2:241558720-241574138	-	-	1.38065	1.17716	1.58413	OK
ENSG00000115896	-	-	ENSG00000115896	PLCL1	-	2:197804701-198572581	-	-	1.37957	1.03249	1.72666	OK
ENSG00000104804	-	-	ENSG00000104804	TULP2	-	19:48880964-48898733	-	-	1.3769	0.665565	2.08824	OK
ENSG00000275488	-	-	ENSG00000275488	RP11-793H13.12	-	12:53574631-53576103	-	-	1.37566	0.973092	1.77823	OK
ENSG00000233527	-	-	ENSG00000233527	ZNF529-AS1	-	19:36573069-36594708	-	-	1.37287	0.712552	2.03319	OK
ENSG00000108352	-	-	ENSG00000108352	RAPGEFL1	-	17:40177009-40195656	-	-	1.37055	1.02831	1.71279	OK
ENSG00000160741	-	-	ENSG00000160741	CRTC2	-	1:153947668-153958625	-	-	1.37045	0.8273	1.9136	OK
ENSG00000277075	-	-	ENSG00000277075	HIST1H2AE	-	6:26216974-26217367	-	-	1.36517	0.544805	2.18554	OK
ENSG00000184988	-	-	ENSG00000184988	TMEM106A	-	17:43211834-43220041	-	-	1.35974	0.98359	1.7359	OK
ENSG00000276953	-	-	ENSG00000276953	TRBV12-4	-	7:142563739-142564245	-	-	1.35751	0.6045	2.11053	OK
ENSG00000239642	-	-	ENSG00000239642	MEIKIN	-	5:131806992-131945698	-	-	1.35599	0.604789	2.10718	OK
ENSG00000224086	-	-	ENSG00000224086	LL22NC03-86G7.1	-	22:21938292-21977632	-	-	1.35441	1.28016	1.42866	OK
ENSG00000250801	-	-	ENSG00000250801	RP11-91H12.3	-	5:175972610-175985856	-	-	1.34984	0.456932	2.24275	OK
ENSG00000268483	-	-	ENSG00000268483	RPL7AP69	-	19:57065333-57066139	-	-	1.34881	0.950386	1.74724	OK
ENSG00000273899	-	-	ENSG00000273899	NOL12	-	22:37681672-37693478	-	-	1.34769	0.846352	1.84902	OK
ENSG00000117425	-	-	ENSG00000117425	PTCH2	-	1:44819843-44843063	-	-	1.34547	1.01701	1.67393	OK
ENSG00000068028	-	-	ENSG00000068028	RASSF1	-	3:50329781-50340980	-	-	1.34544	1.09088	1.59999	OK
ENSG00000102606	-	-	ENSG00000102606	ARHGEF7	-	13:111114558-111305737	-	-	1.34416	1.03053	1.65779	OK
ENSG00000130827	-	-	ENSG00000130827	PLXNA3	-	X:154458280-154477779	-	-	1.34279	0	2.85754	OK
ENSG00000260081	-	-	ENSG00000260081	RP11-66N11.8	-	X:153599339-153604353	-	-	1.34182	0.783253	1.90038	OK
ENSG00000112599	-	-	ENSG00000112599	GUCA1B	-	6:42184400-42194916	-	-	1.34079	1.01732	1.66425	OK
ENSG00000175538	-	-	ENSG00000175538	KCNE3	-	11:74454840-74467729	-	-	1.34011	1.11869	1.56153	OK
ENSG00000271600	-	-	ENSG00000271600	RP11-864G5.8	-	11:102308556-102308797	-	-	1.33884	0	4.01651	OK
ENSG00000253367	-	-	ENSG00000253367	IGHVIII-25-1	-	14:106293567-106293808	-	-	1.33884	0	4.01651	OK
ENSG00000163131	-	-	ENSG00000163131	CTSS	-	1:150730195-150765957	-	-	1.33875	1.02315	1.65436	OK
ENSG00000223773	-	-	ENSG00000223773	CD99P1	-	X:2609347-2657229	-	-	1.33401	0.85519	1.81284	OK
ENSG00000176340	-	-	ENSG00000176340	COX8A	-	11:63974606-63976543	-	-	1.33356	0.737849	1.92927	OK
ENSG00000114316	-	-	ENSG00000114316	USP4	-	3:49277830-49340712	-	-	1.33304	0.829932	1.83614	OK
ENSG00000281593	-	-	ENSG00000281593	GS1-114I9.3	-	7:30362399-30412502	-	-	1.33292	0.859587	1.80625	OK
ENSG00000173611	-	-	ENSG00000173611	SCAI	-	9:124942607-125143506	-	-	1.33091	0.698151	1.96367	OK
ENSG00000112561	-	-	ENSG00000112561	TFEB	-	6:41683977-41736259	-	-	1.3306	0	9.2371	OK
ENSG00000110619	-	-	ENSG00000110619	CARS	-	11:3000921-3057613	-	-	1.32843	0.670625	1.98624	OK
ENSG00000179632	-	-	ENSG00000179632	MAF1	-	8:144104498-144107611	-	-	1.32724	0.884556	1.76993	OK
[truncated: 64,085 more rows]

## Sheet: mouse_genes_fpkm
tracking_id	class_code	nearest_ref_id	gene_id	gene_short_name	tss_id	locus	length	coverage	FPKM	FPKM_conf_lo	FPKM_conf_hi	FPKM_status
ENSMUSG00000100037	-	-	ENSMUSG00000100037	Gm29103	-	1:131962953-132014486	-	-	9.77073e-312	0	0.100359	OK
ENSMUSG00000076620	-	-	ENSMUSG00000076620	Ighj2	-	12:113429467-113429567	-	-	12981200	6240500	19721900	OK
ENSMUSG00000076619	-	-	ENSMUSG00000076619	Ighj3	-	12:113429084-113429132	-	-	10547200	4696670	16397800	OK
ENSMUSG00000076618	-	-	ENSMUSG00000076618	Ighj4	-	12:113428513-113428567	-	-	3285500	801895	5769100	OK
ENSMUSG00000076621	-	-	ENSMUSG00000076621	Ighj1	-	12:113429780-113429833	-	-	2043080	0	4087150	OK
ENSMUSG00000098973	-	-	ENSMUSG00000098973	Mir6236	-	9:110281286-110281409	-	-	522881	331952	713810	OK
ENSMUSG00000104367	-	-	ENSMUSG00000104367	Gm38079	-	1:182976275-182976429	-	-	249048	201339	296757	OK
ENSMUSG00000065147	-	-	ENSMUSG00000065147	Snora31	-	14:75847904-75848034	-	-	101773	29808.7	173738	OK
ENSMUSG00000093178	-	-	ENSMUSG00000093178	Snord87	-	1:9942462-9942549	-	-	66622.2	0	199867	OK
ENSMUSG00000089542	-	-	ENSMUSG00000089542	Gm25835	-	11:69668851-69668995	-	-	64208.1	25489.1	102927	OK
ENSMUSG00000077323	-	-	ENSMUSG00000077323	Rnu11	-	4:132270079-132270213	-	-	52119.6	0	105284	OK
ENSMUSG00000065087	-	-	ENSMUSG00000065087	Snord22	-	19:8725865-8725991	-	-	46335.9	0	99840.1	OK
ENSMUSG00000065715	-	-	ENSMUSG00000065715	Snord7	-	11:83294303-83294400	-	-	44387.8	0	133163	OK
ENSMUSG00000089255	-	-	ENSMUSG00000089255	Snora78	-	17:24719675-24719803	-	-	42156.8	0	90835.3	OK
ENSMUSG00000088948	-	-	ENSMUSG00000088948	Gm23262	-	7:111076059-111076227	-	-	37039.2	27294.4	46784	OK
ENSMUSG00000080227	-	-	ENSMUSG00000080227	Gm13343	-	2:19652243-19652348	-	-	33233.4	0	99700.2	OK
ENSMUSG00000096357	-	-	ENSMUSG00000096357	Gm25709	-	10:117662281-117662388	-	-	31042.7	0	93128.2	OK
ENSMUSG00000098465	-	-	ENSMUSG00000098465	Mir1668	-	8:83723877-83723984	-	-	31042.7	0	118959	OK
ENSMUSG00000064494	-	-	ENSMUSG00000064494	Gm22063	-	8:105172495-105172602	-	-	31042.7	0	93128.2	OK
ENSMUSG00000064493	-	-	ENSMUSG00000064493	Snora28	-	12:111540940-111541067	-	-	29532.6	0	71356.2	OK
ENSMUSG00000105814	-	-	ENSMUSG00000105814	mmu-mir-703	-	5:98475555-98475664	-	-	29040.7	0	87122.1	OK
ENSMUSG00000080478	-	-	ENSMUSG00000080478	Snord23	-	7:15938761-15938870	-	-	29040.7	0	87122.1	OK
ENSMUSG00000096243	-	-	ENSMUSG00000096243	Gm24265	-	5:115489458-115489599	-	-	28800.9	0	57615.6	OK
ENSMUSG00000064672	-	-	ENSMUSG00000064672	Gm22806	-	13:51648198-51648334	-	-	28429.5	0	61257.1	OK
ENSMUSG00000094392	-	-	ENSMUSG00000094392	Gm3788	-	3:86672032-86672168	-	-	28429.5	0	61257.1	OK
ENSMUSG00000022651	-	-	ENSMUSG00000022651	Retnlg	-	16:48872607-48874498	-	-	28325.1	28249.8	28400.3	OK
ENSMUSG00000077704	-	-	ENSMUSG00000077704	Snord89	-	1:39548744-39548854	-	-	28085.3	0	84255.8	OK
ENSMUSG00000080465	-	-	ENSMUSG00000080465	Gm22486	-	6:71882556-71882693	-	-	27088.9	0	58368.4	OK
ENSMUSG00000081926	-	-	ENSMUSG00000081926	Gm15536	-	10:7038660-7038774	-	-	24203.4	0	72610.3	OK
ENSMUSG00000098623	-	-	ENSMUSG00000098623	Mir8112	-	6:71271670-71271801	-	-	24146.4	0	58342.2	OK
ENSMUSG00000065420	-	-	ENSMUSG00000065420	Mir142b	-	11:87756840-87756955	-	-	23335.1	0	89785.3	OK
ENSMUSG00000095676	-	-	ENSMUSG00000095676	Gm25099	-	4:117189941-117190057	-	-	22514.5	0	67543.6	OK
ENSMUSG00000088254	-	-	ENSMUSG00000088254	Gm24289	-	9:64295930-64296065	-	-	19872.2	0	48014.9	OK
ENSMUSG00000077038	-	-	ENSMUSG00000077038	Mir669f	-	2:10467228-10467349	-	-	18796.5	0	56389.6	OK
ENSMUSG00000088856	-	-	ENSMUSG00000088856	Gm24727	-	8:33691800-33691944	-	-	17511.3	0	37731.6	OK
ENSMUSG00000088989	-	-	ENSMUSG00000088989	Gm25605	-	13:20844753-20844877	-	-	16752.4	0	50257.3	OK
ENSMUSG00000080542	-	-	ENSMUSG00000080542	Gm22710	-	1:118459140-118459265	-	-	16088.1	0	48264.3	OK
ENSMUSG00000094377	-	-	ENSMUSG00000094377	Gm24407	-	5:115490253-115490394	-	-	14400.4	0	34794.1	OK
ENSMUSG00000105415	-	-	ENSMUSG00000105415	AC122804.1	-	6:136808542-136808683	-	-	14400.4	0	39471	OK
ENSMUSG00000077564	-	-	ENSMUSG00000077564	Gm23202	-	5:146835143-146835272	-	-	13377.9	0	51216.2	OK
ENSMUSG00000053510	-	-	ENSMUSG00000053510	Nrd1	-	4:109000654-109061777	-	-	12930.4	6090.05	19770.8	OK
ENSMUSG00000049775	-	-	ENSMUSG00000049775	Tmsb4x	-	X:167207092-167209315	-	-	12341.2	11840	12842.3	OK
ENSMUSG00000026822	-	-	ENSMUSG00000026822	Lcn2	-	2:32384632-32388252	-	-	12295.7	11833.8	12757.5	OK
ENSMUSG00000032594	-	-	ENSMUSG00000032594	Ip6k1	-	9:108002500-108048782	-	-	12164.9	0	47690.5	OK
ENSMUSG00000088151	-	-	ENSMUSG00000088151	Gm26347	-	10:128435913-128436044	-	-	12073.2	0	36219.6	OK
ENSMUSG00000077563	-	-	ENSMUSG00000077563	Snora68	-	8:70895758-70895889	-	-	12073.2	0	36219.6	OK
ENSMUSG00000065282	-	-	ENSMUSG00000065282	Gm24455	-	9:15313801-15313932	-	-	12073.2	0	36219.6	OK
ENSMUSG00000094281	-	-	ENSMUSG00000094281	Gm8034	-	19:6044690-6044822	-	-	11481.2	0	34443.6	OK
ENSMUSG00000077222	-	-	ENSMUSG00000077222	Gm22270	-	5:107905176-107905308	-	-	11481.2	0	34443.6	OK
ENSMUSG00000095477	-	-	ENSMUSG00000095477	Gm25076	-	5:118266448-118266580	-	-	11481.2	0	34443.6	OK
ENSMUSG00000070166	-	-	ENSMUSG00000070166	Gm25821	-	12:21287926-21288059	-	-	10938.7	0	32816.1	OK
ENSMUSG00000064634	-	-	ENSMUSG00000064634	Gm22620	-	9:15315188-15315321	-	-	10938.7	0	32816.1	OK
ENSMUSG00000081344	-	-	ENSMUSG00000081344	Gm14303	-	2:172509520-172509691	-	-	10704.2	6217.93	15190.4	OK
ENSMUSG00000064899	-	-	ENSMUSG00000064899	Snord118	-	11:69073426-69073561	-	-	9936.09	0	29808.3	OK
ENSMUSG00000035674	-	-	ENSMUSG00000035674	Ndufa3	-	7:3617372-3620163	-	-	9919.8	0	36723.4	OK
ENSMUSG00000064427	-	-	ENSMUSG00000064427	Gm22748	-	12:17546145-17546281	-	-	9476.51	0	28429.5	OK
ENSMUSG00000065089	-	-	ENSMUSG00000065089	Gm26493	-	8:95746059-95746195	-	-	9476.51	0	28429.5	OK
ENSMUSG00000065097	-	-	ENSMUSG00000065097	Snora16a	-	4:132309464-132309600	-	-	9476.5	0	36671.7	OK
ENSMUSG00000098267	-	-	ENSMUSG00000098267	Mir7060	-	7:127489250-127489387	-	-	9029.62	0	27088.9	OK
ENSMUSG00000038357	-	-	ENSMUSG00000038357	Camp	-	9:109847378-109849617	-	-	8483.51	8448.99	8518.02	OK
ENSMUSG00000027907	-	-	ENSMUSG00000027907	S100a11	-	3:93520487-93526287	-	-	8122.18	8075.06	8169.29	OK
ENSMUSG00000065208	-	-	ENSMUSG00000065208	Gm24616	-	16:23111616-23111755	-	-	8110.93	0	31425.3	OK
ENSMUSG00000087739	-	-	ENSMUSG00000087739	Gm24644	-	2:104040668-104040807	-	-	8110.93	0	24332.8	OK
ENSMUSG00000024845	-	-	ENSMUSG00000024845	Tmem134	-	19:4125933-4132307	-	-	6856.34	0	25943.8	OK
ENSMUSG00000080365	-	-	ENSMUSG00000080365	Gm25776	-	12:91573429-91573572	-	-	6292.45	0	18877.3	OK
ENSMUSG00000065145	-	-	ENSMUSG00000065145	Vaultrc5	-	18:36801865-36802008	-	-	6292.45	0	18877.3	OK
ENSMUSG00000096349	-	-	ENSMUSG00000096349	Gm22513	-	12:54696781-54696945	-	-	5985.33	1460.85	10509.8	OK
ENSMUSG00000029580	-	-	ENSMUSG00000029580	Actb	-	5:142903114-142906754	-	-	5488.17	5267.11	5709.22	OK
ENSMUSG00000051748	-	-	ENSMUSG00000051748	Wfdc21	-	11:83746939-83752642	-	-	4890.27	4846.69	4933.85	OK
ENSMUSG00000030579	-	-	ENSMUSG00000030579	Tyrobp	-	7:30413787-30417577	-	-	4788.31	4755.41	4821.21	OK
ENSMUSG00000040809	-	-	ENSMUSG00000040809	Chil3	-	3:106147553-106167564	-	-	4689.42	2611.56	6767.27	OK
ENSMUSG00000007850	-	-	ENSMUSG00000007850	Hnrnph1	-	11:50376989-50386528	-	-	4311.33	0	10209.5	OK
ENSMUSG00000001025	-	-	ENSMUSG00000001025	S100a6	-	3:90612881-90624181	-	-	4220.36	4092.25	4348.47	OK
ENSMUSG00000065922	-	-	ENSMUSG00000065922	n-R5-8s1	-	18:73533402-73533550	-	-	4124.45	0	12373.4	OK
ENSMUSG00000070167	-	-	ENSMUSG00000070167	Snora57	-	19:8888537-8888685	-	-	4124.45	0	12373.4	OK
ENSMUSG00000000682	-	-	ENSMUSG00000000682	Cd52	-	4:134082447-134095082	-	-	3969.37	3803.36	4135.38	OK
ENSMUSG00000017737	-	-	ENSMUSG00000017737	Mmp9	-	2:164940779-164955850	-	-	3691.48	3574.96	3808	OK
ENSMUSG00000024661	-	-	ENSMUSG00000024661	Fth1	-	19:9982702-9985092	-	-	3365.37	3345.7	3385.04	OK
ENSMUSG00000059108	-	-	ENSMUSG00000059108	Ifitm6	-	7:141015811-141016892	-	-	3272.44	3244.14	3300.75	OK
ENSMUSG00000030413	-	-	ENSMUSG00000030413	Pglyrp1	-	7:18884689-18890438	-	-	3199.43	3176.49	3222.38	OK
ENSMUSG00000044786	-	-	ENSMUSG00000044786	Zfp36	-	7:28376783-28379255	-	-	3140.85	3128.82	3152.89	OK
ENSMUSG00000065176	-	-	ENSMUSG00000065176	Rnu12	-	15:83149643-83149794	-	-	3088.13	0	9264.4	OK
ENSMUSG00000018293	-	-	ENSMUSG00000018293	Pfn1	-	11:70651849-70654644	-	-	2992.02	2869.77	3114.28	OK
ENSMUSG00000050708	-	-	ENSMUSG00000050708	Ftl1	-	7:45457943-45459884	-	-	2943.42	2827.45	3059.39	OK
ENSMUSG00000005800	-	-	ENSMUSG00000005800	Mmp8	-	9:7558428-7568486	-	-	2852.85	2843.25	2862.45	OK
ENSMUSG00000025762	-	-	ENSMUSG00000025762	Larp1b	-	3:41011087-41040234	-	-	2758.32	0	7676.73	OK
ENSMUSG00000024659	-	-	ENSMUSG00000024659	Anxa1	-	19:20373427-20390944	-	-	2716.95	2599.82	2834.08	OK
ENSMUSG00000021250	-	-	ENSMUSG00000021250	Fos	-	12:85473889-85477273	-	-	2621.24	2514.9	2727.59	OK
ENSMUSG00000030220	-	-	ENSMUSG00000030220	Arhgdib	-	6:136923522-136941899	-	-	2576.99	2503.03	2650.96	OK
ENSMUSG00000060063	-	-	ENSMUSG00000060063	Alox5ap	-	5:149264766-149288153	-	-	2180.41	2122.45	2238.37	OK
ENSMUSG00000090733	-	-	ENSMUSG00000090733	Rps27	-	3:90212521-90213651	-	-	1948.71	1863.36	2034.06	OK
ENSMUSG00000031722	-	-	ENSMUSG00000031722	Hp	-	8:109575129-109579172	-	-	1906.54	1895.44	1917.64	OK
ENSMUSG00000030707	-	-	ENSMUSG00000030707	Coro1a	-	7:126699772-126707787	-	-	1898.19	1829.74	1966.64	OK
ENSMUSG00000065041	-	-	ENSMUSG00000065041	Gm24044	-	9:120128779-120128935	-	-	1865.19	0	5595.58	OK
ENSMUSG00000018819	-	-	ENSMUSG00000018819	Lsp1	-	7:142460808-142494867	-	-	1838.56	1795.08	1882.04	OK
ENSMUSG00000084265	-	-	ENSMUSG00000084265	Gm14541	-	X:36839136-36839293	-	-	1684.89	0	5054.66	OK
ENSMUSG00000057666	-	-	ENSMUSG00000057666	Gapdh	-	6:125161714-125166467	-	-	1666.05	1620.45	1711.66	OK
ENSMUSG00000024953	-	-	ENSMUSG00000024953	Prdx5	-	19:6906696-6910106	-	-	1662.9	1613.96	1711.85	OK
ENSMUSG00000017002	-	-	ENSMUSG00000017002	Slpi	-	2:164354069-164389095	-	-	1657.46	1603.62	1711.3	OK
ENSMUSG00000090841	-	-	ENSMUSG00000090841	Myl6	-	10:128490859-128493875	-	-	1562.23	1545.88	1578.57	OK
ENSMUSG00000088990	-	-	ENSMUSG00000088990	Gm22767	-	4:132838382-132838547	-	-	1560.12	0	3769.53	OK
ENSMUSG00000075705	-	-	ENSMUSG00000075705	Msrb1	-	17:24736641-24742778	-	-	1509.36	1450.33	1568.39	OK
ENSMUSG00000062825	-	-	ENSMUSG00000062825	Actg1	-	11:120345689-120348542	-	-	1499.66	1447.5	1551.82	OK
ENSMUSG00000009687	-	-	ENSMUSG00000009687	Fxyd5	-	7:31032721-31042481	-	-	1476.79	1443.83	1509.76	OK
ENSMUSG00000058715	-	-	ENSMUSG00000058715	Fcer1g	-	1:171229571-171234365	-	-	1468.29	1406.93	1529.66	OK
ENSMUSG00000016559	-	-	ENSMUSG00000016559	H3f3b	-	11:116021911-116027962	-	-	1455.5	1421.39	1489.62	OK
ENSMUSG00000060802	-	-	ENSMUSG00000060802	B2m	-	2:122147685-122153083	-	-	1422.78	1409.94	1435.63	OK
ENSMUSG00000052212	-	-	ENSMUSG00000052212	Cd177	-	7:24743984-24760311	-	-	1384.88	1378.56	1391.2	OK
ENSMUSG00000052837	-	-	ENSMUSG00000052837	Junb	-	8:84976908-84978748	-	-	1380.33	1372.5	1388.16	OK
ENSMUSG00000081376	-	-	ENSMUSG00000081376	Gm11694	-	11:115493023-115493182	-	-	1379.12	0	4137.36	OK
ENSMUSG00000073411	-	-	ENSMUSG00000073411	H2-D1	-	17:35262729-35267499	-	-	1372.58	1325.7	1419.47	OK
ENSMUSG00000021998	-	-	ENSMUSG00000021998	Lcp1	-	14:75131100-75230842	-	-	1341.66	1298.87	1384.45	OK
ENSMUSG00000056201	-	-	ENSMUSG00000056201	Cfl1	-	19:5490484-5494029	-	-	1333.82	1323.61	1344.03	OK
ENSMUSG00000029455	-	-	ENSMUSG00000029455	Aldh2	-	5:121566026-121593824	-	-	1328.64	1297.79	1359.49	OK
ENSMUSG00000102051	-	-	ENSMUSG00000102051	I830127L07Rik	-	15:75131376-75135128	-	-	1312.27	1256.42	1368.12	OK
ENSMUSG00000022584	-	-	ENSMUSG00000022584	Ly6c2	-	15:75108157-75111970	-	-	1298.26	1245.53	1350.98	OK
ENSMUSG00000084632	-	-	ENSMUSG00000084632	Gm23887	-	17:28989976-28990148	-	-	1288.12	0	2775.52	OK
ENSMUSG00000032231	-	-	ENSMUSG00000032231	Anxa2	-	9:69453619-69491795	-	-	1270.28	1218.46	1322.1	OK
ENSMUSG00000018927	-	-	ENSMUSG00000018927	Ccl6	-	11:83587881-83593087	-	-	1263.86	1224.94	1302.78	OK
ENSMUSG00000030213	-	-	ENSMUSG00000030213	Atf7ip	-	6:136518801-136611038	-	-	1250.06	0	2573.64	OK
ENSMUSG00000038274	-	-	ENSMUSG00000038274	Fau	-	19:6057887-6059524	-	-	1162.84	1115.89	1209.79	OK
ENSMUSG00000005204	-	-	ENSMUSG00000005204	Senp3	-	11:69673114-69682084	-	-	1162.57	0	4373.67	OK
ENSMUSG00000028859	-	-	ENSMUSG00000028859	Csf3r	-	4:126024549-126044440	-	-	1124.82	1090.44	1159.2	OK
ENSMUSG00000022564	-	-	ENSMUSG00000022564	Grina	-	15:76246806-76249904	-	-	1121.01	1113.62	1128.41	OK
ENSMUSG00000060743	-	-	ENSMUSG00000060743	H3f3a	-	1:180800831-180813943	-	-	1117.03	1079.82	1154.23	OK
ENSMUSG00000025503	-	-	ENSMUSG00000025503	Taldo1	-	7:141392198-141402968	-	-	1110.92	1065.01	1156.84	OK
ENSMUSG00000029622	-	-	ENSMUSG00000029622	Arpc1b	-	5:145114214-145130705	-	-	1098.44	1069.89	1126.98	OK
ENSMUSG00000028843	-	-	ENSMUSG00000028843	Sh3bgrl3	-	4:134127405-134128789	-	-	1093.73	1047.81	1139.65	OK
ENSMUSG00000006333	-	-	ENSMUSG00000006333	Rps9	-	7:3703992-3706901	-	-	1090.31	1048.04	1132.58	OK
ENSMUSG00000022582	-	-	ENSMUSG00000022582	Ly6g	-	15:75155239-75159126	-	-	1075.21	1031.94	1118.48	OK
ENSMUSG00000023048	-	-	ENSMUSG00000023048	Prr13	-	15:102459027-102462806	-	-	1067.48	1033.13	1101.83	OK
ENSMUSG00000028684	-	-	ENSMUSG00000028684	Urod	-	4:116989964-116994413	-	-	1051.95	0	3970.8	OK
ENSMUSG00000032294	-	-	ENSMUSG00000032294	Pkm	-	9:59656367-59679375	-	-	1047.09	1006.59	1087.58	OK
ENSMUSG00000022108	-	-	ENSMUSG00000022108	Itm2b	-	14:73362230-73385271	-	-	1032.01	1025.11	1038.92	OK
ENSMUSG00000063856	-	-	ENSMUSG00000063856	Gpx1	-	9:108338902-108340343	-	-	1026.1	998.228	1053.98	OK
ENSMUSG00000020077	-	-	ENSMUSG00000020077	Srgn	-	10:62493832-62527451	-	-	991.975	962.058	1021.89	OK
ENSMUSG00000013974	-	-	ENSMUSG00000013974	Mcemp1	-	8:3665761-3668905	-	-	979.973	971.118	988.827	OK
ENSMUSG00000032562	-	-	ENSMUSG00000032562	Gnai2	-	9:107614124-107635367	-	-	962.322	786.424	1138.22	OK
ENSMUSG00000031848	-	-	ENSMUSG00000031848	Lsm4	-	8:70673247-70678752	-	-	958.132	0	3613.14	OK
ENSMUSG00000070284	-	-	ENSMUSG00000070284	Gmppb	-	9:108049241-108052801	-	-	942.523	0	3597.54	OK
ENSMUSG00000080951	-	-	ENSMUSG00000080951	Gm12208	-	11:52405315-52405478	-	-	938.685	0	2816.06	OK
ENSMUSG00000088378	-	-	ENSMUSG00000088378	Gm25184	-	2:181512549-181512712	-	-	938.685	0	3599.34	OK
ENSMUSG00000029713	-	-	ENSMUSG00000029713	Gnb2	-	5:137528126-137533510	-	-	933.628	914.678	952.578	OK
ENSMUSG00000008540	-	-	ENSMUSG00000008540	Mgst1	-	6:138140315-138156755	-	-	928.816	902.118	955.514	OK
ENSMUSG00000050335	-	-	ENSMUSG00000050335	Lgals3	-	14:47367750-47386160	-	-	922.438	884.549	960.328	OK
ENSMUSG00000059657	-	-	ENSMUSG00000059657	Stfa2l1	-	16:36156810-36161948	-	-	903.034	882.98	923.089	OK
ENSMUSG00000060216	-	-	ENSMUSG00000060216	Arrb2	-	11:70432634-70440828	-	-	891.376	870.575	912.177	OK
ENSMUSG00000030403	-	-	ENSMUSG00000030403	Vasp	-	7:19256928-19271817	-	-	881.651	847.528	915.774	OK
ENSMUSG00000031328	-	-	ENSMUSG00000031328	Flna	-	X:74223460-74249820	-	-	877.653	857.878	897.429	OK
ENSMUSG00000015950	-	-	ENSMUSG00000015950	Ncf1	-	5:134220052-134229625	-	-	877.58	844.504	910.655	OK
ENSMUSG00000047139	-	-	ENSMUSG00000047139	Cd24a	-	10:43579168-43584262	-	-	876.451	870.167	882.734	OK
ENSMUSG00000031827	-	-	ENSMUSG00000031827	Cotl1	-	8:119809224-119840579	-	-	868.306	831.887	904.724	OK
ENSMUSG00000000290	-	-	ENSMUSG00000000290	Itgb2	-	10:77530251-77565708	-	-	865.413	831.129	899.697	OK
ENSMUSG00000064351	-	-	ENSMUSG00000064351	mt-Co1	-	MT:5327-6872	-	-	854.859	818.956	890.762	OK
ENSMUSG00000064246	-	-	ENSMUSG00000064246	Chil1	-	1:134182175-134190181	-	-	829.675	805.312	854.037	OK
ENSMUSG00000060126	-	-	ENSMUSG00000060126	Tpt1	-	14:75845092-75848525	-	-	821.476	799.075	843.877	OK
ENSMUSG00000052270	-	-	ENSMUSG00000052270	Fpr2	-	17:17887823-17893952	-	-	815.106	789.148	841.065	OK
ENSMUSG00000035530	-	-	ENSMUSG00000035530	Eif1	-	11:100319884-100322096	-	-	794.803	770.598	819.009	OK
ENSMUSG00000003038	-	-	ENSMUSG00000003038	Hmgn2	-	4:133964737-133968650	-	-	787.077	764.556	809.598	OK
ENSMUSG00000025236	-	-	ENSMUSG00000025236	Adpgk	-	9:59291571-59316199	-	-	780.733	775.758	785.708	OK
ENSMUSG00000036427	-	-	ENSMUSG00000036427	Gpi1	-	7:34202121-34230289	-	-	770.444	742.071	798.818	OK
ENSMUSG00000006304	-	-	ENSMUSG00000006304	Arpc2	-	1:74236083-74268209	-	-	770.095	745.251	794.939	OK
ENSMUSG00000034892	-	-	ENSMUSG00000034892	Rps29	-	12:69157721-69159186	-	-	766.588	729.343	803.833	OK
ENSMUSG00000030695	-	-	ENSMUSG00000030695	Aldoa	-	7:126795233-126800751	-	-	751.573	722.051	781.096	OK
ENSMUSG00000033220	-	-	ENSMUSG00000033220	Rac2	-	15:78559168-78572783	-	-	749.703	745.346	754.06	OK
ENSMUSG00000060591	-	-	ENSMUSG00000060591	Ifitm2	-	7:140954838-140955961	-	-	748.154	736.229	760.08	OK
ENSMUSG00000028656	-	-	ENSMUSG00000028656	Cap1	-	4:122859046-122886056	-	-	745.655	721.998	769.311	OK
ENSMUSG00000025492	-	-	ENSMUSG00000025492	Ifitm3	-	7:141009585-141010770	-	-	744.879	733.701	756.058	OK
ENSMUSG00000028961	-	-	ENSMUSG00000028961	Pgd	-	4:149149990-149166771	-	-	739.412	710.775	768.049	OK
ENSMUSG00000060791	-	-	ENSMUSG00000060791	Gmfg	-	7:28437446-28448233	-	-	737.58	707.02	768.139	OK
ENSMUSG00000007891	-	-	ENSMUSG00000007891	Ctsd	-	7:142371147-142388038	-	-	735.672	707.227	764.117	OK
ENSMUSG00000026341	-	-	ENSMUSG00000026341	Actr3	-	1:125392904-125435727	-	-	729.836	703.707	755.964	OK
ENSMUSG00000020101	-	-	ENSMUSG00000020101	4632428N05Rik	-	10:60346850-60372684	-	-	729.624	709.69	749.558	OK
ENSMUSG00000021069	-	-	ENSMUSG00000021069	Pygl	-	12:70190810-70231488	-	-	726.174	696.709	755.638	OK
ENSMUSG00000079597	-	-	ENSMUSG00000079597	Gm5483	-	16:36184211-36188111	-	-	720.197	702.392	738.002	OK
ENSMUSG00000024190	-	-	ENSMUSG00000024190	Dusp1	-	17:26505589-26508519	-	-	712.597	686.863	738.332	OK
ENSMUSG00000029465	-	-	ENSMUSG00000029465	Arpc3	-	5:122391877-122414184	-	-	712.433	685.465	739.402	OK
ENSMUSG00000073412	-	-	ENSMUSG00000073412	Lst1	-	17:35185094-35188439	-	-	706.868	689.312	724.423	OK
ENSMUSG00000033685	-	-	ENSMUSG00000033685	Ucp2	-	7:100493336-100502020	-	-	700.966	681.442	720.491	OK
ENSMUSG00000004626	-	-	ENSMUSG00000004626	Stxbp2	-	8:3630954-3643644	-	-	697.818	592.858	802.777	OK
ENSMUSG00000034868	-	-	ENSMUSG00000034868	Myl12b	-	17:70973919-70990787	-	-	692.171	664.336	720.006	OK
ENSMUSG00000030786	-	-	ENSMUSG00000030786	Itgam	-	7:128062639-128128160	-	-	688.524	670.901	706.147	OK
ENSMUSG00000024858	-	-	ENSMUSG00000024858	Adrbk1	-	19:4286000-4306222	-	-	674.234	633.357	715.111	OK
ENSMUSG00000084796	-	-	ENSMUSG00000084796	Mir142hg	-	11:87755576-87757270	-	-	671.186	631.438	710.933	OK
ENSMUSG00000020423	-	-	ENSMUSG00000020423	Btg2	-	1:134075169-134079120	-	-	667.081	662.744	671.417	OK
ENSMUSG00000000204	-	-	ENSMUSG00000000204	Slfn4	-	11:83175185-83190221	-	-	663.226	641.946	684.506	OK
ENSMUSG00000020460	-	-	ENSMUSG00000020460	Rps27a	-	11:29545845-29548109	-	-	657.218	633.835	680.6	OK
ENSMUSG00000077652	-	-	ENSMUSG00000077652	Gm23322	-	X:109009680-109009847	-	-	652.615	0	1957.85	OK
ENSMUSG00000025283	-	-	ENSMUSG00000025283	Sat1	-	X:155213131-155216449	-	-	650.644	633.664	667.623	OK
ENSMUSG00000053560	-	-	ENSMUSG00000053560	Ier2	-	8:84661330-84662852	-	-	646.359	640.379	652.338	OK
ENSMUSG00000030214	-	-	ENSMUSG00000030214	Plbd1	-	6:136612069-136661928	-	-	645.648	619.901	671.394	OK
ENSMUSG00000027398	-	-	ENSMUSG00000027398	Il1b	-	2:129364569-129371139	-	-	642.839	618.104	667.574	OK
ENSMUSG00000020719	-	-	ENSMUSG00000020719	Ddx5	-	11:106780354-106789185	-	-	635.879	619.297	652.461	OK
ENSMUSG00000058755	-	-	ENSMUSG00000058755	Osm	-	11:4236419-4241026	-	-	623.864	599.595	648.133	OK
ENSMUSG00000025473	-	-	ENSMUSG00000025473	Adam8	-	7:139978931-139992562	-	-	623.632	607.925	639.338	OK
ENSMUSG00000071715	-	-	ENSMUSG00000071715	Ncf4	-	15:78244800-78262580	-	-	618.614	598.52	638.708	OK
ENSMUSG00000002111	-	-	ENSMUSG00000002111	Spi1	-	2:91082389-91115756	-	-	612.127	593.587	630.666	OK
ENSMUSG00000029860	-	-	ENSMUSG00000029860	Zyx	-	6:42349827-42360146	-	-	608.508	583.533	633.483	OK
ENSMUSG00000033713	-	-	ENSMUSG00000033713	Foxn3	-	12:99194979-99450111	-	-	600.532	0	2293.08	OK
ENSMUSG00000094655	-	-	ENSMUSG00000094655	Gm25360	-	1:72226239-72226430	-	-	598.603	63.1962	1134.01	OK
ENSMUSG00000008475	-	-	ENSMUSG00000008475	Arpc5	-	1:152766541-152775597	-	-	593.039	569.165	616.913	OK
ENSMUSG00000059498	-	-	ENSMUSG00000059498	Fcgr3	-	1:171051173-171064935	-	-	589.085	567.723	610.447	OK
ENSMUSG00000008683	-	-	ENSMUSG00000008683	Rps15a	-	7:118104377-118116186	-	-	585.698	531.617	639.779	OK
ENSMUSG00000026728	-	-	ENSMUSG00000026728	Vim	-	2:13573926-13582826	-	-	585.63	566.012	605.248	OK
ENSMUSG00000048163	-	-	ENSMUSG00000048163	Selplg	-	5:113818535-113832644	-	-	582.366	559.46	605.272	OK
ENSMUSG00000061983	-	-	ENSMUSG00000061983	Rps12	-	10:23785210-23787195	-	-	581.807	568.15	595.464	OK
ENSMUSG00000090101	-	-	ENSMUSG00000090101	Snhg9	-	17:24719530-24719965	-	-	581.768	0	1360.34	OK
ENSMUSG00000092920	-	-	ENSMUSG00000092920	Gm10872	-	15:76267134-76267419	-	-	571.926	540.922	602.93	OK
ENSMUSG00000028367	-	-	ENSMUSG00000028367	Txn1	-	4:57943372-57956411	-	-	570.262	563.173	577.351	OK
ENSMUSG00000034786	-	-	ENSMUSG00000034786	Gpsm3	-	17:34589805-34591754	-	-	569.32	549.969	588.672	OK
ENSMUSG00000064339	-	-	ENSMUSG00000064339	mt-Rnr2	-	MT:1093-2675	-	-	566.773	561.307	572.238	OK
ENSMUSG00000031584	-	-	ENSMUSG00000031584	Gsr	-	8:33652522-33698163	-	-	559.789	536.988	582.59	OK
ENSMUSG00000098178	-	-	ENSMUSG00000098178	Yam1	-	17:39846957-39848788	-	-	555.065	531.643	578.487	OK
ENSMUSG00000018567	-	-	ENSMUSG00000018567	Gabarap	-	11:69991142-69994951	-	-	554.38	536.751	572.009	OK
ENSMUSG00000037742	-	-	ENSMUSG00000037742	Eef1a1	-	9:78478448-78489151	-	-	549.551	529.339	569.762	OK
ENSMUSG00000004207	-	-	ENSMUSG00000004207	Psap	-	10:60277626-60302597	-	-	548.245	528.841	567.648	OK
ENSMUSG00000026480	-	-	ENSMUSG00000026480	Ncf2	-	1:152800193-152836991	-	-	547.599	528.027	567.171	OK
ENSMUSG00000036390	-	-	ENSMUSG00000036390	Gadd45a	-	6:67035095-67037457	-	-	528.109	510.96	545.259	OK
ENSMUSG00000035781	-	-	ENSMUSG00000035781	R3hdm4	-	10:79910052-79917006	-	-	519.505	499.716	539.294	OK
ENSMUSG00000019505	-	-	ENSMUSG00000019505	Ubb	-	11:62551170-62553213	-	-	510.066	488.503	531.628	OK
ENSMUSG00000073982	-	-	ENSMUSG00000073982	Rhog	-	7:102239122-102250123	-	-	508.34	486.764	529.917	OK
ENSMUSG00000040699	-	-	ENSMUSG00000040699	Limd2	-	11:106156255-106160860	-	-	504.02	490.024	518.016	OK
ENSMUSG00000025330	-	-	ENSMUSG00000025330	Padi4	-	4:140745864-140774236	-	-	503.34	484.847	521.833	OK
ENSMUSG00000027639	-	-	ENSMUSG00000027639	Samhd1	-	2:157097532-157135265	-	-	501.711	488.299	515.123	OK
ENSMUSG00000026581	-	-	ENSMUSG00000026581	Sell	-	1:164061981-164084181	-	-	495.153	479.139	511.167	OK
ENSMUSG00000037095	-	-	ENSMUSG00000037095	Lrg1	-	17:56119679-56121946	-	-	492.571	486.955	498.188	OK
ENSMUSG00000015340	-	-	ENSMUSG00000015340	Cybb	-	X:9435251-9487771	-	-	492.257	473.716	510.798	OK
ENSMUSG00000090044	-	-	ENSMUSG00000090044	Gm16557	-	6:122563282-122563473	-	-	478.883	0	1019.25	OK
ENSMUSG00000106918	-	-	ENSMUSG00000106918	Mrpl33	-	5:31596934-31664384	-	-	476.597	455.308	497.886	OK
ENSMUSG00000022555	-	-	ENSMUSG00000022555	Dgat1	-	15:76502014-76511951	-	-	472.695	460.698	484.691	OK
ENSMUSG00000004665	-	-	ENSMUSG00000004665	Cnn2	-	10:79988583-79996062	-	-	468.717	450.598	486.836	OK
ENSMUSG00000089672	-	-	ENSMUSG00000089672	Gp49a	-	10:51480631-51486316	-	-	465.839	451.138	480.539	OK
ENSMUSG00000045551	-	-	ENSMUSG00000045551	Fpr1	-	17:17876470-17883940	-	-	465.534	460.01	471.058	OK
ENSMUSG00000068243	-	-	ENSMUSG00000068243	Gm7079	-	X:8047228-8047399	-	-	465.398	0	1396.19	OK
ENSMUSG00000031146	-	-	ENSMUSG00000031146	Plp2	-	X:7667940-7671390	-	-	465.358	445.595	485.122	OK
ENSMUSG00000021957	-	-	ENSMUSG00000021957	Tkt	-	14:30548358-30574722	-	-	464.856	445.603	484.109	OK
ENSMUSG00000093674	-	-	ENSMUSG00000093674	Rpl41	-	10:128548113-128549305	-	-	455.367	435.777	474.957	OK
ENSMUSG00000041754	-	-	ENSMUSG00000041754	Trem3	-	17:48247776-48258841	-	-	455.167	448.553	461.782	OK
ENSMUSG00000093938	-	-	ENSMUSG00000093938	Evi2b	-	11:79515055-79523762	-	-	453.61	434.352	472.868	OK
ENSMUSG00000042675	-	-	ENSMUSG00000042675	Ypel3	-	7:126776954-126780514	-	-	453.41	0	2723.98	OK
ENSMUSG00000000157	-	-	ENSMUSG00000000157	Itgb2l	-	16:96422287-96443619	-	-	453.168	437.075	469.261	OK
ENSMUSG00000024948	-	-	ENSMUSG00000024948	Map4k2	-	19:6341134-6355615	-	-	450.022	417.428	482.617	OK
ENSMUSG00000025290	-	-	ENSMUSG00000025290	Rps24	-	14:24490680-24496146	-	-	448.826	429.346	468.306	OK
ENSMUSG00000026395	-	-	ENSMUSG00000026395	Ptprc	-	1:138062860-138175708	-	-	448.236	434.621	461.85	OK
ENSMUSG00000040747	-	-	ENSMUSG00000040747	Cd53	-	3:106759920-106790149	-	-	448.027	443.421	452.633	OK
ENSMUSG00000074129	-	-	ENSMUSG00000074129	Rpl13a	-	7:45125557-45136231	-	-	445.793	0	1077.35	OK
ENSMUSG00000003153	-	-	ENSMUSG00000003153	Slc2a3	-	6:122727808-122801640	-	-	445.323	429.862	460.784	OK
ENSMUSG00000026180	-	-	ENSMUSG00000026180	Cxcr2	-	1:74153988-74161246	-	-	443.685	425.846	461.524	OK
ENSMUSG00000063524	-	-	ENSMUSG00000063524	Eno1	-	4:150236720-150248879	-	-	442.569	424.419	460.719	OK
ENSMUSG00000001156	-	-	ENSMUSG00000001156	Mxd1	-	6:86647043-86669159	-	-	437.72	435.077	440.362	OK
ENSMUSG00000032249	-	-	ENSMUSG00000032249	Anp32a	-	9:62341292-62378812	-	-	437.196	423.552	450.84	OK
ENSMUSG00000006699	-	-	ENSMUSG00000006699	Cdc42	-	4:137319695-137357720	-	-	435.925	418.245	453.606	OK
ENSMUSG00000007892	-	-	ENSMUSG00000007892	Rplp1	-	9:61913283-61914538	-	-	433.763	422.528	444.998	OK
ENSMUSG00000034165	-	-	ENSMUSG00000034165	Ccnd3	-	17:47505050-47599691	-	-	430.969	414.61	447.327	OK
ENSMUSG00000057530	-	-	ENSMUSG00000057530	Ece1	-	4:137862236-137965229	-	-	429.741	0	1649.51	OK
ENSMUSG00000002963	-	-	ENSMUSG00000002963	Pnkp	-	7:44857138-44862992	-	-	429.109	395.059	463.159	OK
ENSMUSG00000009633	-	-	ENSMUSG00000009633	G0s2	-	1:193272160-193273217	-	-	426.26	419.247	433.273	OK
ENSMUSG00000046223	-	-	ENSMUSG00000046223	Plaur	-	7:24462499-24475873	-	-	424.046	418.937	429.155	OK
ENSMUSG00000030342	-	-	ENSMUSG00000030342	Cd9	-	6:125460265-125494791	-	-	423.391	405.207	441.575	OK
ENSMUSG00000022831	-	-	ENSMUSG00000022831	Hcls1	-	16:36934982-36963212	-	-	419.622	402.518	436.725	OK
ENSMUSG00000056737	-	-	ENSMUSG00000056737	Capg	-	6:72544390-72562983	-	-	417.01	404.458	429.562	OK
ENSMUSG00000035885	-	-	ENSMUSG00000035885	Cox8a	-	19:7215157-7217616	-	-	416.012	405.938	426.087	OK
ENSMUSG00000042524	-	-	ENSMUSG00000042524	Sun2	-	15:79724069-79742536	-	-	415.849	386.774	444.925	OK
ENSMUSG00000045382	-	-	ENSMUSG00000045382	Cxcr4	-	1:128588198-128592293	-	-	412.16	397.408	426.912	OK
ENSMUSG00000062006	-	-	ENSMUSG00000062006	Rpl34	-	3:130726830-130730398	-	-	410.545	391.077	430.014	OK
ENSMUSG00000046245	-	-	ENSMUSG00000046245	Pilra	-	5:137821951-137836281	-	-	405.781	392.233	419.329	OK
ENSMUSG00000072620	-	-	ENSMUSG00000072620	Slfn2	-	11:83065111-83070678	-	-	405.267	400.777	409.757	OK
ENSMUSG00000027447	-	-	ENSMUSG00000027447	Cst3	-	2:148871721-148875692	-	-	401.6	383.997	419.203	OK
ENSMUSG00000035697	-	-	ENSMUSG00000035697	Hmha1	-	10:80016652-80031472	-	-	399.013	389.853	408.174	OK
ENSMUSG00000018405	-	-	ENSMUSG00000018405	Mrm1	-	11:84813060-84819515	-	-	397.767	0	1521.06	OK
ENSMUSG00000025877	-	-	ENSMUSG00000025877	Hk3	-	13:55005984-55021385	-	-	395.586	384.083	407.09	OK
ENSMUSG00000058427	-	-	ENSMUSG00000058427	Cxcl2	-	5:90903870-90905938	-	-	392.313	377.593	407.033	OK
ENSMUSG00000028581	-	-	ENSMUSG00000028581	Laptm5	-	4:130913124-130936141	-	-	391.427	377.627	405.227	OK
ENSMUSG00000013936	-	-	ENSMUSG00000013936	Myl2	-	5:122100950-122113472	-	-	389.577	0	1022.52	OK
ENSMUSG00000000346	-	-	ENSMUSG00000000346	Dazap2	-	15:100615627-100620731	-	-	388.733	384.56	392.905	OK
ENSMUSG00000021948	-	-	ENSMUSG00000021948	Prkcd	-	14:30595355-30626210	-	-	388.675	378.172	399.178	OK
ENSMUSG00000004266	-	-	ENSMUSG00000004266	Ptpn6	-	6:124720706-124738714	-	-	386.398	221.984	550.812	OK
ENSMUSG00000040385	-	-	ENSMUSG00000040385	Ppp1ca	-	19:4192157-4195419	-	-	386.16	369.495	402.824	OK
ENSMUSG00000022443	-	-	ENSMUSG00000022443	Myh9	-	15:77760586-77842175	-	-	385.931	370.096	401.766	OK
ENSMUSG00000037894	-	-	ENSMUSG00000037894	H2afz	-	3:137864486-137866922	-	-	385.491	368.315	402.667	OK
ENSMUSG00000058099	-	-	ENSMUSG00000058099	Nfam1	-	15:82997720-83033306	-	-	381.396	366.144	396.649	OK
ENSMUSG00000057191	-	-	ENSMUSG00000057191	AB124611	-	9:21526175-21545333	-	-	380.342	366.178	394.506	OK
ENSMUSG00000047215	-	-	ENSMUSG00000047215	Rpl9	-	5:65388363-65391444	-	-	377.475	360.848	394.103	OK
ENSMUSG00000030589	-	-	ENSMUSG00000030589	Rasgrp4	-	7:29134853-29153961	-	-	376.415	366.687	386.143	OK
ENSMUSG00000027360	-	-	ENSMUSG00000027360	Hdc	-	2:126593666-126619299	-	-	375.188	360.64	389.736	OK
ENSMUSG00000054364	-	-	ENSMUSG00000054364	Rhob	-	12:8497762-8499985	-	-	371.862	368.224	375.5	OK
ENSMUSG00000032946	-	-	ENSMUSG00000032946	Rasgrp2	-	19:6399339-6415216	-	-	370.087	357.047	383.126	OK
ENSMUSG00000066682	-	-	ENSMUSG00000066682	Pilrb2	-	5:137865826-137871815	-	-	367.51	354.178	380.842	OK
ENSMUSG00000055148	-	-	ENSMUSG00000055148	Klf2	-	8:72319032-72321656	-	-	367.322	363.291	371.354	OK
ENSMUSG00000084830	-	-	ENSMUSG00000084830	Gm14539	-	X:20581140-20581314	-	-	367.021	0	1101.06	OK
ENSMUSG00000039001	-	-	ENSMUSG00000039001	Rps21	-	2:180257376-180258445	-	-	365.527	345.368	385.687	OK
ENSMUSG00000024856	-	-	ENSMUSG00000024856	Cdk2ap2	-	19:4097181-4099019	-	-	364.796	351.843	377.749	OK
ENSMUSG00000037266	-	-	ENSMUSG00000037266	Rsrp1	-	4:134923591-134927671	-	-	363.25	353.27	373.23	OK
ENSMUSG00000063229	-	-	ENSMUSG00000063229	Ldha	-	7:46841474-46855627	-	-	362.475	347.227	377.723	OK
ENSMUSG00000035242	-	-	ENSMUSG00000035242	Oaz1	-	10:80826655-80829290	-	-	362.291	350.148	374.435	OK
ENSMUSG00000062593	-	-	ENSMUSG00000062593	Lilrb4	-	10:51480639-51496613	-	-	358.227	346.152	370.302	OK
ENSMUSG00000022890	-	-	ENSMUSG00000022890	Atp5j	-	16:84827865-84835625	-	-	356.611	93.7487	619.473	OK
ENSMUSG00000038612	-	-	ENSMUSG00000038612	Mcl1	-	3:95658787-95663176	-	-	355.713	340.779	370.648	OK
ENSMUSG00000021134	-	-	ENSMUSG00000021134	Srsf5	-	12:80945503-80950507	-	-	353.182	344.092	362.272	OK
ENSMUSG00000084786	-	-	ENSMUSG00000084786	Ubl5	-	9:20642877-20647140	-	-	352.989	334.047	371.932	OK
ENSMUSG00000034595	-	-	ENSMUSG00000034595	Ppp1r18	-	17:35865592-35875596	-	-	352.91	339.075	366.744	OK
ENSMUSG00000068523	-	-	ENSMUSG00000068523	Gng5	-	3:146499806-146505572	-	-	352.236	335.488	368.984	OK
ENSMUSG00000040152	-	-	ENSMUSG00000040152	Thbs1	-	2:118111875-118127133	-	-	350.591	337.682	363.5	OK
ENSMUSG00000023010	-	-	ENSMUSG00000023010	Tmbim6	-	15:99392881-99410049	-	-	349.438	336.961	361.914	OK
ENSMUSG00000064370	-	-	ENSMUSG00000064370	mt-Cytb	-	MT:14144-15288	-	-	348.255	342.968	353.542	OK
ENSMUSG00000058794	-	-	ENSMUSG00000058794	Nfe2	-	15:103248211-103258403	-	-	348.232	335.613	360.851	OK
ENSMUSG00000056888	-	-	ENSMUSG00000056888	Glipr1	-	10:111985447-112002631	-	-	344.496	332.223	356.77	OK
ENSMUSG00000081485	-	-	ENSMUSG00000081485	Gm12338	-	11:75599762-75599954	-	-	339.664	0	731.875	OK
ENSMUSG00000078763	-	-	ENSMUSG00000078763	Slfn1	-	11:83116848-83122670	-	-	338.901	335.059	342.743	OK
ENSMUSG00000065353	-	-	ENSMUSG00000065353	Snora73b	-	4:132352321-132352526	-	-	337.836	84.4589	591.212	OK
ENSMUSG00000035711	-	-	ENSMUSG00000035711	Dok3	-	13:55523234-55528538	-	-	337.192	332.904	341.48	OK
ENSMUSG00000030148	-	-	ENSMUSG00000030148	Clec4a2	-	6:123106427-123143999	-	-	336.889	323.9	349.879	OK
ENSMUSG00000015932	-	-	ENSMUSG00000015932	Dstn	-	2:143915319-143943324	-	-	335.395	331.626	339.164	OK
ENSMUSG00000055805	-	-	ENSMUSG00000055805	Fmnl1	-	11:103171106-103198901	-	-	331.996	319.82	344.173	OK
ENSMUSG00000003161	-	-	ENSMUSG00000003161	Sri	-	5:8046077-8069379	-	-	331.968	319.831	344.105	OK
ENSMUSG00000029063	-	-	ENSMUSG00000029063	Nadk	-	4:155562377-155591001	-	-	327.091	314.113	340.068	OK
ENSMUSG00000024300	-	-	ENSMUSG00000024300	Myo1f	-	17:33555718-33607764	-	-	325.85	312.789	338.911	OK
ENSMUSG00000029528	-	-	ENSMUSG00000029528	Pxn	-	5:115506675-115555987	-	-	325.497	315.188	335.806	OK
ENSMUSG00000064337	-	-	ENSMUSG00000064337	mt-Rnr1	-	MT:69-1024	-	-	325.168	319.42	330.916	OK
ENSMUSG00000040940	-	-	ENSMUSG00000040940	Arhgef1	-	7:24902911-24926592	-	-	324.714	317.122	332.305	OK
ENSMUSG00000024608	-	-	ENSMUSG00000024608	Rps14	-	18:60774509-60778546	-	-	323.027	309.387	336.667	OK
ENSMUSG00000024048	-	-	ENSMUSG00000024048	Myl12a	-	17:70993655-71002878	-	-	322.914	310.078	335.749	OK
ENSMUSG00000027940	-	-	ENSMUSG00000027940	Tpm3	-	3:90072648-90100902	-	-	322.812	311.02	334.603	OK
ENSMUSG00000059326	-	-	ENSMUSG00000059326	Csf2ra	-	19:61224401-61228418	-	-	321.366	317.603	325.129	OK
ENSMUSG00000026879	-	-	ENSMUSG00000026879	Gsn	-	2:35256379-35307892	-	-	320.585	308.079	333.092	OK
ENSMUSG00000040723	-	-	ENSMUSG00000040723	Rcsd1	-	1:165646515-165709757	-	-	317.778	305.869	329.687	OK
ENSMUSG00000021094	-	-	ENSMUSG00000021094	Dhrs7	-	12:72650355-72664828	-	-	317.208	312.56	321.857	OK
ENSMUSG00000063457	-	-	ENSMUSG00000063457	Rps15	-	10:80292452-80294114	-	-	315.34	300.921	329.758	OK
ENSMUSG00000002458	-	-	ENSMUSG00000002458	Rgs19	-	2:181688418-181693977	-	-	314.513	304.468	324.558	OK
ENSMUSG00000044103	-	-	ENSMUSG00000044103	Il1f9	-	2:24186475-24193568	-	-	313.113	309.135	317.091	OK
ENSMUSG00000028745	-	-	ENSMUSG00000028745	Capzb	-	4:139192898-139291818	-	-	312.884	300.644	325.124	OK
ENSMUSG00000058546	-	-	ENSMUSG00000058546	Rpl23a	-	11:78180931-78183584	-	-	312.23	296.847	327.614	OK
ENSMUSG00000038393	-	-	ENSMUSG00000038393	Txnip	-	3:96557956-96561883	-	-	312.181	302.548	321.815	OK
ENSMUSG00000090137	-	-	ENSMUSG00000090137	Uba52	-	8:70508262-70510801	-	-	311.656	299.617	323.695	OK
ENSMUSG00000030144	-	-	ENSMUSG00000030144	Clec4d	-	6:123262106-123275268	-	-	310.611	306.091	315.132	OK
ENSMUSG00000058818	-	-	ENSMUSG00000058818	Pirb	-	7:3711408-3720391	-	-	309.557	300.859	318.255	OK
ENSMUSG00000024164	-	-	ENSMUSG00000024164	C3	-	17:57203969-57228136	-	-	308.729	297.232	320.225	OK
ENSMUSG00000046841	-	-	ENSMUSG00000046841	Ckap4	-	10:84526304-84534036	-	-	305.936	293.045	318.827	OK
ENSMUSG00000026094	-	-	ENSMUSG00000026094	Stk17b	-	1:53755505-53785224	-	-	305.088	292.919	317.257	OK
ENSMUSG00000062328	-	-	ENSMUSG00000062328	Rpl17	-	18:75000476-75003381	-	-	304.538	298.065	311.011	OK
ENSMUSG00000029723	-	-	ENSMUSG00000029723	Tsc22d4	-	5:137745729-137768450	-	-	303.233	291.79	314.677	OK
ENSMUSG00000030798	-	-	ENSMUSG00000030798	Cd37	-	7:45233631-45239115	-	-	302.251	293.386	311.116	OK
ENSMUSG00000005610	-	-	ENSMUSG00000005610	Eif4g2	-	7:111070567-111083030	-	-	301.885	292.017	311.753	OK
ENSMUSG00000056501	-	-	ENSMUSG00000056501	Cebpb	-	2:167688914-167690418	-	-	300.397	287.345	313.45	OK
ENSMUSG00000031400	-	-	ENSMUSG00000031400	G6pdx	-	X:74409482-74429194	-	-	299.39	286.978	311.803	OK
ENSMUSG00000038418	-	-	ENSMUSG00000038418	Egr1	-	18:34859822-34864984	-	-	298.947	287.263	310.631	OK
ENSMUSG00000007815	-	-	ENSMUSG00000007815	Rhoa	-	9:108306128-108337934	-	-	298.834	287.396	310.273	OK
ENSMUSG00000061232	-	-	ENSMUSG00000061232	H2-K1	-	17:33996016-34000333	-	-	298.486	288.586	308.386	OK
ENSMUSG00000078578	-	-	ENSMUSG00000078578	Ube2d3	-	3:135438148-135468198	-	-	296.267	287.098	305.436	OK
ENSMUSG00000003484	-	-	ENSMUSG00000003484	Cyp4f18	-	8:71988481-72009626	-	-	295.092	283.203	306.981	OK
ENSMUSG00000022285	-	-	ENSMUSG00000022285	Ywhaz	-	15:36770769-36794547	-	-	294.6	0	697.122	OK
ENSMUSG00000015656	-	-	ENSMUSG00000015656	Hspa8	-	9:40800983-40805200	-	-	294.599	284.407	304.791	OK
ENSMUSG00000001847	-	-	ENSMUSG00000001847	Rac1	-	5:143503633-143528036	-	-	294.352	283.183	305.521	OK
ENSMUSG00000036478	-	-	ENSMUSG00000036478	Btg1	-	10:96617000-96622813	-	-	294.33	292.243	296.418	OK
ENSMUSG00000047798	-	-	ENSMUSG00000047798	Cd300lf	-	11:115116213-115133992	-	-	293.341	286.15	300.533	OK
ENSMUSG00000031207	-	-	ENSMUSG00000031207	Msn	-	X:96096041-96168552	-	-	290.715	278.815	302.614	OK
ENSMUSG00000008682	-	-	ENSMUSG00000008682	Rpl10	-	X:74270811-74273135	-	-	290.057	281.618	298.496	OK
ENSMUSG00000059058	-	-	ENSMUSG00000059058	Tma7-ps	-	1:171711087-171711282	-	-	288.564	0	621.768	OK
ENSMUSG00000044456	-	-	ENSMUSG00000044456	Rin3	-	12:102283047-102390855	-	-	287.644	277.378	297.91	OK
ENSMUSG00000009927	-	-	ENSMUSG00000009927	Rps25	-	9:44407713-44410405	-	-	287.44	273.74	301.139	OK
ENSMUSG00000021591	-	-	ENSMUSG00000021591	Glrx	-	13:75839867-75850151	-	-	286.68	282.355	291.005	OK
ENSMUSG00000001588	-	-	ENSMUSG00000001588	Acap1	-	11:69881566-69895539	-	-	286.234	277.924	294.543	OK
ENSMUSG00000038633	-	-	ENSMUSG00000038633	Degs1	-	1:182275771-182282804	-	-	285.611	275.031	296.191	OK
ENSMUSG00000030720	-	-	ENSMUSG00000030720	Cln3	-	7:126571206-126585817	-	-	285.301	277.256	293.345	OK
ENSMUSG00000073702	-	-	ENSMUSG00000073702	Rpl31	-	1:39367841-39371911	-	-	284.995	271.27	298.721	OK
ENSMUSG00000092758	-	-	ENSMUSG00000092758	Gm25026	-	2:145878285-145878473	-	-	284.601	0	687.649	OK
ENSMUSG00000033379	-	-	ENSMUSG00000033379	Atp6v0b	-	4:117884325-117887333	-	-	284.065	273.829	294.301	OK
ENSMUSG00000026457	-	-	ENSMUSG00000026457	Adipor1	-	1:134415377-134433351	-	-	283.856	275.401	292.31	OK
ENSMUSG00000034563	-	-	ENSMUSG00000034563	Ccpg1	-	9:72985428-73016340	-	-	282.371	275.206	289.535	OK
ENSMUSG00000037563	-	-	ENSMUSG00000037563	Rps16	-	7:28350651-28352696	-	-	282.078	268.509	295.646	OK
ENSMUSG00000032739	-	-	ENSMUSG00000032739	Pram1	-	17:33638055-33645706	-	-	280.124	269.092	291.157	OK
ENSMUSG00000016252	-	-	ENSMUSG00000016252	Atp5e	-	2:174461071-174464105	-	-	280.118	264.283	295.952	OK
ENSMUSG00000038366	-	-	ENSMUSG00000038366	Lasp1	-	11:97798999-97838764	-	-	279.861	268.134	291.587	OK
ENSMUSG00000079477	-	-	ENSMUSG00000079477	Rab7	-	6:87999105-88045270	-	-	278.133	268.655	287.611	OK
ENSMUSG00000024011	-	-	ENSMUSG00000024011	Pi16	-	17:29318876-29329413	-	-	277.087	269.454	284.719	OK
ENSMUSG00000084956	-	-	ENSMUSG00000084956	Gm16194	-	17:29114144-29133811	-	-	276.857	261.307	292.407	OK
ENSMUSG00000028874	-	-	ENSMUSG00000028874	Fgr	-	4:132974094-133001910	-	-	276.648	267.755	285.54	OK
ENSMUSG00000048120	-	-	ENSMUSG00000048120	Entpd1	-	19:40612365-40741602	-	-	275.309	49.9994	500.618	OK
ENSMUSG00000007041	-	-	ENSMUSG00000007041	Clic1	-	17:35049965-35058749	-	-	274.924	263.023	286.824	OK
ENSMUSG00000046722	-	-	ENSMUSG00000046722	Cdc42se1	-	3:95228731-95236409	-	-	274.306	265.31	283.301	OK
ENSMUSG00000093445	-	-	ENSMUSG00000093445	Lrch4	-	5:137629120-137641099	-	-	273.838	246.66	301.016	OK
ENSMUSG00000025491	-	-	ENSMUSG00000025491	Ifitm1	-	7:140967220-140969825	-	-	272.817	263.086	282.549	OK
ENSMUSG00000060938	-	-	ENSMUSG00000060938	Rpl26	-	11:68901582-68906989	-	-	272.477	258.494	286.46	OK
ENSMUSG00000015143	-	-	ENSMUSG00000015143	Actn1	-	12:80167541-80260371	-	-	272.09	261.63	282.55	OK
ENSMUSG00000052681	-	-	ENSMUSG00000052681	Rap1b	-	10:117814470-117845935	-	-	271.643	268.361	274.925	OK
ENSMUSG00000049130	-	-	ENSMUSG00000049130	C5ar1	-	7:16246742-16259540	-	-	271.377	260.528	282.227	OK
ENSMUSG00000063065	-	-	ENSMUSG00000063065	Mapk3	-	7:126759600-126765819	-	-	269.716	259.529	279.903	OK
ENSMUSG00000058624	-	-	ENSMUSG00000058624	Gda	-	19:21391306-21473445	-	-	269.257	258.06	280.455	OK
ENSMUSG00000015291	-	-	ENSMUSG00000015291	Gdi1	-	X:74304997-74311862	-	-	265.736	257.476	273.995	OK
ENSMUSG00000030083	-	-	ENSMUSG00000030083	Abtb1	-	6:88835914-88841935	-	-	264.194	260.811	267.577	OK
ENSMUSG00000060636	-	-	ENSMUSG00000060636	Rpl35a	-	16:33056452-33060189	-	-	263.225	250.577	275.873	OK
ENSMUSG00000032322	-	-	ENSMUSG00000032322	Pstpip1	-	9:56089961-56128888	-	-	261.432	253.661	269.202	OK
ENSMUSG00000052146	-	-	ENSMUSG00000052146	Rps10	-	17:27630421-27636629	-	-	259.012	246.2	271.824	OK
ENSMUSG00000025701	-	-	ENSMUSG00000025701	Alox5	-	6:116410076-116461178	-	-	258.349	249.808	266.89	OK
ENSMUSG00000059714	-	-	ENSMUSG00000059714	Flot1	-	17:35823229-35832791	-	-	257.08	247.821	266.34	OK
ENSMUSG00000026655	-	-	ENSMUSG00000026655	Fam107b	-	2:3613757-3782142	-	-	257.042	245.045	269.04	OK
ENSMUSG00000090192	-	-	ENSMUSG00000090192	Gm16556	-	6:122560043-122570849	-	-	256.208	242.713	269.703	OK
ENSMUSG00000026360	-	-	ENSMUSG00000026360	Rgs2	-	1:143999337-144004161	-	-	254.815	246.105	263.525	OK
ENSMUSG00000066684	-	-	ENSMUSG00000066684	Pilrb1	-	5:137852146-137858106	-	-	254.701	244.138	265.264	OK
ENSMUSG00000092274	-	-	ENSMUSG00000092274	Neat1	-	19:5824707-5845478	-	-	254.106	244.104	264.108	OK
ENSMUSG00000001794	-	-	ENSMUSG00000001794	Capns1	-	7:30186941-30195164	-	-	253.245	244.154	262.336	OK
ENSMUSG00000044734	-	-	ENSMUSG00000044734	Serpinb1a	-	13:32842091-32851185	-	-	252.785	241.861	263.71	OK
ENSMUSG00000059013	-	-	ENSMUSG00000059013	Sh2d3c	-	2:32721054-32755512	-	-	252.487	243.339	261.634	OK
ENSMUSG00000001128	-	-	ENSMUSG00000001128	Cfp	-	X:20925453-20931555	-	-	251.319	240.73	261.907	OK
ENSMUSG00000028480	-	-	ENSMUSG00000028480	Glipr2	-	4:43957400-43979118	-	-	251.12	243.053	259.187	OK
ENSMUSG00000071637	-	-	ENSMUSG00000071637	Cebpd	-	16:15887285-15888466	-	-	250.661	246.273	255.049	OK
ENSMUSG00000054169	-	-	ENSMUSG00000054169	Ceacam10	-	7:24777203-24784649	-	-	250.034	245.284	254.784	OK
ENSMUSG00000030142	-	-	ENSMUSG00000030142	Clec4e	-	6:123281788-123289870	-	-	249.729	239.363	260.096	OK
ENSMUSG00000028603	-	-	ENSMUSG00000028603	Scp2	-	4:108043838-108144998	-	-	248.784	238.891	258.677	OK
ENSMUSG00000033508	-	-	ENSMUSG00000033508	Asprv1	-	6:86628173-86629702	-	-	248.432	244.708	252.157	OK
ENSMUSG00000001175	-	-	ENSMUSG00000001175	Calm1	-	12:100199434-100209806	-	-	247.569	238.275	256.864	OK
ENSMUSG00000019054	-	-	ENSMUSG00000019054	Fis1	-	5:136953274-136966234	-	-	247.144	235.61	258.678	OK
ENSMUSG00000027637	-	-	ENSMUSG00000027637	1110008F13Rik	-	2:156863127-156873563	-	-	246.805	236.017	257.593	OK
ENSMUSG00000055839	-	-	ENSMUSG00000055839	Tceb2	-	17:23824739-23829109	-	-	245.928	232.852	259.004	OK
ENSMUSG00000045502	-	-	ENSMUSG00000045502	Hcar2	-	5:123863569-123865499	-	-	245.483	242.268	248.697	OK
ENSMUSG00000022378	-	-	ENSMUSG00000022378	Fam49b	-	15:63929096-64060448	-	-	243.543	233.24	253.847	OK
ENSMUSG00000024019	-	-	ENSMUSG00000024019	Cmtr1	-	17:29660594-29705979	-	-	243.379	233.643	253.114	OK
ENSMUSG00000004609	-	-	ENSMUSG00000004609	Cd33	-	7:43527455-43533171	-	-	240.868	231.745	249.991	OK
ENSMUSG00000050732	-	-	ENSMUSG00000050732	Vamp8	-	6:72385222-72390703	-	-	240.587	229.361	251.813	OK
ENSMUSG00000059436	-	-	ENSMUSG00000059436	Max	-	12:76937268-76962248	-	-	239.543	231.65	247.436	OK
ENSMUSG00000093843	-	-	ENSMUSG00000093843	Gm25939	-	1:72255007-72255198	-	-	239.441	0	578.535	OK
ENSMUSG00000021546	-	-	ENSMUSG00000021546	Hnrnpk	-	13:58391141-58403343	-	-	239.098	231.807	246.388	OK
ENSMUSG00000057322	-	-	ENSMUSG00000057322	Rpl38	-	11:114668523-114672331	-	-	238.871	224.538	253.204	OK
ENSMUSG00000025804	-	-	ENSMUSG00000025804	Ccr1	-	9:123962125-123968692	-	-	238.73	236.177	241.283	OK
ENSMUSG00000026202	-	-	ENSMUSG00000026202	Tuba4a	-	1:75214227-75219865	-	-	238.402	231.389	245.415	OK
ENSMUSG00000005087	-	-	ENSMUSG00000005087	Cd44	-	2:102811140-102901665	-	-	238.402	231.118	245.686	OK
ENSMUSG00000052684	-	-	ENSMUSG00000052684	Jun	-	4:95049033-95052222	-	-	237.797	227.705	247.889	OK
ENSMUSG00000074604	-	-	ENSMUSG00000074604	Mgst2	-	3:51660359-51682677	-	-	237.781	226.92	248.641	OK
ENSMUSG00000053158	-	-	ENSMUSG00000053158	Fes	-	7:80377757-80387946	-	-	237.741	235.155	240.328	OK
ENSMUSG00000020376	-	-	ENSMUSG00000020376	Rnf130	-	11:50025345-50104758	-	-	233.365	223.948	242.783	OK
ENSMUSG00000026626	-	-	ENSMUSG00000026626	Ppp2r5a	-	1:191351974-191403272	-	-	232.281	214.299	250.264	OK
ENSMUSG00000037902	-	-	ENSMUSG00000037902	Sirpa	-	2:129592834-129632228	-	-	231.858	225.14	238.576	OK
ENSMUSG00000036181	-	-	ENSMUSG00000036181	Hist1h1c	-	13:23738807-23740367	-	-	231.527	227.967	235.087	OK
ENSMUSG00000042406	-	-	ENSMUSG00000042406	Atf4	-	15:80255183-80257540	-	-	231.236	227.89	234.581	OK
ENSMUSG00000058600	-	-	ENSMUSG00000058600	Rpl30	-	15:34440504-34443640	-	-	229.986	219.811	240.161	OK
ENSMUSG00000015575	-	-	ENSMUSG00000015575	Atp6v0e	-	17:26676395-26699644	-	-	229.805	218.925	240.684	OK
ENSMUSG00000045302	-	-	ENSMUSG00000045302	Preb	-	5:30950852-30960361	-	-	228.956	221.703	236.209	OK
ENSMUSG00000003283	-	-	ENSMUSG00000003283	Hck	-	2:153108467-153151441	-	-	228.737	0	9.48543	FAIL
ENSMUSG00000027829	-	-	ENSMUSG00000027829	Ccnl1	-	3:65946150-65958249	-	-	228.662	221.035	236.289	OK
ENSMUSG00000035004	-	-	ENSMUSG00000035004	Igsf6	-	7:121064066-121074530	-	-	228.078	225.153	231.004	OK
ENSMUSG00000046330	-	-	ENSMUSG00000046330	Rpl37a	-	1:72711259-72713809	-	-	227.784	220.858	234.709	OK
ENSMUSG00000064109	-	-	ENSMUSG00000064109	Hcst	-	7:30417716-30419854	-	-	227.25	218.007	236.493	OK
ENSMUSG00000039753	-	-	ENSMUSG00000039753	Fbxl5	-	5:43744614-43821638	-	-	226.761	219.997	233.526	OK
ENSMUSG00000026305	-	-	ENSMUSG00000026305	Lrrfip1	-	1:90998736-91128944	-	-	226.198	159.001	293.394	OK
ENSMUSG00000005103	-	-	ENSMUSG00000005103	Wdr1	-	5:38526812-38563221	-	-	225.784	216.916	234.652	OK
ENSMUSG00000025351	-	-	ENSMUSG00000025351	Cd63	-	10:128908918-128912816	-	-	225.392	215.839	234.945	OK
ENSMUSG00000054452	-	-	ENSMUSG00000054452	Aes	-	10:81559493-81566362	-	-	224.983	221.262	228.705	OK
ENSMUSG00000034312	-	-	ENSMUSG00000034312	Iqsec1	-	6:90659597-90810123	-	-	223.734	194.922	252.546	OK
ENSMUSG00000020152	-	-	ENSMUSG00000020152	Actr2	-	11:20062303-20112913	-	-	223.552	214.145	232.958	OK
ENSMUSG00000049313	-	-	ENSMUSG00000049313	Sorl1	-	9:41964719-42124297	-	-	223.497	212.456	234.539	OK
ENSMUSG00000021866	-	-	ENSMUSG00000021866	Anxa11	-	14:25842155-25886804	-	-	223.273	214.418	232.128	OK
ENSMUSG00000040212	-	-	ENSMUSG00000040212	Emp3	-	7:45918022-45921426	-	-	222.758	212.114	233.401	OK
ENSMUSG00000054717	-	-	ENSMUSG00000054717	Hmgb2	-	8:57511842-57515999	-	-	222.066	219.537	224.595	OK
ENSMUSG00000021728	-	-	ENSMUSG00000021728	Emb	-	13:117220624-117274098	-	-	221.871	212.305	231.438	OK
ENSMUSG00000022884	-	-	ENSMUSG00000022884	Eif4a2	-	16:23107443-23114136	-	-	221.176	215.311	227.041	OK
ENSMUSG00000027510	-	-	ENSMUSG00000027510	Rbm38	-	2:173020497-173034734	-	-	221.044	213.331	228.758	OK
ENSMUSG00000092341	-	-	ENSMUSG00000092341	Malat1	-	19:5795689-5802672	-	-	220.802	212.691	228.913	OK
ENSMUSG00000090862	-	-	ENSMUSG00000090862	Rps13	-	7:116331506-116334190	-	-	220.697	213.853	227.542	OK
ENSMUSG00000025508	-	-	ENSMUSG00000025508	Rplp2	-	7:141447369-141451585	-	-	220.24	209.261	231.218	OK
ENSMUSG00000023277	-	-	ENSMUSG00000023277	Twf2	-	9:106203107-106215389	-	-	220.169	210.9	229.438	OK
ENSMUSG00000019659	-	-	ENSMUSG00000019659	Ccdc12	-	9:110656502-110711606	-	-	218.637	209.228	228.046	OK
ENSMUSG00000022500	-	-	ENSMUSG00000022500	Litaf	-	16:10959274-11066157	-	-	217.877	208.658	227.095	OK
ENSMUSG00000067274	-	-	ENSMUSG00000067274	Rplp0	-	5:115559466-115563727	-	-	217.305	208.81	225.8	OK
ENSMUSG00000024725	-	-	ENSMUSG00000024725	Ostf1	-	19:18579327-18631789	-	-	216.969	208.83	225.107	OK
ENSMUSG00000025362	-	-	ENSMUSG00000025362	Rps26	-	10:128624529-128626506	-	-	216.515	207.727	225.303	OK
ENSMUSG00000029322	-	-	ENSMUSG00000029322	Plac8	-	5:100553724-100572245	-	-	216.505	205.991	227.019	OK
ENSMUSG00000050860	-	-	ENSMUSG00000050860	Phospho1	-	11:95824498-95832140	-	-	215.7	207.296	224.104	OK
ENSMUSG00000067212	-	-	ENSMUSG00000067212	H2-T23	-	17:36029772-36032855	-	-	215.412	206.932	223.892	OK
ENSMUSG00000048076	-	-	ENSMUSG00000048076	Arf1	-	11:59211411-59228270	-	-	215.379	206.083	224.675	OK
ENSMUSG00000056091	-	-	ENSMUSG00000056091	St3gal5	-	6:72097591-72154571	-	-	215.239	206.634	223.844	OK
ENSMUSG00000024006	-	-	ENSMUSG00000024006	Stk38	-	17:28970884-29007945	-	-	215.151	208.489	221.812	OK
ENSMUSG00000040345	-	-	ENSMUSG00000040345	Arhgap9	-	10:127323726-127329943	-	-	214.534	205.155	223.913	OK
ENSMUSG00000020029	-	-	ENSMUSG00000020029	Nudt4	-	10:95547006-95564167	-	-	214.372	212.122	216.622	OK
ENSMUSG00000079293	-	-	ENSMUSG00000079293	Clec7a	-	6:129461590-129472777	-	-	214.179	207.165	221.194	OK
ENSMUSG00000003429	-	-	ENSMUSG00000003429	Rps11	-	7:45122387-45124389	-	-	213.992	207.442	220.542	OK
ENSMUSG00000028064	-	-	ENSMUSG00000028064	Sema4a	-	3:88435958-88461182	-	-	212.788	206.605	218.971	OK
ENSMUSG00000026981	-	-	ENSMUSG00000026981	Il1rn	-	2:24336852-24351494	-	-	212.765	205.383	220.147	OK
ENSMUSG00000021910	-	-	ENSMUSG00000021910	Nisch	-	14:31170929-31216946	-	-	212.671	206.436	218.906	OK
ENSMUSG00000053063	-	-	ENSMUSG00000053063	Clec12a	-	6:129342690-129365303	-	-	212.654	204.551	220.758	OK
ENSMUSG00000004771	-	-	ENSMUSG00000004771	Rab11a	-	9:64715298-64737758	-	-	212.269	202.667	221.871	OK
ENSMUSG00000036751	-	-	ENSMUSG00000036751	Cox6b1	-	7:30616973-30626151	-	-	212.165	204.529	219.801	OK
ENSMUSG00000028249	-	-	ENSMUSG00000028249	Sdcbp	-	4:6365649-6408423	-	-	212.065	204.67	219.461	OK
ENSMUSG00000043716	-	-	ENSMUSG00000043716	Rpl7	-	1:16101294-16104662	-	-	211.6	203.888	219.313	OK
ENSMUSG00000031389	-	-	ENSMUSG00000031389	Arhgap4	-	X:73891441-73921870	-	-	211.446	206.142	216.75	OK
ENSMUSG00000025161	-	-	ENSMUSG00000025161	Slc16a3	-	11:120948479-120960868	-	-	211.257	204.144	218.37	OK
ENSMUSG00000059182	-	-	ENSMUSG00000059182	Skap2	-	6:51859165-52012549	-	-	210.054	206.763	213.345	OK
ENSMUSG00000030341	-	-	ENSMUSG00000030341	Tnfrsf1a	-	6:125349361-125362484	-	-	209.905	201.163	218.647	OK
ENSMUSG00000004880	-	-	ENSMUSG00000004880	Lbr	-	1:181815334-181843046	-	-	209.834	197.447	222.221	OK
ENSMUSG00000029915	-	-	ENSMUSG00000029915	Clec5a	-	6:40574893-40585821	-	-	208.991	202.358	215.624	OK
ENSMUSG00000024513	-	-	ENSMUSG00000024513	Mbd2	-	18:70568188-70626131	-	-	207.614	199.173	216.055	OK
ENSMUSG00000027694	-	-	ENSMUSG00000027694	Gm8325	-	3:60877013-60877587	-	-	207.253	0	792.972	OK
ENSMUSG00000046908	-	-	ENSMUSG00000046908	Ltb4r1	-	14:55765961-55768494	-	-	207.081	203.485	210.677	OK
ENSMUSG00000099112	-	-	ENSMUSG00000099112	Gm27406	-	15:102485907-102486089	-	-	207.08	0	808.468	OK
ENSMUSG00000059070	-	-	ENSMUSG00000059070	Rpl18	-	7:45715456-45720835	-	-	206.079	194.774	217.383	OK
ENSMUSG00000032501	-	-	ENSMUSG00000032501	Trib1	-	15:59648349-59656550	-	-	205.602	197.61	213.595	OK
ENSMUSG00000032434	-	-	ENSMUSG00000032434	Cmtm6	-	9:114731202-114749343	-	-	205.51	203.35	207.671	OK
ENSMUSG00000057841	-	-	ENSMUSG00000057841	Rpl32	-	6:115805504-115808747	-	-	205.149	197.813	212.485	OK
ENSMUSG00000052749	-	-	ENSMUSG00000052749	Trim30b	-	7:104355381-104369884	-	-	204.159	197.805	210.514	OK
ENSMUSG00000017404	-	-	ENSMUSG00000017404	Rpl19	-	11:98026709-98030492	-	-	202.334	192.447	212.222	OK
ENSMUSG00000039105	-	-	ENSMUSG00000039105	Atp6v1g1	-	4:63544771-63550750	-	-	201.012	196.978	205.046	OK
ENSMUSG00000024942	-	-	ENSMUSG00000024942	Capn1	-	19:5988545-6015825	-	-	200.913	194.51	207.316	OK
ENSMUSG00000040746	-	-	ENSMUSG00000040746	Rnf167	-	11:70647234-70651421	-	-	200.788	193.188	208.387	OK
ENSMUSG00000059291	-	-	ENSMUSG00000059291	Rpl11	-	4:136028264-136053428	-	-	199.804	191.186	208.422	OK
ENSMUSG00000056724	-	-	ENSMUSG00000056724	Nbeal2	-	9:110624788-110654161	-	-	199.737	191.838	207.637	OK
ENSMUSG00000009292	-	-	ENSMUSG00000009292	Trpm2	-	10:77907721-77970563	-	-	199.537	193.003	206.072	OK
ENSMUSG00000030432	-	-	ENSMUSG00000030432	Rpl28	-	7:4792873-4794562	-	-	198.258	188.117	208.398	OK
ENSMUSG00000040128	-	-	ENSMUSG00000040128	Pnrc1	-	4:33245422-33290163	-	-	197.449	189.865	205.033	OK
ENSMUSG00000019210	-	-	ENSMUSG00000019210	Atp6v1e1	-	6:120795244-120822685	-	-	197.435	193.589	201.28	OK
ENSMUSG00000064341	-	-	ENSMUSG00000064341	mt-Nd1	-	MT:2750-3707	-	-	196.96	187.702	206.217	OK
ENSMUSG00000062647	-	-	ENSMUSG00000062647	Rpl7a	-	2:26910763-26913318	-	-	196.876	188.043	205.71	OK
ENSMUSG00000035064	-	-	ENSMUSG00000035064	Eef2k	-	7:120842830-120907219	-	-	196.775	0	432.986	OK
ENSMUSG00000063193	-	-	ENSMUSG00000063193	Cd300lb	-	11:114922780-114934386	-	-	195.634	188.751	202.516	OK
ENSMUSG00000026034	-	-	ENSMUSG00000026034	Clk1	-	1:58410188-58424066	-	-	195.014	189.855	200.173	OK
ENSMUSG00000026864	-	-	ENSMUSG00000026864	Hspa5	-	2:34771969-34777547	-	-	194.49	187.041	201.938	OK
ENSMUSG00000036438	-	-	ENSMUSG00000036438	Calm2	-	17:87433411-87446935	-	-	194.431	186.107	202.754	OK
ENSMUSG00000072940	-	-	ENSMUSG00000072940	Gm10443	-	6:86334030-86334240	-	-	194.045	77.0315	311.059	OK
ENSMUSG00000033213	-	-	ENSMUSG00000033213	AA467197	-	2:122636985-122641191	-	-	193.64	186.073	201.206	OK
ENSMUSG00000062070	-	-	ENSMUSG00000062070	Pgk1	-	X:106187099-106203699	-	-	193.223	184.737	201.709	OK
ENSMUSG00000067235	-	-	ENSMUSG00000067235	H2-Q10	-	17:35470088-35474563	-	-	193.098	185.313	200.884	OK
ENSMUSG00000042265	-	-	ENSMUSG00000042265	Trem1	-	17:48232767-48246924	-	-	192.876	185.111	200.641	OK
ENSMUSG00000030536	-	-	ENSMUSG00000030536	Iqgap1	-	7:80711582-80803331	-	-	192.167	190.788	193.546	OK
ENSMUSG00000041736	-	-	ENSMUSG00000041736	Tspo	-	15:83563572-83574201	-	-	191.523	186.766	196.279	OK
ENSMUSG00000042759	-	-	ENSMUSG00000042759	Apobr	-	7:126584941-126589112	-	-	190.875	182.998	198.752	OK
ENSMUSG00000001289	-	-	ENSMUSG00000001289	Pfdn5	-	15:102326115-102331873	-	-	190.683	180.693	200.673	OK
ENSMUSG00000028266	-	-	ENSMUSG00000028266	Lmo4	-	3:144188529-144205220	-	-	190.315	184.018	196.612	OK
ENSMUSG00000005803	-	-	ENSMUSG00000005803	Sqrdl	-	2:122765236-122809569	-	-	190.305	182.114	198.496	OK
ENSMUSG00000078812	-	-	ENSMUSG00000078812	Eif5a	-	11:69916713-69921958	-	-	189.756	183.087	196.425	OK
ENSMUSG00000063882	-	-	ENSMUSG00000063882	Uqcrh	-	4:116066964-116075071	-	-	189.369	179.296	199.442	OK
ENSMUSG00000002897	-	-	ENSMUSG00000002897	Il17ra	-	6:120463196-120483727	-	-	188.111	186.223	189.999	OK
ENSMUSG00000054733	-	-	ENSMUSG00000054733	Msra	-	14:64122622-64455903	-	-	187.017	184.136	189.898	OK
ENSMUSG00000008348	-	-	ENSMUSG00000008348	Ubc	-	5:125385964-125390202	-	-	185.96	178.093	193.828	OK
ENSMUSG00000026222	-	-	ENSMUSG00000026222	Sp100	-	1:85649987-85709998	-	-	185.211	180.23	190.193	OK
ENSMUSG00000075706	-	-	ENSMUSG00000075706	Gpx4	-	10:80047165-80056439	-	-	185.197	177.794	192.601	OK
ENSMUSG00000003970	-	-	ENSMUSG00000003970	Rpl8	-	15:76904070-76906318	-	-	184.686	180.055	189.317	OK
ENSMUSG00000041697	-	-	ENSMUSG00000041697	Cox6a1	-	5:115345641-115348981	-	-	184.605	174.715	194.495	OK
ENSMUSG00000015889	-	-	ENSMUSG00000015889	Lta4h	-	10:93453395-93484896	-	-	184.191	181.503	186.879	OK
ENSMUSG00000061787	-	-	ENSMUSG00000061787	Rps17	-	7:81342731-81345254	-	-	183.724	173.497	193.951	OK
ENSMUSG00000031799	-	-	ENSMUSG00000031799	Tpm4	-	8:72134974-72153142	-	-	183.707	175.605	191.809	OK
ENSMUSG00000098112	-	-	ENSMUSG00000098112	Bin2	-	15:100641076-100669553	-	-	183.388	176.014	190.762	OK
ENSMUSG00000028081	-	-	ENSMUSG00000028081	Rps3a1	-	3:86137939-86142702	-	-	183.319	179.073	187.565	OK
ENSMUSG00000064147	-	-	ENSMUSG00000064147	Rab44	-	17:29135055-29148980	-	-	182.81	175.778	189.842	OK
ENSMUSG00000004864	-	-	ENSMUSG00000004864	Mapk13	-	17:28769306-28778698	-	-	182.231	175.382	189.081	OK
ENSMUSG00000067288	-	-	ENSMUSG00000067288	Rps28	-	17:33819026-33824562	-	-	181.734	170.265	193.203	OK
ENSMUSG00000033545	-	-	ENSMUSG00000033545	Znrf1	-	8:111536096-111626030	-	-	180.803	173.656	187.949	OK
ENSMUSG00000059923	-	-	ENSMUSG00000059923	Grb2	-	11:115644044-115708597	-	-	180.6	170.678	190.522	OK
ENSMUSG00000042541	-	-	ENSMUSG00000042541	Shfm1	-	6:6557293-6578658	-	-	180.473	177.223	183.724	OK
ENSMUSG00000030126	-	-	ENSMUSG00000030126	Tmcc1	-	6:116018617-116193486	-	-	179.941	172.812	187.071	OK
ENSMUSG00000022587	-	-	ENSMUSG00000022587	Ly6e	-	15:74955050-74959905	-	-	179.073	171.909	186.236	OK
ENSMUSG00000025393	-	-	ENSMUSG00000025393	Atp5b	-	10:128083272-128090391	-	-	178.819	171.2	186.439	OK
ENSMUSG00000036246	-	-	ENSMUSG00000036246	Gmip	-	8:69808678-69821870	-	-	178.599	172.412	184.787	OK
ENSMUSG00000079523	-	-	ENSMUSG00000079523	Tmsb10	-	6:72957346-72958748	-	-	178.471	169.15	187.792	OK
ENSMUSG00000036948	-	-	ENSMUSG00000036948	BC037034	-	5:138259655-138264033	-	-	177.383	171.13	183.636	OK
ENSMUSG00000041354	-	-	ENSMUSG00000041354	Rgl2	-	17:33929542-33937687	-	-	176.458	170.071	182.846	OK
ENSMUSG00000038717	-	-	ENSMUSG00000038717	Atp5l	-	9:44913249-44920742	-	-	176.162	169.285	183.039	OK
ENSMUSG00000022283	-	-	ENSMUSG00000022283	Pabpc1	-	15:36595660-36608973	-	-	175.386	169.15	181.623	OK
ENSMUSG00000076617	-	-	ENSMUSG00000076617	Ighm	-	12:113418557-113422730	-	-	175.139	169.215	181.063	OK
ENSMUSG00000056708	-	-	ENSMUSG00000056708	Ier5	-	1:155096360-155099636	-	-	174.778	172.761	176.795	OK
ENSMUSG00000028465	-	-	ENSMUSG00000028465	Tln1	-	4:43531518-43562691	-	-	174.606	166.439	182.774	OK
ENSMUSG00000038147	-	-	ENSMUSG00000038147	Cd84	-	1:171839696-171890718	-	-	174.139	168.312	179.967	OK
ENSMUSG00000017466	-	-	ENSMUSG00000017466	Timp2	-	11:118301068-118355740	-	-	173.946	166.878	181.013	OK
ENSMUSG00000019254	-	-	ENSMUSG00000019254	Ppp1r12c	-	7:4481519-4501680	-	-	173.437	167.521	179.353	OK
ENSMUSG00000020253	-	-	ENSMUSG00000020253	Ppm1m	-	9:106194171-106199746	-	-	173.383	166.817	179.95	OK
ENSMUSG00000047675	-	-	ENSMUSG00000047675	Rps8	-	4:117153826-117156243	-	-	172.993	163.656	182.33	OK
ENSMUSG00000035493	-	-	ENSMUSG00000035493	Tgfbi	-	13:56609602-56639339	-	-	172.639	170.398	174.879	OK
ENSMUSG00000057863	-	-	ENSMUSG00000057863	Rpl36	-	17:56613394-56614243	-	-	170.851	161.992	179.71	OK
ENSMUSG00000024885	-	-	ENSMUSG00000024885	Aldh3b1	-	19:3913492-3929761	-	-	170.503	167.767	173.24	OK
ENSMUSG00000020120	-	-	ENSMUSG00000020120	Plek	-	11:16971205-17052381	-	-	170.048	163.915	176.18	OK
ENSMUSG00000071415	-	-	ENSMUSG00000071415	Rpl23	-	11:97777526-97782437	-	-	170.044	163.367	176.721	OK
ENSMUSG00000025132	-	-	ENSMUSG00000025132	Arhgdia	-	11:120578103-120581624	-	-	170.039	162.612	177.465	OK
ENSMUSG00000024066	-	-	ENSMUSG00000024066	Xdh	-	17:73883907-73950182	-	-	170.007	168.346	171.668	OK
ENSMUSG00000093989	-	-	ENSMUSG00000093989	Rnasek	-	11:70238123-70239842	-	-	169.891	160.818	178.964	OK
ENSMUSG00000029030	-	-	ENSMUSG00000029030	Tprgl	-	4:154157484-154160666	-	-	169.547	162.01	177.085	OK
ENSMUSG00000034566	-	-	ENSMUSG00000034566	Atp5h	-	11:115415688-115419962	-	-	169.218	160.631	177.806	OK
ENSMUSG00000096472	-	-	ENSMUSG00000096472	Cdkn2d	-	9:21288462-21291209	-	-	169.168	165.722	172.615	OK
ENSMUSG00000053436	-	-	ENSMUSG00000053436	Mapk14	-	17:28691341-28748404	-	-	169.129	163.65	174.609	OK
ENSMUSG00000079426	-	-	ENSMUSG00000079426	Arpc4	-	6:113378112-113390447	-	-	169.007	161.627	176.388	OK
ENSMUSG00000024516	-	-	ENSMUSG00000024516	Sec11c	-	18:65800548-65817665	-	-	168.205	160.767	175.643	OK
ENSMUSG00000027620	-	-	ENSMUSG00000027620	Rbm39	-	2:156147238-156180238	-	-	168.142	163.488	172.796	OK
ENSMUSG00000020390	-	-	ENSMUSG00000020390	Ube2b	-	11:51985496-52000762	-	-	167.972	161.101	174.843	OK
ENSMUSG00000003644	-	-	ENSMUSG00000003644	Rps6ka1	-	4:133847289-133887797	-	-	167.61	155.685	179.536	OK
ENSMUSG00000030876	-	-	ENSMUSG00000030876	Mettl9	-	7:121034444-121076834	-	-	167.302	159.878	174.725	OK
ENSMUSG00000021486	-	-	ENSMUSG00000021486	Prelid1	-	13:55322054-55325271	-	-	167.081	159.233	174.929	OK
ENSMUSG00000030653	-	-	ENSMUSG00000030653	Pde2a	-	7:101421690-101512829	-	-	167.077	160.372	173.782	OK
ENSMUSG00000019362	-	-	ENSMUSG00000019362	D8Ertd738e	-	8:84246236-84249761	-	-	166.826	161.483	172.168	OK
ENSMUSG00000022148	-	-	ENSMUSG00000022148	Fyb	-	15:6579870-6663313	-	-	166.681	160.137	173.226	OK
ENSMUSG00000027506	-	-	ENSMUSG00000027506	Tpd52	-	3:8925592-9004723	-	-	166.344	160.227	172.461	OK
ENSMUSG00000043004	-	-	ENSMUSG00000043004	Gng2	-	14:19872558-19977627	-	-	165.338	155.301	175.375	OK
ENSMUSG00000000078	-	-	ENSMUSG00000000078	Klf6	-	13:5861488-5870393	-	-	165.18	163.468	166.893	OK
ENSMUSG00000016427	-	-	ENSMUSG00000016427	Ndufa1	-	X:37187587-37191163	-	-	164.925	156.629	173.22	OK
ENSMUSG00000031320	-	-	ENSMUSG00000031320	Rps4x	-	X:102184940-102189394	-	-	164.644	156.773	172.515	OK
ENSMUSG00000022540	-	-	ENSMUSG00000022540	Rogdi	-	16:5008729-5013553	-	-	163.465	156.981	169.949	OK
ENSMUSG00000027215	-	-	ENSMUSG00000027215	Cd82	-	2:93419110-93463140	-	-	163.137	157.458	168.817	OK
ENSMUSG00000024121	-	-	ENSMUSG00000024121	Atp6v0c	-	17:24163865-24169702	-	-	162.836	156.178	169.493	OK
ENSMUSG00000019087	-	-	ENSMUSG00000019087	Atp6ap1	-	X:74297096-74304721	-	-	161.563	154.208	168.919	OK
ENSMUSG00000022026	-	-	ENSMUSG00000022026	Olfm4	-	14:80000301-80021930	-	-	161.326	158.445	164.207	OK
ENSMUSG00000050856	-	-	ENSMUSG00000050856	Atp5k	-	5:108433243-108434448	-	-	160.744	148.929	172.56	OK
ENSMUSG00000046516	-	-	ENSMUSG00000046516	Cox17	-	16:38346990-38352763	-	-	160.578	126.94	194.215	OK
ENSMUSG00000001741	-	-	ENSMUSG00000001741	Il16	-	7:83642847-83745726	-	-	159.941	153.231	166.652	OK
ENSMUSG00000026701	-	-	ENSMUSG00000026701	Prdx6	-	1:161240111-161251219	-	-	159.159	153.889	164.428	OK
ENSMUSG00000076609	-	-	ENSMUSG00000076609	Igkc	-	6:70726434-70726966	-	-	159.118	152.833	165.403	OK
ENSMUSG00000022961	-	-	ENSMUSG00000022961	Son	-	16:91647505-91679221	-	-	158.8	154.44	163.159	OK
ENSMUSG00000050552	-	-	ENSMUSG00000050552	Lamtor4	-	5:138255481-138259398	-	-	158.433	152.019	164.847	OK
ENSMUSG00000014077	-	-	ENSMUSG00000014077	Chp1	-	2:119547696-119587027	-	-	158.022	151.346	164.697	OK
ENSMUSG00000049517	-	-	ENSMUSG00000049517	Rps23	-	13:90923130-90924942	-	-	157.991	153.305	162.677	OK
ENSMUSG00000026073	-	-	ENSMUSG00000026073	Il1r2	-	1:40074078-40125231	-	-	157.522	150.3	164.744	OK
ENSMUSG00000002058	-	-	ENSMUSG00000002058	Unc119	-	11:78343481-78349164	-	-	157.036	150.656	163.416	OK
ENSMUSG00000023944	-	-	ENSMUSG00000023944	Hsp90ab1	-	17:45567774-45573271	-	-	156.767	150.533	163	OK
ENSMUSG00000041841	-	-	ENSMUSG00000041841	Rpl37	-	15:5116612-5119140	-	-	156.493	152.275	160.711	OK
ENSMUSG00000045636	-	-	ENSMUSG00000045636	Mtus1	-	8:40990913-41133726	-	-	156.458	151.423	161.493	OK
ENSMUSG00000028822	-	-	ENSMUSG00000028822	Tmem50a	-	4:134897848-134915024	-	-	156.022	149.11	162.934	OK
ENSMUSG00000008668	-	-	ENSMUSG00000008668	Rps18	-	17:33951998-33956001	-	-	155.967	147.456	164.479	OK
ENSMUSG00000030474	-	-	ENSMUSG00000030474	Siglece	-	7:43651069-43660161	-	-	155.909	153.276	158.543	OK
ENSMUSG00000025647	-	-	ENSMUSG00000025647	Shisa5	-	9:109038564-109057777	-	-	155.095	149.138	161.052	OK
ENSMUSG00000001729	-	-	ENSMUSG00000001729	Akt1	-	12:112653820-112674884	-	-	154.635	147.199	162.072	OK
ENSMUSG00000029484	-	-	ENSMUSG00000029484	Anxa3	-	5:96793338-96845966	-	-	154.451	147.89	161.013	OK
ENSMUSG00000037062	-	-	ENSMUSG00000037062	Sh3glb1	-	3:144683677-144720335	-	-	154.357	148.914	159.799	OK
ENSMUSG00000000441	-	-	ENSMUSG00000000441	Raf1	-	6:115618066-115676635	-	-	153.14	148.979	157.301	OK
ENSMUSG00000052435	-	-	ENSMUSG00000052435	Cebpe	-	14:54710362-54712174	-	-	152.849	149.508	156.191	OK
ENSMUSG00000072214	-	-	ENSMUSG00000072214	2005-09-01	-	16:18621810-18629938	-	-	152.751	146.011	159.492	OK
ENSMUSG00000040713	-	-	ENSMUSG00000040713	Creg1	-	1:165763745-165775308	-	-	152.551	144.049	161.052	OK
ENSMUSG00000032812	-	-	ENSMUSG00000032812	Arap1	-	7:101348066-101412586	-	-	151.552	0	3521.58	OK
ENSMUSG00000032399	-	-	ENSMUSG00000032399	Rpl4	-	9:64173386-64178562	-	-	151.408	148.365	154.451	OK
ENSMUSG00000026568	-	-	ENSMUSG00000026568	Mpc2	-	1:165460636-165481214	-	-	151.363	143.981	158.744	OK
ENSMUSG00000020485	-	-	ENSMUSG00000020485	Supt4a	-	11:87737551-87743623	-	-	151.346	144.028	158.663	OK
ENSMUSG00000100147	-	-	ENSMUSG00000100147	1700047M11Rik	-	1:182287989-182303325	-	-	151.083	145.159	157.007	OK
ENSMUSG00000020432	-	-	ENSMUSG00000020432	Tcn2	-	11:3917191-3932159	-	-	151.072	146.415	155.73	OK
ENSMUSG00000071076	-	-	ENSMUSG00000071076	Jund	-	8:70697738-70700616	-	-	150.984	144.441	157.527	OK
ENSMUSG00000071528	-	-	ENSMUSG00000071528	Usmg5	-	19:47083470-47090625	-	-	149.787	137.349	162.226	OK
ENSMUSG00000003380	-	-	ENSMUSG00000003380	Rabac1	-	7:24969749-24972728	-	-	149.778	145.677	153.879	OK
ENSMUSG00000056498	-	-	ENSMUSG00000056498	Tmem154	-	3:84666191-84704575	-	-	149.691	143.583	155.799	OK
ENSMUSG00000017707	-	-	ENSMUSG00000017707	Serinc3	-	2:163623271-163645131	-	-	149.456	143.16	155.752	OK
ENSMUSG00000019179	-	-	ENSMUSG00000019179	Mdh2	-	5:135778479-135790398	-	-	149.001	142.947	155.054	OK
ENSMUSG00000052915	-	-	ENSMUSG00000052915	Msl1	-	11:98795515-98807859	-	-	148.836	143.447	154.225	OK
ENSMUSG00000047180	-	-	ENSMUSG00000047180	Neurl3	-	1:36264596-36274679	-	-	148.575	142.965	154.184	OK
ENSMUSG00000025648	-	-	ENSMUSG00000025648	Pfkfb4	-	9:108991777-109032228	-	-	148.346	143.817	152.875	OK
ENSMUSG00000029062	-	-	ENSMUSG00000029062	Cdk11b	-	4:155624853-155649938	-	-	147.946	142.467	153.425	OK
ENSMUSG00000023903	-	-	ENSMUSG00000023903	Mmp25	-	17:23629457-23645269	-	-	147.914	146.086	149.741	OK
ENSMUSG00000033335	-	-	ENSMUSG00000033335	Dnm2	-	9:21424907-21507759	-	-	147.656	143.964	151.347	OK
ENSMUSG00000071562	-	-	ENSMUSG00000071562	Stfa1	-	16:36277147-36285371	-	-	147.487	139.583	155.392	OK
ENSMUSG00000002885	-	-	ENSMUSG00000002885	Adgre5	-	8:83723250-83741326	-	-	147.367	142.499	152.235	OK
ENSMUSG00000037960	-	-	ENSMUSG00000037960	1110007C09Rik	-	13:49202950-49216026	-	-	147.264	142.953	151.575	OK
ENSMUSG00000030890	-	-	ENSMUSG00000030890	Ilk	-	7:105736591-105742925	-	-	146.892	141.192	152.592	OK
ENSMUSG00000026928	-	-	ENSMUSG00000026928	Card9	-	2:26352175-26360918	-	-	146.798	140.415	153.182	OK
ENSMUSG00000022488	-	-	ENSMUSG00000022488	Nckap1l	-	15:103453824-103498800	-	-	146.685	145.165	148.205	OK
ENSMUSG00000024399	-	-	ENSMUSG00000024399	Ltb	-	17:35194438-35196320	-	-	146.559	140.854	152.264	OK
ENSMUSG00000003541	-	-	ENSMUSG00000003541	Ier3	-	17:35821683-35822923	-	-	146.5	143.045	149.955	OK
ENSMUSG00000000787	-	-	ENSMUSG00000000787	Ddx3x	-	X:13280969-13294052	-	-	146.388	140.678	152.098	OK
ENSMUSG00000033938	-	-	ENSMUSG00000033938	Ndufb7	-	8:83566670-83571626	-	-	146.254	138.278	154.23	OK
ENSMUSG00000016541	-	-	ENSMUSG00000016541	Atxn10	-	15:85336380-85463836	-	-	146.161	143.971	148.35	OK
ENSMUSG00000074272	-	-	ENSMUSG00000074272	Ceacam1	-	7:25461701-25477625	-	-	146.123	141.291	150.955	OK
ENSMUSG00000021281	-	-	ENSMUSG00000021281	Tnfaip2	-	12:111442468-111455018	-	-	145.825	140.362	151.287	OK
ENSMUSG00000031708	-	-	ENSMUSG00000031708	Tecr	-	8:83571699-83594491	-	-	145.743	139.927	151.559	OK
ENSMUSG00000014313	-	-	ENSMUSG00000014313	Cox6c	-	15:35925885-35938246	-	-	145.596	136.832	154.36	OK
ENSMUSG00000024774	-	-	ENSMUSG00000024774	Ankrd22	-	19:34122548-34166053	-	-	145.133	140.074	150.192	OK
ENSMUSG00000022439	-	-	ENSMUSG00000022439	Parvg	-	15:84324025-84342978	-	-	145.072	138.358	151.786	OK
ENSMUSG00000033916	-	-	ENSMUSG00000033916	Chmp2a	-	7:13032005-13034777	-	-	145.018	141.138	148.899	OK
ENSMUSG00000034160	-	-	ENSMUSG00000034160	Ogt	-	X:101640059-101684351	-	-	145.003	141.04	148.967	OK
ENSMUSG00000040907	-	-	ENSMUSG00000040907	Atp1a3	-	7:24978166-25005958	-	-	144.96	139.262	150.659	OK
ENSMUSG00000020034	-	-	ENSMUSG00000020034	Tcp11l2	-	10:84576625-84614359	-	-	144.695	138.668	150.723	OK
ENSMUSG00000024772	-	-	ENSMUSG00000024772	Ehd1	-	19:6276724-6300096	-	-	144.615	137.115	152.114	OK
ENSMUSG00000025162	-	-	ENSMUSG00000025162	Csnk1d	-	11:120961748-120991330	-	-	144.6	0	464.879	OK
ENSMUSG00000098557	-	-	ENSMUSG00000098557	Kctd12	-	14:102976580-102982637	-	-	144.547	138.44	150.653	OK
ENSMUSG00000096054	-	-	ENSMUSG00000096054	Syne1	-	10:5020202-5069063	-	-	144.241	142.751	145.732	OK
ENSMUSG00000001627	-	-	ENSMUSG00000001627	Ifrd1	-	12:40201566-40248504	-	-	143.736	137.517	149.955	OK
ENSMUSG00000019823	-	-	ENSMUSG00000019823	Mical1	-	10:41476313-41487032	-	-	143.664	137.944	149.383	OK
ENSMUSG00000040659	-	-	ENSMUSG00000040659	Efhd2	-	4:141858141-141874920	-	-	143.445	141.251	145.639	OK
ENSMUSG00000033940	-	-	ENSMUSG00000033940	Brk1	-	6:113604771-113616948	-	-	143.209	139.727	146.691	OK
ENSMUSG00000101970	-	-	ENSMUSG00000101970	1810026B05Rik	-	7:73544035-73558386	-	-	143.024	136.916	149.131	OK
ENSMUSG00000032359	-	-	ENSMUSG00000032359	Ctsh	-	9:90054151-90076089	-	-	142.977	137.635	148.318	OK
ENSMUSG00000033088	-	-	ENSMUSG00000033088	Triobp	-	15:78947723-79005867	-	-	142.424	137.904	146.944	OK
ENSMUSG00000004980	-	-	ENSMUSG00000004980	Hnrnpa2b1	-	6:51460433-51469894	-	-	141.93	137.727	146.132	OK
ENSMUSG00000020733	-	-	ENSMUSG00000020733	Slc9a3r1	-	11:115163340-115181181	-	-	141.879	139.423	144.335	OK
ENSMUSG00000072596	-	-	ENSMUSG00000072596	Ear2	-	14:44102653-44103534	-	-	141.763	137.164	146.361	OK
ENSMUSG00000036908	-	-	ENSMUSG00000036908	Unc93b1	-	19:3935185-3949340	-	-	141.629	136.562	146.697	OK
ENSMUSG00000018501	-	-	ENSMUSG00000018501	Ncor1	-	11:62316425-62458541	-	-	141.495	136.7	146.29	OK
ENSMUSG00000046805	-	-	ENSMUSG00000046805	Mpeg1	-	19:12460778-12465284	-	-	141.378	139.819	142.937	OK
ENSMUSG00000021290	-	-	ENSMUSG00000021290	2010107E04Rik	-	12:111961375-111966977	-	-	141.096	131.714	150.478	OK
ENSMUSG00000020476	-	-	ENSMUSG00000020476	Dbnl	-	11:5788487-5800962	-	-	141.05	136.396	145.705	OK
ENSMUSG00000028559	-	-	ENSMUSG00000028559	Osbpl9	-	4:109061144-109202272	-	-	140.788	135.688	145.888	OK
ENSMUSG00000005514	-	-	ENSMUSG00000005514	Por	-	5:135670032-135735326	-	-	140.471	134.753	146.188	OK
ENSMUSG00000064215	-	-	ENSMUSG00000064215	Ifi27	-	12:103434210-103440239	-	-	140.237	134.145	146.328	OK
ENSMUSG00000022051	-	-	ENSMUSG00000022051	Bnip3l	-	14:66985238-67008877	-	-	140.123	131.893	148.352	OK
ENSMUSG00000067085	-	-	ENSMUSG00000067085	Gm10197	-	19:53371565-53371766	-	-	139.943	0	382.331	OK
ENSMUSG00000021493	-	-	ENSMUSG00000021493	Pdlim7	-	13:55495794-55513676	-	-	139.424	134.842	144.007	OK
ENSMUSG00000070372	-	-	ENSMUSG00000070372	Capza1	-	3:104822778-104864505	-	-	139.39	132.848	145.932	OK
ENSMUSG00000029082	-	-	ENSMUSG00000029082	Bst1	-	5:43818884-43843986	-	-	139.279	133.511	145.046	OK
ENSMUSG00000024925	-	-	ENSMUSG00000024925	Rnaseh2c	-	19:5601872-5603439	-	-	138.798	120.031	157.566	OK
ENSMUSG00000012848	-	-	ENSMUSG00000012848	Rps5	-	7:12922289-12926686	-	-	138.642	131.581	145.703	OK
ENSMUSG00000040952	-	-	ENSMUSG00000040952	Rps19	-	7:24884370-24889806	-	-	138.625	131.504	145.745	OK
ENSMUSG00000059534	-	-	ENSMUSG00000059534	Uqcr10	-	11:4701972-4704342	-	-	138.476	129.417	147.535	OK
ENSMUSG00000032872	-	-	ENSMUSG00000032872	Cyb5r4	-	9:87022013-87077774	-	-	138.424	132.687	144.16	OK
ENSMUSG00000029064	-	-	ENSMUSG00000029064	Gnb1	-	4:155491360-155559269	-	-	138.246	133.441	143.05	OK
ENSMUSG00000096719	-	-	ENSMUSG00000096719	Mrgpra2b	-	7:47463805-47528862	-	-	138.192	131.944	144.441	OK
ENSMUSG00000029106	-	-	ENSMUSG00000029106	Add1	-	5:34573663-34632308	-	-	138.163	132.582	143.744	OK
ENSMUSG00000059796	-	-	ENSMUSG00000059796	Eif4a1	-	11:69666935-69672423	-	-	137.657	132.697	142.618	OK
ENSMUSG00000057672	-	-	ENSMUSG00000057672	Pkn1	-	8:83669761-83699179	-	-	137.587	132.034	143.141	OK
ENSMUSG00000006273	-	-	ENSMUSG00000006273	Atp6v1b2	-	8:69088645-69113711	-	-	137.507	131.657	143.356	OK
ENSMUSG00000062270	-	-	ENSMUSG00000062270	Morf4l1	-	9:90091664-90114774	-	-	137.246	131.973	142.52	OK
ENSMUSG00000033159	-	-	ENSMUSG00000033159	Cnppd1	-	1:75134553-75142711	-	-	137.029	131.746	142.312	OK
ENSMUSG00000042228	-	-	ENSMUSG00000042228	Lyn	-	4:3678114-3813122	-	-	136.872	132.179	141.565	OK
ENSMUSG00000025232	-	-	ENSMUSG00000025232	Hexa	-	9:59539666-59565105	-	-	136.828	134.367	139.29	OK
ENSMUSG00000019173	-	-	ENSMUSG00000019173	Rab5c	-	11:100715008-100738215	-	-	136.763	130.935	142.592	OK
ENSMUSG00000030744	-	-	ENSMUSG00000030744	Rps3	-	7:99477895-99483738	-	-	136.663	131.546	141.779	OK
ENSMUSG00000030830	-	-	ENSMUSG00000030830	Itgal	-	7:127296259-127335137	-	-	136.633	133.098	140.168	OK
ENSMUSG00000021457	-	-	ENSMUSG00000021457	Syk	-	13:52583172-52648792	-	-	136	131.949	140.051	OK
ENSMUSG00000042079	-	-	ENSMUSG00000042079	Hnrnpf	-	6:117900323-117925622	-	-	135.696	128.675	142.718	OK
ENSMUSG00000003039	-	-	ENSMUSG00000003039	Fam32a	-	8:72219729-72223764	-	-	135.126	132.714	137.538	OK
ENSMUSG00000019428	-	-	ENSMUSG00000019428	Fkbp8	-	8:70527723-70535328	-	-	134.962	130.74	139.183	OK
ENSMUSG00000040247	-	-	ENSMUSG00000040247	Tbc1d10c	-	19:4184357-4191047	-	-	134.882	132.355	137.409	OK
ENSMUSG00000073616	-	-	ENSMUSG00000073616	Myeov2	-	1:92637144-92641985	-	-	134.705	125.677	143.732	OK
ENSMUSG00000026177	-	-	ENSMUSG00000026177	Slc11a1	-	1:74375194-74386062	-	-	134.479	128.884	140.073	OK
ENSMUSG00000034994	-	-	ENSMUSG00000034994	Eef2	-	10:81176630-81182507	-	-	134.334	132.508	136.161	OK
ENSMUSG00000062210	-	-	ENSMUSG00000062210	Tnfaip8	-	18:49979426-50107173	-	-	133.44	128.169	138.711	OK
ENSMUSG00000054312	-	-	ENSMUSG00000054312	Mrps21	-	3:95862633-95871519	-	-	133.381	112.521	154.242	OK
ENSMUSG00000035596	-	-	ENSMUSG00000035596	Mboat7	-	7:3677789-3693523	-	-	133.197	129.107	137.287	OK
ENSMUSG00000044768	-	-	ENSMUSG00000044768	D1Ertd622e	-	1:97606317-97662074	-	-	132.971	127.559	138.382	OK
ENSMUSG00000035356	-	-	ENSMUSG00000035356	Nfkbiz	-	16:55811374-55838899	-	-	132.934	127.393	138.476	OK
ENSMUSG00000027523	-	-	ENSMUSG00000027523	Gnas	-	2:174284319-174346744	-	-	132.567	128.533	136.602	OK
ENSMUSG00000019920	-	-	ENSMUSG00000019920	Lims1	-	10:58323465-58424691	-	-	132.202	126.561	137.843	OK
ENSMUSG00000019066	-	-	ENSMUSG00000019066	Rab3d	-	9:21907490-21918192	-	-	132.093	126.673	137.513	OK
ENSMUSG00000020846	-	-	ENSMUSG00000020846	Fam101b	-	11:76019193-76027782	-	-	131.569	129.882	133.257	OK
ENSMUSG00000061518	-	-	ENSMUSG00000061518	Cox5b	-	1:36691483-36693681	-	-	131.445	122.482	140.408	OK
ENSMUSG00000028618	-	-	ENSMUSG00000028618	Tmem59	-	4:107178398-107200996	-	-	130.973	126.4	135.545	OK
ENSMUSG00000008036	-	-	ENSMUSG00000008036	Ap2s1	-	7:16738409-16749294	-	-	130.427	123.79	137.063	OK
ENSMUSG00000038467	-	-	ENSMUSG00000038467	Chmp4b	-	2:154651704-154694785	-	-	130.095	124.616	135.575	OK
ENSMUSG00000001687	-	-	ENSMUSG00000001687	Ubl3	-	5:148504634-148552789	-	-	130.023	124.415	135.63	OK
ENSMUSG00000000563	-	-	ENSMUSG00000000563	Atp5f1	-	3:105942697-105960099	-	-	129.856	124.638	135.073	OK
ENSMUSG00000053317	-	-	ENSMUSG00000053317	Sec61b	-	4:47474657-47483242	-	-	129.759	122.15	137.368	OK
ENSMUSG00000024570	-	-	ENSMUSG00000024570	Rbfa	-	18:80192264-80200658	-	-	129.447	126.57	132.323	OK
ENSMUSG00000038212	-	-	ENSMUSG00000038212	Hiatl1	-	13:65064662-65112982	-	-	129.191	124.587	133.794	OK
ENSMUSG00000068566	-	-	ENSMUSG00000068566	Myadm	-	7:3289037-3299345	-	-	128.75	123.717	133.783	OK
ENSMUSG00000046364	-	-	ENSMUSG00000046364	Rpl27a	-	7:109519146-109522367	-	-	128.264	121.815	134.714	OK
ENSMUSG00000030704	-	-	ENSMUSG00000030704	Rab6a	-	7:100607409-100641268	-	-	128.021	124.24	131.802	OK
ENSMUSG00000036833	-	-	ENSMUSG00000036833	Pnpla7	-	2:24976032-25054057	-	-	127.956	123.225	132.687	OK
ENSMUSG00000029513	-	-	ENSMUSG00000029513	Prkab1	-	5:116013585-116024508	-	-	127.79	123.434	132.146	OK
ENSMUSG00000044783	-	-	ENSMUSG00000044783	Hjurp	-	1:88262470-88277633	-	-	127.433	122.568	132.299	OK
ENSMUSG00000024758	-	-	ENSMUSG00000024758	Rtn3	-	19:7425900-7483289	-	-	126.878	121.4	132.356	OK
ENSMUSG00000061477	-	-	ENSMUSG00000061477	Rps7	-	12:28630846-28635953	-	-	126.809	123.273	130.345	OK
ENSMUSG00000034361	-	-	ENSMUSG00000034361	Cpne2	-	8:94532989-94570529	-	-	126.578	121.763	131.393	OK
ENSMUSG00000045165	-	-	ENSMUSG00000045165	AI467606	-	7:127091435-127094049	-	-	126.436	124.105	128.767	OK
ENSMUSG00000035086	-	-	ENSMUSG00000035086	Becn1	-	11:101285951-101302286	-	-	126.237	117.715	134.759	OK
ENSMUSG00000052087	-	-	ENSMUSG00000052087	Rgs14	-	13:55369731-55384687	-	-	126.156	120.979	131.332	OK
ENSMUSG00000090247	-	-	ENSMUSG00000090247	Bloc1s1	-	10:128917881-128924035	-	-	125.691	118.143	133.239	OK
ENSMUSG00000042613	-	-	ENSMUSG00000042613	Pbxip1	-	3:89436705-89450952	-	-	125.49	120.369	130.611	OK
ENSMUSG00000035513	-	-	ENSMUSG00000035513	Ntng2	-	2:29194540-29253005	-	-	125.486	120.423	130.549	OK
ENSMUSG00000022663	-	-	ENSMUSG00000022663	Atg3	-	16:45158784-45188538	-	-	125.443	119.987	130.899	OK
ENSMUSG00000001123	-	-	ENSMUSG00000001123	Lgals9	-	11:78962973-78984946	-	-	125.364	119.834	130.894	OK
ENSMUSG00000042682	-	-	ENSMUSG00000042682	Selk	-	14:29968307-29975074	-	-	125.321	119.404	131.239	OK
ENSMUSG00000034708	-	-	ENSMUSG00000034708	Grn	-	11:102430314-102437048	-	-	125.106	119.8	130.411	OK
ENSMUSG00000048758	-	-	ENSMUSG00000048758	Rpl29	-	9:106429453-106431568	-	-	124.851	118.926	130.776	OK
ENSMUSG00000032202	-	-	ENSMUSG00000032202	Rab27a	-	9:73044853-73097629	-	-	124.819	120.159	129.48	OK
ENSMUSG00000043740	-	-	ENSMUSG00000043740	B430306N03Rik	-	17:48316140-48327024	-	-	124.41	120.402	128.417	OK
ENSMUSG00000044533	-	-	ENSMUSG00000044533	Rps2	-	17:24718115-24721929	-	-	124.063	118.289	129.836	OK
ENSMUSG00000021025	-	-	ENSMUSG00000021025	Nfkbia	-	12:55489410-55492647	-	-	123.644	121.062	126.226	OK
ENSMUSG00000019872	-	-	ENSMUSG00000019872	Smpdl3a	-	10:57794334-57811830	-	-	123.619	118.025	129.213	OK
ENSMUSG00000039232	-	-	ENSMUSG00000039232	Stx11	-	10:12939982-12964259	-	-	123.556	119.427	127.686	OK
ENSMUSG00000038623	-	-	ENSMUSG00000038623	Tm6sf1	-	7:81859000-81884434	-	-	123.339	119.258	127.419	OK
ENSMUSG00000014956	-	-	ENSMUSG00000014956	Ppp1cb	-	5:32458842-32517433	-	-	122.891	118.047	127.735	OK
ENSMUSG00000024835	-	-	ENSMUSG00000024835	Coro1b	-	19:4148618-4154035	-	-	122.871	117.571	128.171	OK
ENSMUSG00000009555	-	-	ENSMUSG00000009555	Cdk9	-	2:32705783-32713076	-	-	122.504	117.394	127.615	OK
ENSMUSG00000019818	-	-	ENSMUSG00000019818	Cd164	-	10:41519413-41531048	-	-	122.502	117.19	127.815	OK
ENSMUSG00000040479	-	-	ENSMUSG00000040479	Dgkz	-	2:91932823-91975864	-	-	121.95	115.97	127.93	OK
ENSMUSG00000024387	-	-	ENSMUSG00000024387	Csnk2b	-	17:35116195-35122053	-	-	121.716	115.725	127.707	OK
ENSMUSG00000041740	-	-	ENSMUSG00000041740	Rnf10	-	5:115241411-115272898	-	-	121.416	116.008	126.823	OK
ENSMUSG00000020372	-	-	ENSMUSG00000020372	Gnb2l1	-	11:48800331-48806434	-	-	121.325	116.037	126.613	OK
ENSMUSG00000045128	-	-	ENSMUSG00000045128	Rpl18a	-	8:70894721-70897443	-	-	121.043	118.161	123.926	OK
ENSMUSG00000025795	-	-	ENSMUSG00000025795	Rassf3	-	10:121410349-121476250	-	-	120.899	119.258	122.539	OK
ENSMUSG00000034908	-	-	ENSMUSG00000034908	Sidt2	-	9:45937856-45955247	-	-	120.865	94.5867	147.143	OK
ENSMUSG00000063316	-	-	ENSMUSG00000063316	Rpl27	-	11:101442297-101445529	-	-	120.343	113.576	127.11	OK
ENSMUSG00000040782	-	-	ENSMUSG00000040782	Rfwd2	-	1:159232319-159347640	-	-	120.325	114.538	126.112	OK
ENSMUSG00000029068	-	-	ENSMUSG00000029068	Ccnl2	-	4:155812488-155824543	-	-	120.207	116.709	123.704	OK
ENSMUSG00000034120	-	-	ENSMUSG00000034120	Srsf2	-	11:116849900-116853094	-	-	120.177	115.564	124.791	OK
ENSMUSG00000032870	-	-	ENSMUSG00000032870	Smap2	-	4:120968316-121017247	-	-	119.895	114.666	125.124	OK
ENSMUSG00000028673	-	-	ENSMUSG00000028673	Fuca1	-	4:135920734-135940311	-	-	119.798	112.94	126.656	OK
ENSMUSG00000060601	-	-	ENSMUSG00000060601	Nr1h2	-	7:44549615-44553951	-	-	119.596	109.104	130.088	OK
ENSMUSG00000036275	-	-	ENSMUSG00000036275	9530068E07Rik	-	11:52396427-52408728	-	-	119.433	115.295	123.571	OK
ENSMUSG00000031154	-	-	ENSMUSG00000031154	Otud5	-	X:7841363-7876626	-	-	119.07	113.557	124.582	OK
ENSMUSG00000009350	-	-	ENSMUSG00000009350	Mpo	-	11:87793580-87804413	-	-	118.629	113.702	123.555	OK
ENSMUSG00000036599	-	-	ENSMUSG00000036599	Chst12	-	5:140505549-140525724	-	-	118.389	113.481	123.297	OK
ENSMUSG00000019528	-	-	ENSMUSG00000019528	Gyg	-	3:20122083-20155317	-	-	118.003	112.987	123.019	OK
ENSMUSG00000026150	-	-	ENSMUSG00000026150	Mff	-	1:82724889-82752394	-	-	117.952	112.754	123.151	OK
ENSMUSG00000053898	-	-	ENSMUSG00000053898	Ech1	-	7:28825216-28832247	-	-	117.825	112.349	123.301	OK
ENSMUSG00000059323	-	-	ENSMUSG00000059323	Tonsl	-	15:76622087-76639958	-	-	117.649	111.637	123.661	OK
ENSMUSG00000030314	-	-	ENSMUSG00000030314	Atg7	-	6:114643096-114860614	-	-	117.621	112.997	122.245	OK
ENSMUSG00000038482	-	-	ENSMUSG00000038482	Tfdp1	-	8:13339673-13377702	-	-	117.602	115.19	120.013	OK
ENSMUSG00000002147	-	-	ENSMUSG00000002147	Stat6	-	10:127642985-127660957	-	-	117.587	112.74	122.434	OK
ENSMUSG00000064380	-	-	ENSMUSG00000064380	Gm26448	-	9:120129350-120129553	-	-	117.522	0	283.956	OK
ENSMUSG00000031165	-	-	ENSMUSG00000031165	Was	-	X:8081452-8090498	-	-	117.45	112.185	122.715	OK
ENSMUSG00000028478	-	-	ENSMUSG00000028478	Clta	-	4:44004451-44032846	-	-	117.408	112.06	122.757	OK
ENSMUSG00000020788	-	-	ENSMUSG00000020788	Atp2a3	-	11:72961168-72993044	-	-	117.318	113.601	121.036	OK
ENSMUSG00000071866	-	-	ENSMUSG00000071866	Ppia	-	11:6415442-6419817	-	-	117.06	112.138	121.982	OK
ENSMUSG00000025138	-	-	ENSMUSG00000025138	Sirt7	-	11:120618371-120625240	-	-	117.048	112.389	121.708	OK
ENSMUSG00000037553	-	-	ENSMUSG00000037553	Zdhhc18	-	4:133605298-133650154	-	-	116.997	100.826	133.167	OK
ENSMUSG00000049327	-	-	ENSMUSG00000049327	Setd8	-	5:124439929-124462308	-	-	116.748	112.585	120.912	OK
ENSMUSG00000013707	-	-	ENSMUSG00000013707	Tnfaip8l2	-	3:95139520-95142360	-	-	116.703	113.636	119.769	OK
ENSMUSG00000089847	-	-	ENSMUSG00000089847	Timm10b	-	7:105640055-105655748	-	-	116.671	110.181	123.161	OK
ENSMUSG00000041881	-	-	ENSMUSG00000041881	Ndufa7	-	17:33824590-33838316	-	-	116.561	109.52	123.602	OK
ENSMUSG00000041453	-	-	ENSMUSG00000041453	Rpl21	-	5:146832889-146837032	-	-	116.531	111.116	121.947	OK
ENSMUSG00000026126	-	-	ENSMUSG00000026126	Ptpn18	-	1:34459761-34475733	-	-	116.412	108.846	123.979	OK
ENSMUSG00000034341	-	-	ENSMUSG00000034341	Wbp2	-	11:116078572-116086995	-	-	116.356	111.299	121.413	OK
ENSMUSG00000020340	-	-	ENSMUSG00000020340	Cyfip2	-	11:46193849-46312859	-	-	115.999	111.138	120.861	OK
ENSMUSG00000032570	-	-	ENSMUSG00000032570	Atp2c1	-	9:105403538-105527319	-	-	115.755	107.074	124.436	OK
ENSMUSG00000036273	-	-	ENSMUSG00000036273	Lrrk2	-	15:91673174-91816120	-	-	115.688	110.712	120.664	OK
ENSMUSG00000021660	-	-	ENSMUSG00000021660	Btf3	-	13:98309895-98317006	-	-	115.596	109.816	121.376	OK
ENSMUSG00000032436	-	-	ENSMUSG00000032436	Cmtm7	-	9:114756836-114781993	-	-	115.555	110.143	120.968	OK
ENSMUSG00000064363	-	-	ENSMUSG00000064363	mt-Nd4	-	MT:10166-11544	-	-	115.447	109.978	120.915	OK
ENSMUSG00000025967	-	-	ENSMUSG00000025967	Eef1b2	-	1:63176824-63180486	-	-	115.446	110.005	120.887	OK
ENSMUSG00000032487	-	-	ENSMUSG00000032487	Ptgs2	-	1:150100030-150108227	-	-	115.01	110.059	119.961	OK
ENSMUSG00000030697	-	-	ENSMUSG00000030697	Ppp4c	-	7:126785906-126792471	-	-	114.872	112.07	117.674	OK
ENSMUSG00000071379	-	-	ENSMUSG00000071379	Hpcal1	-	12:17690813-17791926	-	-	114.829	112.317	117.341	OK
ENSMUSG00000045679	-	-	ENSMUSG00000045679	Pqlc3	-	12:16988647-17000408	-	-	114.817	109.35	120.285	OK
ENSMUSG00000022372	-	-	ENSMUSG00000022372	Sla	-	15:66780818-66831829	-	-	114.816	110.843	118.788	OK
ENSMUSG00000015165	-	-	ENSMUSG00000015165	Hnrnpl	-	7:28808540-28822266	-	-	114.738	110.809	118.667	OK
ENSMUSG00000073155	-	-	ENSMUSG00000073155	1810058I24Rik	-	6:35252653-35263496	-	-	114.456	108.57	120.342	OK
ENSMUSG00000039158	-	-	ENSMUSG00000039158	Akna	-	4:63367124-63403354	-	-	114.444	109.561	119.327	OK
ENSMUSG00000038712	-	-	ENSMUSG00000038712	Fam63a	-	3:95281344-95296166	-	-	114.373	110.708	118.037	OK
ENSMUSG00000050989	-	-	ENSMUSG00000050989	Sepn1	-	4:134537891-134552166	-	-	114.371	109.586	119.156	OK
ENSMUSG00000010376	-	-	ENSMUSG00000010376	Nedd8	-	14:55662264-55671906	-	-	114.335	107.608	121.061	OK
ENSMUSG00000026727	-	-	ENSMUSG00000026727	Rsu1	-	2:13076820-13271415	-	-	113.309	108.219	118.4	OK
ENSMUSG00000028530	-	-	ENSMUSG00000028530	Jak1	-	4:101152366-101265282	-	-	113.022	108.23	117.814	OK
ENSMUSG00000022427	-	-	ENSMUSG00000022427	Tomm22	-	15:79670860-79672862	-	-	112.874	107.342	118.406	OK
ENSMUSG00000079017	-	-	ENSMUSG00000079017	Ifi27l2a	-	12:103442166-103443680	-	-	112.413	106.289	118.538	OK
ENSMUSG00000031610	-	-	ENSMUSG00000031610	Scrg1	-	8:57455922-57477585	-	-	112.365	108.193	116.537	OK
ENSMUSG00000058351	-	-	ENSMUSG00000058351	Smim4	-	14:31088868-31128930	-	-	112.075	102.739	121.411	OK
ENSMUSG00000030759	-	-	ENSMUSG00000030759	Far1	-	7:113513833-113571511	-	-	112.075	108.152	115.998	OK
ENSMUSG00000074813	-	-	ENSMUSG00000074813	Gm14005	-	2:128195992-128429349	-	-	112.011	104.796	119.225	OK
ENSMUSG00000029038	-	-	ENSMUSG00000029038	Ssu72	-	4:155704799-155733879	-	-	112.006	107.614	116.397	OK
ENSMUSG00000059089	-	-	ENSMUSG00000059089	Fcgr4	-	1:171018919-171029761	-	-	111.902	109.092	114.712	OK
ENSMUSG00000016319	-	-	ENSMUSG00000016319	Slc25a5	-	X:36795650-36798807	-	-	111.793	106.554	117.031	OK
ENSMUSG00000054905	-	-	ENSMUSG00000054905	Stfa3	-	16:36450536-36455392	-	-	111.711	104.699	118.723	OK
ENSMUSG00000004285	-	-	ENSMUSG00000004285	Atp6v1f	-	6:29467717-29470512	-	-	111.69	105.472	117.908	OK
ENSMUSG00000013160	-	-	ENSMUSG00000013160	Atp6v0d1	-	8:105524464-105566047	-	-	111.683	106.496	116.87	OK
ENSMUSG00000022205	-	-	ENSMUSG00000022205	Sub1	-	15:11981338-11996983	-	-	111.599	105.715	117.483	OK
ENSMUSG00000040528	-	-	ENSMUSG00000040528	Milr1	-	11:106751225-106768794	-	-	111.539	107.693	115.386	OK
ENSMUSG00000036835	-	-	ENSMUSG00000036835	Psenen	-	7:30561867-30563184	-	-	111.484	107.063	115.904	OK
ENSMUSG00000026786	-	-	ENSMUSG00000026786	Apbb1ip	-	2:22774093-22875653	-	-	111.428	106.611	116.245	OK
ENSMUSG00000098274	-	-	ENSMUSG00000098274	Rpl24	-	16:55966274-55971435	-	-	111.221	104.73	117.711	OK
ENSMUSG00000036752	-	-	ENSMUSG00000036752	Tubb4b	-	2:25222159-25224702	-	-	111.125	106.412	115.839	OK
ENSMUSG00000003068	-	-	ENSMUSG00000003068	Stk11	-	10:80115802-80130682	-	-	111.104	107.388	114.821	OK
ENSMUSG00000035621	-	-	ENSMUSG00000035621	Midn	-	10:80148271-80158368	-	-	110.957	106.858	115.056	OK
ENSMUSG00000018585	-	-	ENSMUSG00000018585	Atox1	-	11:55446640-55461239	-	-	110.731	103.78	117.683	OK
ENSMUSG00000031490	-	-	ENSMUSG00000031490	Eif4ebp1	-	8:27260326-27275656	-	-	110.703	107.446	113.961	OK
ENSMUSG00000049091	-	-	ENSMUSG00000049091	Sephs2	-	7:127272560-127273919	-	-	110.533	107.868	113.198	OK
ENSMUSG00000021123	-	-	ENSMUSG00000021123	Rdh12	-	12:79208913-79222665	-	-	110.094	105.568	114.62	OK
ENSMUSG00000024965	-	-	ENSMUSG00000024965	Fermt3	-	19:6998957-7019469	-	-	109.908	105.023	114.793	OK
ENSMUSG00000056917	-	-	ENSMUSG00000056917	Sipa1	-	19:5651184-5663707	-	-	109.884	106.378	113.39	OK
ENSMUSG00000023913	-	-	ENSMUSG00000023913	Pla2g7	-	17:43568097-43612201	-	-	109.883	105.252	114.513	OK
ENSMUSG00000000378	-	-	ENSMUSG00000000378	Ccm2	-	11:6546886-6596744	-	-	109.851	106.082	113.619	OK
ENSMUSG00000055447	-	-	ENSMUSG00000055447	Cd47	-	16:49855617-49915010	-	-	109.755	104.821	114.688	OK
ENSMUSG00000046229	-	-	ENSMUSG00000046229	Scand1	-	2:156311846-156312704	-	-	109.684	103.704	115.665	OK
ENSMUSG00000031367	-	-	ENSMUSG00000031367	Ap1s2	-	X:163909016-163933666	-	-	109.352	105.414	113.29	OK
ENSMUSG00000021282	-	-	ENSMUSG00000021282	Eif5	-	12:111538100-111546753	-	-	109.348	105.17	113.526	OK
ENSMUSG00000032540	-	-	ENSMUSG00000032540	Abhd5	-	9:122351607-122381524	-	-	109.224	104.93	113.519	OK
ENSMUSG00000028820	-	-	ENSMUSG00000028820	Sfpq	-	4:127021323-127037013	-	-	108.935	104.749	113.121	OK
ENSMUSG00000030795	-	-	ENSMUSG00000030795	Fus	-	7:127967456-127982368	-	-	108.883	104.252	113.515	OK
ENSMUSG00000024456	-	-	ENSMUSG00000024456	Diap1	-	18:37843600-37935476	-	-	108.88	105.104	112.656	OK
ENSMUSG00000009013	-	-	ENSMUSG00000009013	Dynll1	-	5:115297109-115300999	-	-	108.683	103.175	114.19	OK
ENSMUSG00000041870	-	-	ENSMUSG00000041870	Ankrd13a	-	5:114774676-114806200	-	-	108.434	104.483	112.385	OK
ENSMUSG00000044465	-	-	ENSMUSG00000044465	Fam160a2	-	7:105371210-105400054	-	-	108.379	104.698	112.059	OK
ENSMUSG00000024451	-	-	ENSMUSG00000024451	Arap3	-	18:37972623-37997574	-	-	108.303	107.066	109.54	OK
ENSMUSG00000036006	-	-	ENSMUSG00000036006	Fam65b	-	13:24582188-24733816	-	-	108.2	104.876	111.524	OK
ENSMUSG00000028821	-	-	ENSMUSG00000028821	Syf2	-	4:134930897-134937548	-	-	108.192	103.425	112.96	OK
ENSMUSG00000000982	-	-	ENSMUSG00000000982	Ccl3	-	11:83647843-83649355	-	-	108.119	104.299	111.939	OK
ENSMUSG00000032508	-	-	ENSMUSG00000032508	Myd88	-	9:119335933-119341411	-	-	108.043	102.024	114.062	OK
ENSMUSG00000043939	-	-	ENSMUSG00000043939	A530064D06Rik	-	17:48151895-48167270	-	-	107.912	103.691	112.134	OK
ENSMUSG00000101585	-	-	ENSMUSG00000101585	1600010M07Rik	-	7:109998375-110151202	-	-	107.882	101.19	114.573	OK
ENSMUSG00000034673	-	-	ENSMUSG00000034673	Pbx2	-	17:34591265-34597400	-	-	107.79	103.971	111.608	OK
ENSMUSG00000053291	-	-	ENSMUSG00000053291	Rab4b	-	7:27168423-27178896	-	-	107.789	101.57	114.008	OK
ENSMUSG00000000131	-	-	ENSMUSG00000000131	Xpo6	-	7:126101714-126200501	-	-	107.76	103.625	111.896	OK
ENSMUSG00000061981	-	-	ENSMUSG00000061981	Flot2	-	11:78037930-78060434	-	-	107.679	103.33	112.027	OK
ENSMUSG00000017781	-	-	ENSMUSG00000017781	Pitpna	-	11:75588096-75628804	-	-	107.651	103.232	112.071	OK
ENSMUSG00000026068	-	-	ENSMUSG00000026068	Il18rap	-	1:40515361-40551705	-	-	107.479	103.054	111.903	OK
ENSMUSG00000028042	-	-	ENSMUSG00000028042	Zbtb7b	-	3:89377643-89394776	-	-	107.367	102.43	112.304	OK
ENSMUSG00000054400	-	-	ENSMUSG00000054400	Cklf	-	8:104250902-104264936	-	-	107.329	101.126	113.532	OK
ENSMUSG00000015714	-	-	ENSMUSG00000015714	Cers2	-	3:95314790-95323599	-	-	107.317	102.96	111.674	OK
ENSMUSG00000086508	-	-	ENSMUSG00000086508	Gm11291	-	13:22016689-22018249	-	-	107.163	0	321.488	OK
ENSMUSG00000026832	-	-	ENSMUSG00000026832	Cytip	-	2:58129136-58195532	-	-	106.814	102.892	110.737	OK
ENSMUSG00000028680	-	-	ENSMUSG00000028680	Plk3	-	4:117128654-117133963	-	-	106.68	103.213	110.146	OK
ENSMUSG00000033192	-	-	ENSMUSG00000033192	Lpcat2	-	8:92855349-92919279	-	-	106.594	101.976	111.211	OK
ENSMUSG00000022892	-	-	ENSMUSG00000022892	App	-	16:84954439-85173707	-	-	106.338	104.711	107.964	OK
ENSMUSG00000020125	-	-	ENSMUSG00000020125	Elane	-	10:79886311-79888216	-	-	106.281	102.948	109.613	OK
ENSMUSG00000023034	-	-	ENSMUSG00000023034	Nr4a1	-	15:101266845-101274792	-	-	106.226	104.381	108.071	OK
ENSMUSG00000066258	-	-	ENSMUSG00000066258	Trim12a	-	7:104299893-104315466	-	-	106.123	101.362	110.883	OK
ENSMUSG00000008730	-	-	ENSMUSG00000008730	Hipk1	-	3:103739814-103791563	-	-	106.044	101.849	110.238	OK
ENSMUSG00000069744	-	-	ENSMUSG00000069744	Psmb3	-	11:97703398-97713500	-	-	106.004	100.275	111.733	OK
ENSMUSG00000037822	-	-	ENSMUSG00000037822	Smim14	-	5:65446843-65537184	-	-	105.945	101.247	110.643	OK
ENSMUSG00000024691	-	-	ENSMUSG00000024691	Fam111a	-	19:12545739-12589768	-	-	105.83	100.877	110.783	OK
ENSMUSG00000005936	-	-	ENSMUSG00000005936	Kctd20	-	17:28951949-28969549	-	-	105.771	101.626	109.917	OK
ENSMUSG00000027593	-	-	ENSMUSG00000027593	Raly	-	2:154791095-154867261	-	-	105.767	101.858	109.677	OK
ENSMUSG00000007656	-	-	ENSMUSG00000007656	Arpp19	-	9:75037613-75060313	-	-	105.715	73.073	138.358	OK
ENSMUSG00000074886	-	-	ENSMUSG00000074886	Grk6	-	13:55445333-55460925	-	-	105.223	100.681	109.765	OK
ENSMUSG00000025993	-	-	ENSMUSG00000025993	Slc40a1	-	1:45908067-45926523	-	-	105.042	100.253	109.832	OK
ENSMUSG00000024236	-	-	ENSMUSG00000024236	Svil	-	18:4920539-5119299	-	-	104.715	101.628	107.801	OK
ENSMUSG00000000530	-	-	ENSMUSG00000000530	Acvrl1	-	15:101128521-101145336	-	-	104.704	101.365	108.042	OK
ENSMUSG00000003348	-	-	ENSMUSG00000003348	Mob3a	-	10:80685255-80701820	-	-	104.517	99.8633	109.171	OK
ENSMUSG00000000001	-	-	ENSMUSG00000000001	Gnai3	-	3:108107279-108146146	-	-	104.429	102.857	106.002	OK
ENSMUSG00000005142	-	-	ENSMUSG00000005142	Man2b1	-	8:85083268-85098739	-	-	104.16	102.815	105.504	OK
ENSMUSG00000078771	-	-	ENSMUSG00000078771	Evi2a	-	11:79526559-79530609	-	-	103.949	99.0489	108.849	OK
ENSMUSG00000035901	-	-	ENSMUSG00000035901	Dennd5a	-	7:109893779-109960470	-	-	103.61	100.009	107.211	OK
ENSMUSG00000022354	-	-	ENSMUSG00000022354	Ndufb9	-	15:58933809-58939489	-	-	103.423	99.1812	107.665	OK
ENSMUSG00000028495	-	-	ENSMUSG00000028495	Rps6	-	4:86854659-86857412	-	-	103.115	97.9278	108.301	OK
ENSMUSG00000025982	-	-	ENSMUSG00000025982	Sf3b1	-	1:54985168-55027481	-	-	102.856	98.9931	106.718	OK
ENSMUSG00000047735	-	-	ENSMUSG00000047735	Samd9l	-	6:3372256-3399572	-	-	102.789	98.3817	107.195	OK
ENSMUSG00000028708	-	-	ENSMUSG00000028708	Mknk1	-	4:115839197-115879250	-	-	102.706	98.6617	106.75	OK
ENSMUSG00000024853	-	-	ENSMUSG00000024853	Sf3b2	-	19:5273922-5295455	-	-	102.636	101.066	104.206	OK
ENSMUSG00000053332	-	-	ENSMUSG00000053332	Gas5	-	1:161034421-161038539	-	-	102.594	97.4378	107.751	OK
ENSMUSG00000024014	-	-	ENSMUSG00000024014	Pim1	-	17:29490811-29496111	-	-	102.575	98.0012	107.15	OK
ENSMUSG00000029821	-	-	ENSMUSG00000029821	Dfna5	-	6:50189368-50263862	-	-	102.501	98.1748	106.827	OK
ENSMUSG00000024737	-	-	ENSMUSG00000024737	Slc15a3	-	19:10839726-10859362	-	-	102.46	97.9036	107.017	OK
ENSMUSG00000003814	-	-	ENSMUSG00000003814	Calr	-	8:84841849-84846934	-	-	102.413	98.4126	106.414	OK
ENSMUSG00000058239	-	-	ENSMUSG00000058239	Usf2	-	7:30945251-30956803	-	-	101.903	97.0901	106.716	OK
ENSMUSG00000064345	-	-	ENSMUSG00000064345	mt-Nd2	-	MT:3913-4951	-	-	101.713	96.5424	106.884	OK
ENSMUSG00000063015	-	-	ENSMUSG00000063015	Ccni	-	5:93181932-93206495	-	-	101.7	97.2813	106.119	OK
ENSMUSG00000089337	-	-	ENSMUSG00000089337	Gm24346	-	5:65777013-65777207	-	-	101.493	0	304.479	OK
ENSMUSG00000016534	-	-	ENSMUSG00000016534	Lamp2	-	X:38401356-38456454	-	-	101.386	97.7611	105.01	OK
ENSMUSG00000016194	-	-	ENSMUSG00000016194	Hsd11b1	-	1:193221633-193264075	-	-	101.232	96.7711	105.693	OK
ENSMUSG00000028382	-	-	ENSMUSG00000028382	Ptbp3	-	4:59471867-59549364	-	-	101.172	97.9657	104.378	OK
ENSMUSG00000070031	-	-	ENSMUSG00000070031	Sp140	-	1:85600377-85645037	-	-	101.151	96.991	105.31	OK
ENSMUSG00000048534	-	-	ENSMUSG00000048534	Amica1	-	9:45079182-45108530	-	-	100.995	96.4594	105.531	OK
ENSMUSG00000074063	-	-	ENSMUSG00000074063	Osgin1	-	8:119434123-119446256	-	-	100.856	96.2282	105.484	OK
ENSMUSG00000023952	-	-	ENSMUSG00000023952	Gtpbp2	-	17:46161031-46169370	-	-	100.789	96.2532	105.324	OK
ENSMUSG00000045817	-	-	ENSMUSG00000045817	Zfp36l2	-	17:84183930-84187947	-	-	100.712	99.2321	102.191	OK
ENSMUSG00000034641	-	-	ENSMUSG00000034641	Cd300ld	-	11:114982273-114989922	-	-	100.381	98.6539	102.108	OK
ENSMUSG00000024590	-	-	ENSMUSG00000024590	Lmnb1	-	18:56707812-56753424	-	-	100.327	95.9028	104.752	OK
ENSMUSG00000042423	-	-	ENSMUSG00000042423	Fbrs	-	7:127485220-127491513	-	-	100.179	95.7052	104.652	OK
ENSMUSG00000031751	-	-	ENSMUSG00000031751	Amfr	-	8:93971587-94012663	-	-	100.139	95.7312	104.547	OK
ENSMUSG00000018736	-	-	ENSMUSG00000018736	Ndel1	-	11:68821433-68871858	-	-	100.106	95.9066	104.306	OK
ENSMUSG00000039361	-	-	ENSMUSG00000039361	Picalm	-	7:90130231-90209447	-	-	100.003	98.6601	101.346	OK
ENSMUSG00000029311	-	-	ENSMUSG00000029311	Hsd17b11	-	5:103989761-104021919	-	-	99.9133	95.3019	104.525	OK
ENSMUSG00000020612	-	-	ENSMUSG00000020612	Prkar1a	-	11:109649404-109669656	-	-	99.8908	95.4618	104.32	OK
ENSMUSG00000031153	-	-	ENSMUSG00000031153	Gripap1	-	X:7789764-7820567	-	-	99.7141	95.7653	103.663	OK
ENSMUSG00000019370	-	-	ENSMUSG00000019370	Calm3	-	7:16915378-16924114	-	-	99.3878	94.5697	104.206	OK
ENSMUSG00000021125	-	-	ENSMUSG00000021125	Arg2	-	12:79130776-79156301	-	-	99.1228	94.3626	103.883	OK
ENSMUSG00000062248	-	-	ENSMUSG00000062248	Cks2	-	13:51645231-51650660	-	-	99.1172	95.1635	103.071	OK
ENSMUSG00000001248	-	-	ENSMUSG00000001248	Gramd1a	-	7:31130126-31155896	-	-	98.9735	95.9027	102.044	OK
ENSMUSG00000059316	-	-	ENSMUSG00000059316	Slc27a4	-	2:29802633-29817522	-	-	98.7678	94.5136	103.022	OK
ENSMUSG00000028639	-	-	ENSMUSG00000028639	Ybx1	-	4:119277980-119294604	-	-	98.735	94.4062	103.064	OK
ENSMUSG00000027287	-	-	ENSMUSG00000027287	Snap23	-	2:120567670-120601255	-	-	98.4693	93.2382	103.7	OK
ENSMUSG00000030822	-	-	ENSMUSG00000030822	Prr14	-	7:127459610-127476759	-	-	98.4333	94.4589	102.408	OK
ENSMUSG00000091537	-	-	ENSMUSG00000091537	Tma7	-	9:109074567-109082587	-	-	98.3996	0	216.209	OK
ENSMUSG00000034109	-	-	ENSMUSG00000034109	Golim4	-	3:75875083-75956949	-	-	98.1744	94.8362	101.513	OK
ENSMUSG00000026176	-	-	ENSMUSG00000026176	Ctdsp1	-	1:74391508-74397285	-	-	97.9187	93.0459	102.792	OK
ENSMUSG00000005779	-	-	ENSMUSG00000005779	Psmb4	-	3:94884092-94886961	-	-	97.8569	89.1393	106.575	OK
ENSMUSG00000021453	-	-	ENSMUSG00000021453	Gadd45g	-	13:51846677-51848468	-	-	97.8374	93.2424	102.432	OK
ENSMUSG00000029614	-	-	ENSMUSG00000029614	Rpl6	-	5:121204480-121209241	-	-	97.8341	92.9355	102.733	OK
ENSMUSG00000027808	-	-	ENSMUSG00000027808	Serp1	-	3:58519816-58525892	-	-	97.7759	93.5526	101.999	OK
ENSMUSG00000002699	-	-	ENSMUSG00000002699	Lcp2	-	11:34046919-34092295	-	-	97.7305	0	262.106	OK
ENSMUSG00000018326	-	-	ENSMUSG00000018326	Ywhab	-	2:163994959-164018588	-	-	97.5313	93.2258	101.837	OK
ENSMUSG00000015837	-	-	ENSMUSG00000015837	Sqstm1	-	11:50199365-50210827	-	-	97.5002	92.9667	102.034	OK
ENSMUSG00000043131	-	-	ENSMUSG00000043131	Mob1a	-	6:83326015-83343776	-	-	97.3954	93.1883	101.602	OK
ENSMUSG00000026922	-	-	ENSMUSG00000026922	Agpat2	-	2:26593056-26604417	-	-	97.361	93.553	101.169	OK
ENSMUSG00000107057	-	-	ENSMUSG00000107057	Arhgap30	-	1:171388959-171410237	-	-	97.1535	92.8936	101.414	OK
ENSMUSG00000038722	-	-	ENSMUSG00000038722	Bud31	-	5:145140361-145148078	-	-	97.1414	92.2257	102.057	OK
ENSMUSG00000032580	-	-	ENSMUSG00000032580	Rbm5	-	9:107740370-107770996	-	-	97.1354	91.6252	102.646	OK
ENSMUSG00000028776	-	-	ENSMUSG00000028776	Tinagl1	-	4:130164453-130175122	-	-	97.0967	92.8403	101.353	OK
ENSMUSG00000045962	-	-	ENSMUSG00000045962	Wnk1	-	6:119923968-120038672	-	-	96.9079	93.4366	100.379	OK
ENSMUSG00000003206	-	-	ENSMUSG00000003206	Ebi3	-	17:55952622-55957021	-	-	96.8003	91.9646	101.636	OK
ENSMUSG00000024425	-	-	ENSMUSG00000024425	Ndfip1	-	18:38418974-38464399	-	-	96.6848	93.5405	99.829	OK
ENSMUSG00000031101	-	-	ENSMUSG00000031101	Sash3	-	X:48146435-48161565	-	-	96.5938	94.9094	98.2782	OK
ENSMUSG00000022876	-	-	ENSMUSG00000022876	Samsn1	-	16:75858792-76022270	-	-	96.5525	92.3039	100.801	OK
ENSMUSG00000003033	-	-	ENSMUSG00000003033	Ap1m1	-	8:72240017-72257385	-	-	96.4196	92.5487	100.29	OK
ENSMUSG00000078453	-	-	ENSMUSG00000078453	Abracl	-	10:18011262-18023252	-	-	96.3009	91.0052	101.597	OK
ENSMUSG00000001924	-	-	ENSMUSG00000001924	Uba1	-	X:20658325-20683179	-	-	96.1254	92.1203	100.13	OK
ENSMUSG00000030339	-	-	ENSMUSG00000030339	Ltbr	-	6:125306570-125313885	-	-	96.0193	45.2521	146.787	OK
ENSMUSG00000079562	-	-	ENSMUSG00000079562	Maea	-	5:33335508-33373296	-	-	95.9869	91.5255	100.448	OK
ENSMUSG00000040061	-	-	ENSMUSG00000040061	Plcb2	-	2:118707516-118728438	-	-	95.8907	92.4036	99.3777	OK
ENSMUSG00000048234	-	-	ENSMUSG00000048234	Rnf149	-	1:39551295-39577405	-	-	95.8561	91.586	100.126	OK
ENSMUSG00000024847	-	-	ENSMUSG00000024847	Aip	-	19:4114445-4125858	-	-	95.6523	91.7088	99.5958	OK
ENSMUSG00000059248	-	-	ENSMUSG00000059248	2009-09-01	-	11:117199660-117362325	-	-	95.5334	91.6054	99.4614	OK
ENSMUSG00000023904	-	-	ENSMUSG00000023904	Hcfc1r1	-	17:23673595-23675227	-	-	95.2873	90.1512	100.423	OK
ENSMUSG00000008393	-	-	ENSMUSG00000008393	Carhsp1	-	16:8658586-8672153	-	-	95.2229	93.6095	96.8362	OK
ENSMUSG00000028234	-	-	ENSMUSG00000028234	Rps20	-	4:3831333-3835665	-	-	95.1612	89.3354	100.987	OK
ENSMUSG00000051735	-	-	ENSMUSG00000051735	Rinl	-	7:28788968-28798963	-	-	94.9511	93.3469	96.5553	OK
ENSMUSG00000038803	-	-	ENSMUSG00000038803	Ost4	-	5:30905884-30907788	-	-	94.9325	89.4734	100.392	OK
ENSMUSG00000089832	-	-	ENSMUSG00000089832	Shkbp1	-	7:27342132-27356019	-	-	94.5532	89.5467	99.5597	OK
ENSMUSG00000052423	-	-	ENSMUSG00000052423	B4galt3	-	1:171270327-171276896	-	-	94.3659	90.7222	98.0096	OK
ENSMUSG00000041203	-	-	ENSMUSG00000041203	2310036O22Rik	-	8:85026832-85030285	-	-	94.1911	90.9945	97.3877	OK
ENSMUSG00000009079	-	-	ENSMUSG00000009079	Ewsr1	-	11:5069688-5099266	-	-	93.9283	0	435.266	OK
ENSMUSG00000039936	-	-	ENSMUSG00000039936	Pik3cd	-	4:149649167-149702571	-	-	93.66	90.7988	96.5212	OK
ENSMUSG00000028494	-	-	ENSMUSG00000028494	Plin2	-	4:86648385-86670060	-	-	93.6427	89.4903	97.7951	OK
ENSMUSG00000004530	-	-	ENSMUSG00000004530	Coro1c	-	5:113842435-113908758	-	-	93.5891	0	280.082	OK
ENSMUSG00000015671	-	-	ENSMUSG00000015671	Psma2	-	13:14613241-14625671	-	-	93.4477	90.3849	96.5106	OK
ENSMUSG00000044894	-	-	ENSMUSG00000044894	Uqcrq	-	11:53427921-53430831	-	-	93.3437	85.9796	100.708	OK
ENSMUSG00000074884	-	-	ENSMUSG00000074884	Serf2	-	2:121449194-121458313	-	-	93.1633	89.426	96.9006	OK
ENSMUSG00000020440	-	-	ENSMUSG00000020440	Arf5	-	6:28423559-28426602	-	-	93.1591	88.5382	97.7799	OK
ENSMUSG00000024870	-	-	ENSMUSG00000024870	Rab1b	-	19:5099206-5106996	-	-	93.1096	91.0535	95.1656	OK
ENSMUSG00000024193	-	-	ENSMUSG00000024193	Phf1	-	17:26933126-26937890	-	-	92.9241	91.1786	94.6695	OK
ENSMUSG00000025781	-	-	ENSMUSG00000025781	Atp5c1	-	2:10056015-10080510	-	-	92.7083	88.2224	97.1942	OK
ENSMUSG00000059518	-	-	ENSMUSG00000059518	Znhit1	-	5:136982163-136988021	-	-	92.7029	88.1262	97.2796	OK
ENSMUSG00000024949	-	-	ENSMUSG00000024949	Sf1	-	19:6363689-6378030	-	-	92.6747	89.1153	96.2342	OK
ENSMUSG00000024038	-	-	ENSMUSG00000024038	Ndufv3	-	17:31520114-31531326	-	-	92.6293	86.6553	98.6033	OK
ENSMUSG00000026483	-	-	ENSMUSG00000026483	Fam129a	-	1:151571185-151721939	-	-	92.4913	88.9202	96.0623	OK
ENSMUSG00000017778	-	-	ENSMUSG00000017778	Cox7c	-	13:86044815-86046904	-	-	92.4453	86.2856	98.605	OK
ENSMUSG00000026979	-	-	ENSMUSG00000026979	Psd4	-	2:24367579-24414954	-	-	92.4174	79.0109	105.824	OK
ENSMUSG00000049988	-	-	ENSMUSG00000049988	Lrrc25	-	8:70616843-70620850	-	-	92.2622	89.746	94.7783	OK
ENSMUSG00000079197	-	-	ENSMUSG00000079197	Psme2	-	14:55587440-55591113	-	-	92.1651	0	433.795	OK
ENSMUSG00000015839	-	-	ENSMUSG00000015839	Nfe2l2	-	2:75675512-75704641	-	-	92.1298	88.3215	95.9381	OK
ENSMUSG00000024335	-	-	ENSMUSG00000024335	Brd2	-	17:34112022-34122634	-	-	92.0919	88.6861	95.4976	OK
ENSMUSG00000020894	-	-	ENSMUSG00000020894	Vamp2	-	11:69088489-69092384	-	-	92.057	88.1259	95.9881	OK
ENSMUSG00000031059	-	-	ENSMUSG00000031059	Ndufb11	-	X:20615325-20617619	-	-	92.0356	87.1037	96.9675	OK
ENSMUSG00000030047	-	-	ENSMUSG00000030047	Arhgap25	-	6:87458544-87533259	-	-	91.9644	88.8933	95.0354	OK
ENSMUSG00000022090	-	-	ENSMUSG00000022090	Pdlim2	-	14:70164217-70177681	-	-	91.9614	88.0691	95.8538	OK
ENSMUSG00000004455	-	-	ENSMUSG00000004455	Ppp1cc	-	5:122158277-122175273	-	-	91.874	87.6379	96.1102	OK
ENSMUSG00000036067	-	-	ENSMUSG00000036067	Slc2a6	-	2:27021362-27027998	-	-	91.8575	88.6552	95.0598	OK
ENSMUSG00000034928	-	-	ENSMUSG00000034928	Rnf44	-	13:54679398-54693907	-	-	91.6462	88.2823	95.01	OK
ENSMUSG00000028041	-	-	ENSMUSG00000028041	Adam15	-	3:89338541-89349996	-	-	91.6293	87.0839	96.1747	OK
ENSMUSG00000026430	-	-	ENSMUSG00000026430	Rassf5	-	1:131176409-131245258	-	-	91.2952	87.2432	95.3473	OK
ENSMUSG00000079641	-	-	ENSMUSG00000079641	Rpl39	-	X:37082519-37085402	-	-	91.2673	85.6044	96.9302	OK
ENSMUSG00000059900	-	-	ENSMUSG00000059900	Tmem40	-	6:115729130-115762466	-	-	91.2543	87.7787	94.7299	OK
ENSMUSG00000026238	-	-	ENSMUSG00000026238	Ptma	-	1:86526725-86530712	-	-	91.2409	86.7223	95.7595	OK
ENSMUSG00000085679	-	-	ENSMUSG00000085679	Gm16328	-	1:21390905-21391101	-	-	91.2284	0	273.685	OK
ENSMUSG00000020642	-	-	ENSMUSG00000020642	Rnf144a	-	12:26306796-26415256	-	-	91.1207	88.1985	94.0429	OK
ENSMUSG00000024914	-	-	ENSMUSG00000024914	Drap1	-	19:5422804-5424979	-	-	91.1137	86.9579	95.2696	OK
ENSMUSG00000065037	-	-	ENSMUSG00000065037	Rn7sk	-	9:78175302-78175633	-	-	91.0492	82.2175	99.8809	OK
ENSMUSG00000047945	-	-	ENSMUSG00000047945	Marcksl1	-	4:129513580-129515985	-	-	90.6968	88.5119	92.8816	OK
ENSMUSG00000024851	-	-	ENSMUSG00000024851	Pitpnm1	-	19:4099997-4113965	-	-	90.6058	87.0495	94.162	OK
ENSMUSG00000015733	-	-	ENSMUSG00000015733	Capza2	-	6:17636233-17666972	-	-	90.0235	86.1412	93.9058	OK
ENSMUSG00000021218	-	-	ENSMUSG00000021218	Gdi2	-	13:3538074-3566261	-	-	89.9169	85.8723	93.9615	OK
ENSMUSG00000024053	-	-	ENSMUSG00000024053	Emilin2	-	17:71252175-71310965	-	-	89.7914	88.4701	91.1127	OK
ENSMUSG00000032383	-	-	ENSMUSG00000032383	Ppib	-	9:66060168-66066629	-	-	89.7166	84.9578	94.4753	OK
ENSMUSG00000033467	-	-	ENSMUSG00000033467	Crlf2	-	5:109554708-109558993	-	-	89.4463	85.5274	93.3652	OK
ENSMUSG00000000568	-	-	ENSMUSG00000000568	Hnrnpd	-	5:99955934-99978938	-	-	89.3619	84.3815	94.3422	OK
ENSMUSG00000015092	-	-	ENSMUSG00000015092	Edf1	-	2:25557846-25562082	-	-	89.3557	84.1885	94.5229	OK
ENSMUSG00000038690	-	-	ENSMUSG00000038690	Atp5j2	-	5:145183697-145192062	-	-	89.3314	84.234	94.4288	OK
ENSMUSG00000019832	-	-	ENSMUSG00000019832	Rab32	-	10:10545010-10558233	-	-	89.3245	87.469	91.1801	OK
ENSMUSG00000014606	-	-	ENSMUSG00000014606	Slc25a11	-	11:70644195-70647479	-	-	89.2569	85.0716	93.4423	OK
ENSMUSG00000070315	-	-	ENSMUSG00000070315	4930581F22Rik	-	9:35116727-35130922	-	-	89.1554	84.8985	93.4123	OK
ENSMUSG00000019960	-	-	ENSMUSG00000019960	Dusp6	-	10:99263230-99267488	-	-	89.1077	87.5267	90.6887	OK
ENSMUSG00000080717	-	-	ENSMUSG00000080717	B230307C23Rik	-	16:97997322-98010000	-	-	88.9215	0	409.152	OK
ENSMUSG00000020437	-	-	ENSMUSG00000020437	Myo1g	-	11:6506547-6520965	-	-	88.8908	84.8516	92.93	OK
ENSMUSG00000053565	-	-	ENSMUSG00000053565	Eif3k	-	7:28971372-28981814	-	-	88.5582	85.1247	91.9917	OK
ENSMUSG00000002395	-	-	ENSMUSG00000002395	Use1	-	8:71366847-71369732	-	-	88.539	84.9266	92.1515	OK
ENSMUSG00000030842	-	-	ENSMUSG00000030842	Lamtor1	-	7:101905903-101926675	-	-	88.3197	83.7955	92.8439	OK
ENSMUSG00000004040	-	-	ENSMUSG00000004040	Stat3	-	11:100885097-100939540	-	-	88.3089	84.5458	92.0719	OK
ENSMUSG00000028431	-	-	ENSMUSG00000028431	Ikbkap	-	4:56749679-56802331	-	-	88.1971	83.6269	92.7674	OK
ENSMUSG00000032497	-	-	ENSMUSG00000032497	Lrrfip2	-	9:111117591-111225668	-	-	88.1755	84.6956	91.6554	OK
ENSMUSG00000022185	-	-	ENSMUSG00000022185	Acin1	-	14:54642160-54686931	-	-	88.174	85.1596	91.1884	OK
ENSMUSG00000015120	-	-	ENSMUSG00000015120	Ube2i	-	17:25261915-25274622	-	-	88.1583	83.9362	92.3805	OK
ENSMUSG00000082286	-	-	ENSMUSG00000082286	Pisd-ps1	-	11:3125903-3131004	-	-	88.1546	84.283	92.0262	OK
ENSMUSG00000041926	-	-	ENSMUSG00000041926	Rnpep	-	1:135262711-135284084	-	-	88.0691	84.3824	91.7559	OK
ENSMUSG00000032336	-	-	ENSMUSG00000032336	Nptn	-	9:58582239-58657955	-	-	88.0398	83.415	92.6645	OK
ENSMUSG00000001891	-	-	ENSMUSG00000001891	Ugp2	-	11:21321137-21371201	-	-	87.8852	84.1512	91.6193	OK
ENSMUSG00000039621	-	-	ENSMUSG00000039621	Prex1	-	2:166566341-166713832	-	-	87.6467	84.6264	90.667	OK
ENSMUSG00000002668	-	-	ENSMUSG00000002668	Dennd1c	-	17:57066055-57078510	-	-	87.5912	85.9297	89.2527	OK
ENSMUSG00000066551	-	-	ENSMUSG00000066551	Hmgb1	-	5:149046701-149184489	-	-	87.403	82.7372	92.0689	OK
ENSMUSG00000047714	-	-	ENSMUSG00000047714	Ppp1r2	-	16:31251536-31275277	-	-	87.1308	83.505	90.7567	OK
ENSMUSG00000025868	-	-	ENSMUSG00000025868	Higd2a	-	13:54590206-54591158	-	-	86.9871	83.0822	90.8919	OK
ENSMUSG00000022216	-	-	ENSMUSG00000022216	Psme1	-	14:55578122-55581529	-	-	86.9837	82.8405	91.1269	OK
ENSMUSG00000070493	-	-	ENSMUSG00000070493	Chchd2	-	5:129881155-129887470	-	-	86.7665	82.0879	91.4452	OK
ENSMUSG00000037965	-	-	ENSMUSG00000037965	Zc3h7a	-	16:11136591-11176393	-	-	86.7178	82.766	90.6696	OK
ENSMUSG00000029148	-	-	ENSMUSG00000029148	Nrbp1	-	5:31240863-31251566	-	-	86.5988	82.9736	90.224	OK
ENSMUSG00000032312	-	-	ENSMUSG00000032312	Csk	-	9:57626646-57645653	-	-	86.5383	84.9654	88.1112	OK
ENSMUSG00000071713	-	-	ENSMUSG00000071713	Csf2rb	-	15:78325989-78351000	-	-	86.3318	82.5873	90.0763	OK
ENSMUSG00000038775	-	-	ENSMUSG00000038775	Vill	-	9:119052777-119071525	-	-	86.3032	78.755	93.8514	OK
ENSMUSG00000021892	-	-	ENSMUSG00000021892	Sh3bp5	-	14:31359879-31436078	-	-	86.2834	82.003	90.5638	OK
ENSMUSG00000000486	-	-	ENSMUSG00000000486	2001-09-01	-	7:127214446-127218498	-	-	86.0885	82.2065	89.9706	OK
ENSMUSG00000034116	-	-	ENSMUSG00000034116	Vav1	-	17:57279099-57328031	-	-	86.0516	82.8343	89.2689	OK
ENSMUSG00000026197	-	-	ENSMUSG00000026197	Zfand2b	-	1:75168645-75171629	-	-	85.9688	82.4519	89.4858	OK
ENSMUSG00000032518	-	-	ENSMUSG00000032518	Rpsa	-	9:120127765-120132369	-	-	85.6553	83.7057	87.6048	OK
ENSMUSG00000021771	-	-	ENSMUSG00000021771	Vdac2	-	14:21831268-21845879	-	-	85.6476	82.1552	89.14	OK
ENSMUSG00000008035	-	-	ENSMUSG00000008035	Mid1ip1	-	X:10715012-10719690	-	-	85.4138	81.2816	89.5461	OK
ENSMUSG00000073468	-	-	ENSMUSG00000073468	Sft2d1	-	17:8311101-8396852	-	-	85.3875	80.6316	90.1435	OK
ENSMUSG00000028557	-	-	ENSMUSG00000028557	Rnf11	-	4:109451097-109484728	-	-	85.3076	81.9792	88.636	OK
ENSMUSG00000028670	-	-	ENSMUSG00000028670	Lypla2	-	4:135968223-135972626	-	-	85.2793	81.4455	89.113	OK
ENSMUSG00000097636	-	-	ENSMUSG00000097636	5830416P10Rik	-	19:53441211-53464796	-	-	85.2556	82.6163	87.8948	OK
ENSMUSG00000075284	-	-	ENSMUSG00000075284	Wipf1	-	2:73429609-73529734	-	-	85.2301	82.2328	88.2274	OK
ENSMUSG00000060470	-	-	ENSMUSG00000060470	Adgrg3	-	8:95017691-95045247	-	-	84.9409	83.2771	86.6047	OK
ENSMUSG00000030747	-	-	ENSMUSG00000030747	Dgat2	-	7:99153662-99182713	-	-	84.7654	83.0218	86.5089	OK
ENSMUSG00000045730	-	-	ENSMUSG00000045730	Adrb2	-	18:62177816-62179959	-	-	84.7141	82.9192	86.509	OK
ENSMUSG00000027995	-	-	ENSMUSG00000027995	Tlr2	-	3:83836271-83841767	-	-	84.6643	83.1863	86.1423	OK
ENSMUSG00000051510	-	-	ENSMUSG00000051510	Mafg	-	11:120625116-120633600	-	-	84.6376	81.1429	88.1322	OK
ENSMUSG00000026201	-	-	ENSMUSG00000026201	Stk16	-	1:75210837-75215606	-	-	84.5833	80.9494	88.2172	OK
ENSMUSG00000082241	-	-	ENSMUSG00000082241	Gm15776	-	16:22295026-22295231	-	-	84.4589	0	204.068	OK
ENSMUSG00000037400	-	-	ENSMUSG00000037400	Atp11b	-	3:35754105-35856276	-	-	84.337	81.4768	87.1973	OK
ENSMUSG00000000088	-	-	ENSMUSG00000000088	Cox5a	-	9:57521231-57532424	-	-	84.3226	79.2511	89.3941	OK
ENSMUSG00000030187	-	-	ENSMUSG00000030187	Klra2	-	6:131219222-131247362	-	-	84.1997	80.3666	88.0328	OK
ENSMUSG00000036533	-	-	ENSMUSG00000036533	Cdc42ep3	-	17:79334024-79355091	-	-	83.9695	80.0395	87.8995	OK
ENSMUSG00000008318	-	-	ENSMUSG00000008318	Relt	-	7:100845847-100863446	-	-	83.8931	78.7956	88.9906	OK
ENSMUSG00000030538	-	-	ENSMUSG00000030538	Cib1	-	7:80227155-80232813	-	-	83.8433	79.5668	88.1197	OK
ENSMUSG00000030122	-	-	ENSMUSG00000030122	Ptms	-	6:124913680-124917946	-	-	83.8315	79.4895	88.1736	OK
ENSMUSG00000009549	-	-	ENSMUSG00000009549	Srp14	-	2:118475849-118479711	-	-	83.7534	79.01	88.4969	OK
ENSMUSG00000052397	-	-	ENSMUSG00000052397	Ezr	-	17:6738040-6782784	-	-	83.7076	79.9779	87.4374	OK
ENSMUSG00000020700	-	-	ENSMUSG00000020700	Map3k3	-	11:106084612-106155446	-	-	83.6712	80.0688	87.2737	OK
ENSMUSG00000049686	-	-	ENSMUSG00000049686	Orai1	-	5:123015073-123030456	-	-	83.5424	80.2617	86.8232	OK
ENSMUSG00000020458	-	-	ENSMUSG00000020458	Rtn4	-	11:29692946-29744331	-	-	83.3294	80.5463	86.1125	OK
ENSMUSG00000022841	-	-	ENSMUSG00000022841	Ap2m1	-	16:20535477-20544909	-	-	83.3292	79.3158	87.3427	OK
ENSMUSG00000030654	-	-	ENSMUSG00000030654	Arl6ip1	-	7:118118890-118129625	-	-	83.2805	81.4953	85.0657	OK
ENSMUSG00000000711	-	-	ENSMUSG00000000711	Rab5b	-	10:128677192-128696268	-	-	83.0839	81.6589	84.5089	OK
ENSMUSG00000026104	-	-	ENSMUSG00000026104	Stat1	-	1:52119439-52161865	-	-	82.9538	80.0677	85.8398	OK
ENSMUSG00000067713	-	-	ENSMUSG00000067713	Prkag1	-	15:98812797-98831508	-	-	82.9525	78.9617	86.9433	OK
ENSMUSG00000061904	-	-	ENSMUSG00000061904	Slc25a3	-	10:91116573-91124059	-	-	82.8995	79.7934	86.0057	OK
ENSMUSG00000026970	-	-	ENSMUSG00000026970	Rbms1	-	2:60750192-60963192	-	-	82.7525	66.0358	99.4691	OK
ENSMUSG00000018965	-	-	ENSMUSG00000018965	Ywhah	-	5:33018815-33027966	-	-	82.7022	78.6035	86.8009	OK
ENSMUSG00000040242	-	-	ENSMUSG00000040242	Fgfr1op2	-	6:146577202-146599198	-	-	82.6673	79.4589	85.8756	OK
ENSMUSG00000028779	-	-	ENSMUSG00000028779	Pef1	-	4:130102557-130128135	-	-	82.6435	78.6848	86.6022	OK
ENSMUSG00000029632	-	-	ENSMUSG00000029632	Ndufa4	-	6:11900372-11907446	-	-	82.581	77.678	87.4839	OK
ENSMUSG00000026972	-	-	ENSMUSG00000026972	Arrdc1	-	2:24925351-24935252	-	-	82.5173	78.6905	86.3442	OK
ENSMUSG00000030427	-	-	ENSMUSG00000030427	Lilra6	-	7:3908279-3915503	-	-	82.2998	79.3835	85.216	OK
ENSMUSG00000034390	-	-	ENSMUSG00000034390	Cmip	-	8:117257018-117461503	-	-	82.2622	78.7053	85.8192	OK
ENSMUSG00000086841	-	-	ENSMUSG00000086841	2410006H16Rik	-	11:62602876-62604807	-	-	82.2276	76.9661	87.489	OK
ENSMUSG00000023104	-	-	ENSMUSG00000023104	Rfc2	-	5:134581365-134601805	-	-	82.1527	78.247	86.0584	OK
ENSMUSG00000029922	-	-	ENSMUSG00000029922	Mkrn1	-	6:39397803-39420462	-	-	82.077	78.6579	85.4961	OK
ENSMUSG00000065990	-	-	ENSMUSG00000065990	Aurkaip1	-	4:155831271-155833130	-	-	81.9932	78.2437	85.7427	OK
ENSMUSG00000074342	-	-	ENSMUSG00000074342	I830077J02Rik	-	3:105924357-105932664	-	-	81.9283	77.9003	85.9563	OK
ENSMUSG00000035967	-	-	ENSMUSG00000035967	Ddx26b	-	X:56454856-56507843	-	-	81.8685	78.6619	85.075	OK
ENSMUSG00000026074	-	-	ENSMUSG00000026074	Map4k4	-	1:39900912-40026310	-	-	81.7937	68.1425	95.445	OK
ENSMUSG00000024750	-	-	ENSMUSG00000024750	Zfand5	-	19:21272277-21282289	-	-	81.6493	78.3386	84.96	OK
ENSMUSG00000024969	-	-	ENSMUSG00000024969	Mark2	-	19:7275395-7341860	-	-	81.5649	78.498	84.6318	OK
ENSMUSG00000006390	-	-	ENSMUSG00000006390	Elovl1	-	4:118428092-118432953	-	-	81.5385	78.328	84.7489	OK
ENSMUSG00000079435	-	-	ENSMUSG00000079435	Rpl36a	-	X:134585653-134588062	-	-	81.4715	75.5355	87.4074	OK
ENSMUSG00000032786	-	-	ENSMUSG00000032786	Alas1	-	9:106233454-106248126	-	-	81.4711	78.4284	84.5137	OK
ENSMUSG00000038900	-	-	ENSMUSG00000038900	Rpl12	-	2:32961558-32965345	-	-	81.4263	77.4023	85.4504	OK
ENSMUSG00000028936	-	-	ENSMUSG00000028936	Rpl22	-	4:152325741-152334071	-	-	81.3773	76.0785	86.6762	OK
ENSMUSG00000024308	-	-	ENSMUSG00000024308	Tapbp	-	17:33915898-33929288	-	-	81.33	77.6457	85.0143	OK
ENSMUSG00000022089	-	-	ENSMUSG00000022089	Bin3	-	14:70100144-70138191	-	-	81.3048	77.4097	85.2	OK
ENSMUSG00000017677	-	-	ENSMUSG00000017677	Wsb1	-	11:79239371-79254671	-	-	81.168	78.1196	84.2163	OK
ENSMUSG00000019302	-	-	ENSMUSG00000019302	Atp6v0a1	-	11:101009451-101063719	-	-	81.1602	76.7237	85.5966	OK
ENSMUSG00000097354	-	-	ENSMUSG00000097354	2310001H17Rik	-	6:129208411-129237982	-	-	81.1566	76.5651	85.7481	OK
ENSMUSG00000034006	-	-	ENSMUSG00000034006	Pqlc1	-	18:80253291-80292725	-	-	80.8337	77.9416	83.7259	OK
ENSMUSG00000038145	-	-	ENSMUSG00000038145	Snrk	-	9:122117282-122169702	-	-	80.7779	77.0131	84.5427	OK
ENSMUSG00000066152	-	-	ENSMUSG00000066152	Slc31a2	-	4:62262561-62298411	-	-	80.5235	76.6938	84.3531	OK
ENSMUSG00000050608	-	-	ENSMUSG00000050608	Minos1	-	4:139101813-139131113	-	-	80.4272	73.9291	86.9254	OK
ENSMUSG00000031622	-	-	ENSMUSG00000031622	Sin3b	-	8:72723287-72758203	-	-	80.4248	76.4414	84.4081	OK
ENSMUSG00000034330	-	-	ENSMUSG00000034330	Plcg2	-	8:117498290-117635140	-	-	80.1912	79.0019	81.3806	OK
ENSMUSG00000005575	-	-	ENSMUSG00000005575	Ube2m	-	7:13035119-13038275	-	-	80.1227	76.2496	83.9959	OK
ENSMUSG00000059456	-	-	ENSMUSG00000059456	Ptk2b	-	14:66153256-66281052	-	-	80.0965	77.5153	82.6777	OK
ENSMUSG00000058835	-	-	ENSMUSG00000058835	Abi1	-	2:22940072-23040241	-	-	80.0692	77.5615	82.5769	OK
ENSMUSG00000057729	-	-	ENSMUSG00000057729	Prtn3	-	10:79874475-79883174	-	-	80.0572	76.1897	83.9247	OK
ENSMUSG00000063410	-	-	ENSMUSG00000063410	Stk24	-	14:121286342-121379334	-	-	80.0522	78.5178	81.5865	OK
ENSMUSG00000068798	-	-	ENSMUSG00000068798	Rap1a	-	3:105727266-105801336	-	-	80.0433	76.0023	84.0844	OK
ENSMUSG00000020803	-	-	ENSMUSG00000020803	Txndc17	-	11:72207546-72210015	-	-	79.8207	75.5236	84.1178	OK
ENSMUSG00000003037	-	-	ENSMUSG00000003037	Rab8a	-	8:72161199-72183904	-	-	79.7297	75.0338	84.4256	OK
ENSMUSG00000042292	-	-	ENSMUSG00000042292	Mkl1	-	15:81012280-81190757	-	-	79.6563	76.6538	82.6588	OK
ENSMUSG00000005982	-	-	ENSMUSG00000005982	Naa60	-	16:3872374-3904780	-	-	79.5966	76.686	82.5073	OK
ENSMUSG00000086146	-	-	ENSMUSG00000086146	Gm15729	-	16:32108864-32113743	-	-	79.5416	72.3663	86.7169	OK
ENSMUSG00000022553	-	-	ENSMUSG00000022553	Maf1	-	15:76351293-76354380	-	-	79.4848	76.1982	82.7713	OK
ENSMUSG00000024462	-	-	ENSMUSG00000024462	Gabbr1	-	17:37045965-37075067	-	-	79.4683	69.8187	89.1179	OK
ENSMUSG00000001418	-	-	ENSMUSG00000001418	Glmp	-	3:88325022-88331313	-	-	79.1936	74.4195	83.9677	OK
ENSMUSG00000052331	-	-	ENSMUSG00000052331	Ankrd44	-	1:54645339-54926387	-	-	79.1716	76.53	81.8131	OK
ENSMUSG00000027566	-	-	ENSMUSG00000027566	Psma7	-	2:180036372-180042433	-	-	78.9986	73.9851	84.0121	OK
ENSMUSG00000037949	-	-	ENSMUSG00000037949	Ano10	-	9:122175878-122294374	-	-	78.9571	77.41	80.5042	OK
ENSMUSG00000020225	-	-	ENSMUSG00000020225	Tmbim4	-	10:120201589-120224917	-	-	78.6017	73.2954	83.9079	OK
ENSMUSG00000022450	-	-	ENSMUSG00000022450	Ndufa6	-	15:82350138-82354291	-	-	78.3906	74.1498	82.6314	OK
ENSMUSG00000029135	-	-	ENSMUSG00000029135	Fosl2	-	5:32135800-32157842	-	-	78.35	75.2052	81.4948	OK
ENSMUSG00000056851	-	-	ENSMUSG00000056851	Pcbp2	-	15:102470631-102500059	-	-	78.2972	75.6928	80.9015	OK
ENSMUSG00000047810	-	-	ENSMUSG00000047810	Ccdc88b	-	19:6844622-6858211	-	-	78.1606	77.0764	79.2449	OK
ENSMUSG00000039195	-	-	ENSMUSG00000039195	1110008P14Rik	-	2:32377096-32381938	-	-	78.0149	73.206	82.8239	OK
ENSMUSG00000015937	-	-	ENSMUSG00000015937	H2afy	-	13:56073618-56136361	-	-	78.0115	74.5659	81.4572	OK
ENSMUSG00000078780	-	-	ENSMUSG00000078780	Gm5150	-	3:15946869-16006437	-	-	77.8572	73.8528	81.8616	OK
ENSMUSG00000018654	-	-	ENSMUSG00000018654	Ikzf1	-	11:11685002-11772926	-	-	77.84	75.0705	80.6095	OK
ENSMUSG00000002332	-	-	ENSMUSG00000002332	Dhrs1	-	14:55739019-55745690	-	-	77.8119	73.4886	82.1353	OK
ENSMUSG00000031447	-	-	ENSMUSG00000031447	Lamp1	-	8:13159134-13175338	-	-	77.7536	76.0818	79.4255	OK
ENSMUSG00000001739	-	-	ENSMUSG00000001739	Cldn15	-	5:136966615-136975858	-	-	77.7412	73.6754	81.807	OK
ENSMUSG00000027109	-	-	ENSMUSG00000027109	Sp3	-	2:72936426-72980446	-	-	77.3943	75.0311	79.7574	OK
ENSMUSG00000002844	-	-	ENSMUSG00000002844	Adprh	-	16:38445398-38452689	-	-	77.358	75.3402	79.3757	OK
ENSMUSG00000029397	-	-	ENSMUSG00000029397	Rchy1	-	5:91948903-91963068	-	-	77.3158	74.4733	80.1582	OK
ENSMUSG00000029649	-	-	ENSMUSG00000029649	Pomp	-	5:147860460-147876456	-	-	77.2901	69.7559	84.8243	OK
ENSMUSG00000052752	-	-	ENSMUSG00000052752	Traf7	-	17:24508561-24527938	-	-	77.2526	73.531	80.9742	OK
ENSMUSG00000031662	-	-	ENSMUSG00000031662	Snx20	-	8:88626827-88636128	-	-	77.1903	75.0547	79.3259	OK
ENSMUSG00000021000	-	-	ENSMUSG00000021000	Ctage5	-	12:59129719-59191583	-	-	76.9785	6.62474	147.332	OK
ENSMUSG00000040188	-	-	ENSMUSG00000040188	Scamp2	-	9:57560943-57588797	-	-	76.9444	75.3162	78.5727	OK
ENSMUSG00000037946	-	-	ENSMUSG00000037946	Fgd3	-	13:49261553-49320311	-	-	76.9333	73.6532	80.2134	OK
ENSMUSG00000016477	-	-	ENSMUSG00000016477	E2f3	-	13:29906574-29985668	-	-	76.6901	23.6598	129.72	OK
ENSMUSG00000029422	-	-	ENSMUSG00000029422	Rsrc2	-	5:123728425-123749414	-	-	76.6516	73.7768	79.5264	OK
ENSMUSG00000038375	-	-	ENSMUSG00000038375	Trp53inp2	-	2:155381058-155389850	-	-	76.621	73.4159	79.8261	OK
ENSMUSG00000031377	-	-	ENSMUSG00000031377	Bmx	-	X:164192841-164258193	-	-	76.5248	73.0732	79.9764	OK
ENSMUSG00000004535	-	-	ENSMUSG00000004535	Tax1bp1	-	6:52713728-52766780	-	-	76.4654	73.074	79.8567	OK
ENSMUSG00000004364	-	-	ENSMUSG00000004364	Cul3	-	1:80264922-80340480	-	-	76.4468	72.6777	80.2159	OK
ENSMUSG00000021823	-	-	ENSMUSG00000021823	Vcl	-	14:20929432-21033673	-	-	76.2826	72.9698	79.5953	OK
ENSMUSG00000007564	-	-	ENSMUSG00000007564	Ppp2r1a	-	17:20945310-20965916	-	-	76.1779	72.6688	79.6871	OK
ENSMUSG00000024480	-	-	ENSMUSG00000024480	Ap3s1	-	18:46741916-46790826	-	-	76.1621	74.082	78.2422	OK
ENSMUSG00000026357	-	-	ENSMUSG00000026357	Rgs18	-	1:144752682-144775435	-	-	76.0142	74.2678	77.7606	OK
ENSMUSG00000019564	-	-	ENSMUSG00000019564	Arid3a	-	10:79927042-79955018	-	-	75.9722	73.282	78.6624	OK
ENSMUSG00000024393	-	-	ENSMUSG00000024393	Prrc2a	-	17:35149075-35164897	-	-	75.9618	72.4112	79.5124	OK
ENSMUSG00000042492	-	-	ENSMUSG00000042492	Tbc1d10b	-	7:127197464-127208468	-	-	75.9459	72.3906	79.5011	OK
ENSMUSG00000018209	-	-	ENSMUSG00000018209	Stk4	-	2:164070321-164155524	-	-	75.9382	73.2148	78.6615	OK
ENSMUSG00000001750	-	-	ENSMUSG00000001750	Tcirg1	-	19:3896049-3907133	-	-	75.9133	72.3491	79.4775	OK
ENSMUSG00000031431	-	-	ENSMUSG00000031431	Tsc22d3	-	X:140539527-140600659	-	-	75.888	72.626	79.15	OK
ENSMUSG00000056234	-	-	ENSMUSG00000056234	Ncoa4	-	14:32159864-32179855	-	-	75.8762	72.3849	79.3675	OK
ENSMUSG00000028191	-	-	ENSMUSG00000028191	Bcl10	-	3:145922803-145934356	-	-	75.8553	72.3103	79.4003	OK
ENSMUSG00000032280	-	-	ENSMUSG00000032280	Tle3	-	9:61372365-61418497	-	-	75.8099	73.4935	78.1263	OK
ENSMUSG00000079165	-	-	ENSMUSG00000079165	Sap25	-	5:137641333-137642902	-	-	75.6197	71.3489	79.8904	OK
ENSMUSG00000024091	-	-	ENSMUSG00000024091	Vapa	-	17:65580055-65613555	-	-	75.4749	73.515	77.4349	OK
ENSMUSG00000024404	-	-	ENSMUSG00000024404	Riok3	-	18:12128849-12157367	-	-	75.3638	74.1097	76.618	OK
ENSMUSG00000070034	-	-	ENSMUSG00000070034	Sp110	-	1:85576898-85598817	-	-	75.3618	72.4033	78.3202	OK
ENSMUSG00000028059	-	-	ENSMUSG00000028059	Arhgef2	-	3:88607453-88648052	-	-	75.3112	71.3412	79.2812	OK
ENSMUSG00000011148	-	-	ENSMUSG00000011148	Adssl1	-	12:112620044-112641354	-	-	75.1904	71.6815	78.6993	OK
ENSMUSG00000024410	-	-	ENSMUSG00000024410	3110002H16Rik	-	18:12168716-12189997	-	-	75.1757	71.8288	78.5225	OK
ENSMUSG00000005686	-	-	ENSMUSG00000005686	Ampd3	-	7:110768205-110812405	-	-	75.1136	71.6636	78.5635	OK
ENSMUSG00000037058	-	-	ENSMUSG00000037058	Paip2	-	18:35598616-35617186	-	-	75.0389	71.3926	78.6852	OK
ENSMUSG00000052085	-	-	ENSMUSG00000052085	Dock8	-	19:24999528-25202432	-	-	74.9218	74.0872	75.7564	OK
ENSMUSG00000028792	-	-	ENSMUSG00000028792	Ak2	-	4:128991957-129011529	-	-	74.8909	71.5595	78.2222	OK
ENSMUSG00000026158	-	-	ENSMUSG00000026158	Ogfrl1	-	1:23366423-23397772	-	-	74.8498	71.6442	78.0555	OK
ENSMUSG00000021451	-	-	ENSMUSG00000021451	Sema4d	-	13:51701245-51793747	-	-	74.7074	72.1119	77.3029	OK
ENSMUSG00000022575	-	-	ENSMUSG00000022575	Gsdmd	-	15:75862338-75867404	-	-	74.6165	72.7577	76.4753	OK
ENSMUSG00000029823	-	-	ENSMUSG00000029823	Luc7l2	-	6:38551333-38609470	-	-	74.5941	72.287	76.9013	OK
ENSMUSG00000019804	-	-	ENSMUSG00000019804	Snx3	-	10:42502029-42535381	-	-	74.5265	71.0055	78.0474	OK
ENSMUSG00000022964	-	-	ENSMUSG00000022964	Tmem50b	-	16:91574502-91597800	-	-	74.5025	71.0499	77.9551	OK
ENSMUSG00000034271	-	-	ENSMUSG00000034271	Jdp2	-	12:85599104-85639878	-	-	74.4045	71.3526	77.4564	OK
ENSMUSG00000024646	-	-	ENSMUSG00000024646	Cyb5a	-	18:84851337-84880401	-	-	74.2757	70.0193	78.5321	OK
ENSMUSG00000044948	-	-	ENSMUSG00000044948	Cfap43	-	19:47737560-47919299	-	-	74.2149	70.9192	77.5106	OK
ENSMUSG00000035203	-	-	ENSMUSG00000035203	Epn1	-	7:5080234-5098178	-	-	74.1556	71.0694	77.2419	OK
ENSMUSG00000016528	-	-	ENSMUSG00000016528	Mapkapk2	-	1:131053699-131097826	-	-	74.0159	70.6482	77.3835	OK
ENSMUSG00000030263	-	-	ENSMUSG00000030263	Lrmp	-	6:145115652-145174934	-	-	73.8398	70.8119	76.8677	OK
ENSMUSG00000032204	-	-	ENSMUSG00000032204	Aqp9	-	9:71110658-71168682	-	-	73.7372	69.5835	77.891	OK
ENSMUSG00000020163	-	-	ENSMUSG00000020163	Uqcr11	-	10:80402996-80406830	-	-	73.7174	67.695	79.7398	OK
ENSMUSG00000055065	-	-	ENSMUSG00000055065	Ddx17	-	15:79527706-79546741	-	-	73.6298	70.4097	76.8499	OK
ENSMUSG00000003134	-	-	ENSMUSG00000003134	Tbc1d8	-	1:39371491-39478755	-	-	73.6069	69.8255	77.3883	OK
ENSMUSG00000036503	-	-	ENSMUSG00000036503	Rnf13	-	3:57736061-57835233	-	-	73.5627	70.4558	76.6697	OK
ENSMUSG00000026426	-	-	ENSMUSG00000026426	Arl8a	-	1:135146823-135156269	-	-	73.4851	70.3031	76.6671	OK
ENSMUSG00000002812	-	-	ENSMUSG00000002812	Flii	-	11:60714122-60727263	-	-	73.2418	69.5	76.9835	OK
ENSMUSG00000032596	-	-	ENSMUSG00000032596	Uba7	-	9:107975504-107984060	-	-	73.1261	68.9139	77.3384	OK
ENSMUSG00000028771	-	-	ENSMUSG00000028771	Ptpn12	-	5:20986644-21055911	-	-	73.0841	69.8568	76.3115	OK
ENSMUSG00000062729	-	-	ENSMUSG00000062729	Ppox	-	1:171275989-171281186	-	-	73.0534	69.8821	76.2248	OK
ENSMUSG00000018008	-	-	ENSMUSG00000018008	Cyth4	-	15:78597046-78622019	-	-	72.983	71.553	74.4131	OK
ENSMUSG00000029427	-	-	ENSMUSG00000029427	Zcchc8	-	5:123698293-123721100	-	-	72.8723	68.3233	77.4213	OK
ENSMUSG00000013663	-	-	ENSMUSG00000013663	Pten	-	19:32757496-32826160	-	-	72.8269	69.8923	75.7614	OK
ENSMUSG00000033475	-	-	ENSMUSG00000033475	Tomm6	-	17:47686645-47688386	-	-	72.7908	68.5754	77.0062	OK
ENSMUSG00000018102	-	-	ENSMUSG00000018102	Hist1h2bc	-	13:23684198-23692488	-	-	72.7738	69.5442	76.0034	OK
ENSMUSG00000049744	-	-	ENSMUSG00000049744	Arhgap15	-	2:43748823-44395953	-	-	72.7128	69.1233	76.3024	OK
ENSMUSG00000061689	-	-	ENSMUSG00000061689	Dlgap4	-	2:156613704-156764363	-	-	72.6143	68.6387	76.5899	OK
ENSMUSG00000027502	-	-	ENSMUSG00000027502	Rtfdc1	-	2:172440555-172469908	-	-	72.5982	69.2231	75.9734	OK
ENSMUSG00000032577	-	-	ENSMUSG00000032577	Mapkapk3	-	9:107254926-107289877	-	-	72.5803	69.002	76.1586	OK
ENSMUSG00000069873	-	-	ENSMUSG00000069873	4930438A08Rik	-	11:58274798-58294289	-	-	72.5505	70.8574	74.2436	OK
ENSMUSG00000036918	-	-	ENSMUSG00000036918	Ttc7	-	17:87282885-87381769	-	-	72.3396	41.3195	103.36	OK
ENSMUSG00000006418	-	-	ENSMUSG00000006418	Rnf114	-	2:167492644-167516173	-	-	72.3126	69.5268	75.0984	OK
ENSMUSG00000032554	-	-	ENSMUSG00000032554	Trf	-	9:103204000-103230444	-	-	72.3001	67.5453	77.0549	OK
ENSMUSG00000032330	-	-	ENSMUSG00000032330	Cox7a2	-	9:79755240-79759853	-	-	72.2643	69.1044	75.4242	OK
ENSMUSG00000018932	-	-	ENSMUSG00000018932	Map2k3	-	11:60932032-60952811	-	-	72.2297	68.8923	75.567	OK
ENSMUSG00000028955	-	-	ENSMUSG00000028955	Vamp3	-	4:151047299-151057963	-	-	72.1909	68.8273	75.5545	OK
ENSMUSG00000038733	-	-	ENSMUSG00000038733	Wdr26	-	1:181173227-181211552	-	-	72.0874	69.2212	74.9537	OK
ENSMUSG00000058793	-	-	ENSMUSG00000058793	Cds2	-	2:132263147-132312050	-	-	72.0338	69.6205	74.447	OK
ENSMUSG00000004451	-	-	ENSMUSG00000004451	Ralb	-	1:119470304-119504794	-	-	71.9508	68.5991	75.3024	OK
ENSMUSG00000078238	-	-	ENSMUSG00000078238	Gm12854	-	4:116067267-116067564	-	-	71.8978	61.9332	81.8624	OK
ENSMUSG00000023861	-	-	ENSMUSG00000023861	Mpc1	-	17:8282903-8297661	-	-	71.8957	67.8569	75.9345	OK
ENSMUSG00000039218	-	-	ENSMUSG00000039218	Srrm2	-	17:23790661-23824741	-	-	71.8516	68.3867	75.3165	OK
ENSMUSG00000030769	-	-	ENSMUSG00000030769	Slc5a11	-	7:123214779-123273253	-	-	71.7483	17.9908	125.506	OK
ENSMUSG00000029254	-	-	ENSMUSG00000029254	Stap1	-	5:86071745-86106125	-	-	71.6917	68.3067	75.0768	OK
ENSMUSG00000037992	-	-	ENSMUSG00000037992	Rara	-	11:98927817-98974942	-	-	71.6828	69.1538	74.2118	OK
ENSMUSG00000018770	-	-	ENSMUSG00000018770	Atp5g3	-	2:73908446-73911326	-	-	71.5686	67.5697	75.5674	OK
ENSMUSG00000039637	-	-	ENSMUSG00000039637	Coro7	-	16:4626132-4679777	-	-	71.3588	67.2475	75.4701	OK
ENSMUSG00000033777	-	-	ENSMUSG00000033777	Tlr13	-	X:106143203-106160493	-	-	71.353	68.1811	74.5248	OK
ENSMUSG00000040990	-	-	ENSMUSG00000040990	Sh3kbp1	-	X:159627271-159978069	-	-	71.3329	68.6387	74.0271	OK
ENSMUSG00000021036	-	-	ENSMUSG00000021036	Sptlc2	-	12:87305057-87388355	-	-	71.3039	67.5061	75.1016	OK
ENSMUSG00000028437	-	-	ENSMUSG00000028437	Ubap1	-	4:41348995-41390525	-	-	71.1322	66.7795	75.4849	OK
ENSMUSG00000060992	-	-	ENSMUSG00000060992	Copz1	-	15:103272910-103299862	-	-	71.0459	69.1701	72.9217	OK
ENSMUSG00000029366	-	-	ENSMUSG00000029366	Dck	-	5:88764995-88783281	-	-	71.0435	67.8368	74.2502	OK
ENSMUSG00000025026	-	-	ENSMUSG00000025026	Add3	-	19:53140444-53247399	-	-	71.0397	69.0255	73.0539	OK
ENSMUSG00000048277	-	-	ENSMUSG00000048277	Syngr2	-	11:117809667-117814283	-	-	71.0349	67.6372	74.4326	OK
ENSMUSG00000089917	-	-	ENSMUSG00000089917	Uckl1	-	2:181569148-181584892	-	-	70.9471	67.3464	74.5479	OK
ENSMUSG00000021224	-	-	ENSMUSG00000021224	Numb	-	12:83794033-83921934	-	-	70.8382	67.6057	74.0706	OK
ENSMUSG00000020190	-	-	ENSMUSG00000020190	Mknk2	-	10:80665326-80678112	-	-	70.8053	67.869	73.7416	OK
ENSMUSG00000022433	-	-	ENSMUSG00000022433	Csnk1e	-	15:79417855-79443919	-	-	70.7064	67.5712	73.8416	OK
ENSMUSG00000037373	-	-	ENSMUSG00000037373	Ctbp1	-	5:33247722-33274994	-	-	70.4847	67.233	73.7365	OK
ENSMUSG00000029993	-	-	ENSMUSG00000029993	Nfu1	-	6:87009235-87028461	-	-	70.4836	66.9798	73.9874	OK
ENSMUSG00000023572	-	-	ENSMUSG00000023572	Ccndbp1	-	2:121008402-121016904	-	-	70.4465	67.3837	73.5094	OK
ENSMUSG00000028419	-	-	ENSMUSG00000028419	Chmp5	-	4:40948406-40965303	-	-	70.3938	68.4228	72.3648	OK
ENSMUSG00000027346	-	-	ENSMUSG00000027346	Gpcpd1	-	2:132529081-132587729	-	-	70.176	68.0773	72.2748	OK
ENSMUSG00000024248	-	-	ENSMUSG00000024248	Cox7a2l	-	17:83501918-83514333	-	-	70.0293	66.25	73.8086	OK
ENSMUSG00000031776	-	-	ENSMUSG00000031776	Arl2bp	-	8:94666754-94674417	-	-	70.0272	67.02	73.0344	OK
ENSMUSG00000058558	-	-	ENSMUSG00000058558	Rpl5	-	5:107900501-107909005	-	-	70.0135	66.7078	73.3192	OK
ENSMUSG00000098320	-	-	ENSMUSG00000098320	Vis1	-	2:45280723-45280924	-	-	69.9715	0	209.914	OK
ENSMUSG00000018796	-	-	ENSMUSG00000018796	Acsl1	-	8:46471040-46536051	-	-	69.9472	66.8298	73.0646	OK
ENSMUSG00000028497	-	-	ENSMUSG00000028497	Hacd4	-	4:88396143-88438928	-	-	69.7906	66.7724	72.8089	OK
ENSMUSG00000043157	-	-	ENSMUSG00000043157	Arl11	-	14:61309752-61311936	-	-	69.7832	67.7961	71.7703	OK
ENSMUSG00000024937	-	-	ENSMUSG00000024937	Ehbp1l1	-	19:5707375-5726317	-	-	69.6876	67.2591	72.1161	OK
ENSMUSG00000025825	-	-	ENSMUSG00000025825	Iscu	-	5:113772747-113778288	-	-	69.5943	65.8809	73.3078	OK
ENSMUSG00000034354	-	-	ENSMUSG00000034354	Mtmr3	-	11:4480867-4594863	-	-	69.5895	67.6105	71.5685	OK
ENSMUSG00000028797	-	-	ENSMUSG00000028797	Tmem234	-	4:129600667-129624059	-	-	69.509	66.2948	72.7233	OK
ENSMUSG00000069792	-	-	ENSMUSG00000069792	Wfdc17	-	11:83703990-83706268	-	-	69.5047	65.3373	73.6721	OK
ENSMUSG00000022489	-	-	ENSMUSG00000022489	Pde1b	-	15:103503297-103530052	-	-	69.404	68.0519	70.7561	OK
ENSMUSG00000028672	-	-	ENSMUSG00000028672	Hmgcl	-	4:135946447-135962617	-	-	69.324	66.1786	72.4694	OK
ENSMUSG00000021024	-	-	ENSMUSG00000021024	Psma6	-	12:55384221-55418454	-	-	69.32	65.5313	73.1087	OK
ENSMUSG00000024855	-	-	ENSMUSG00000024855	Pacs1	-	19:5133687-5273119	-	-	69.3077	68.2092	70.4062	OK
ENSMUSG00000059005	-	-	ENSMUSG00000059005	Hnrnpa3	-	2:75659260-75669407	-	-	69.2044	66.3799	72.0288	OK
ENSMUSG00000032637	-	-	ENSMUSG00000032637	Atxn2l	-	7:126491707-126503437	-	-	69.0998	66.9538	71.2458	OK
ENSMUSG00000047459	-	-	ENSMUSG00000047459	Dynlrb1	-	2:155236532-155250277	-	-	68.8725	64.5182	73.2269	OK
ENSMUSG00000006705	-	-	ENSMUSG00000006705	Pknox1	-	17:31564748-31607684	-	-	68.872	65.6947	72.0493	OK
ENSMUSG00000024146	-	-	ENSMUSG00000024146	Cript	-	17:87025549-87035810	-	-	68.8201	65.4341	72.2061	OK
ENSMUSG00000029390	-	-	ENSMUSG00000029390	Tmed2	-	5:124540694-124550506	-	-	68.7216	63.9847	73.4585	OK
ENSMUSG00000037731	-	-	ENSMUSG00000037731	Themis2	-	4:132781842-132796387	-	-	68.6409	67.3253	69.9566	OK
ENSMUSG00000072235	-	-	ENSMUSG00000072235	Tuba1a	-	15:98949840-98953551	-	-	68.5975	65.393	71.8021	OK
ENSMUSG00000027130	-	-	ENSMUSG00000027130	Slc12a6	-	2:112265824-112363163	-	-	68.5429	66.4655	70.6202	OK
ENSMUSG00000057177	-	-	ENSMUSG00000057177	Gsk3a	-	7:25228257-25237851	-	-	68.4771	65.2577	71.6966	OK
ENSMUSG00000060036	-	-	ENSMUSG00000060036	Rpl3	-	15:80077793-80091868	-	-	68.4023	65.1795	71.625	OK
ENSMUSG00000010097	-	-	ENSMUSG00000010097	Nxf1	-	19:8757072-8772475	-	-	68.3448	61.7084	74.9812	OK
ENSMUSG00000019132	-	-	ENSMUSG00000019132	BC005537	-	13:24801656-24814013	-	-	68.1159	65.0122	71.2195	OK
ENSMUSG00000029344	-	-	ENSMUSG00000029344	Tpst2	-	5:112276690-112315361	-	-	68.0717	64.151	71.9924	OK
ENSMUSG00000043866	-	-	ENSMUSG00000043866	Taf10	-	7:105739392-105744361	-	-	68.0288	63.6133	72.4443	OK
ENSMUSG00000033720	-	-	ENSMUSG00000033720	Sfxn5	-	6:85213050-85333422	-	-	67.96	64.9107	71.0094	OK
ENSMUSG00000056515	-	-	ENSMUSG00000056515	Rab31	-	17:65651725-65772752	-	-	67.9173	66.6916	69.1429	OK
ENSMUSG00000024401	-	-	ENSMUSG00000024401	Tnf	-	17:35199380-35202007	-	-	67.8943	64.5555	71.2331	OK
ENSMUSG00000022971	-	-	ENSMUSG00000022971	Ifnar2	-	16:91372782-91405589	-	-	67.833	64.5222	71.1437	OK
ENSMUSG00000030330	-	-	ENSMUSG00000030330	Ing4	-	6:125039759-125051499	-	-	67.5915	65.0086	70.1745	OK
ENSMUSG00000025786	-	-	ENSMUSG00000025786	Zdhhc3	-	9:123066159-123113205	-	-	67.5707	65.3471	69.7943	OK
ENSMUSG00000064267	-	-	ENSMUSG00000064267	Hvcn1	-	5:122206803-122242297	-	-	67.3027	64.3246	70.2808	OK
ENSMUSG00000095028	-	-	ENSMUSG00000095028	Sirpb1b	-	3:15495750-15575065	-	-	67.1621	63.943	70.3812	OK
ENSMUSG00000020132	-	-	ENSMUSG00000020132	Rab21	-	10:115289862-115315591	-	-	67.138	65.4027	68.8734	OK
ENSMUSG00000023990	-	-	ENSMUSG00000023990	Tfeb	-	17:47737029-47792419	-	-	67.0593	63.0334	71.0851	OK
ENSMUSG00000006169	-	-	ENSMUSG00000006169	Clint1	-	11:45852050-45910625	-	-	66.9658	64.3827	69.5489	OK
ENSMUSG00000057522	-	-	ENSMUSG00000057522	Spop	-	11:95414079-95493406	-	-	66.9387	64.0983	69.7791	OK
ENSMUSG00000036402	-	-	ENSMUSG00000036402	Gng12	-	6:66896396-67021350	-	-	66.8884	63.5293	70.2475	OK
ENSMUSG00000093803	-	-	ENSMUSG00000093803	Ppp2r3d	-	9:124476607-124476861	-	-	66.8193	51.244	82.3946	OK
ENSMUSG00000036944	-	-	ENSMUSG00000036944	Tmem71	-	15:66526211-66561046	-	-	66.8163	65.4817	68.1509	OK
ENSMUSG00000090213	-	-	ENSMUSG00000090213	Tmem189	-	2:167642607-167689822	-	-	66.7946	64.063	69.5263	OK
ENSMUSG00000030095	-	-	ENSMUSG00000030095	Tmem43	-	6:91473702-91488459	-	-	66.7229	63.6241	69.8217	OK
ENSMUSG00000026977	-	-	ENSMUSG00000026977	2007-03-01	-	2:60209886-60250676	-	-	66.6753	57.9716	75.3791	OK
ENSMUSG00000043873	-	-	ENSMUSG00000043873	Chil5	-	3:106016918-106032814	-	-	66.6689	63.7374	69.6004	OK
ENSMUSG00000064367	-	-	ENSMUSG00000064367	mt-Nd5	-	MT:11741-13565	-	-	66.6439	63.3965	69.8912	OK
ENSMUSG00000037318	-	-	ENSMUSG00000037318	Traf3ip3	-	1:193175452-193201703	-	-	66.6431	62.813	70.4733	OK
ENSMUSG00000021114	-	-	ENSMUSG00000021114	Atp6v1d	-	12:78842988-78861638	-	-	66.5913	64.5802	68.6025	OK
ENSMUSG00000057948	-	-	ENSMUSG00000057948	Unc13d	-	11:116062094-116077961	-	-	66.514	63.8493	69.1787	OK
ENSMUSG00000028692	-	-	ENSMUSG00000028692	Akr1a1	-	4:116636509-116651680	-	-	66.475	63.0974	69.8526	OK
ENSMUSG00000026466	-	-	ENSMUSG00000026466	Tor1aip1	-	1:156004598-156036480	-	-	66.4439	63.4341	69.4537	OK
ENSMUSG00000027339	-	-	ENSMUSG00000027339	Rassf2	-	2:131989414-132030258	-	-	66.382	63.6243	69.1396	OK
ENSMUSG00000021365	-	-	ENSMUSG00000021365	Nedd9	-	13:41309915-41487320	-	-	66.3271	63.4192	69.2349	OK
ENSMUSG00000068328	-	-	ENSMUSG00000068328	Aup1	-	6:83054652-83057680	-	-	66.2994	62.9529	69.6459	OK
ENSMUSG00000026893	-	-	ENSMUSG00000026893	Gca	-	2:62664284-62694109	-	-	66.2904	60.8253	71.7554	OK
ENSMUSG00000022895	-	-	ENSMUSG00000022895	Ets2	-	16:95702074-95721051	-	-	66.2774	63.4147	69.14	OK
ENSMUSG00000061315	-	-	ENSMUSG00000061315	Naca	-	10:128035345-128048637	-	-	66.2734	62.6867	69.8602	OK
ENSMUSG00000018820	-	-	ENSMUSG00000018820	Zfyve27	-	19:42163950-42194590	-	-	66.137	63.5919	68.6821	OK
ENSMUSG00000054405	-	-	ENSMUSG00000054405	Dnajc8	-	4:132535549-132553742	-	-	66.1328	62.8884	69.3772	OK
ENSMUSG00000071655	-	-	ENSMUSG00000071655	Ubxn1	-	19:8871558-8875663	-	-	66.0188	62.6619	69.3757	OK
ENSMUSG00000025509	-	-	ENSMUSG00000025509	Pnpla2	-	7:141455197-141460743	-	-	65.9744	63.4715	68.4772	OK
ENSMUSG00000002107	-	-	ENSMUSG00000002107	Celf2	-	2:6539693-7509563	-	-	65.958	63.833	68.083	OK
ENSMUSG00000050721	-	-	ENSMUSG00000050721	Plekho2	-	9:65554385-65580040	-	-	65.9239	64.675	67.1728	OK
ENSMUSG00000064373	-	-	ENSMUSG00000064373	Sepp1	-	15:3268546-3280508	-	-	65.7597	62.6268	68.8926	OK
ENSMUSG00000030591	-	-	ENSMUSG00000030591	Psmd8	-	7:29174187-29180701	-	-	65.5882	62.3921	68.7844	OK
ENSMUSG00000022969	-	-	ENSMUSG00000022969	Il10rb	-	16:91406163-91425834	-	-	65.5239	62.3703	68.6775	OK
ENSMUSG00000031590	-	-	ENSMUSG00000031590	Frg1	-	8:41397456-41417118	-	-	65.4598	63.1264	67.7932	OK
ENSMUSG00000016481	-	-	ENSMUSG00000016481	Cr1l	-	1:195097381-195131586	-	-	65.4479	62.5708	68.325	OK
ENSMUSG00000003031	-	-	ENSMUSG00000003031	Cdkn1b	-	6:134920400-134925513	-	-	65.3947	62.9173	67.8722	OK
ENSMUSG00000077450	-	-	ENSMUSG00000077450	Rab11b	-	17:33742483-33760530	-	-	65.3825	62.463	68.3019	OK
ENSMUSG00000020238	-	-	ENSMUSG00000020238	Ncln	-	10:81486248-81496392	-	-	65.3513	62.1225	68.5801	OK
ENSMUSG00000026927	-	-	ENSMUSG00000026927	Sdccag3	-	2:26382801-26389316	-	-	65.3506	62.5241	68.177	OK
ENSMUSG00000040811	-	-	ENSMUSG00000040811	Eml2	-	7:19176420-19206482	-	-	65.3471	61.1519	69.5424	OK
ENSMUSG00000096727	-	-	ENSMUSG00000096727	Psmb9	-	17:34181987-34187764	-	-	65.3463	61.0401	69.6525	OK
ENSMUSG00000020272	-	-	ENSMUSG00000020272	Stk10	-	11:32533304-32624587	-	-	65.2744	62.4031	68.1456	OK
ENSMUSG00000087187	-	-	ENSMUSG00000087187	Gm13431	-	2:36216776-36222934	-	-	65.1174	59.1232	71.1117	OK
ENSMUSG00000023456	-	-	ENSMUSG00000023456	Tpi1	-	6:124810585-124814296	-	-	65.1052	61.5451	68.6654	OK
ENSMUSG00000044199	-	-	ENSMUSG00000044199	S1pr4	-	10:81497744-81500132	-	-	65.0835	63.6083	66.5587	OK
ENSMUSG00000038324	-	-	ENSMUSG00000038324	Trpc4ap	-	2:155634270-155692384	-	-	65.0161	62.2895	67.7426	OK
ENSMUSG00000022508	-	-	ENSMUSG00000022508	Bcl6	-	16:23965051-23988852	-	-	64.998	62.1177	67.8783	OK
ENSMUSG00000031627	-	-	ENSMUSG00000031627	Irf2	-	8:46739744-46847458	-	-	64.9725	63.5266	66.4184	OK
ENSMUSG00000049339	-	-	ENSMUSG00000049339	Fam134a	-	1:75142777-75147913	-	-	64.9525	59.9137	69.9913	OK
ENSMUSG00000005054	-	-	ENSMUSG00000005054	Cstb	-	10:78425669-78427619	-	-	64.8947	61.2649	68.5245	OK
ENSMUSG00000027712	-	-	ENSMUSG00000027712	Anxa5	-	3:36448922-36475894	-	-	64.8841	61.3737	68.3946	OK
ENSMUSG00000029076	-	-	ENSMUSG00000029076	Sdf4	-	4:155992871-156013610	-	-	64.7791	61.7044	67.8537	OK
ENSMUSG00000024986	-	-	ENSMUSG00000024986	Hhex	-	19:37434809-37440731	-	-	64.6793	62.0053	67.3533	OK
ENSMUSG00000002996	-	-	ENSMUSG00000002996	Hbp1	-	12:31926253-31950535	-	-	64.6086	61.887	67.3301	OK
ENSMUSG00000069049	-	-	ENSMUSG00000069049	Eif2s3y	-	Y:1010542-1028847	-	-	64.5912	61.5856	67.5968	OK
ENSMUSG00000029840	-	-	ENSMUSG00000029840	Mtpn	-	6:35508905-35539888	-	-	64.5305	61.6408	67.4203	OK
ENSMUSG00000003545	-	-	ENSMUSG00000003545	Fosb	-	7:19302720-19310045	-	-	64.5153	63.3683	65.6623	OK
ENSMUSG00000035722	-	-	ENSMUSG00000035722	Abca7	-	10:79996493-80015572	-	-	64.3756	62.3241	66.427	OK
ENSMUSG00000046062	-	-	ENSMUSG00000046062	Ppp1r15b	-	1:133131142-133139783	-	-	64.3682	62.1202	66.6161	OK
ENSMUSG00000036931	-	-	ENSMUSG00000036931	Nfkbid	-	7:30421731-30428746	-	-	64.3427	61.6438	67.0415	OK
ENSMUSG00000104960	-	-	ENSMUSG00000104960	Snhg8	-	3:123507551-123508404	-	-	64.289	59.6581	68.92	OK
ENSMUSG00000078783	-	-	ENSMUSG00000078783	Gm9733	-	3:15296550-15332302	-	-	64.2644	60.7522	67.7766	OK
ENSMUSG00000014294	-	-	ENSMUSG00000014294	Ndufa2	-	18:36742331-36744557	-	-	64.2594	59.649	68.8697	OK
ENSMUSG00000020385	-	-	ENSMUSG00000020385	Clk4	-	11:51261729-51281766	-	-	64.2587	61.2876	67.2297	OK
ENSMUSG00000038463	-	-	ENSMUSG00000038463	Olfml2b	-	1:170644531-170682789	-	-	64.2137	62.9455	65.4819	OK
ENSMUSG00000010110	-	-	ENSMUSG00000010110	Stx5a	-	19:8741412-8756069	-	-	64.1965	60.9949	67.3982	OK
ENSMUSG00000000171	-	-	ENSMUSG00000000171	Sdhd	-	9:50596337-50603849	-	-	63.8928	61.8221	65.9634	OK
ENSMUSG00000027540	-	-	ENSMUSG00000027540	Ptpn1	-	2:167932056-167979385	-	-	63.7777	61.0098	66.5456	OK
ENSMUSG00000024338	-	-	ENSMUSG00000024338	Psmb8	-	17:34197720-34201454	-	-	63.7589	60.5945	66.9232	OK
ENSMUSG00000025428	-	-	ENSMUSG00000025428	Atp5a1	-	18:77773728-77782869	-	-	63.7373	60.8124	66.6622	OK
ENSMUSG00000053338	-	-	ENSMUSG00000053338	Tarm1	-	7:3489078-3502465	-	-	63.719	61.0389	66.399	OK
ENSMUSG00000027751	-	-	ENSMUSG00000027751	Supt20	-	3:54692806-54728766	-	-	63.4674	61.5445	65.3904	OK
ENSMUSG00000028675	-	-	ENSMUSG00000028675	Pnrc2	-	4:135870917-135873850	-	-	63.4383	0	994.219	OK
ENSMUSG00000044811	-	-	ENSMUSG00000044811	AF251705	-	11:114996720-115001880	-	-	63.4132	60.5854	66.2409	OK
ENSMUSG00000047187	-	-	ENSMUSG00000047187	Rab2a	-	4:8535643-8607778	-	-	63.2319	61.6864	64.7774	OK
ENSMUSG00000020530	-	-	ENSMUSG00000020530	Ggnbp2	-	11:84832360-84870817	-	-	63.2318	60.0125	66.4511	OK
ENSMUSG00000060373	-	-	ENSMUSG00000060373	Hnrnpc	-	14:52073379-52104028	-	-	63.2062	60.293	66.1195	OK
ENSMUSG00000022452	-	-	ENSMUSG00000022452	Smdt1	-	15:82338958-82349091	-	-	63.1817	58.9892	67.3741	OK
ENSMUSG00000054499	-	-	ENSMUSG00000054499	Dedd2	-	7:25202839-25219859	-	-	63.1031	61.428	64.7782	OK
ENSMUSG00000011958	-	-	ENSMUSG00000011958	Bnip2	-	9:69989465-70008317	-	-	63.0185	60.4011	65.6359	OK
ENSMUSG00000073422	-	-	ENSMUSG00000073422	H2-Ke6	-	17:34026032-34028060	-	-	63.01	59.7668	66.2532	OK
ENSMUSG00000022965	-	-	ENSMUSG00000022965	Ifngr2	-	16:91547071-91565169	-	-	63.0015	59.4102	66.5928	OK
ENSMUSG00000050966	-	-	ENSMUSG00000050966	Lin28a	-	4:134003329-134018841	-	-	62.9529	58.492	67.4138	OK
ENSMUSG00000079658	-	-	ENSMUSG00000079658	Tceb1	-	1:16641724-16657042	-	-	62.7778	57.2964	68.2591	OK
ENSMUSG00000034042	-	-	ENSMUSG00000034042	Gpbp1l1	-	4:116557657-116593882	-	-	62.7671	58.6018	66.9324	OK
ENSMUSG00000026288	-	-	ENSMUSG00000026288	Inpp5d	-	1:87620311-87720507	-	-	62.7269	60.6903	64.7634	OK
ENSMUSG00000025204	-	-	ENSMUSG00000025204	Ndufb8	-	19:44548571-44555440	-	-	62.556	58.4409	66.6711	OK
ENSMUSG00000025408	-	-	ENSMUSG00000025408	Ddit3	-	10:127290773-127296288	-	-	62.5517	59.0823	66.021	OK
ENSMUSG00000026219	-	-	ENSMUSG00000026219	Trip12	-	1:84721188-84840516	-	-	62.4666	59.2854	65.6479	OK
ENSMUSG00000071068	-	-	ENSMUSG00000071068	Treml2	-	17:48300037-48312534	-	-	62.4634	61.4408	63.486	OK
ENSMUSG00000053119	-	-	ENSMUSG00000053119	Chmp3	-	6:71543796-71582609	-	-	62.4548	58.1897	66.7198	OK
ENSMUSG00000025220	-	-	ENSMUSG00000025220	Mgea5	-	19:45750260-45783520	-	-	62.4515	59.703	65.2	OK
ENSMUSG00000006127	-	-	ENSMUSG00000006127	Inpp5k	-	11:75630987-75648871	-	-	62.45	59.6746	65.2254	OK
ENSMUSG00000054823	-	-	ENSMUSG00000054823	Whsc1l1	-	8:25601600-25719667	-	-	62.4448	60.6707	64.2189	OK
ENSMUSG00000021794	-	-	ENSMUSG00000021794	Glud1	-	14:34310726-34345144	-	-	62.3739	59.4173	65.3304	OK
ENSMUSG00000066800	-	-	ENSMUSG00000066800	Rnasel	-	1:153749425-153764221	-	-	62.3282	59.9477	64.7088	OK
ENSMUSG00000051695	-	-	ENSMUSG00000051695	Pcbp1	-	6:86524491-86526321	-	-	62.2991	59.2353	65.363	OK
ENSMUSG00000028793	-	-	ENSMUSG00000028793	Rnf19b	-	4:129058270-129085886	-	-	62.2357	59.8954	64.5761	OK
ENSMUSG00000061950	-	-	ENSMUSG00000061950	Ppp4r1	-	17:65782572-65841926	-	-	62.2241	59.4414	65.0068	OK
ENSMUSG00000020564	-	-	ENSMUSG00000020564	Atxn7l1	-	12:33147692-33375659	-	-	62.219	58.7362	65.7019	OK
ENSMUSG00000072772	-	-	ENSMUSG00000072772	Grcc10	-	6:124739182-124741374	-	-	62.1907	57.6368	66.7446	OK
ENSMUSG00000071054	-	-	ENSMUSG00000071054	Safb	-	17:56584824-56606294	-	-	62.1818	57.6679	66.6958	OK
ENSMUSG00000030751	-	-	ENSMUSG00000030751	Psma1	-	7:114264605-114276118	-	-	62.1316	58.8432	65.4201	OK
ENSMUSG00000001098	-	-	ENSMUSG00000001098	Kctd10	-	5:114363566-114380508	-	-	61.9437	59.2077	64.6796	OK
ENSMUSG00000042572	-	-	ENSMUSG00000042572	Ube2q1	-	3:89773615-89784000	-	-	61.8341	59.2268	64.4415	OK
ENSMUSG00000022781	-	-	ENSMUSG00000022781	Pak2	-	16:32016289-32079342	-	-	61.7839	59.0898	64.478	OK
ENSMUSG00000037072	-	-	ENSMUSG00000037072	2015-09-01	-	3:144570303-144597680	-	-	61.7631	58.9479	64.5784	OK
ENSMUSG00000028849	-	-	ENSMUSG00000028849	Map7d1	-	4:126232166-126256343	-	-	61.593	58.8754	64.3107	OK
ENSMUSG00000009630	-	-	ENSMUSG00000009630	Ppp2cb	-	8:33599620-33619794	-	-	61.5669	58.5326	64.6013	OK
ENSMUSG00000020149	-	-	ENSMUSG00000020149	Rab1	-	11:20201431-20226856	-	-	61.5416	59.1226	63.9606	OK
ENSMUSG00000073423	-	-	ENSMUSG00000073423	Zfp414	-	17:33629089-33631779	-	-	61.4993	57.508	65.4906	OK
ENSMUSG00000020455	-	-	ENSMUSG00000020455	Trim11	-	11:58978092-58991458	-	-	61.4073	59.221	63.5937	OK
ENSMUSG00000024042	-	-	ENSMUSG00000024042	Sik1	-	17:31844247-31855792	-	-	61.3659	60.3525	62.3792	OK
ENSMUSG00000053835	-	-	ENSMUSG00000053835	H2-T24	-	17:36005694-36020560	-	-	61.2116	58.3889	64.0342	OK
ENSMUSG00000023791	-	-	ENSMUSG00000023791	Pigx	-	16:32084417-32099738	-	-	61.1837	58.0714	64.2961	OK
ENSMUSG00000021361	-	-	ENSMUSG00000021361	Tmem14c	-	13:41016249-41022575	-	-	61.0833	58.6116	63.5549	OK
ENSMUSG00000028211	-	-	ENSMUSG00000028211	Trp53inp1	-	4:11156430-11174379	-	-	61.0759	59.038	63.1137	OK
ENSMUSG00000014905	-	-	ENSMUSG00000014905	Dnajb9	-	12:44205896-44210068	-	-	60.8389	59.2132	62.4646	OK
ENSMUSG00000029616	-	-	ENSMUSG00000029616	Erp29	-	5:121428589-121452506	-	-	60.8292	57.7148	63.9436	OK
ENSMUSG00000026171	-	-	ENSMUSG00000026171	Rnf25	-	1:74593747-74601397	-	-	60.6558	56.4539	64.8577	OK
ENSMUSG00000014769	-	-	ENSMUSG00000014769	Psmb1	-	17:15475720-15498276	-	-	60.3884	58.0782	62.6987	OK
ENSMUSG00000060131	-	-	ENSMUSG00000060131	Atp8b4	-	2:126320972-126500674	-	-	60.1877	57.8291	62.5462	OK
ENSMUSG00000037966	-	-	ENSMUSG00000037966	Ninj1	-	13:49187484-49196244	-	-	60.1522	56.9121	63.3922	OK
ENSMUSG00000086564	-	-	ENSMUSG00000086564	Cd101	-	3:100993528-101029556	-	-	60.134	57.3881	62.8799	OK
ENSMUSG00000017631	-	-	ENSMUSG00000017631	Abr	-	11:76416733-76622314	-	-	60.1309	58.0458	62.2161	OK
ENSMUSG00000018899	-	-	ENSMUSG00000018899	Irf1	-	11:53770013-53778374	-	-	60.0941	57.1038	63.0844	OK
ENSMUSG00000029621	-	-	ENSMUSG00000029621	Arpc1a	-	5:145083829-145108761	-	-	60.0633	56.9007	63.2259	OK
ENSMUSG00000032000	-	-	ENSMUSG00000032000	Birc3	-	9:7848698-7873186	-	-	60.0431	56.1534	63.9328	OK
ENSMUSG00000008384	-	-	ENSMUSG00000008384	Sertad1	-	7:27486909-27490316	-	-	59.9049	56.6631	63.1467	OK
ENSMUSG00000004936	-	-	ENSMUSG00000004936	Map2k1	-	9:64185769-64253631	-	-	59.7867	56.9481	62.6254	OK
ENSMUSG00000064254	-	-	ENSMUSG00000064254	Ethe1	-	7:24587542-24608925	-	-	59.7491	56.6675	62.8307	OK
ENSMUSG00000025409	-	-	ENSMUSG00000025409	Mbd6	-	10:127281955-127289018	-	-	59.7361	57.6545	61.8177	OK
ENSMUSG00000052384	-	-	ENSMUSG00000052384	Nrros	-	16:32142784-32165594	-	-	59.6805	57.4202	61.9408	OK
ENSMUSG00000022973	-	-	ENSMUSG00000022973	Synj1	-	16:90936091-91011308	-	-	59.6556	55.3589	63.9523	OK
ENSMUSG00000025410	-	-	ENSMUSG00000025410	Dctn2	-	10:127266261-127281959	-	-	59.629	56.701	62.5569	OK
ENSMUSG00000022194	-	-	ENSMUSG00000022194	Pabpn1	-	14:54892499-54898169	-	-	59.6026	56.6934	62.5118	OK
ENSMUSG00000018983	-	-	ENSMUSG00000018983	E2f2	-	4:136172393-136196057	-	-	59.5959	56.8714	62.3203	OK
ENSMUSG00000025609	-	-	ENSMUSG00000025609	Mkln1	-	6:31398734-31516811	-	-	59.3221	55.8557	62.7885	OK
ENSMUSG00000032661	-	-	ENSMUSG00000032661	Oas3	-	5:120753097-120777661	-	-	59.3194	56.7371	61.9018	OK
ENSMUSG00000028228	-	-	ENSMUSG00000028228	Cpne3	-	4:19519253-19570108	-	-	59.2122	56.6289	61.7956	OK
ENSMUSG00000041560	-	-	ENSMUSG00000041560	Gltscr2	-	7:15936182-15946074	-	-	59.1757	55.2856	63.0658	OK
ENSMUSG00000014195	-	-	ENSMUSG00000014195	Dnajc7	-	11:100582817-100620168	-	-	59.1756	56.2319	62.1192	OK
ENSMUSG00000062604	-	-	ENSMUSG00000062604	Srpk2	-	5:23503263-23684617	-	-	59.0429	56.9018	61.184	OK
ENSMUSG00000002015	-	-	ENSMUSG00000002015	Bcap31	-	X:73686177-73716175	-	-	59.0262	56.9699	61.0824	OK
ENSMUSG00000054676	-	-	ENSMUSG00000054676	1600014C10Rik	-	7:38183216-38197568	-	-	59.0217	56.446	61.5974	OK
ENSMUSG00000031167	-	-	ENSMUSG00000031167	Rbm3	-	X:8138974-8145880	-	-	59.0165	56.6128	61.4202	OK
ENSMUSG00000054387	-	-	ENSMUSG00000054387	Mdm4	-	1:132959483-133030561	-	-	58.9845	56.4769	61.4921	OK
ENSMUSG00000020745	-	-	ENSMUSG00000020745	Pafah1b1	-	11:74673948-74724670	-	-	58.9359	55.1724	62.6993	OK
ENSMUSG00000039016	-	-	ENSMUSG00000039016	Timm8b	-	9:50603900-50605320	-	-	58.8942	54.3008	63.4877	OK
ENSMUSG00000032475	-	-	ENSMUSG00000032475	Nck1	-	9:100492292-100546134	-	-	58.8433	55.9318	61.7548	OK
ENSMUSG00000020849	-	-	ENSMUSG00000020849	Ywhae	-	11:75732868-75765845	-	-	58.8155	55.9708	61.6603	OK
ENSMUSG00000020143	-	-	ENSMUSG00000020143	Dock2	-	11:34226814-34783892	-	-	58.74	56.0039	61.4761	OK
ENSMUSG00000028088	-	-	ENSMUSG00000028088	Fmo5	-	3:97628803-97655282	-	-	58.6652	56.5642	60.7662	OK
ENSMUSG00000043207	-	-	ENSMUSG00000043207	Zmpste24	-	4:121059236-121098241	-	-	58.6117	55.7153	61.5081	OK
ENSMUSG00000024392	-	-	ENSMUSG00000024392	Bag6	-	17:35135177-35147322	-	-	58.5723	55.6759	61.4688	OK
ENSMUSG00000030629	-	-	ENSMUSG00000030629	Zfand6	-	7:84615053-84679361	-	-	58.5268	55.7024	61.3513	OK
ENSMUSG00000039616	-	-	ENSMUSG00000039616	Mocos	-	18:24653690-24701556	-	-	58.5244	57.2605	59.7884	OK
ENSMUSG00000032239	-	-	ENSMUSG00000032239	Rp9	-	9:22448310-22468356	-	-	58.4975	56.3636	60.6314	OK
ENSMUSG00000021917	-	-	ENSMUSG00000021917	Spcs1	-	14:30999825-31001672	-	-	58.466	55.0716	61.8605	OK
ENSMUSG00000036372	-	-	ENSMUSG00000036372	Tmem258	-	19:10204013-10207824	-	-	58.4178	54.1493	62.6862	OK
ENSMUSG00000029098	-	-	ENSMUSG00000029098	Acox3	-	5:35583039-35615352	-	-	58.2584	55.2486	61.2682	OK
ENSMUSG00000040725	-	-	ENSMUSG00000040725	Hnrnpul1	-	7:25721497-25754730	-	-	58.2556	55.6001	60.9112	OK
ENSMUSG00000042625	-	-	ENSMUSG00000042625	Safb2	-	17:56560964-56584585	-	-	58.2515	55.5638	60.9391	OK
ENSMUSG00000036299	-	-	ENSMUSG00000036299	BC031181	-	18:75005899-75009933	-	-	58.2222	55.9696	60.4749	OK
ENSMUSG00000037573	-	-	ENSMUSG00000037573	Tob1	-	11:94211453-94215495	-	-	58.1683	56.7442	59.5925	OK
ENSMUSG00000054428	-	-	ENSMUSG00000054428	Atpif1	-	4:132530554-132533659	-	-	58.1628	53.7161	62.6095	OK
ENSMUSG00000078122	-	-	ENSMUSG00000078122	F630028O10Rik	-	X:96239925-96243636	-	-	58.0265	55.6614	60.3915	OK
ENSMUSG00000048924	-	-	ENSMUSG00000048924	Ccdc125	-	13:100669480-100697240	-	-	58.0179	55.3286	60.7072	OK
ENSMUSG00000004056	-	-	ENSMUSG00000004056	Akt2	-	7:27591551-27640826	-	-	57.9353	55.6946	60.176	OK
ENSMUSG00000035673	-	-	ENSMUSG00000035673	Sbno2	-	10:80057415-80102698	-	-	57.9011	56.8814	58.9208	OK
ENSMUSG00000022536	-	-	ENSMUSG00000022536	Glyr1	-	16:5013905-5049910	-	-	57.8658	55.5775	60.1541	OK
ENSMUSG00000040774	-	-	ENSMUSG00000040774	Cept1	-	3:106502259-106547802	-	-	57.8593	55.1633	60.5552	OK
ENSMUSG00000017561	-	-	ENSMUSG00000017561	Crlf3	-	11:80046492-80080991	-	-	57.8434	55.03	60.6569	OK
ENSMUSG00000028098	-	-	ENSMUSG00000028098	Rnf115	-	3:96727663-96791638	-	-	57.825	55.0558	60.5942	OK
ENSMUSG00000063511	-	-	ENSMUSG00000063511	Snrnp70	-	7:45376461-45395692	-	-	57.7993	56.1175	59.4811	OK
ENSMUSG00000024818	-	-	ENSMUSG00000024818	Slc25a45	-	19:5877807-5885766	-	-	57.6096	55.1467	60.0725	OK
ENSMUSG00000031360	-	-	ENSMUSG00000031360	Ctps2	-	X:162901237-163032508	-	-	57.5542	0	213.537	OK
ENSMUSG00000029213	-	-	ENSMUSG00000029213	Commd8	-	5:72156574-72168189	-	-	57.4862	53.4777	61.4947	OK
ENSMUSG00000014867	-	-	ENSMUSG00000014867	Surf4	-	2:26920039-26933928	-	-	57.3956	54.7425	60.0487	OK
ENSMUSG00000040731	-	-	ENSMUSG00000040731	Eif4h	-	5:134619720-134639490	-	-	57.2583	54.9647	59.552	OK
ENSMUSG00000046006	-	-	ENSMUSG00000046006	Gapt	-	13:110352614-110357172	-	-	57.2062	55.7138	58.6986	OK
ENSMUSG00000057193	-	-	ENSMUSG00000057193	Slc44a2	-	9:21337827-21355025	-	-	57.1969	56.0677	58.326	OK
ENSMUSG00000041642	-	-	ENSMUSG00000041642	Kif21b	-	1:136131388-136177998	-	-	57.1408	54.6527	59.6289	OK
ENSMUSG00000055850	-	-	ENSMUSG00000055850	Rnf181	-	6:72359713-72362721	-	-	57.0314	54.0108	60.0519	OK
ENSMUSG00000047617	-	-	ENSMUSG00000047617	BC029214	-	2:25455140-25461094	-	-	57.027	53.9505	60.1036	OK
ENSMUSG00000031402	-	-	ENSMUSG00000031402	Mpp1	-	X:75109732-75131016	-	-	57.0164	51.8246	62.2082	OK
ENSMUSG00000030096	-	-	ENSMUSG00000030096	Slc6a6	-	6:91684066-91759063	-	-	56.9496	56.121	57.7782	OK
ENSMUSG00000021987	-	-	ENSMUSG00000021987	Mtmr6	-	14:60265204-60302370	-	-	56.8595	55.7945	57.9244	OK
ENSMUSG00000039294	-	-	ENSMUSG00000039294	BC017643	-	11:121222587-121229322	-	-	56.8257	54.5488	59.1026	OK
ENSMUSG00000002204	-	-	ENSMUSG00000002204	Napsa	-	7:44572431-44586862	-	-	56.7945	53.8931	59.6959	OK
ENSMUSG00000032376	-	-	ENSMUSG00000032376	Usp3	-	9:66514636-66593142	-	-	56.6337	51.8245	61.4428	OK
ENSMUSG00000028057	-	-	ENSMUSG00000028057	Rit1	-	3:88716837-88731049	-	-	56.5992	53.669	59.5293	OK
ENSMUSG00000021585	-	-	ENSMUSG00000021585	Cast	-	13:74694285-74807921	-	-	56.5936	55.3518	57.8354	OK
ENSMUSG00000028609	-	-	ENSMUSG00000028609	Magoh	-	4:107879754-107887424	-	-	56.4783	52.6629	60.2937	OK
ENSMUSG00000025794	-	-	ENSMUSG00000025794	Rpl14	-	9:120571516-120574653	-	-	56.3219	53.9311	58.7126	OK
ENSMUSG00000037458	-	-	ENSMUSG00000037458	Azin1	-	15:38487429-38519266	-	-	56.2663	54.0333	58.4993	OK
ENSMUSG00000019907	-	-	ENSMUSG00000019907	Ppp1r12a	-	10:108162399-108277575	-	-	56.1993	55.0705	57.328	OK
ENSMUSG00000037824	-	-	ENSMUSG00000037824	Tspan14	-	14:40906444-40966807	-	-	56.191	54.8467	57.5353	OK
ENSMUSG00000026078	-	-	ENSMUSG00000026078	Pdcl3	-	1:38985607-38997238	-	-	56.1601	52.9253	59.3948	OK
ENSMUSG00000044477	-	-	ENSMUSG00000044477	Zfand3	-	17:30005086-30210019	-	-	56.1165	54.8167	57.4164	OK
ENSMUSG00000039747	-	-	ENSMUSG00000039747	Orai2	-	5:136147458-136170713	-	-	56.0583	53.7226	58.3941	OK
ENSMUSG00000019188	-	-	ENSMUSG00000019188	H13	-	2:152669460-152708670	-	-	56.0485	53.6301	58.4668	OK
ENSMUSG00000045854	-	-	ENSMUSG00000045854	Lyrm2	-	4:32800252-32801559	-	-	56.0177	51.3092	60.7263	OK
ENSMUSG00000026798	-	-	ENSMUSG00000026798	Coq4	-	2:29787492-29797935	-	-	55.9869	0	175.441	OK
ENSMUSG00000020823	-	-	ENSMUSG00000020823	Sec14l1	-	11:117115167-117159268	-	-	55.9017	53.3333	58.4701	OK
ENSMUSG00000004789	-	-	ENSMUSG00000004789	Dlst	-	12:85110832-85134091	-	-	55.8068	54.5463	57.0673	OK
ENSMUSG00000020901	-	-	ENSMUSG00000020901	Pik3r5	-	11:68432120-68497849	-	-	55.7967	53.4592	58.1341	OK
ENSMUSG00000000134	-	-	ENSMUSG00000000134	Tfe3	-	X:7762559-7775202	-	-	55.7773	52.8918	58.6628	OK
ENSMUSG00000021996	-	-	ENSMUSG00000021996	Esd	-	14:74732296-74750765	-	-	55.7634	52.5476	58.9792	OK
ENSMUSG00000032479	-	-	ENSMUSG00000032479	Map4	-	9:109931459-110083955	-	-	55.7526	53.3357	58.1694	OK
ENSMUSG00000010025	-	-	ENSMUSG00000010025	Aldh3a2	-	11:61223416-61267464	-	-	55.428	52.9222	57.9338	OK
ENSMUSG00000028161	-	-	ENSMUSG00000028161	Ppp3ca	-	3:136670123-136937727	-	-	55.4256	53.2354	57.6158	OK
ENSMUSG00000035545	-	-	ENSMUSG00000035545	Leng8	-	7:4137038-4148173	-	-	55.3717	53.0039	57.7395	OK
ENSMUSG00000025862	-	-	ENSMUSG00000025862	Stag2	-	X:42149316-42277185	-	-	55.3524	51.8715	58.8333	OK
ENSMUSG00000025498	-	-	ENSMUSG00000025498	Irf7	-	7:141262705-141266481	-	-	55.2755	52.7778	57.7732	OK
ENSMUSG00000032612	-	-	ENSMUSG00000032612	Usp4	-	9:108347852-108392545	-	-	55.1954	52.6353	57.7555	OK
ENSMUSG00000035790	-	-	ENSMUSG00000035790	Cep19	-	16:32099799-32108069	-	-	55.1845	52.7856	57.5835	OK
ENSMUSG00000024104	-	-	ENSMUSG00000024104	Fam21	-	6:116208032-116262668	-	-	55.1649	54.1776	56.1522	OK
ENSMUSG00000037364	-	-	ENSMUSG00000037364	Srrt	-	5:137295703-137307674	-	-	55.1418	52.1389	58.1446	OK
ENSMUSG00000005625	-	-	ENSMUSG00000005625	Psmd4	-	3:95032693-95042614	-	-	55.0833	52.0982	58.0685	OK
ENSMUSG00000025485	-	-	ENSMUSG00000025485	Ric8	-	7:140856956-140863730	-	-	55.0262	52.6022	57.4503	OK
ENSMUSG00000022617	-	-	ENSMUSG00000022617	Chkb	-	15:89416404-89429908	-	-	55.0211	52.0718	57.9704	OK
ENSMUSG00000030815	-	-	ENSMUSG00000030815	Phkg2	-	7:127573339-127583305	-	-	54.957	52.3313	57.5827	OK
ENSMUSG00000059208	-	-	ENSMUSG00000059208	Hnrnpm	-	17:33646232-33686860	-	-	54.8637	52.5148	57.2127	OK
ENSMUSG00000025142	-	-	ENSMUSG00000025142	Aspscr1	-	11:120672972-120709447	-	-	54.7331	0	396.122	OK
ENSMUSG00000020806	-	-	ENSMUSG00000020806	Rhbdf2	-	11:116598164-116627019	-	-	54.689	52.3943	56.9838	OK
ENSMUSG00000028163	-	-	ENSMUSG00000028163	Nfkb1	-	3:135584654-135691547	-	-	54.5409	52.9095	56.1723	OK
ENSMUSG00000031865	-	-	ENSMUSG00000031865	Dctn1	-	6:83165919-83200117	-	-	54.4734	51.3956	57.5511	OK
ENSMUSG00000041375	-	-	ENSMUSG00000041375	Ccdc9	-	7:16274041-16286795	-	-	54.4617	48.2868	60.6365	OK
ENSMUSG00000036733	-	-	ENSMUSG00000036733	Rbm42	-	7:30640993-30650317	-	-	54.4534	52.1638	56.743	OK
ENSMUSG00000026064	-	-	ENSMUSG00000026064	Ptp4a1	-	1:30940301-30949770	-	-	54.4278	0	19926.5	OK
ENSMUSG00000026878	-	-	ENSMUSG00000026878	Rab14	-	2:35180204-35201120	-	-	54.3986	50.9986	57.7986	OK
ENSMUSG00000009995	-	-	ENSMUSG00000009995	Taz	-	X:74281911-74290151	-	-	54.3821	50.3824	58.3819	OK
ENSMUSG00000030435	-	-	ENSMUSG00000030435	U2af2	-	7:5062142-5079945	-	-	54.3699	52.1645	56.5754	OK
ENSMUSG00000066036	-	-	ENSMUSG00000066036	Ubr4	-	4:139352608-139489588	-	-	54.2012	50.8808	57.5216	OK
ENSMUSG00000026835	-	-	ENSMUSG00000026835	Fcnb	-	2:28076377-28084885	-	-	53.9621	50.9964	56.9278	OK
ENSMUSG00000042312	-	-	ENSMUSG00000042312	S100a13	-	3:90514434-90524581	-	-	53.9447	51.1016	56.7879	OK
ENSMUSG00000026399	-	-	ENSMUSG00000026399	Cd55	-	1:130439026-130462744	-	-	53.896	51.6566	56.1354	OK
ENSMUSG00000001441	-	-	ENSMUSG00000001441	Npepps	-	11:97205841-97280638	-	-	53.894	51.0838	56.7042	OK
ENSMUSG00000011256	-	-	ENSMUSG00000011256	Adam19	-	11:46055991-46147343	-	-	53.8926	51.4811	56.3041	OK
ENSMUSG00000002257	-	-	ENSMUSG00000002257	Def6	-	17:28207777-28228608	-	-	53.846	51.185	56.5071	OK
ENSMUSG00000011752	-	-	ENSMUSG00000011752	Pgam1	-	19:41911870-41918664	-	-	53.8414	52.2999	55.383	OK
ENSMUSG00000028648	-	-	ENSMUSG00000028648	Ndufs5	-	4:123712709-123718202	-	-	53.7511	48.7572	58.7449	OK
ENSMUSG00000035248	-	-	ENSMUSG00000035248	Zcchc6	-	13:59771878-59823147	-	-	53.7288	51.3574	56.1001	OK
ENSMUSG00000040322	-	-	ENSMUSG00000040322	Slc25a24	-	3:109123148-109168457	-	-	53.687	51.2137	56.1602	OK
ENSMUSG00000018476	-	-	ENSMUSG00000018476	Kdm6b	-	11:69398507-69413675	-	-	53.68	51.3262	56.0339	OK
ENSMUSG00000052889	-	-	ENSMUSG00000052889	Prkcb	-	7:122288750-122634402	-	-	53.6327	51.343	55.9224	OK
ENSMUSG00000089911	-	-	ENSMUSG00000089911	Hiat1	-	3:116631163-116662677	-	-	53.5416	51.1528	55.9304	OK
ENSMUSG00000030168	-	-	ENSMUSG00000030168	Adipor2	-	6:119353149-119417704	-	-	53.5075	51.3888	55.6261	OK
ENSMUSG00000029328	-	-	ENSMUSG00000029328	Hnrnpdl	-	5:100033576-100039664	-	-	53.4568	51.4959	55.4178	OK
ENSMUSG00000036661	-	-	ENSMUSG00000036661	Dennd3	-	15:73512559-73572242	-	-	53.4317	49.6186	57.2447	OK
ENSMUSG00000031950	-	-	ENSMUSG00000031950	Gabarapl2	-	8:111940702-111953612	-	-	53.4182	50.5569	56.2795	OK
ENSMUSG00000021360	-	-	ENSMUSG00000021360	Gcnt2	-	13:40859767-40960891	-	-	53.4131	51.56	55.2662	OK
ENSMUSG00000043091	-	-	ENSMUSG00000043091	Tuba1c	-	15:99029890-99038105	-	-	53.3841	51.9144	54.8538	OK
ENSMUSG00000032398	-	-	ENSMUSG00000032398	Snapc5	-	9:64179296-64182684	-	-	53.3603	50.6531	56.0675	OK
ENSMUSG00000021963	-	-	ENSMUSG00000021963	Sap18	-	14:57798179-57804980	-	-	53.3469	49.0257	57.6681	OK
ENSMUSG00000034801	-	-	ENSMUSG00000034801	Sos2	-	12:69583761-69681852	-	-	53.2588	50.3059	56.2117	OK
ENSMUSG00000018774	-	-	ENSMUSG00000018774	Cd68	-	11:69664212-69666153	-	-	53.2554	50.312	56.1988	OK
ENSMUSG00000002227	-	-	ENSMUSG00000002227	Mov10	-	3:104794835-104818563	-	-	53.2173	51.0878	55.3467	OK
ENSMUSG00000074643	-	-	ENSMUSG00000074643	Cpne1	-	2:156071841-156111965	-	-	53.1358	50.797	55.4747	OK
ENSMUSG00000024778	-	-	ENSMUSG00000024778	Fas	-	19:34290658-34327770	-	-	53.1193	50.2099	56.0288	OK
ENSMUSG00000038910	-	-	ENSMUSG00000038910	Plcl2	-	17:50509546-50688493	-	-	53.0989	52.0999	54.0978	OK
ENSMUSG00000038546	-	-	ENSMUSG00000038546	Ranbp9	-	13:43402672-43480973	-	-	53.0413	50.5685	55.5141	OK
ENSMUSG00000018909	-	-	ENSMUSG00000018909	Arrb1	-	7:99535465-99606771	-	-	52.9669	49.4478	56.4861	OK
ENSMUSG00000026456	-	-	ENSMUSG00000026456	Cyb5r1	-	1:134405558-134411740	-	-	52.8937	50.6054	55.182	OK
ENSMUSG00000015312	-	-	ENSMUSG00000015312	Gadd45b	-	10:80930090-80932204	-	-	52.8881	50.9874	54.7888	OK
ENSMUSG00000019731	-	-	ENSMUSG00000019731	Slc35e1	-	8:72480640-72492614	-	-	52.8241	50.4415	55.2066	OK
ENSMUSG00000021156	-	-	ENSMUSG00000021156	Zmynd11	-	13:9684835-9765321	-	-	52.8169	50.3771	55.2566	OK
ENSMUSG00000024339	-	-	ENSMUSG00000024339	Tap2	-	17:34203526-34216321	-	-	52.7493	50.2088	55.2898	OK
ENSMUSG00000010608	-	-	ENSMUSG00000010608	Rbm25	-	12:83631235-83683123	-	-	52.6127	46.2537	58.9716	OK
ENSMUSG00000026095	-	-	ENSMUSG00000026095	Asnsd1	-	1:53344616-53352752	-	-	52.6024	50.1934	55.0113	OK
ENSMUSG00000052534	-	-	ENSMUSG00000052534	Pbx1	-	1:168119363-168432270	-	-	52.5734	49.7078	55.4391	OK
ENSMUSG00000019998	-	-	ENSMUSG00000019998	Stx7	-	10:24149316-24188959	-	-	52.5638	51.274	53.8536	OK
ENSMUSG00000059810	-	-	ENSMUSG00000059810	Rgs3	-	4:62559846-62704001	-	-	52.5409	48.532	56.5499	OK
ENSMUSG00000020307	-	-	ENSMUSG00000020307	Cdc34	-	10:79682194-79688394	-	-	52.5313	49.8755	55.1871	OK
ENSMUSG00000085148	-	-	ENSMUSG00000085148	Mir22hg	-	11:75461538-75466676	-	-	52.4924	49.1981	55.7867	OK
ENSMUSG00000007038	-	-	ENSMUSG00000007038	Neu1	-	17:34931252-34935953	-	-	52.4716	50.2622	54.6809	OK
ENSMUSG00000005656	-	-	ENSMUSG00000005656	Snx6	-	12:54746348-54795703	-	-	52.4575	50.979	53.9361	OK
ENSMUSG00000086425	-	-	ENSMUSG00000086425	F730016J06Rik	-	2:28095476-28127731	-	-	52.4039	50.4765	54.3314	OK
ENSMUSG00000030884	-	-	ENSMUSG00000030884	Uqcrc2	-	7:120635175-120659478	-	-	52.3278	48.8169	55.8386	OK
ENSMUSG00000036565	-	-	ENSMUSG00000036565	Ttyh3	-	5:140620577-140649031	-	-	52.2955	49.9327	54.6582	OK
ENSMUSG00000022902	-	-	ENSMUSG00000022902	Stfa2	-	16:36403945-36408363	-	-	52.2416	47.6136	56.8697	OK
ENSMUSG00000042608	-	-	ENSMUSG00000042608	Stk40	-	4:126103956-126141029	-	-	52.1848	49.6538	54.7158	OK
ENSMUSG00000100725	-	-	ENSMUSG00000100725	Gm28062	-	1:178323073-178337728	-	-	52.1767	49.5686	54.7848	OK
ENSMUSG00000068747	-	-	ENSMUSG00000068747	Sort1	-	3:108284081-108361511	-	-	52.1378	50.4582	53.8174	OK
ENSMUSG00000057219	-	-	ENSMUSG00000057219	Armc7	-	11:115475666-115490467	-	-	52.1332	49.5633	54.7031	OK
ENSMUSG00000097113	-	-	ENSMUSG00000097113	Gm19705	-	1:136670768-136690804	-	-	52.0785	46.838	57.3191	OK
ENSMUSG00000022808	-	-	ENSMUSG00000022808	Snx4	-	16:33251455-33299562	-	-	52.0605	50.7621	53.359	OK
ENSMUSG00000027068	-	-	ENSMUSG00000027068	Dhrs9	-	2:69380444-69404533	-	-	52.0456	51.085	53.0062	OK
ENSMUSG00000025429	-	-	ENSMUSG00000025429	Pstpip2	-	18:77794544-77882007	-	-	51.9862	49.1918	54.7806	OK
ENSMUSG00000035863	-	-	ENSMUSG00000035863	Palm	-	10:79793571-79820896	-	-	51.979	50.0304	53.9276	OK
ENSMUSG00000022982	-	-	ENSMUSG00000022982	Sod1	-	16:90220741-90226322	-	-	51.9296	48.8971	54.962	OK
ENSMUSG00000029048	-	-	ENSMUSG00000029048	Rer1	-	4:155074109-155086382	-	-	51.8773	49.247	54.5076	OK
ENSMUSG00000033684	-	-	ENSMUSG00000033684	Qsox1	-	1:155776028-155812889	-	-	51.7583	49.3917	54.1249	OK
ENSMUSG00000021895	-	-	ENSMUSG00000021895	Arhgef3	-	14:27238038-27403904	-	-	51.7278	50.674	52.7816	OK
ENSMUSG00000035027	-	-	ENSMUSG00000035027	Map2k2	-	10:81105914-81124697	-	-	51.7204	49.2551	54.1856	OK
ENSMUSG00000009291	-	-	ENSMUSG00000009291	Pttg1ip	-	10:77581719-77598732	-	-	51.661	49.0296	54.2925	OK
ENSMUSG00000027030	-	-	ENSMUSG00000027030	Stk39	-	2:68210444-68472268	-	-	51.6557	46.4497	56.8616	OK
ENSMUSG00000036707	-	-	ENSMUSG00000036707	Cab39	-	1:85793440-85851576	-	-	51.6506	49.3464	53.9547	OK
ENSMUSG00000005413	-	-	ENSMUSG00000005413	Hmox1	-	8:75093590-75100596	-	-	51.5566	48.8916	54.2215	OK
ENSMUSG00000030706	-	-	ENSMUSG00000030706	Mrpl48	-	7:100545750-100608297	-	-	51.4965	43.2063	59.7866	OK
ENSMUSG00000090394	-	-	ENSMUSG00000090394	4930523C07Rik	-	1:160044381-160080208	-	-	51.4629	43.0557	59.8701	OK
ENSMUSG00000031441	-	-	ENSMUSG00000031441	Atp11a	-	8:12757013-12868728	-	-	51.3987	48.8818	53.9156	OK
ENSMUSG00000066406	-	-	ENSMUSG00000066406	Akap13	-	7:75455533-75754609	-	-	51.3808	49.4236	53.338	OK
ENSMUSG00000029561	-	-	ENSMUSG00000029561	Oasl2	-	5:114896935-114912234	-	-	51.3317	48.9265	53.7369	OK
ENSMUSG00000040848	-	-	ENSMUSG00000040848	Sft2d2	-	1:165174336-165194438	-	-	51.3118	49.3037	53.3199	OK
ENSMUSG00000062997	-	-	ENSMUSG00000062997	Rpl35	-	2:39001579-39005624	-	-	51.2985	47.6312	54.9658	OK
ENSMUSG00000071172	-	-	ENSMUSG00000071172	Srsf3	-	17:29032672-29043366	-	-	51.2816	49.2271	53.3361	OK
ENSMUSG00000062526	-	-	ENSMUSG00000062526	Mppe1	-	18:67225529-67245830	-	-	51.2777	48.7215	53.8338	OK
ENSMUSG00000023020	-	-	ENSMUSG00000023020	Cox14	-	15:99725617-99728136	-	-	51.2214	48.4569	53.9859	OK
ENSMUSG00000002210	-	-	ENSMUSG00000002210	Smg9	-	7:24399618-24422778	-	-	51.1789	48.8863	53.4716	OK
ENSMUSG00000074417	-	-	ENSMUSG00000074417	Gm14548	-	7:3884241-3898120	-	-	51.178	49.7978	52.5582	OK
ENSMUSG00000036241	-	-	ENSMUSG00000036241	Ube2r2	-	4:41135742-41193380	-	-	51.1547	48.4075	53.902	OK
ENSMUSG00000051397	-	-	ENSMUSG00000051397	Tacstd2	-	6:67534061-67535796	-	-	51.0859	49.5348	52.6369	OK
ENSMUSG00000021520	-	-	ENSMUSG00000021520	Uqcrb	-	13:66900616-66905378	-	-	51.0089	46.8632	55.1546	OK
ENSMUSG00000020091	-	-	ENSMUSG00000020091	Eif4ebp2	-	10:61432496-61452669	-	-	50.9994	48.3972	53.6015	OK
ENSMUSG00000020220	-	-	ENSMUSG00000020220	Vps13d	-	4:144972621-145195005	-	-	50.9991	47.9688	54.0294	OK
ENSMUSG00000004846	-	-	ENSMUSG00000004846	Plod3	-	5:136987018-136996648	-	-	50.9913	48.4888	53.4937	OK
ENSMUSG00000012405	-	-	ENSMUSG00000012405	Rpl15	-	14:18267822-18271391	-	-	50.9661	47.9725	53.9597	OK
ENSMUSG00000037204	-	-	ENSMUSG00000037204	Atg101	-	15:101284300-101290934	-	-	50.9599	49.0601	52.8597	OK
ENSMUSG00000062234	-	-	ENSMUSG00000062234	Gak	-	5:108569410-108629755	-	-	50.9429	48.296	53.5898	OK
ENSMUSG00000033124	-	-	ENSMUSG00000033124	Atg9a	-	1:75180859-75192196	-	-	50.9372	49.1041	52.7703	OK
ENSMUSG00000002768	-	-	ENSMUSG00000002768	Mea1	-	17:46681136-46683105	-	-	50.9101	47.6647	54.1554	OK
ENSMUSG00000020128	-	-	ENSMUSG00000020128	Vps54	-	11:21239280-21321136	-	-	50.8927	48.6472	53.1381	OK
ENSMUSG00000020048	-	-	ENSMUSG00000020048	Hsp90b1	-	10:86690208-86705509	-	-	50.7912	47.2263	54.3561	OK
ENSMUSG00000028410	-	-	ENSMUSG00000028410	Dnaja1	-	4:40722149-40737149	-	-	50.7459	48.4544	53.0373	OK
ENSMUSG00000042364	-	-	ENSMUSG00000042364	Snx18	-	13:113592179-113618564	-	-	50.7439	49.8135	51.6742	OK
ENSMUSG00000005125	-	-	ENSMUSG00000005125	Ndrg1	-	15:66929320-66969640	-	-	50.6174	48.122	53.1127	OK
ENSMUSG00000027333	-	-	ENSMUSG00000027333	Smox	-	2:131491495-131525922	-	-	50.6053	47.6874	53.5233	OK
ENSMUSG00000064065	-	-	ENSMUSG00000064065	Ipcef1	-	10:6885795-7052478	-	-	50.6049	48.2945	52.9154	OK
ENSMUSG00000073386	-	-	ENSMUSG00000073386	9830107B12Rik	-	17:48125604-48146307	-	-	50.4686	49.4352	51.502	OK
ENSMUSG00000035202	-	-	ENSMUSG00000035202	Lars2	-	9:123366939-123462664	-	-	50.4529	49.4564	51.4495	OK
ENSMUSG00000087113	-	-	ENSMUSG00000087113	Gm11714	-	11:107428275-107435686	-	-	50.3549	47.9897	52.7202	OK
ENSMUSG00000096173	-	-	ENSMUSG00000096173	Gm3150	-	15:72913356-72913560	-	-	50.3386	0	151.016	OK
ENSMUSG00000106666	-	-	ENSMUSG00000106666	RP23-430D14.1	-	3:112766808-112767012	-	-	50.3386	0	151.016	OK
ENSMUSG00000064356	-	-	ENSMUSG00000064356	mt-Atp8	-	MT:7765-7969	-	-	50.3386	0	192.718	OK
ENSMUSG00000028062	-	-	ENSMUSG00000028062	Lamtor2	-	3:88549818-88553074	-	-	50.3268	46.7643	53.8892	OK
ENSMUSG00000019795	-	-	ENSMUSG00000019795	Pcmt1	-	10:7629372-7681136	-	-	50.2939	48.0841	52.5036	OK
ENSMUSG00000036199	-	-	ENSMUSG00000036199	Ndufa13	-	8:69894187-69902558	-	-	50.2555	47.4488	53.0623	OK
ENSMUSG00000024610	-	-	ENSMUSG00000024610	Cd74	-	18:60803847-60812646	-	-	50.2338	47.6204	52.8473	OK
ENSMUSG00000029385	-	-	ENSMUSG00000029385	Ccng2	-	5:93267256-93276231	-	-	50.1786	48.0281	52.3291	OK
ENSMUSG00000055436	-	-	ENSMUSG00000055436	Srsf11	-	3:158010472-158036639	-	-	50.1589	47.4004	52.9174	OK
ENSMUSG00000025572	-	-	ENSMUSG00000025572	Tmc6	-	11:117765987-117782198	-	-	50.1203	46.5658	53.6749	OK
ENSMUSG00000030530	-	-	ENSMUSG00000030530	Furin	-	7:80388584-80405436	-	-	50.1067	48.1993	52.0141	OK
ENSMUSG00000029817	-	-	ENSMUSG00000029817	Tra2a	-	6:49243920-49264052	-	-	50.0893	48.5998	51.5788	OK
ENSMUSG00000039377	-	-	ENSMUSG00000039377	Hlx	-	1:184727139-184732619	-	-	50.0537	47.5726	52.5348	OK
ENSMUSG00000066568	-	-	ENSMUSG00000066568	Lsm14a	-	7:34344645-34389540	-	-	50.05	47.6427	52.4572	OK
ENSMUSG00000017715	-	-	ENSMUSG00000017715	Pgs1	-	11:117986291-118024011	-	-	50.0286	48.0792	51.978	OK
ENSMUSG00000039886	-	-	ENSMUSG00000039886	Tmem120a	-	5:135735484-135744448	-	-	50.0218	47.366	52.6776	OK
ENSMUSG00000002778	-	-	ENSMUSG00000002778	Kdelr1	-	7:45872771-45883731	-	-	49.9633	47.4475	52.4791	OK
ENSMUSG00000060860	-	-	ENSMUSG00000060860	Ube2s	-	7:4808154-4812351	-	-	49.9378	47.5476	52.328	OK
ENSMUSG00000004446	-	-	ENSMUSG00000004446	Bid	-	6:120891929-120916853	-	-	49.9084	47.4229	52.3939	OK
ENSMUSG00000027508	-	-	ENSMUSG00000027508	Pag1	-	3:9687478-9833679	-	-	49.8949	47.7865	52.0032	OK
ENSMUSG00000085882	-	-	ENSMUSG00000085882	2610507I01Rik	-	11:59199835-59202385	-	-	49.8644	48.099	51.6299	OK
ENSMUSG00000034252	-	-	ENSMUSG00000034252	Senp6	-	9:80066902-80144953	-	-	49.8297	47.4291	52.2302	OK
ENSMUSG00000054582	-	-	ENSMUSG00000054582	Pabpc1l	-	2:164025449-164050538	-	-	49.8205	44.962	54.679	OK
ENSMUSG00000026664	-	-	ENSMUSG00000026664	Phyh	-	2:4919018-4938730	-	-	49.8147	46.7223	52.907	OK
ENSMUSG00000007415	-	-	ENSMUSG00000007415	Gatad1	-	5:3632931-3657185	-	-	49.8023	46.7248	52.8797	OK
ENSMUSG00000079659	-	-	ENSMUSG00000079659	Tmem243	-	5:9100667-9160986	-	-	49.7902	46.9142	52.6662	OK
ENSMUSG00000020205	-	-	ENSMUSG00000020205	Phlda1	-	10:111506285-111508645	-	-	49.7822	46.7232	52.8412	OK
ENSMUSG00000026987	-	-	ENSMUSG00000026987	Baz2b	-	2:59899362-60209839	-	-	49.7649	47.1931	52.3367	OK
ENSMUSG00000028248	-	-	ENSMUSG00000028248	Pnisr	-	4:21847582-21876475	-	-	49.7452	45.611	53.8794	OK
ENSMUSG00000041836	-	-	ENSMUSG00000041836	Ptpre	-	7:135537823-135686294	-	-	49.7255	47.5155	51.9354	OK
ENSMUSG00000020184	-	-	ENSMUSG00000020184	Mdm2	-	10:117688887-117710758	-	-	49.6173	47.2409	51.9938	OK
ENSMUSG00000033767	-	-	ENSMUSG00000033767	D930015E06Rik	-	3:83897654-84040175	-	-	49.6104	47.0307	52.1901	OK
ENSMUSG00000039910	-	-	ENSMUSG00000039910	Cited2	-	10:17723227-17725673	-	-	49.5394	48.1211	50.9578	OK
ENSMUSG00000051355	-	-	ENSMUSG00000051355	Commd1	-	11:22896135-22982382	-	-	49.4836	45.5027	53.4645	OK
ENSMUSG00000041890	-	-	ENSMUSG00000041890	Git2	-	5:114727406-114775517	-	-	49.4376	46.8552	52.02	OK
ENSMUSG00000044986	-	-	ENSMUSG00000044986	Tst	-	15:78399555-78405859	-	-	49.3159	47.3038	51.3279	OK
ENSMUSG00000018379	-	-	ENSMUSG00000018379	Srsf1	-	11:88047372-88053755	-	-	49.2653	46.7388	51.7919	OK
ENSMUSG00000051853	-	-	ENSMUSG00000051853	Arf3	-	15:98737620-98763214	-	-	49.2368	46.9481	51.5255	OK
ENSMUSG00000075700	-	-	ENSMUSG00000075700	Selt	-	3:58576635-58593133	-	-	49.2163	46.9109	51.5217	OK
ENSMUSG00000038301	-	-	ENSMUSG00000038301	Snx10	-	6:51523900-51590679	-	-	49.2107	47.1458	51.2756	OK
ENSMUSG00000052296	-	-	ENSMUSG00000052296	Ppp6r1	-	7:4631500-4658950	-	-	49.1329	48.136	50.1297	OK
ENSMUSG00000039477	-	-	ENSMUSG00000039477	Tnrc18	-	5:142724660-142817662	-	-	49.1144	46.7897	51.4392	OK
ENSMUSG00000030410	-	-	ENSMUSG00000030410	Dmwd	-	7:19076248-19082776	-	-	49.1131	47.1136	51.1125	OK
ENSMUSG00000018572	-	-	ENSMUSG00000018572	Phf23	-	11:69995776-70000009	-	-	49.0818	47.033	51.1306	OK
ENSMUSG00000034789	-	-	ENSMUSG00000034789	Rab24	-	13:55319222-55321980	-	-	49.0681	47.6098	50.5264	OK
ENSMUSG00000032504	-	-	ENSMUSG00000032504	Pdcd6ip	-	9:113651743-113708259	-	-	49.0564	47.0426	51.0702	OK
ENSMUSG00000041459	-	-	ENSMUSG00000041459	Tardbp	-	4:148612381-148627019	-	-	49.0409	46.6742	51.4075	OK
ENSMUSG00000006676	-	-	ENSMUSG00000006676	Usp19	-	9:108490601-108502337	-	-	48.9865	46.6989	51.2741	OK
ENSMUSG00000019868	-	-	ENSMUSG00000019868	Vta1	-	10:14654754-14705560	-	-	48.8921	44.0633	53.7209	OK
ENSMUSG00000039233	-	-	ENSMUSG00000039233	Tbce	-	13:13997948-14039638	-	-	48.8849	46.3897	51.38	OK
ENSMUSG00000003072	-	-	ENSMUSG00000003072	Atp5d	-	10:80138631-80145818	-	-	48.833	45.8876	51.7784	OK
ENSMUSG00000022124	-	-	ENSMUSG00000022124	Fbxl3	-	14:103080238-103099566	-	-	48.7158	46.3241	51.1074	OK
ENSMUSG00000040613	-	-	ENSMUSG00000040613	Apobec1	-	6:122577791-122602444	-	-	48.7151	46.2388	51.1914	OK
ENSMUSG00000028436	-	-	ENSMUSG00000028436	Dcaf12	-	4:41291299-41314889	-	-	48.7004	47.6532	49.7475	OK
ENSMUSG00000028788	-	-	ENSMUSG00000028788	Ptp4a2	-	4:129811218-129850003	-	-	48.6897	45.2607	52.1187	OK
ENSMUSG00000018286	-	-	ENSMUSG00000018286	Psmb6	-	11:70525366-70527858	-	-	48.6539	45.5791	51.7288	OK
ENSMUSG00000023175	-	-	ENSMUSG00000023175	Bsg	-	10:79704490-79711969	-	-	48.5868	45.976	51.1975	OK
ENSMUSG00000022664	-	-	ENSMUSG00000022664	Slc35a5	-	16:45139572-45158706	-	-	48.5087	45.9898	51.0277	OK
ENSMUSG00000030265	-	-	ENSMUSG00000030265	Kras	-	6:145216698-145250239	-	-	48.4803	45.8919	51.0687	OK
ENSMUSG00000020573	-	-	ENSMUSG00000020573	Pik3cg	-	12:32173472-32208659	-	-	48.3773	46.6151	50.1395	OK
ENSMUSG00000000826	-	-	ENSMUSG00000000826	Dnajc5	-	2:181520484-181555133	-	-	48.3706	46.7232	50.018	OK
ENSMUSG00000036943	-	-	ENSMUSG00000036943	Rab8b	-	9:66843671-66919705	-	-	48.3653	47.4887	49.2419	OK
ENSMUSG00000047126	-	-	ENSMUSG00000047126	Cltc	-	11:86694350-86757565	-	-	48.2783	46.3953	50.1613	OK
ENSMUSG00000027073	-	-	ENSMUSG00000027073	Prg2	-	2:84980460-84983632	-	-	48.2446	45.8495	50.6396	OK
ENSMUSG00000021124	-	-	ENSMUSG00000021124	Vti1b	-	12:79156016-79172667	-	-	48.17	45.6635	50.6764	OK
ENSMUSG00000050628	-	-	ENSMUSG00000050628	Ubald2	-	11:116434093-116439077	-	-	48.0882	45.075	51.1014	OK
ENSMUSG00000026356	-	-	ENSMUSG00000026356	Dars	-	1:128363706-128417368	-	-	47.9804	45.5881	50.3727	OK
ENSMUSG00000043008	-	-	ENSMUSG00000043008	Klhl6	-	16:19946498-19983037	-	-	47.9096	45.5513	50.268	OK
ENSMUSG00000003345	-	-	ENSMUSG00000003345	Csnk1g2	-	10:80622779-80640771	-	-	47.7637	45.715	49.8125	OK
ENSMUSG00000022312	-	-	ENSMUSG00000022312	Eif3h	-	15:51786557-51865481	-	-	47.7114	45.8939	49.529	OK
ENSMUSG00000054520	-	-	ENSMUSG00000054520	Sh3bp2	-	5:34525837-34563641	-	-	47.7078	21.2809	74.1347	OK
ENSMUSG00000060073	-	-	ENSMUSG00000060073	Psma3	-	12:70974620-70996347	-	-	47.6429	45.0515	50.2342	OK
ENSMUSG00000047767	-	-	ENSMUSG00000047767	Atg16l2	-	7:101289391-101302251	-	-	47.6333	44.5708	50.6957	OK
ENSMUSG00000027422	-	-	ENSMUSG00000027422	Rrbp1	-	2:143947394-144011263	-	-	47.622	45.1187	50.1253	OK
ENSMUSG00000019961	-	-	ENSMUSG00000019961	Tmpo	-	10:91147570-91171582	-	-	47.6098	45.9517	49.268	OK
ENSMUSG00000066900	-	-	ENSMUSG00000066900	Suds3	-	5:117091679-117116113	-	-	47.6018	29.6454	65.5583	OK
ENSMUSG00000064120	-	-	ENSMUSG00000064120	Mocs1	-	17:49428361-49455435	-	-	47.54	45.5558	49.5242	OK
ENSMUSG00000024012	-	-	ENSMUSG00000024012	Mtch1	-	17:29332071-29347904	-	-	47.5357	43.0789	51.9926	OK
ENSMUSG00000030019	-	-	ENSMUSG00000030019	Fbxl14	-	6:119479667-119482630	-	-	47.5069	46.3881	48.6258	OK
ENSMUSG00000031516	-	-	ENSMUSG00000031516	Dctn6	-	8:34090419-34108796	-	-	47.4626	43.6395	51.2857	OK
ENSMUSG00000041268	-	-	ENSMUSG00000041268	Dmxl2	-	9:54365157-54501760	-	-	47.4398	45.6944	49.1852	OK
ENSMUSG00000039221	-	-	ENSMUSG00000039221	Rpl22l1	-	3:28805435-28807424	-	-	47.4115	0	17192.4	OK
ENSMUSG00000026849	-	-	ENSMUSG00000026849	Tor1a	-	2:30960626-30967933	-	-	47.4071	44.3471	50.4672	OK
ENSMUSG00000015755	-	-	ENSMUSG00000015755	Tab2	-	10:7905652-7956230	-	-	47.3406	45.1794	49.5019	OK
ENSMUSG00000053113	-	-	ENSMUSG00000053113	Socs3	-	11:117966078-117970047	-	-	47.3376	43.978	50.6971	OK
ENSMUSG00000079557	-	-	ENSMUSG00000079557	2002-03-01	-	17:33685691-33718670	-	-	47.3167	44.9004	49.733	OK
ENSMUSG00000006392	-	-	ENSMUSG00000006392	Med8	-	4:118409336-118415782	-	-	47.3042	44.7198	49.8886	OK
ENSMUSG00000031591	-	-	ENSMUSG00000031591	Asah1	-	8:41340196-41374773	-	-	47.2489	45.1442	49.3535	OK
ENSMUSG00000003437	-	-	ENSMUSG00000003437	Paf1	-	7:28392950-28399388	-	-	47.2361	43.4609	51.0112	OK
ENSMUSG00000016256	-	-	ENSMUSG00000016256	Ctsz	-	2:174427492-174439039	-	-	47.1187	44.5545	49.6829	OK
ENSMUSG00000039050	-	-	ENSMUSG00000039050	Osbpl2	-	2:180119305-180162680	-	-	47.1106	44.8924	49.3288	OK
ENSMUSG00000033147	-	-	ENSMUSG00000033147	Slc22a15	-	3:101855775-101924453	-	-	47.0678	45.3673	48.7684	OK
ENSMUSG00000019710	-	-	ENSMUSG00000019710	Mrpl24	-	3:87919505-87923672	-	-	47.0114	44.3472	49.6755	OK
ENSMUSG00000030682	-	-	ENSMUSG00000030682	Cdipt	-	7:126976348-126980499	-	-	46.9344	45.5143	48.3545	OK
ENSMUSG00000052040	-	-	ENSMUSG00000052040	Klf13	-	7:63886346-63938915	-	-	46.9081	43.9754	49.8408	OK
ENSMUSG00000039770	-	-	ENSMUSG00000039770	Ypel5	-	17:72836703-72851195	-	-	46.8805	45.7512	48.0098	OK
ENSMUSG00000087260	-	-	ENSMUSG00000087260	Lamtor5	-	3:107278857-107284082	-	-	46.8679	43.8755	49.8603	OK
ENSMUSG00000049550	-	-	ENSMUSG00000049550	Clip1	-	5:123577794-123684618	-	-	46.8676	45.0702	48.6649	OK
ENSMUSG00000050912	-	-	ENSMUSG00000050912	Tmem123	-	9:7764040-7794333	-	-	46.8506	44.7035	48.9978	OK
ENSMUSG00000019969	-	-	ENSMUSG00000019969	Psen1	-	12:83688202-83735199	-	-	46.802	44.7969	48.8072	OK
ENSMUSG00000034248	-	-	ENSMUSG00000034248	Slc25a37	-	14:69241847-69285112	-	-	46.7947	45.2077	48.3816	OK
ENSMUSG00000032698	-	-	ENSMUSG00000032698	Lmo2	-	2:103957985-103981878	-	-	46.7876	44.5604	49.0149	OK
ENSMUSG00000009907	-	-	ENSMUSG00000009907	Vps4b	-	1:106764070-106796728	-	-	46.7804	43.8818	49.679	OK
ENSMUSG00000001833	-	-	ENSMUSG00000001833	2007-09-01	-	9:25252438-25308571	-	-	46.7205	44.4495	48.9915	OK
ENSMUSG00000027835	-	-	ENSMUSG00000027835	Pdcd10	-	3:75516489-75556856	-	-	46.718	44.2697	49.1664	OK
ENSMUSG00000027012	-	-	ENSMUSG00000027012	Dync1i2	-	2:71211705-71263303	-	-	46.6981	44.8716	48.5246	OK
ENSMUSG00000055302	-	-	ENSMUSG00000055302	Mrfap1	-	5:36794866-36796772	-	-	46.6719	45.15	48.1937	OK
ENSMUSG00000029066	-	-	ENSMUSG00000029066	Mrpl20	-	4:155802877-155809975	-	-	46.6372	43.4387	49.8357	OK
ENSMUSG00000028759	-	-	ENSMUSG00000028759	Hp1bp3	-	4:138216295-138244683	-	-	46.5736	44.8101	48.337	OK
ENSMUSG00000027248	-	-	ENSMUSG00000027248	Pdia3	-	2:121413774-121438687	-	-	46.5053	44.2589	48.7517	OK
ENSMUSG00000092572	-	-	ENSMUSG00000092572	Serpinb10	-	1:107529002-107549271	-	-	46.4418	44.2255	48.658	OK
ENSMUSG00000050029	-	-	ENSMUSG00000050029	Rap2c	-	X:51003911-51018018	-	-	46.4252	45.4189	47.4315	OK
ENSMUSG00000031145	-	-	ENSMUSG00000031145	Prickle3	-	X:7657259-7668186	-	-	46.3996	44.5629	48.2363	OK
ENSMUSG00000062157	-	-	ENSMUSG00000062157	Ifnlr1	-	4:135686286-135708181	-	-	46.3981	45.4806	47.3156	OK
ENSMUSG00000038976	-	-	ENSMUSG00000038976	Ppp1r9b	-	11:94991034-95006899	-	-	46.3785	44.5602	48.1968	OK
ENSMUSG00000030120	-	-	ENSMUSG00000030120	Mlf2	-	6:124931387-124936138	-	-	46.3086	43.8491	48.7682	OK
ENSMUSG00000002985	-	-	ENSMUSG00000002985	Apoe	-	7:19696108-19699166	-	-	46.308	43.5791	49.037	OK
ENSMUSG00000031453	-	-	ENSMUSG00000031453	Rasa3	-	8:13566949-13677603	-	-	46.2944	44.1751	48.4137	OK
ENSMUSG00000034757	-	-	ENSMUSG00000034757	Tmub2	-	11:102284930-102289237	-	-	46.2917	44.3484	48.2351	OK
ENSMUSG00000026895	-	-	ENSMUSG00000026895	Ndufa8	-	2:36036325-36049406	-	-	46.276	43.9738	48.5783	OK
ENSMUSG00000044627	-	-	ENSMUSG00000044627	Swi5	-	2:32278815-32288075	-	-	46.236	43.0264	49.4456	OK
ENSMUSG00000025041	-	-	ENSMUSG00000025041	Nt5c2	-	19:46886830-47015153	-	-	46.2165	44.0959	48.3372	OK
ENSMUSG00000044709	-	-	ENSMUSG00000044709	Gemin7	-	7:19564945-19573823	-	-	46.2026	43.258	49.1473	OK
ENSMUSG00000026031	-	-	ENSMUSG00000026031	Cflar	-	1:58711507-58758884	-	-	46.1168	43.3324	48.9012	OK
ENSMUSG00000004096	-	-	ENSMUSG00000004096	Cwc15	-	9:14500616-14510577	-	-	46.0538	44.1265	47.9811	OK
ENSMUSG00000026641	-	-	ENSMUSG00000026641	Usf1	-	1:171411312-171419142	-	-	45.9699	42.8045	49.1354	OK
ENSMUSG00000014543	-	-	ENSMUSG00000014543	Klra17	-	6:129831153-129876672	-	-	45.9638	43.6705	48.257	OK
ENSMUSG00000025130	-	-	ENSMUSG00000025130	P4hb	-	11:120560297-120573253	-	-	45.9424	43.7079	48.1769	OK
ENSMUSG00000017801	-	-	ENSMUSG00000017801	Mlx	-	11:101087276-101092207	-	-	45.9024	43.3018	48.5029	OK
ENSMUSG00000078619	-	-	ENSMUSG00000078619	Smarcd2	-	11:106263178-106272972	-	-	45.8877	43.8637	47.9118	OK
ENSMUSG00000025404	-	-	ENSMUSG00000025404	R3hdm2	-	10:127380326-127499384	-	-	45.8409	42.6521	49.0297	OK
ENSMUSG00000045176	-	-	ENSMUSG00000045176	2310047M10Rik	-	11:69059716-69061578	-	-	45.8379	43.4749	48.2008	OK
ENSMUSG00000028868	-	-	ENSMUSG00000028868	Wasf2	-	4:133130504-133199756	-	-	45.8125	37.1415	54.4834	OK
ENSMUSG00000020737	-	-	ENSMUSG00000020737	Hn1	-	11:115497352-115514387	-	-	45.7694	43.2345	48.3044	OK
ENSMUSG00000024283	-	-	ENSMUSG00000024283	Wac	-	18:7868831-7973547	-	-	45.753	43.048	48.458	OK
ENSMUSG00000027134	-	-	ENSMUSG00000027134	Lpcat4	-	2:112239467-112247111	-	-	45.7225	43.1611	48.2839	OK
ENSMUSG00000005483	-	-	ENSMUSG00000005483	Dnajb1	-	8:83608174-83611902	-	-	45.7092	44.4502	46.9682	OK
ENSMUSG00000027881	-	-	ENSMUSG00000027881	Prpf38b	-	3:108902804-108911727	-	-	45.7057	43.4789	47.9326	OK
ENSMUSG00000024854	-	-	ENSMUSG00000024854	Pold4	-	19:4231898-4233631	-	-	45.6933	43.4969	47.8897	OK
ENSMUSG00000020111	-	-	ENSMUSG00000020111	Micu1	-	10:59702476-59864132	-	-	45.5872	42.9398	48.2346	OK
ENSMUSG00000039899	-	-	ENSMUSG00000039899	Fgl2	-	5:21372641-21378374	-	-	45.572	44.6107	46.5334	OK
ENSMUSG00000095079	-	-	ENSMUSG00000095079	Igha	-	12:113254829-113260236	-	-	45.5116	42.8074	48.2157	OK
ENSMUSG00000087593	-	-	ENSMUSG00000087593	Gm16174	-	7:19816552-19818625	-	-	45.4724	40.8848	50.0599	OK
ENSMUSG00000009863	-	-	ENSMUSG00000009863	Sdhb	-	4:140961202-140979193	-	-	45.4597	42.86	48.0595	OK
ENSMUSG00000022747	-	-	ENSMUSG00000022747	St3gal6	-	16:58468124-58524243	-	-	45.4514	41.4268	49.476	OK
ENSMUSG00000031557	-	-	ENSMUSG00000031557	Plekha2	-	8:25039143-25102194	-	-	45.4314	43.5884	47.2744	OK
ENSMUSG00000053101	-	-	ENSMUSG00000053101	Gpr141	-	13:19749681-19824257	-	-	45.4065	44.3954	46.4176	OK
ENSMUSG00000042599	-	-	ENSMUSG00000042599	Kdm7a	-	6:39136622-39206789	-	-	45.2857	43.3372	47.2341	OK
ENSMUSG00000038807	-	-	ENSMUSG00000038807	Rap1gap2	-	11:74383355-74590186	-	-	45.2631	43.5783	46.948	OK
ENSMUSG00000090124	-	-	ENSMUSG00000090124	Ugt1a7c	-	1:88095061-88220002	-	-	45.1733	42.795	47.5517	OK
ENSMUSG00000026553	-	-	ENSMUSG00000026553	Copa	-	1:172082528-172122330	-	-	45.1429	43.5559	46.7299	OK
ENSMUSG00000027035	-	-	ENSMUSG00000027035	Cers6	-	2:68861440-69114282	-	-	45.1044	43.1127	47.096	OK
ENSMUSG00000019734	-	-	ENSMUSG00000019734	Tmc4	-	7:3665789-3677524	-	-	45.1007	41.8646	48.3368	OK
ENSMUSG00000002580	-	-	ENSMUSG00000002580	Mien1	-	11:98437707-98438991	-	-	45.0875	41.94	48.235	OK
ENSMUSG00000032328	-	-	ENSMUSG00000032328	Tmem30a	-	9:79768942-79793507	-	-	45.0518	43.0618	47.0417	OK
ENSMUSG00000017664	-	-	ENSMUSG00000017664	Slc35c2	-	2:165276553-165287869	-	-	45.0193	43.1127	46.926	OK
ENSMUSG00000058594	-	-	ENSMUSG00000058594	Fbxo18	-	2:11742572-11777582	-	-	45.0035	41.9153	48.0917	OK
ENSMUSG00000028124	-	-	ENSMUSG00000028124	Gclm	-	3:122245556-122270732	-	-	44.9635	42.1079	47.8192	OK
ENSMUSG00000037791	-	-	ENSMUSG00000037791	Phf12	-	11:77982753-78030539	-	-	44.8911	41.9813	47.801	OK
ENSMUSG00000023170	-	-	ENSMUSG00000023170	Gps2	-	11:69913887-69916591	-	-	44.8797	42.1932	47.5661	OK
ENSMUSG00000006024	-	-	ENSMUSG00000006024	Napa	-	7:16098457-16117975	-	-	44.8356	41.8709	47.8004	OK
ENSMUSG00000026021	-	-	ENSMUSG00000026021	Sumo1	-	1:59586557-59670834	-	-	44.758	42.1691	47.3468	OK
ENSMUSG00000038650	-	-	ENSMUSG00000038650	Rnh1	-	7:141160327-141172851	-	-	44.7431	42.6621	46.8241	OK
ENSMUSG00000102535	-	-	ENSMUSG00000102535	Ighv1-41	-	12:114932370-114932782	-	-	44.7273	38.4451	51.0096	OK
ENSMUSG00000029229	-	-	ENSMUSG00000029229	Chic2	-	5:74997987-75044774	-	-	44.6282	40.7938	48.4627	OK
ENSMUSG00000046079	-	-	ENSMUSG00000046079	Lrrc8d	-	5:105699968-105832436	-	-	44.5704	42.5298	46.6111	OK
ENSMUSG00000057738	-	-	ENSMUSG00000057738	Sptan1	-	2:29965559-30031451	-	-	44.5417	41.315	47.7685	OK
ENSMUSG00000024621	-	-	ENSMUSG00000024621	Csf1r	-	18:61105571-61132149	-	-	44.4471	42.4236	46.4706	OK
ENSMUSG00000033885	-	-	ENSMUSG00000033885	Pxk	-	14:8098212-8165111	-	-	44.3822	42.2433	46.5212	OK
ENSMUSG00000020644	-	-	ENSMUSG00000020644	Id2	-	12:25093800-25096092	-	-	44.3791	42.6414	46.1168	OK
ENSMUSG00000027247	-	-	ENSMUSG00000027247	Arhgap1	-	2:91649859-91672326	-	-	44.3574	41.8904	46.8244	OK
ENSMUSG00000031696	-	-	ENSMUSG00000031696	Vps35	-	8:85260396-85299513	-	-	44.2739	43.2335	45.3143	OK
ENSMUSG00000036398	-	-	ENSMUSG00000036398	Ppp1r11	-	17:36948355-36951741	-	-	44.2682	40.6084	47.9279	OK
ENSMUSG00000027573	-	-	ENSMUSG00000027573	Gid8	-	2:180710116-180718733	-	-	44.2303	41.8519	46.6087	OK
ENSMUSG00000003680	-	-	ENSMUSG00000003680	Taf6l	-	19:8772521-8786417	-	-	44.1835	41.2488	47.1182	OK
ENSMUSG00000002325	-	-	ENSMUSG00000002325	Irf9	-	14:55603570-55610030	-	-	44.1532	42.3328	45.9735	OK
ENSMUSG00000031628	-	-	ENSMUSG00000031628	Casp3	-	8:46617448-46638706	-	-	44.152	42.5578	45.7462	OK
ENSMUSG00000021037	-	-	ENSMUSG00000021037	Ahsa1	-	12:87266745-87273997	-	-	44.1481	41.6656	46.6306	OK
ENSMUSG00000044600	-	-	ENSMUSG00000044600	Smim7	-	8:72565187-72571088	-	-	44.1472	41.304	46.9904	OK
ENSMUSG00000040356	-	-	ENSMUSG00000040356	Skiv2l	-	17:34839227-34850210	-	-	44.1292	41.7075	46.5509	OK
ENSMUSG00000032097	-	-	ENSMUSG00000032097	Ddx6	-	9:44604891-44640731	-	-	44.1029	43.3685	44.8373	OK
ENSMUSG00000041132	-	-	ENSMUSG00000041132	N4bp2l1	-	5:150571643-150597188	-	-	43.982	41.8781	46.0859	OK
ENSMUSG00000031729	-	-	ENSMUSG00000031729	Ist1	-	8:109671321-109693294	-	-	43.9351	41.7518	46.1185	OK
ENSMUSG00000031093	-	-	ENSMUSG00000031093	Dock11	-	X:35888831-36076562	-	-	43.7955	42.2071	45.3838	OK
ENSMUSG00000026269	-	-	ENSMUSG00000026269	Rnpepl1	-	1:92910782-92924384	-	-	43.6173	41.5919	45.6427	OK
ENSMUSG00000039270	-	-	ENSMUSG00000039270	Megf9	-	4:70427064-70534995	-	-	43.6148	41.7291	45.5006	OK
ENSMUSG00000018171	-	-	ENSMUSG00000018171	Vmp1	-	11:86583864-86683836	-	-	43.6116	41.0801	46.1431	OK
ENSMUSG00000047045	-	-	ENSMUSG00000047045	Tmem164	-	X:142681405-142843494	-	-	43.5605	42.1906	44.9304	OK
ENSMUSG00000031311	-	-	ENSMUSG00000031311	Nono	-	X:101429317-101448591	-	-	43.5302	40.6095	46.4509	OK
ENSMUSG00000046897	-	-	ENSMUSG00000046897	Zfp740	-	15:102203647-102215606	-	-	43.4782	41.8347	45.1218	OK
ENSMUSG00000029454	-	-	ENSMUSG00000029454	Mapkapk5	-	5:121525037-121545905	-	-	43.4532	40.7366	46.1697	OK
ENSMUSG00000021773	-	-	ENSMUSG00000021773	Comtd1	-	14:21845860-21848977	-	-	43.4499	39.947	46.9527	OK
ENSMUSG00000028452	-	-	ENSMUSG00000028452	Vcp	-	4:42979962-43000507	-	-	43.4305	41.3672	45.4937	OK
ENSMUSG00000020917	-	-	ENSMUSG00000020917	Acly	-	11:100476352-100528000	-	-	43.428	41.7656	45.0904	OK
ENSMUSG00000050931	-	-	ENSMUSG00000050931	Sgms2	-	3:131318984-131491411	-	-	43.419	39.5852	47.2527	OK
ENSMUSG00000060143	-	-	ENSMUSG00000060143	Gm10076	-	14:105681827-105682211	-	-	43.409	38.5803	48.2377	OK
ENSMUSG00000021606	-	-	ENSMUSG00000021606	Ndufs6	-	13:73319873-73328542	-	-	43.368	39.8052	46.9307	OK
ENSMUSG00000091498	-	-	ENSMUSG00000091498	Mpc1-ps	-	12:110858564-110858894	-	-	43.3601	37.2113	49.5088	OK
ENSMUSG00000030788	-	-	ENSMUSG00000030788	Rnf141	-	7:110800431-110844457	-	-	43.3289	40.5772	46.0806	OK
ENSMUSG00000042043	-	-	ENSMUSG00000042043	Tbca	-	13:94788942-94842899	-	-	43.2847	39.787	46.7824	OK
ENSMUSG00000037260	-	-	ENSMUSG00000037260	Hgsnat	-	8:25944458-25976744	-	-	43.2239	42.1044	44.3434	OK
ENSMUSG00000006932	-	-	ENSMUSG00000006932	Ctnnb1	-	9:120929215-120960507	-	-	43.2226	41.4853	44.96	OK
ENSMUSG00000018559	-	-	ENSMUSG00000018559	Ctdnep1	-	11:69981155-69990601	-	-	43.2068	40.5773	45.8363	OK
ENSMUSG00000029201	-	-	ENSMUSG00000029201	Ugdh	-	5:65413220-65435949	-	-	43.1997	41.1168	45.2826	OK
ENSMUSG00000021905	-	-	ENSMUSG00000021905	Dph3	-	14:32080565-32085692	-	-	43.1509	39.9828	46.3191	OK
ENSMUSG00000030057	-	-	ENSMUSG00000030057	Cnbp	-	6:87842614-87851106	-	-	43.0832	40.9339	45.2324	OK
ENSMUSG00000052305	-	-	ENSMUSG00000052305	Hbb-bs	-	7:103826533-103828096	-	-	43.0728	39.6633	46.4823	OK
ENSMUSG00000057278	-	-	ENSMUSG00000057278	Snrpg	-	6:86371582-86378902	-	-	43.0583	37.4812	48.6355	OK
ENSMUSG00000020570	-	-	ENSMUSG00000020570	Sypl	-	12:32953890-32979050	-	-	43.039	40.9699	45.1082	OK
ENSMUSG00000029131	-	-	ENSMUSG00000029131	Dnajb6	-	5:29735687-29818134	-	-	42.9951	40.782	45.2082	OK
ENSMUSG00000054808	-	-	ENSMUSG00000054808	Actn4	-	7:28893247-28962340	-	-	42.9917	41.0806	44.9027	OK
ENSMUSG00000041112	-	-	ENSMUSG00000041112	Elmo1	-	13:20090595-20606528	-	-	42.9879	41.0237	44.9521	OK
ENSMUSG00000026750	-	-	ENSMUSG00000026750	Psmb7	-	2:38588035-38644087	-	-	42.9734	40.4244	45.5225	OK
ENSMUSG00000022102	-	-	ENSMUSG00000022102	Dok2	-	14:70766035-70778495	-	-	42.9612	32.5581	53.3644	OK
ENSMUSG00000042417	-	-	ENSMUSG00000042417	Ccno	-	13:112987801-112990778	-	-	42.9273	41.5694	44.2851	OK
ENSMUSG00000097589	-	-	ENSMUSG00000097589	Dleu2	-	14:61602838-61682373	-	-	42.9239	39.6363	46.2115	OK
ENSMUSG00000071074	-	-	ENSMUSG00000071074	Yipf3	-	17:46248079-46252537	-	-	42.9233	40.2721	45.5745	OK
ENSMUSG00000032691	-	-	ENSMUSG00000032691	Nlrp3	-	11:59541567-59566956	-	-	42.9135	41.3368	44.4902	OK
ENSMUSG00000020009	-	-	ENSMUSG00000020009	Ifngr1	-	10:19591948-19610229	-	-	42.7617	40.3779	45.1455	OK
ENSMUSG00000024639	-	-	ENSMUSG00000024639	Gnaq	-	19:16132830-16387463	-	-	42.7457	39.4454	46.046	OK
ENSMUSG00000068823	-	-	ENSMUSG00000068823	Csde1	-	3:103020425-103058186	-	-	42.7417	40.8066	44.6769	OK
ENSMUSG00000022314	-	-	ENSMUSG00000022314	Rad21	-	15:51962604-51991760	-	-	42.6246	41.6711	43.5782	OK
ENSMUSG00000030990	-	-	ENSMUSG00000030990	Pgap2	-	7:102210207-102238567	-	-	42.5988	30.4396	54.7581	OK
ENSMUSG00000023393	-	-	ENSMUSG00000023393	Slc17a9	-	2:180725262-180742280	-	-	42.5664	40.3192	44.8137	OK
ENSMUSG00000040462	-	-	ENSMUSG00000040462	Os9	-	10:127094258-127121160	-	-	42.5548	41.0344	44.0752	OK
ENSMUSG00000042626	-	-	ENSMUSG00000042626	Shc1	-	3:89418442-89430027	-	-	42.5404	40.8545	44.2264	OK
ENSMUSG00000023452	-	-	ENSMUSG00000023452	Pisd	-	5:32736300-32785646	-	-	42.5156	40.6073	44.4238	OK
ENSMUSG00000078656	-	-	ENSMUSG00000078656	Vps25	-	11:101253706-101259549	-	-	42.4692	39.4548	45.4836	OK
ENSMUSG00000020577	-	-	ENSMUSG00000020577	Tspan13	-	12:36014556-36042500	-	-	42.4265	40.2381	44.6149	OK
ENSMUSG00000023915	-	-	ENSMUSG00000023915	Tnfrsf21	-	17:43016554-43089188	-	-	42.4235	41.4741	43.3729	OK
ENSMUSG00000027479	-	-	ENSMUSG00000027479	Mapre1	-	2:153741273-153773310	-	-	42.3952	38.6526	46.1378	OK
ENSMUSG00000029518	-	-	ENSMUSG00000029518	Rab35	-	5:115631907-115647736	-	-	42.3428	40.3057	44.3799	OK
ENSMUSG00000038622	-	-	ENSMUSG00000038622	Med30	-	15:52712444-52730431	-	-	42.2788	40.0977	44.4599	OK
ENSMUSG00000031497	-	-	ENSMUSG00000031497	Tnfsf13b	-	8:10006842-10035441	-	-	42.2724	40.1866	44.3582	OK
ENSMUSG00000019432	-	-	ENSMUSG00000019432	Ddx39b	-	17:35241745-35253707	-	-	42.2515	40.3219	44.181	OK
ENSMUSG00000103723	-	-	ENSMUSG00000103723	Gm37095	-	1:191000593-191000798	-	-	42.2295	0	126.688	OK
ENSMUSG00000064387	-	-	ENSMUSG00000064387	Snora73a	-	4:132352774-132352979	-	-	42.2295	0	161.672	OK
ENSMUSG00000019810	-	-	ENSMUSG00000019810	Fuca2	-	10:13499539-13519035	-	-	42.2091	32.5725	51.8456	OK
ENSMUSG00000002741	-	-	ENSMUSG00000002741	Ykt6	-	11:5955692-5967780	-	-	42.1859	40.1232	44.2486	OK
ENSMUSG00000026656	-	-	ENSMUSG00000026656	Fcgr2b	-	1:170958616-170976547	-	-	42.1729	40.0491	44.2968	OK
ENSMUSG00000091337	-	-	ENSMUSG00000091337	Eid1	-	2:125673094-125674785	-	-	42.1484	39.8924	44.4044	OK
ENSMUSG00000067851	-	-	ENSMUSG00000067851	Arfgef1	-	1:10137570-10232670	-	-	42.1064	39.5699	44.6429	OK
ENSMUSG00000015149	-	-	ENSMUSG00000015149	Sirt2	-	7:28766734-28788665	-	-	42.0923	40.0642	44.1204	OK
ENSMUSG00000097378	-	-	ENSMUSG00000097378	B230208H11Rik	-	10:12916647-12923100	-	-	42.077	39.5587	44.5954	OK
ENSMUSG00000049299	-	-	ENSMUSG00000049299	Trappc1	-	11:69323979-69325793	-	-	42.0343	39.132	44.9366	OK
ENSMUSG00000001054	-	-	ENSMUSG00000001054	Rmnd5b	-	11:51623670-51635896	-	-	42.0243	39.7245	44.3242	OK
ENSMUSG00000006360	-	-	ENSMUSG00000006360	Crip1	-	12:113146315-113153879	-	-	41.9425	37.6895	46.1956	OK
ENSMUSG00000020484	-	-	ENSMUSG00000020484	Xbp1	-	11:5520658-5525893	-	-	41.8913	39.8637	43.9189	OK
ENSMUSG00000028657	-	-	ENSMUSG00000028657	Ppt1	-	4:122836241-122859175	-	-	41.8298	39.8382	43.8215	OK
ENSMUSG00000005824	-	-	ENSMUSG00000005824	Tnfsf14	-	17:57189491-57194189	-	-	41.8201	40.4749	43.1653	OK
ENSMUSG00000020919	-	-	ENSMUSG00000020919	Stat5b	-	11:100780730-100850724	-	-	41.8135	40.2845	43.3425	OK
ENSMUSG00000006299	-	-	ENSMUSG00000006299	Aamp	-	1:74279839-74284738	-	-	41.7868	39.6079	43.9658	OK
ENSMUSG00000056749	-	-	ENSMUSG00000056749	Nfil3	-	13:52967208-52981073	-	-	41.7531	40.4723	43.0338	OK
ENSMUSG00000016308	-	-	ENSMUSG00000016308	Ube2a	-	X:36873899-36884222	-	-	41.7464	38.4995	44.9933	OK
ENSMUSG00000004054	-	-	ENSMUSG00000004054	Map3k11	-	19:5689130-5702862	-	-	41.7297	40.8105	42.649	OK
ENSMUSG00000026628	-	-	ENSMUSG00000026628	Atf3	-	1:191170295-191218039	-	-	41.7272	39.564	43.8904	OK
ENSMUSG00000036435	-	-	ENSMUSG00000036435	Exoc1	-	5:76529310-76570294	-	-	41.6769	39.029	44.3249	OK
ENSMUSG00000021182	-	-	ENSMUSG00000021182	Ccdc88c	-	12:100912699-101028983	-	-	41.6541	39.8063	43.5019	OK
ENSMUSG00000018143	-	-	ENSMUSG00000018143	Mafk	-	5:139791512-139802653	-	-	41.6364	39.6145	43.6582	OK
ENSMUSG00000019970	-	-	ENSMUSG00000019970	Sgk1	-	10:21882183-21999903	-	-	41.6309	39.3089	43.9529	OK
ENSMUSG00000042726	-	-	ENSMUSG00000042726	Trafd1	-	5:121371724-121385632	-	-	41.5425	39.3911	43.6938	OK
ENSMUSG00000056529	-	-	ENSMUSG00000056529	Ptafr	-	4:132564066-132582683	-	-	41.5088	40.5726	42.4449	OK
ENSMUSG00000021248	-	-	ENSMUSG00000021248	Tmed10	-	12:85340613-85374717	-	-	41.5005	40.5491	42.452	OK
ENSMUSG00000037197	-	-	ENSMUSG00000037197	Rbm17	-	2:11585436-11604153	-	-	41.4638	38.1317	44.796	OK
ENSMUSG00000030002	-	-	ENSMUSG00000030002	Dusp11	-	6:85942267-85961667	-	-	41.4377	38.6338	44.2417	OK
ENSMUSG00000018167	-	-	ENSMUSG00000018167	Stard3	-	11:98358367-98381112	-	-	41.392	39.3049	43.4791	OK
ENSMUSG00000048865	-	-	ENSMUSG00000048865	Arhgap30	-	1:171388953-171410298	-	-	41.3653	39.8591	42.8715	OK
ENSMUSG00000026113	-	-	ENSMUSG00000026113	Inpp4a	-	1:37299864-37410736	-	-	41.3422	38.9337	43.7507	OK
ENSMUSG00000053012	-	-	ENSMUSG00000053012	Krcc1	-	6:71272018-71285318	-	-	41.2904	39.0971	43.4838	OK
ENSMUSG00000001768	-	-	ENSMUSG00000001768	Rin2	-	2:145784733-145887616	-	-	41.2405	39.2666	43.2145	OK
ENSMUSG00000034850	-	-	ENSMUSG00000034850	Tmem127	-	2:127247907-127261107	-	-	41.2328	39.3379	43.1276	OK
ENSMUSG00000025651	-	-	ENSMUSG00000025651	Uqcrc1	-	9:108936632-108949623	-	-	41.163	38.8289	43.4972	OK
ENSMUSG00000039771	-	-	ENSMUSG00000039771	Polr2j	-	5:136116630-136122947	-	-	41.1609	37.9463	44.3754	OK
ENSMUSG00000026810	-	-	ENSMUSG00000026810	Dpm2	-	2:32570857-32573579	-	-	41.1373	38.5842	43.6904	OK
ENSMUSG00000026966	-	-	ENSMUSG00000026966	Ssna1	-	2:25271038-25272438	-	-	41.014	38.4841	43.544	OK
ENSMUSG00000042594	-	-	ENSMUSG00000042594	Sh2b3	-	5:121815487-121837646	-	-	40.9764	39.4287	42.5241	OK
ENSMUSG00000071646	-	-	ENSMUSG00000071646	Mta2	-	19:8941874-8952303	-	-	40.968	39.0013	42.9347	OK
ENSMUSG00000030921	-	-	ENSMUSG00000030921	Trim30a	-	7:104409024-104465193	-	-	40.9264	38.3601	43.4928	OK
ENSMUSG00000061613	-	-	ENSMUSG00000061613	U2af1	-	17:31647081-31658754	-	-	40.8762	38.3162	43.4361	OK
ENSMUSG00000002603	-	-	ENSMUSG00000002603	Tgfb1	-	7:25687001-25705077	-	-	40.859	38.7243	42.9938	OK
ENSMUSG00000031807	-	-	ENSMUSG00000031807	Pgls	-	8:71592175-71601092	-	-	40.8408	38.2079	43.4738	OK
ENSMUSG00000033128	-	-	ENSMUSG00000033128	Gga1	-	15:78877189-78894585	-	-	40.8399	39.8221	41.8576	OK
ENSMUSG00000037805	-	-	ENSMUSG00000037805	Rpl10a	-	17:28328470-28331032	-	-	40.7748	38.0301	43.5195	OK
ENSMUSG00000090077	-	-	ENSMUSG00000090077	Lime1	-	2:181380077-181383628	-	-	40.7668	38.088	43.4455	OK
ENSMUSG00000026600	-	-	ENSMUSG00000026600	Soat1	-	1:156424524-156474331	-	-	40.736	38.5794	42.8925	OK
ENSMUSG00000024921	-	-	ENSMUSG00000024921	Smarca2	-	19:26605114-26778321	-	-	40.6829	38.7316	42.6342	OK
ENSMUSG00000022552	-	-	ENSMUSG00000022552	Sharpin	-	15:76347039-76351111	-	-	40.6074	38.4811	42.7336	OK
ENSMUSG00000072501	-	-	ENSMUSG00000072501	Phf20l1	-	15:66577571-66645255	-	-	40.5995	39.928	41.2709	OK
ENSMUSG00000026965	-	-	ENSMUSG00000026965	Anapc2	-	2:25272477-25285915	-	-	40.5871	38.0608	43.1134	OK
ENSMUSG00000070738	-	-	ENSMUSG00000070738	Dgkd	-	1:87853286-87945180	-	-	40.5533	38.8184	42.2881	OK
ENSMUSG00000031604	-	-	ENSMUSG00000031604	Msmo1	-	8:64718138-64733792	-	-	40.5396	38.3116	42.7677	OK
ENSMUSG00000023286	-	-	ENSMUSG00000023286	Ube2j2	-	4:155943830-155959604	-	-	40.5145	37.5805	43.4485	OK
ENSMUSG00000020097	-	-	ENSMUSG00000020097	Sgpl1	-	10:61098641-61147703	-	-	40.4269	38.7674	42.0863	OK
ENSMUSG00000047881	-	-	ENSMUSG00000047881	Rell1	-	5:63908896-63968897	-	-	40.3483	38.4811	42.2155	OK
ENSMUSG00000068921	-	-	ENSMUSG00000068921	Dap3	-	3:88920802-88951181	-	-	40.3379	37.2563	43.4195	OK
ENSMUSG00000042548	-	-	ENSMUSG00000042548	Asxl1	-	2:153345844-153404007	-	-	40.3242	38.418	42.2303	OK
ENSMUSG00000016024	-	-	ENSMUSG00000016024	Lbp	-	2:158306492-158332852	-	-	40.3171	37.7562	42.8781	OK
ENSMUSG00000020346	-	-	ENSMUSG00000020346	Mgat1	-	11:49244190-49263030	-	-	40.3134	37.6781	42.9488	OK
ENSMUSG00000020064	-	-	ENSMUSG00000020064	Herc4	-	10:63243796-63317881	-	-	40.3104	38.4348	42.186	OK
ENSMUSG00000025487	-	-	ENSMUSG00000025487	Psmd13	-	7:140881967-140898643	-	-	40.2941	0	34899	OK
ENSMUSG00000022193	-	-	ENSMUSG00000022193	Psmb5	-	14:54614119-54617995	-	-	40.2909	37.5768	43.0049	OK
ENSMUSG00000031231	-	-	ENSMUSG00000031231	Cox7b	-	X:106015699-106022450	-	-	40.2481	0	514.175	OK
ENSMUSG00000001020	-	-	ENSMUSG00000001020	S100a4	-	3:90603770-90606045	-	-	40.2127	35.6083	44.817	OK
ENSMUSG00000040859	-	-	ENSMUSG00000040859	Bsdc1	-	4:129461580-129488498	-	-	40.1787	37.4495	42.9079	OK
ENSMUSG00000032067	-	-	ENSMUSG00000032067	Pts	-	9:50521617-50528641	-	-	40.1556	38.2705	42.0407	OK
ENSMUSG00000040652	-	-	ENSMUSG00000040652	Oaz2	-	9:65668000-65690300	-	-	40.1443	38.0793	42.2093	OK
ENSMUSG00000002205	-	-	ENSMUSG00000002205	Vrk3	-	7:44748412-44777515	-	-	40.0863	37.9142	42.2584	OK
ENSMUSG00000022635	-	-	ENSMUSG00000022635	Zcrb1	-	15:93386096-93398334	-	-	40.0614	37.1503	42.9724	OK
ENSMUSG00000071659	-	-	ENSMUSG00000071659	Hnrnpul2	-	19:8819400-8834142	-	-	39.9938	39.2721	40.7156	OK
ENSMUSG00000026737	-	-	ENSMUSG00000026737	Pip4k2a	-	2:18842254-18998126	-	-	39.9726	37.3708	42.5744	OK
ENSMUSG00000026473	-	-	ENSMUSG00000026473	Glul	-	1:153899943-153909723	-	-	39.9646	37.9414	41.9878	OK
ENSMUSG00000031839	-	-	ENSMUSG00000031839	Hsbp1	-	8:119344537-119348927	-	-	39.923	38.1806	41.6654	OK
ENSMUSG00000022214	-	-	ENSMUSG00000022214	Dcaf11	-	14:55560005-55570065	-	-	39.8903	35.6362	44.1445	OK
ENSMUSG00000022822	-	-	ENSMUSG00000022822	Abcc5	-	16:20331302-20426394	-	-	39.8896	36.2952	43.484	OK
ENSMUSG00000022377	-	-	ENSMUSG00000022377	Asap1	-	15:64086856-64382919	-	-	39.8879	36.1371	43.6387	OK
ENSMUSG00000027404	-	-	ENSMUSG00000027404	Snrpb	-	2:130171413-130179403	-	-	39.8584	37.4569	42.2599	OK
ENSMUSG00000035047	-	-	ENSMUSG00000035047	Kri1	-	9:21273456-21287969	-	-	39.7733	36.8136	42.733	OK
ENSMUSG00000021384	-	-	ENSMUSG00000021384	Susd3	-	13:49230689-49248706	-	-	39.7656	34.8235	44.7077	OK
ENSMUSG00000054008	-	-	ENSMUSG00000054008	Ndst1	-	18:60685977-60713389	-	-	39.7631	39.0646	40.4617	OK
ENSMUSG00000041685	-	-	ENSMUSG00000041685	Fcho2	-	13:98723406-98815449	-	-	39.7421	37.9357	41.5485	OK
ENSMUSG00000047514	-	-	ENSMUSG00000047514	Tspyl1	-	10:34282189-34285275	-	-	39.7238	38.7281	40.7196	OK
ENSMUSG00000025907	-	-	ENSMUSG00000025907	Rb1cc1	-	1:6206196-6276648	-	-	39.6912	37.4405	41.942	OK
ENSMUSG00000028719	-	-	ENSMUSG00000028719	Cmpk1	-	4:114959335-114987241	-	-	39.6586	35.5458	43.7713	OK
ENSMUSG00000020227	-	-	ENSMUSG00000020227	Irak3	-	10:120141647-120202130	-	-	39.6553	38.0832	41.2275	OK
ENSMUSG00000026547	-	-	ENSMUSG00000026547	Tagln2	-	1:172500046-172507380	-	-	39.6121	37.2663	41.9578	OK
ENSMUSG00000058318	-	-	ENSMUSG00000058318	Phf21a	-	2:92093116-92364666	-	-	39.5613	36.8954	42.2272	OK
ENSMUSG00000062169	-	-	ENSMUSG00000062169	Cnih4	-	1:181144692-181168994	-	-	39.5476	36.4955	42.5996	OK
ENSMUSG00000047153	-	-	ENSMUSG00000047153	Khnyn	-	14:55884968-55896781	-	-	39.5388	38.6552	40.4224	OK
ENSMUSG00000036529	-	-	ENSMUSG00000036529	Sbf1	-	15:89288235-89315311	-	-	39.4926	34.7709	44.2143	OK
ENSMUSG00000017760	-	-	ENSMUSG00000017760	Ctsa	-	2:164832872-164841032	-	-	39.4926	37.1342	41.8509	OK
ENSMUSG00000041439	-	-	ENSMUSG00000041439	Mfsd6	-	1:52656285-52727462	-	-	39.4776	37.977	40.9781	OK
ENSMUSG00000006005	-	-	ENSMUSG00000006005	Tpr	-	1:150392837-150449935	-	-	39.4407	33.5635	45.3178	OK
ENSMUSG00000031158	-	-	ENSMUSG00000031158	Timm17b	-	X:7899356-7908351	-	-	39.4351	35.9588	42.9115	OK
ENSMUSG00000006058	-	-	ENSMUSG00000006058	Snf8	-	11:96034884-96047430	-	-	39.4162	36.9844	41.848	OK
ENSMUSG00000054091	-	-	ENSMUSG00000054091	1810037I17Rik	-	3:122924202-122926184	-	-	39.4066	37.6727	41.1405	OK
ENSMUSG00000031264	-	-	ENSMUSG00000031264	Btk	-	X:134542335-134583570	-	-	39.3837	37.3418	41.4256	OK
ENSMUSG00000057375	-	-	ENSMUSG00000057375	Yipf1	-	4:107314362-107359823	-	-	39.3832	37.0278	41.7385	OK
ENSMUSG00000041607	-	-	ENSMUSG00000041607	Mbp	-	18:82475145-82585637	-	-	39.3794	37.6765	41.0823	OK
ENSMUSG00000035632	-	-	ENSMUSG00000035632	Cnot3	-	7:3645289-3661108	-	-	39.3088	37.5207	41.0968	OK
ENSMUSG00000078429	-	-	ENSMUSG00000078429	Ctdsp2	-	10:126978716-126999975	-	-	39.2706	37.7571	40.7841	OK
ENSMUSG00000037926	-	-	ENSMUSG00000037926	Ssh2	-	11:77216286-77460220	-	-	39.2578	37.6149	40.9007	OK
ENSMUSG00000036138	-	-	ENSMUSG00000036138	Acaa1a	-	9:119339675-119350299	-	-	39.2483	37.0491	41.4476	OK
ENSMUSG00000029192	-	-	ENSMUSG00000029192	Tbc1d14	-	5:36490603-36593276	-	-	39.2151	37.716	40.7142	OK
ENSMUSG00000027219	-	-	ENSMUSG00000027219	Slc28a2	-	2:122426476-122461137	-	-	39.0844	37.0826	41.0861	OK
ENSMUSG00000021596	-	-	ENSMUSG00000021596	Mctp1	-	13:76384534-77031810	-	-	39.0722	37.6621	40.4822	OK
ENSMUSG00000020841	-	-	ENSMUSG00000020841	Cpd	-	11:76778423-76847018	-	-	38.985	36.9936	40.9765	OK
ENSMUSG00000038059	-	-	ENSMUSG00000038059	Smim3	-	18:60474192-60501983	-	-	38.9794	37.7296	40.2291	OK
ENSMUSG00000028837	-	-	ENSMUSG00000028837	Psmb2	-	4:126677629-126709714	-	-	38.972	36.3012	41.6429	OK
ENSMUSG00000021111	-	-	ENSMUSG00000021111	Papola	-	12:105784693-105838944	-	-	38.9248	36.4022	41.4475	OK
ENSMUSG00000030805	-	-	ENSMUSG00000030805	Stx4a	-	7:127824293-127849019	-	-	38.921	36.6594	41.1827	OK
ENSMUSG00000029462	-	-	ENSMUSG00000029462	Vps29	-	5:122354368-122364984	-	-	38.9069	36.2017	41.6121	OK
ENSMUSG00000025287	-	-	ENSMUSG00000025287	Acot9	-	X:155262442-155297654	-	-	38.879	36.796	40.962	OK
ENSMUSG00000022558	-	-	ENSMUSG00000022558	Mroh1	-	15:76380260-76453038	-	-	38.7952	35.2476	42.3429	OK
ENSMUSG00000039934	-	-	ENSMUSG00000039934	Gsap	-	5:21186254-21315132	-	-	38.7891	37.0718	40.5064	OK
ENSMUSG00000025234	-	-	ENSMUSG00000025234	Arih1	-	9:59388257-59486618	-	-	38.7866	36.6255	40.9476	OK
ENSMUSG00000034593	-	-	ENSMUSG00000034593	Myo5a	-	9:75071014-75223688	-	-	38.7781	36.8138	40.7424	OK
ENSMUSG00000020696	-	-	ENSMUSG00000020696	Rffl	-	11:82802448-82871210	-	-	38.7757	37.2873	40.2641	OK
ENSMUSG00000047731	-	-	ENSMUSG00000047731	Wbp1l	-	19:46599083-46657389	-	-	38.7665	37.2846	40.2484	OK
ENSMUSG00000071561	-	-	ENSMUSG00000071561	BC100530	-	16:36359381-36367748	-	-	38.7578	35.5777	41.9378	OK
ENSMUSG00000028552	-	-	ENSMUSG00000028552	Eps15	-	4:109280267-109387817	-	-	38.7574	36.7871	40.7276	OK
ENSMUSG00000027878	-	-	ENSMUSG00000027878	Notch2	-	3:98013526-98150361	-	-	38.7568	37.0772	40.4363	OK
ENSMUSG00000035783	-	-	ENSMUSG00000035783	Acta2	-	19:34241089-34255336	-	-	38.7143	37.3903	40.0383	OK
ENSMUSG00000041187	-	-	ENSMUSG00000041187	Prkd2	-	7:16842901-16870461	-	-	38.6729	37.0303	40.3155	OK
ENSMUSG00000021939	-	-	ENSMUSG00000021939	Ctsb	-	14:63122461-63145919	-	-	38.6397	36.8659	40.4134	OK
ENSMUSG00000003200	-	-	ENSMUSG00000003200	Sh3gl1	-	17:56016752-56036637	-	-	38.6146	36.6062	40.6229	OK
ENSMUSG00000022270	-	-	ENSMUSG00000022270	Fam134b	-	15:25843263-25973687	-	-	38.5591	36.7015	40.4167	OK
ENSMUSG00000006344	-	-	ENSMUSG00000006344	Ggt5	-	10:75589339-75617200	-	-	38.5569	36.2757	40.8381	OK
ENSMUSG00000085334	-	-	ENSMUSG00000085334	Gm12940	-	4:127033730-127049398	-	-	38.5074	34.9893	42.0254	OK
[truncated: 43,955 more rows]

## Sheet: dog_genes_fpkm
tracking_id	class_code	nearest_ref_id	gene_id	gene_short_name	tss_id	locus	length	coverage	FPKM	FPKM_conf_lo	FPKM_conf_hi	FPKM_status
[truncated: 24,580 more rows]

[truncated: 2 more sheets: chicken_genes_fpkm, zebra_genes_fpkm]
